# Supplementary material for: De novo assembly and characterization of transcriptomes of early-stage fruit from two genotypes of Annona squamosa L. with contrast in seed number
Source: BMC Genomics. 2015 Feb 14;16(1):86. doi: 10.1186/s12864-015-1248-3 (PMC4336476; doi:10.1186/s12864-015-1248-3)
Supplement: Additional file 2: — Summary of 454 sequencing reads and contig assembly in developing fruit libraries of A. squamosa genotypes (Sitaphal and NMK-1). [file 12864_2015_1248_MOESM2_ESM.xlsx]

## Sheet: Table S1
Summary of 454 sequencing reads and contig assembly in developing fruit libraries of A. squamosa genotypes (Sitaphal and NMK-1)
Plate data statistics							Isotig Metrics									Isogroup Metrics					Large contig metrics									All contig Metrics		Result summary
Sample Name	Raw reads	Filtered or trimmed Reads	Total bases	Smallest read length	Largest read length	Modal read length	Total isotigs	Largest isotig length	Avgerage isotig size	N 80	N 50	N 20	Avgerage contig count	Largest contig count	Number with one contig	Total number of isogroup	Avgerage contig count	Largest contig count	Number with one contig	Average isotig count	Largest isotig count	Number with one isotig	Number of contig	Number of bases	Average contig size	N 50 contig size	Largest contig size	Q 40 plus bases	Q 39 minus bases	Number of contigs	Number of bases	Read Count	Modal read length	Total isotig	N 50
Sitaphal, 0 DAP	403497	227732	144556643	40	1594	711	9588	7202	1282	927	1381	2105	1.7	11	5035	6919	1.7	58	5035	1.4	52	5045	7774	8813206	1133	1224	7202	8411062, 95.44%	402144, 4.56%	11872	9901841	227732	711	9588	1381
Sitaphal, 4 DAP	465984	198269	101580683	40	1524	637	1903	14369	1101	781	1125	1964	1.4	7	1339	1581	1.6	360	1339	1.2	31	1344	1546	1633066	1056	1065	9331	1555773,95.27%	77293,4.73%	2522	1847744	19,82,69	637	1903	1125
Sitaphal, 8 DAP	451109	219057	125718708	40	1484	695	6468	9909	1299	927	1397	2167	1.4	10	4553	5394	1.4	116	4553	1.2	24	4569	5655	6863976	1213	1298	7748	6498636, 94.68%	365340,5.32%	7631	7359965	219057	695	6468	1397
Sitaphal, 12 DAP	481018	292212	169027517	40	1505	600-700	6998	4956	1099	813	1158	1749	1.4	9	4951	5845	1.4	300	4951	1.2	26	4956	5995	6283283	1048	1088	4476	6077262,96.72%	206021, 3.28%	8408	6856001	292212	600-700	6998	1158
NMK-1, 0 DAP	487584	288216	170743881	40	1420	600-700	7994	14777	1323	943	1440	2195	1.6	9	5053	6319	1.6	448	5053	1.3	36	5079	6890	8192096	1188	1293	8544	7790301,95.10%	401795,4.90%	9985	8920410	288216	600-700	7994	1440
NMK-1, 4 DAP	464999	287824	167966355	40	1528	600-700	10233	9322	1207	847	1286	2029	1.6	10	6066	7848	1.6	197	6078	1.3	36	6078	8469	9107552	1075	1140	8510	8714445,95.68%	393107,4.32%	12569	10158553	287824	600-700	10233	1286
NMK-1, 8 DAP	476147	272750	160546559	40	1406	600-700	6546	9398	1197	848	1292	1990	1.5	10	4229	5223	1.5	170	4229	1.3	48	4241	5521	6171210	1117	1186	7410	5876974,95.23%	294236,4.77%	8008	6776575	272750	600-700	6546	1292
NMK-1, 12 DAP	472449	143649	68877368	40	1384	610	1955	7663	1102	796	1183	1844	1.4	7	1412	1635	1.5	254	1412	1.2	14	1417	1687	1757783	1041	1085	6720	1640405,93.32%	117378,6.68%	2500	1929370	143649	610	1955	1183
