# Supplementary material for: De novo assembly and characterization of transcriptomes of early-stage fruit from two genotypes of Annona squamosa L. with contrast in seed number
Source: BMC Genomics. 2015 Feb 14;16(1):86. doi: 10.1186/s12864-015-1248-3 (PMC4336476; doi:10.1186/s12864-015-1248-3)
Supplement: Additional file 3: — Details of the contigs identified in the developing fruits (0, 4, 8 and 12 DAP) of A. squamosa genotypes (Sitaphal and NMK-1). [file 12864_2015_1248_MOESM3_ESM.xlsx]

## Sheet: Sitaphal 0 DAP
Details of the contigs identified in the developing fruits, during, 0, 4, 8 and 12 DAP in A. squamosa genotypes (Sitaphal and NMK-1)
Contig	Length	Number of reads	Annotation
Sitaphal0contig00001	428	2	#N/A
Sitaphal0contig00003	316	7	gi|225448483|ref|XP_002269905.1| PREDICTED: clathrin heavy chain 1 [Vitis vinifera]
Sitaphal0contig00005	463	9	gi|357488199|ref|XP_003614387.1| RRNA intron-encoded homing endonuclease [Medicago truncatula]
Sitaphal0contig00010	314	2	#N/A
Sitaphal0contig00012	298	16	#N/A
Sitaphal0contig00018	224	9492	gi|356551344|ref|XP_003544036.1| PREDICTED: uncharacterized protein LOC100806341 [Glycine max]
Sitaphal0contig00022	1114	592	gi|297743262|emb|CBI36129.3| unnamed protein product [Vitis vinifera]
Sitaphal0contig00023	445	1294	gi|359496372|ref|XP_003635221.1| PREDICTED: uncharacterized protein LOC100854821 [Vitis vinifera]
Sitaphal0contig00025	318	9073	gi|356551322|ref|XP_003544025.1| PREDICTED: uncharacterized protein LOC100800483 [Glycine max]
Sitaphal0contig00026	1122	2416	gi|296089559|emb|CBI39378.3| unnamed protein product [Vitis vinifera]
Sitaphal0contig00028	775	346	gi|403334965|gb|EJY66653.1| hypothetical protein OXYTRI_13058 [Oxytricha trifallax]
Sitaphal0contig00033	311	20	gi|356545600|ref|XP_003541226.1| PREDICTED: uncharacterized protein LOC100801180 [Glycine max]
Sitaphal0contig00036	596	10	gi|403334966|gb|EJY66654.1| hypothetical protein OXYTRI_13059 [Oxytricha trifallax]
Sitaphal0contig00047	499	680	gi|403334966|gb|EJY66654.1| hypothetical protein OXYTRI_13059 [Oxytricha trifallax]
Sitaphal0contig00051	416	640	gi|398394669|ref|XP_003850793.1| hypothetical protein MYCGRDRAFT_86961 [Zymoseptoria tritici IPO323]
Sitaphal0contig00054	356	245	gi|356551344|ref|XP_003544036.1| PREDICTED: uncharacterized protein LOC100806341 [Glycine max]
Sitaphal0contig00055	405	25	gi|118487565|gb|ABK95609.1| unknown [Populus trichocarpa]
Sitaphal0contig00057	208	6	gi|356551344|ref|XP_003544036.1| PREDICTED: uncharacterized protein LOC100806341 [Glycine max]
Sitaphal0contig00058	223	9	gi|170579899|ref|XP_001895031.1| hypothetical protein Bm1_17870 [Brugia malayi]
Sitaphal0contig00059	734	396	gi|57013900|ref|YP_173374.1| hypothetical protein NitaMp027 [Nicotiana tabacum]
Sitaphal0contig00060	461	888	gi|357436159|ref|XP_003588355.1| Mitochondrial protein, putative [Medicago truncatula]
Sitaphal0contig00062	770	1130	gi|357436159|ref|XP_003588355.1| Mitochondrial protein, putative [Medicago truncatula]
Sitaphal0contig00063	237	481	#N/A
Sitaphal0contig00064	205	493	gi|388494034|gb|AFK35083.1| unknown [Lotus japonicus]
Sitaphal0contig00065	1165	708	gi|357436159|ref|XP_003588355.1| Mitochondrial protein, putative [Medicago truncatula]
Sitaphal0contig00069	459	15	gi|356532251|ref|XP_003534687.1| PREDICTED: 65-kDa microtubule-associated protein 6-like [Glycine max]
Sitaphal0contig00071	394	16	gi|238014838|gb|ACR38454.1| unknown [Zea mays]
Sitaphal0contig00072	281	10	#N/A
Sitaphal0contig00073	1911	14	gi|148923085|gb|ABR18800.1| somatic embryogenesis receptor-like kinase 1 [Solanum peruvianum]
Sitaphal0contig00074	284	4	gi|357139703|ref|XP_003571417.1| PREDICTED: somatic embryogenesis receptor kinase 1-like, partial [Brachypodium distachyon]
Sitaphal0contig00076	348	35	gi|357436159|ref|XP_003588355.1| Mitochondrial protein, putative [Medicago truncatula]
Sitaphal0contig00077	513	2	gi|357473601|ref|XP_003607085.1| Amidophosphoribosyltransferase [Medicago truncatula]
Sitaphal0contig00083	755	14	gi|359473846|ref|XP_002268812.2| PREDICTED: probable protein phosphatase 2C 39 [Vitis vinifera]
Sitaphal0contig00088	558	663	gi|403334965|gb|EJY66653.1| hypothetical protein OXYTRI_13058 [Oxytricha trifallax]
Sitaphal0contig00089	891	254	gi|303291416|ref|XP_003064993.1| predicted protein [Micromonas pusilla CCMP1545]
Sitaphal0contig00092	426	3	gi|357488189|ref|XP_003614382.1| hypothetical protein MTR_5g050970 [Medicago truncatula]
Sitaphal0contig00094	473	605	gi|357514887|ref|XP_003627732.1| ATP synthase subunit beta [Medicago truncatula]
Sitaphal0contig00096	559	4	gi|225432666|ref|XP_002282465.1| PREDICTED: protein FRIGIDA-like [Vitis vinifera]
Sitaphal0contig00098	309	16	gi|359473846|ref|XP_002268812.2| PREDICTED: probable protein phosphatase 2C 39 [Vitis vinifera]
Sitaphal0contig00099	977	10	gi|147844302|emb|CAN82117.1| hypothetical protein VITISV_031342 [Vitis vinifera]
Sitaphal0contig00103	452	7	gi|357488189|ref|XP_003614382.1| hypothetical protein MTR_5g050970 [Medicago truncatula]
Sitaphal0contig00105	616	3	#N/A
Sitaphal0contig00106	493	5	#N/A
Sitaphal0contig00107	872	949	gi|224068729|ref|XP_002326185.1| EIN2 -like protein, nramp transporter [Populus trichocarpa]
Sitaphal0contig00114	272	1457	gi|436827|gb|AAA19578.1| lectin [Cymbidium hybrid cultivar]
Sitaphal0contig00129	642	134	gi|357514887|ref|XP_003627732.1| ATP synthase subunit beta [Medicago truncatula]
Sitaphal0contig00131	1353	36	gi|359482440|ref|XP_002265294.2| PREDICTED: alanine aminotransferase 2 [Vitis vinifera]
Sitaphal0contig00132	319	18	gi|62319496|dbj|BAD94892.1| alanine aminotransferase [Arabidopsis thaliana]
Sitaphal0contig00136	1048	25	gi|356571798|ref|XP_003554059.1| PREDICTED: NADH-cytochrome b5 reductase 1-like [Glycine max]
Sitaphal0contig00138	770	9	#N/A
Sitaphal0contig00139	674	6	gi|255585461|ref|XP_002533424.1| UDP-n-acteylglucosamine pyrophosphorylase, putative [Ricinus communis]
Sitaphal0contig00140	554	4	#N/A
Sitaphal0contig00142	503	7	gi|359479715|ref|XP_003632344.1| PREDICTED: uncharacterized protein LOC100853989 [Vitis vinifera]
Sitaphal0contig00143	213	4	#N/A
Sitaphal0contig00144	421	7	gi|296088610|emb|CBI37601.3| unnamed protein product [Vitis vinifera]
Sitaphal0contig00145	287	7	#N/A
Sitaphal0contig00147	222	4	#N/A
Sitaphal0contig00148	263	166	#N/A
Sitaphal0contig00149	496	231	#N/A
Sitaphal0contig00150	513	309	#N/A
Sitaphal0contig00151	347	417	#N/A
Sitaphal0contig00153	540	10	gi|255545834|ref|XP_002513977.1| isoamylase, putative [Ricinus communis]
Sitaphal0contig00154	621	26	#N/A
Sitaphal0contig00156	431	4	gi|224086158|ref|XP_002307836.1| predicted protein [Populus trichocarpa]
Sitaphal0contig00157	851	26	gi|366984550|gb|AEX09184.1| glycolate oxidase [Gossypium hirsutum]
Sitaphal0contig00159	412	6	gi|302142002|emb|CBI19205.3| unnamed protein product [Vitis vinifera]
Sitaphal0contig00160	756	14	gi|255545834|ref|XP_002513977.1| isoamylase, putative [Ricinus communis]
Sitaphal0contig00162	561	2	#N/A
Sitaphal0contig00163	836	8	gi|356535715|ref|XP_003536389.1| PREDICTED: E3 ubiquitin-protein ligase RNF167-like [Glycine max]
Sitaphal0contig00164	279	37	gi|296081075|emb|CBI18269.3| unnamed protein product [Vitis vinifera]
Sitaphal0contig00165	366	77	gi|357474767|ref|XP_003607669.1| Multidrug resistance protein ABC transporter family [Medicago truncatula]
Sitaphal0contig00169	753	128	gi|356545971|ref|XP_003541406.1| PREDICTED: polyubiquitin-like [Glycine max]
Sitaphal0contig00171	1221	89	gi|359475217|ref|XP_002284970.2| PREDICTED: uncharacterized protein LOC100267475 [Vitis vinifera]
Sitaphal0contig00172	676	17	#N/A
Sitaphal0contig00173	530	44	gi|378747684|gb|AFC36452.1| ubiquitin, partial [Anoectochilus roxburghii]
Sitaphal0contig00174	276	7	gi|346467775|gb|AEO33732.1| hypothetical protein [Amblyomma maculatum]
Sitaphal0contig00175	409	4	#N/A
Sitaphal0contig00178	1207	14	gi|114107067|ref|YP_740223.1| ribosomal protein L33 [Liriodendron tulipifera]
Sitaphal0contig00179	1091	141	gi|302823202|ref|XP_002993255.1| hypothetical protein SELMODRAFT_431381 [Selaginella moellendorffii]
Sitaphal0contig00180	270	188	gi|156573663|gb|ABU85165.1| ribosomal protein L20 [Anethum graveolens]
Sitaphal0contig00181	1946	441	gi|114107069|ref|YP_740225.1| ribosomal protein L20 [Liriodendron tulipifera]
Sitaphal0contig00182	650	91	#N/A
Sitaphal0contig00183	293	55	gi|372000213|gb|AEX65183.1| ATP-dependent Clp protease proteolytic subunit [Anredera baselloides]
Sitaphal0contig00184	1451	85	gi|8272384|dbj|BAA96444.1| metallothionein-like protein [Pyrus pyrifolia]
Sitaphal0contig00188	1392	167	gi|359473854|ref|XP_002269010.2| PREDICTED: hsp70 nucleotide exchange factor FES1 [Vitis vinifera]
Sitaphal0contig00190	335	54	gi|126635783|gb|ABO21768.1| sugar transporter protein [Ananas comosus]
Sitaphal0contig00191	532	40	#N/A
Sitaphal0contig00195	230	12	#N/A
Sitaphal0contig00196	353	6	#N/A
Sitaphal0contig00197	330	13	#N/A
Sitaphal0contig00204	2689	26	gi|340374689|ref|XP_003385870.1| PREDICTED: hypothetical protein LOC100636951 [Amphimedon queenslandica]
Sitaphal0contig00208	507	8	#N/A
Sitaphal0contig00209	446	6	#N/A
Sitaphal0contig00211	291	7	#N/A
Sitaphal0contig00212	852	12	gi|357495089|ref|XP_003617833.1| Nicotinamide mononucleotide adenylyltransferase [Medicago truncatula]
Sitaphal0contig00213	217	10	#N/A
Sitaphal0contig00215	289	19	gi|157273662|gb|ABV27485.1| fasciclin-like arabinogalactan protein 14 [Gossypium hirsutum]
Sitaphal0contig00216	365	27	#N/A
Sitaphal0contig00217	501	13	#N/A
Sitaphal0contig00219	371	8	#N/A
Sitaphal0contig00220	1222	20	gi|147777089|emb|CAN67841.1| hypothetical protein VITISV_016664 [Vitis vinifera]
Sitaphal0contig00222	988	28	#N/A
Sitaphal0contig00223	576	15	#N/A
Sitaphal0contig00225	250	21	#N/A
Sitaphal0contig00227	221	11	#N/A
Sitaphal0contig00228	666	101	#N/A
Sitaphal0contig00229	530	125	#N/A
Sitaphal0contig00231	430	68	#N/A
Sitaphal0contig00232	277	15	#N/A
Sitaphal0contig00235	382	6	#N/A
Sitaphal0contig00236	655	12	gi|342365838|gb|AEL30371.1| TIR-NBS-LRR type disease resistance protein [Arachis hypogaea]
Sitaphal0contig00241	280	10	#N/A
Sitaphal0contig00243	279	7	gi|358348803|ref|XP_003638432.1| Craniofacial development protein [Medicago truncatula]
Sitaphal0contig00244	225	10	#N/A
Sitaphal0contig00245	341	3	gi|400131576|emb|CCH50976.1| T4.15 [Malus x robusta]
Sitaphal0contig00246	1351	30	gi|372450220|ref|YP_005090372.1| ribosomal protein S19 (mitochondrion) [Phoenix dactylifera]
Sitaphal0contig00247	544	29	gi|307101747|ref|YP_003875500.1| NADH dehydrogenase subunit 1 [Silene latifolia]
Sitaphal0contig00248	650	55	#N/A
Sitaphal0contig00250	671	85	gi|372450265|ref|YP_005090448.1| nad1 gene product (mitochondrion) [Millettia pinnata]
Sitaphal0contig00251	1263	34	gi|400637|sp|P31839.1|NU1M_OENBE RecName: Full=NADH-ubiquinone oxidoreductase chain 1; AltName: Full=NADH dehydrogenase subunit 1
Sitaphal0contig00252	1867	59	gi|342316196|ref|YP_004769705.1| RNA polymerase beta [Magnolia kwangsiensis]
Sitaphal0contig00253	871	20	gi|224054386|ref|XP_002298234.1| predicted protein [Populus trichocarpa]
Sitaphal0contig00254	337	7	gi|357436151|ref|XP_003588351.1| Maturase [Medicago truncatula]
Sitaphal0contig00256	353	3	gi|164654871|ref|XP_001728577.1| hypothetical protein MGL_4285 [Malassezia globosa CBS 7966]
Sitaphal0contig00263	204	2	gi|164654871|ref|XP_001728577.1| hypothetical protein MGL_4285 [Malassezia globosa CBS 7966]
Sitaphal0contig00266	1067	24	#N/A
Sitaphal0contig00270	396	19	gi|297806433|ref|XP_002871100.1| 3-phosphoinositide-dependent protein kinase-1 PDK1 [Arabidopsis lyrata subsp. lyrata]
Sitaphal0contig00274	255	5	gi|218189458|gb|EEC71885.1| hypothetical protein OsI_04617 [Oryza sativa Indica Group]
Sitaphal0contig00276	322	8	#N/A
Sitaphal0contig00277	255	6	gi|352091100|gb|AEQ61825.1| flavodoxin family protein [Dimocarpus longan]
Sitaphal0contig00278	604	15	gi|225458291|ref|XP_002281468.1| PREDICTED: tRNA wybutosine-synthesizing protein 1 homolog [Vitis vinifera]
Sitaphal0contig00280	343	9	gi|147771522|emb|CAN75692.1| hypothetical protein VITISV_038533 [Vitis vinifera]
Sitaphal0contig00281	524	4	gi|357488189|ref|XP_003614382.1| hypothetical protein MTR_5g050970 [Medicago truncatula]
Sitaphal0contig00282	444	7	gi|297842267|ref|XP_002889015.1| flavodoxin family protein [Arabidopsis lyrata subsp. lyrata]
Sitaphal0contig00284	601	7	gi|307136378|gb|ADN34189.1| putative peptidase [Cucumis melo subsp. melo]
Sitaphal0contig00285	1050	19	#N/A
Sitaphal0contig00288	734	11	#N/A
Sitaphal0contig00289	438	10	#N/A
Sitaphal0contig00290	590	2	gi|224052859|ref|XP_002297616.1| predicted protein [Populus trichocarpa]
Sitaphal0contig00291	403	16	#N/A
Sitaphal0contig00293	349	3	#N/A
Sitaphal0contig00294	623	22	gi|225459515|ref|XP_002285843.1| PREDICTED: aminoacylase-1 isoform 1 [Vitis vinifera]
Sitaphal0contig00298	773	1859	gi|1545805|dbj|BAA10929.1| cytochrome P450 like_TBP [Nicotiana tabacum]
Sitaphal0contig00299	912	360	gi|126566038|gb|ABO20848.1| cytochrome P450-like TBP protein [Lilium longiflorum]
Sitaphal0contig00300	204	296	gi|13359451|dbj|BAB33421.1| putative senescence-associated protein [Pisum sativum]
Sitaphal0contig00303	411	6	gi|224128616|ref|XP_002320376.1| predicted protein [Populus trichocarpa]
Sitaphal0contig00304	990	19	#N/A
Sitaphal0contig00306	228	9	#N/A
Sitaphal0contig00308	245	4	gi|359479766|ref|XP_002270442.2| PREDICTED: mitochondrial substrate carrier family protein ucpB-like [Vitis vinifera]
Sitaphal0contig00309	477	2	gi|359479766|ref|XP_002270442.2| PREDICTED: mitochondrial substrate carrier family protein ucpB-like [Vitis vinifera]
Sitaphal0contig00312	689	6	gi|242042387|ref|XP_002468588.1| hypothetical protein SORBIDRAFT_01g048580 [Sorghum bicolor]
Sitaphal0contig00313	232	8	#N/A
Sitaphal0contig00315	603	12	#N/A
Sitaphal0contig00316	477	6	#N/A
Sitaphal0contig00319	225	12	#N/A
Sitaphal0contig00321	265	4	#N/A
Sitaphal0contig00325	742	14	#N/A
Sitaphal0contig00326	432	4	#N/A
Sitaphal0contig00327	239	6	#N/A
Sitaphal0contig00328	312	12	#N/A
Sitaphal0contig00329	259	13	#N/A
Sitaphal0contig00330	357	4	gi|255568528|ref|XP_002525238.1| transcription factor, putative [Ricinus communis]
Sitaphal0contig00331	1161	8	gi|224813796|gb|ACN65116.1| 2-alkenal reductase [Artemisia annua]
Sitaphal0contig00332	887	9	gi|359496884|ref|XP_002272588.2| PREDICTED: uncharacterized protein LOC100248144 [Vitis vinifera]
Sitaphal0contig00333	760	8	#N/A
Sitaphal0contig00334	311	4	gi|224099073|ref|XP_002311365.1| predicted protein [Populus trichocarpa]
Sitaphal0contig00336	431	6	#N/A
Sitaphal0contig00337	295	3	#N/A
Sitaphal0contig00338	337	3	#N/A
Sitaphal0contig00339	865	8	gi|359488227|ref|XP_002266288.2| PREDICTED: probable S-adenosylmethionine-dependent methyltransferase At5g37990-like [Vitis vinifera]
Sitaphal0contig00343	542	79	gi|351445|prf||0908247E inhibitor BIII,protease
Sitaphal0contig00344	516	108	gi|33090235|gb|AAP93913.1| Bowman-Birk trypsin inhibitor [Arachis hypogaea]
Sitaphal0contig00345	245	2	#N/A
Sitaphal0contig00347	296	6	#N/A
Sitaphal0contig00348	1585	23	gi|410591616|sp|B3TPQ7.1|ATESY_MAGGA RecName: Full=Alpha-terpineol synthase, chloroplastic; Short=Mg17; Flags: Precursor
Sitaphal0contig00349	308	4	gi|45934586|gb|AAS79352.1| (-)-a-terpineol synthase [Vitis vinifera]
Sitaphal0contig00350	1426	20	gi|255568510|ref|XP_002525229.1| Glycosyltransferase QUASIMODO1, putative [Ricinus communis]
Sitaphal0contig00351	709	7	gi|356546032|ref|XP_003541436.1| PREDICTED: protein VERNALIZATION INSENSITIVE 3-like [Glycine max]
Sitaphal0contig00352	1047	23	gi|147766034|emb|CAN70213.1| hypothetical protein VITISV_038741 [Vitis vinifera]
Sitaphal0contig00353	1299	16	gi|224102045|ref|XP_002312524.1| predicted protein [Populus trichocarpa]
Sitaphal0contig00356	513	9	gi|18414346|ref|NP_567450.1| SNARE associated Golgi protein [Arabidopsis thaliana]
Sitaphal0contig00357	537	23	gi|357967326|ref|YP_004935339.1| NADH dehydrogenase subunit 4 (mitochondrion) [Silene vulgaris]
Sitaphal0contig00358	2881	64	gi|255588687|ref|XP_002534687.1| NADH-ubiquinone oxidoreductase chain, putative [Ricinus communis]
Sitaphal0contig00359	1214	22	gi|357435983|ref|XP_003588267.1| hypothetical protein MTR_1g005080 [Medicago truncatula]
Sitaphal0contig00360	389	10	gi|388508556|gb|AFK42344.1| unknown [Lotus japonicus]
Sitaphal0contig00362	904	33	gi|162279932|ref|NP_064080.2| nad4 gene product (mitochondrion) [Beta vulgaris subsp. vulgaris]
Sitaphal0contig00363	532	24	gi|162279932|ref|NP_064080.2| nad4 gene product (mitochondrion) [Beta vulgaris subsp. vulgaris]
Sitaphal0contig00364	379	12	gi|255554471|ref|XP_002518274.1| conserved hypothetical protein [Ricinus communis]
Sitaphal0contig00365	242	3	gi|15225631|ref|NP_181540.1| yippee-like protein [Arabidopsis thaliana]
Sitaphal0contig00366	1054	15	gi|147791931|emb|CAN67897.1| hypothetical protein VITISV_040395 [Vitis vinifera]
Sitaphal0contig00367	768	8	gi|359386136|gb|AEV43357.1| auxin-response factor [Citrus sinensis]
Sitaphal0contig00368	1671	22	gi|225456475|ref|XP_002284543.1| PREDICTED: auxin response factor 2 [Vitis vinifera]
Sitaphal0contig00369	902	21	#N/A
Sitaphal0contig00370	336	2	gi|62319853|dbj|BAD93891.1| ARF1-binding protein [Arabidopsis thaliana]
Sitaphal0contig00371	268	5	gi|407971008|ref|NP_001233765.1| auxin response factor 2 [Solanum lycopersicum]
Sitaphal0contig00375	1236	14	gi|297736092|emb|CBI24130.3| unnamed protein product [Vitis vinifera]
Sitaphal0contig00376	455	16	gi|147844158|emb|CAN80561.1| hypothetical protein VITISV_040288 [Vitis vinifera]
Sitaphal0contig00377	1799	18	gi|359494617|ref|XP_002265730.2| PREDICTED: nuclear-pore anchor-like [Vitis vinifera]
Sitaphal0contig00378	673	235	gi|357488189|ref|XP_003614382.1| hypothetical protein MTR_5g050970 [Medicago truncatula]
Sitaphal0contig00379	204	22	gi|13359451|dbj|BAB33421.1| putative senescence-associated protein [Pisum sativum]
Sitaphal0contig00380	222	3	#N/A
Sitaphal0contig00384	907	280	gi|358346026|ref|XP_003637074.1| Cell wall-associated hydrolase, partial [Medicago truncatula]
Sitaphal0contig00386	397	102	gi|238014838|gb|ACR38454.1| unknown [Zea mays]
Sitaphal0contig00388	1504	18	gi|255546355|ref|XP_002514237.1| conserved hypothetical protein [Ricinus communis]
Sitaphal0contig00390	303	177	gi|78103323|ref|YP_358637.1| hypothetical protein PhapfoPp091 [Phalaenopsis aphrodite subsp. formosana]
Sitaphal0contig00391	222	3	gi|363808362|ref|NP_001241999.1| uncharacterized protein LOC100781599 [Glycine max]
Sitaphal0contig00392	313	202	#N/A
Sitaphal0contig00393	385	3	#N/A
Sitaphal0contig00394	269	5	#N/A
Sitaphal0contig00397	1819	10	#N/A
Sitaphal0contig00400	581	8	#N/A
Sitaphal0contig00401	1350	9	gi|359494312|ref|XP_002268896.2| PREDICTED: E3 ubiquitin-protein ligase UPL1-like [Vitis vinifera]
Sitaphal0contig00402	2482	30	#N/A
Sitaphal0contig00403	1133	16	#N/A
Sitaphal0contig00404	595	14	gi|224066101|ref|XP_002302010.1| predicted protein [Populus trichocarpa]
Sitaphal0contig00405	202	6	#N/A
Sitaphal0contig00406	339	4	gi|224066101|ref|XP_002302010.1| predicted protein [Populus trichocarpa]
Sitaphal0contig00407	608	6	#N/A
Sitaphal0contig00408	257	3	#N/A
Sitaphal0contig00409	265	4	#N/A
Sitaphal0contig00410	303	8	gi|225437645|ref|XP_002272155.1| PREDICTED: gibberellin 2-beta-dioxygenase 2 [Vitis vinifera]
Sitaphal0contig00412	1085	32	gi|356519895|ref|XP_003528604.1| PREDICTED: gibberellin 2-beta-dioxygenase 2-like [Glycine max]
Sitaphal0contig00414	301	5	gi|225437645|ref|XP_002272155.1| PREDICTED: gibberellin 2-beta-dioxygenase 2 [Vitis vinifera]
Sitaphal0contig00415	235	12	#N/A
Sitaphal0contig00416	264	3	gi|300681467|emb|CBH32561.1| histone H3, expressed [Triticum aestivum]
Sitaphal0contig00417	1552	21	gi|225451428|ref|XP_002273749.1| PREDICTED: SWI/SNF complex component SNF12 homolog [Vitis vinifera]
Sitaphal0contig00418	418	8	#N/A
Sitaphal0contig00420	644	32	gi|357114103|ref|XP_003558840.1| PREDICTED: 60S ribosomal protein L21-1-like [Brachypodium distachyon]
Sitaphal0contig00421	540	29	gi|357114103|ref|XP_003558840.1| PREDICTED: 60S ribosomal protein L21-1-like [Brachypodium distachyon]
Sitaphal0contig00422	730	9	gi|356551322|ref|XP_003544025.1| PREDICTED: uncharacterized protein LOC100800483 [Glycine max]
Sitaphal0contig00423	237	4	#N/A
Sitaphal0contig00425	872	7	gi|225457142|ref|XP_002283643.1| PREDICTED: uncharacterized protein LOC100267308 [Vitis vinifera]
Sitaphal0contig00426	360	8	gi|296087724|emb|CBI34980.3| unnamed protein product [Vitis vinifera]
Sitaphal0contig00427	1002	32	gi|242086068|ref|XP_002443459.1| hypothetical protein SORBIDRAFT_08g019790 [Sorghum bicolor]
Sitaphal0contig00428	320	2	gi|224083690|ref|XP_002307086.1| predicted protein [Populus trichocarpa]
Sitaphal0contig00429	422	6	gi|359497266|ref|XP_002268717.2| PREDICTED: UDP-N-acetylglucosamine transporter-like [Vitis vinifera]
Sitaphal0contig00431	322	13	gi|126566050|gb|ABO20854.1| hypothetical protein [Lilium longiflorum]
Sitaphal0contig00433	672	8	gi|224132414|ref|XP_002328263.1| predicted protein [Populus trichocarpa]
Sitaphal0contig00434	694	12	gi|255560384|ref|XP_002521207.1| conserved hypothetical protein [Ricinus communis]
Sitaphal0contig00436	388	4	gi|45476407|dbj|BAD12556.1| RIO kinase [Nicotiana tabacum]
Sitaphal0contig00438	323	3	gi|225428141|ref|XP_002278576.1| PREDICTED: SEC1 family transport protein SLY1 [Vitis vinifera]
Sitaphal0contig00441	260	6	#N/A
Sitaphal0contig00444	461	8	gi|357456365|ref|XP_003598463.1| 50S ribosomal protein L27 [Medicago truncatula]
Sitaphal0contig00446	475	7	gi|357456365|ref|XP_003598463.1| 50S ribosomal protein L27 [Medicago truncatula]
Sitaphal0contig00449	899	22	#N/A
Sitaphal0contig00450	1941	43	#N/A
Sitaphal0contig00451	1252	21	#N/A
Sitaphal0contig00452	803	16	gi|45479863|gb|AAS66771.1| PPase [Hevea brasiliensis]
Sitaphal0contig00453	1057	10	gi|381356184|gb|AFG26325.1| cinnamoyl-CoA reductase [Cinnamomum osmophloeum]
Sitaphal0contig00455	252	8	gi|332676750|gb|ACT98610.2| vacuolar proton-inorganic pyrophosphatase [Diplachne fusca]
Sitaphal0contig00457	673	14	#N/A
Sitaphal0contig00458	1509	27	#N/A
Sitaphal0contig00459	1518	24	gi|296081618|emb|CBI20623.3| unnamed protein product [Vitis vinifera]
Sitaphal0contig00460	361	7	gi|296081618|emb|CBI20623.3| unnamed protein product [Vitis vinifera]
Sitaphal0contig00461	241	7	gi|296081618|emb|CBI20623.3| unnamed protein product [Vitis vinifera]
Sitaphal0contig00462	413	10	#N/A
Sitaphal0contig00463	373	11	#N/A
Sitaphal0contig00464	300	3	#N/A
Sitaphal0contig00465	1874	22	gi|359495798|ref|XP_002262872.2| PREDICTED: serine hydroxymethyltransferase, mitochondrial-like [Vitis vinifera]
Sitaphal0contig00467	273	8	#N/A
Sitaphal0contig00468	267	4	gi|115477699|ref|NP_001062445.1| Os08g0550200 [Oryza sativa Japonica Group]
Sitaphal0contig00469	644	11	gi|308081158|ref|NP_001183424.1| uncharacterized protein LOC100501847 [Zea mays]
Sitaphal0contig00471	507	3	#N/A
Sitaphal0contig00474	234	9	#N/A
Sitaphal0contig00475	496	10	gi|297738494|emb|CBI27739.3| unnamed protein product [Vitis vinifera]
Sitaphal0contig00476	1362	13	gi|357124958|ref|XP_003564163.1| PREDICTED: uncharacterized protein LOC100842936 [Brachypodium distachyon]
Sitaphal0contig00477	328	5	#N/A
Sitaphal0contig00478	730	8	gi|297738494|emb|CBI27739.3| unnamed protein product [Vitis vinifera]
Sitaphal0contig00479	811	17	gi|297738494|emb|CBI27739.3| unnamed protein product [Vitis vinifera]
Sitaphal0contig00480	629	4	gi|268578395|ref|XP_002644180.1| Hypothetical protein CBG17156 [Caenorhabditis briggsae]
Sitaphal0contig00482	973	16	gi|356575680|ref|XP_003555966.1| PREDICTED: methylthioribose kinase 1-like [Glycine max]
Sitaphal0contig00483	476	17	gi|255555259|ref|XP_002518666.1| Methylthioribose kinase, putative [Ricinus communis]
Sitaphal0contig00485	825	11	gi|356575680|ref|XP_003555966.1| PREDICTED: methylthioribose kinase 1-like [Glycine max]
Sitaphal0contig00487	341	4	#N/A
Sitaphal0contig00488	206	2	gi|357444423|ref|XP_003592489.1| ATP-dependent Clp protease proteolytic subunit [Medicago truncatula]
Sitaphal0contig00489	851	8	gi|224136716|ref|XP_002326927.1| predicted protein [Populus trichocarpa]
Sitaphal0contig00491	1173	17	gi|312283003|dbj|BAJ34367.1| unnamed protein product [Thellungiella halophila]
Sitaphal0contig00492	351	10	#N/A
Sitaphal0contig00493	698	4	gi|356536290|ref|XP_003536672.1| PREDICTED: probable protein phosphatase 2C 15-like [Glycine max]
Sitaphal0contig00494	632	6	gi|224136716|ref|XP_002326927.1| predicted protein [Populus trichocarpa]
Sitaphal0contig00496	2543	49	gi|42559318|sp|O05000.2|NU2M_ARATH RecName: Full=NADH-ubiquinone oxidoreductase chain 2; AltName: Full=NADH dehydrogenase subunit 2
Sitaphal0contig00497	953	65	gi|316996002|dbj|BAD83439.2| NADH dehydrogenase subunit 2 (mitochondrion) [Nicotiana tabacum]
Sitaphal0contig00498	1308	39	gi|295311656|ref|YP_003587255.1| ribosomal protein L5 [Citrullus lanatus]
Sitaphal0contig00499	2201	53	gi|52082696|gb|AAU25941.1| cytochrome b [Vitis vinifera]
Sitaphal0contig00500	2114	64	gi|2499245|sp|P93401.2|NU2M_OENBE RecName: Full=NADH-ubiquinone oxidoreductase chain 2; AltName: Full=NADH dehydrogenase subunit 2
Sitaphal0contig00502	794	8	gi|357436153|ref|XP_003588352.1| NADH dehydrogenase subunit [Medicago truncatula]
Sitaphal0contig00503	1323	21	gi|225433847|ref|XP_002263742.1| PREDICTED: probable inositol transporter 1 [Vitis vinifera]
Sitaphal0contig00504	295	12	#N/A
Sitaphal0contig00505	355	15	#N/A
Sitaphal0contig00506	3069	47	gi|222629110|gb|EEE61242.1| hypothetical protein OsJ_15294 [Oryza sativa Japonica Group]
Sitaphal0contig00507	401	3	gi|255546033|ref|XP_002514076.1| DNA binding protein, putative [Ricinus communis]
Sitaphal0contig00508	579	3	gi|255546033|ref|XP_002514076.1| DNA binding protein, putative [Ricinus communis]
Sitaphal0contig00510	600	10	gi|255540653|ref|XP_002511391.1| Pantothenate kinase, putative [Ricinus communis]
Sitaphal0contig00511	1059	27	gi|255540653|ref|XP_002511391.1| Pantothenate kinase, putative [Ricinus communis]
Sitaphal0contig00512	790	23	gi|255540653|ref|XP_002511391.1| Pantothenate kinase, putative [Ricinus communis]
Sitaphal0contig00513	587	15	gi|225457017|ref|XP_002279079.1| PREDICTED: pantothenate kinase 2-like [Vitis vinifera]
Sitaphal0contig00514	536	17	#N/A
Sitaphal0contig00515	326	4	#N/A
Sitaphal0contig00516	500	4	gi|225453927|ref|XP_002279696.1| PREDICTED: brefeldin A-inhibited guanine nucleotide-exchange protein 1-like [Vitis vinifera]
Sitaphal0contig00517	498	29	gi|297849086|ref|XP_002892424.1| T6D22.2 [Arabidopsis lyrata subsp. lyrata]
Sitaphal0contig00519	695	124	gi|6015058|sp|O49169.1|EF1A_MANES RecName: Full=Elongation factor 1-alpha; Short=EF-1-alpha
Sitaphal0contig00520	613	20	gi|168812212|gb|ACA30282.1| putative elongation factor 1A [Cupressus sempervirens]
Sitaphal0contig00521	512	38	gi|297849086|ref|XP_002892424.1| T6D22.2 [Arabidopsis lyrata subsp. lyrata]
Sitaphal0contig00522	519	36	gi|168812212|gb|ACA30282.1| putative elongation factor 1A [Cupressus sempervirens]
Sitaphal0contig00523	394	64	#N/A
Sitaphal0contig00524	934	12	gi|225424162|ref|XP_002284039.1| PREDICTED: sulfhydryl oxidase 2 [Vitis vinifera]
Sitaphal0contig00525	448	19	gi|225424162|ref|XP_002284039.1| PREDICTED: sulfhydryl oxidase 2 [Vitis vinifera]
Sitaphal0contig00527	562	12	#N/A
Sitaphal0contig00528	516	12	#N/A
Sitaphal0contig00529	302	22	#N/A
Sitaphal0contig00531	484	3	gi|225436482|ref|XP_002275679.1| PREDICTED: probable glucuronoxylan glucuronosyltransferase IRX7 [Vitis vinifera]
Sitaphal0contig00532	635	9	gi|224138682|ref|XP_002322875.1| predicted protein [Populus trichocarpa]
Sitaphal0contig00534	549	4	gi|147861021|emb|CAN80865.1| hypothetical protein VITISV_042488 [Vitis vinifera]
Sitaphal0contig00535	912	7	gi|224138682|ref|XP_002322875.1| predicted protein [Populus trichocarpa]
Sitaphal0contig00536	300	7	gi|297820710|ref|XP_002878238.1| hypothetical protein ARALYDRAFT_486329 [Arabidopsis lyrata subsp. lyrata]
Sitaphal0contig00538	807	14	gi|225445194|ref|XP_002284229.1| PREDICTED: probable plastidic glucose transporter 2 [Vitis vinifera]
Sitaphal0contig00539	428	20	gi|224142161|ref|XP_002324427.1| predicted protein [Populus trichocarpa]
Sitaphal0contig00541	233	4	#N/A
Sitaphal0contig00544	339	7	gi|225444319|ref|XP_002264137.1| PREDICTED: uncharacterized protein LOC100262450 [Vitis vinifera]
Sitaphal0contig00545	832	9	gi|242058625|ref|XP_002458458.1| hypothetical protein SORBIDRAFT_03g034000 [Sorghum bicolor]
Sitaphal0contig00546	335	7	gi|356516702|ref|XP_003527032.1| PREDICTED: protein farnesyltransferase subunit beta-like [Glycine max]
Sitaphal0contig00547	212	8	gi|147810157|emb|CAN71455.1| hypothetical protein VITISV_036418 [Vitis vinifera]
Sitaphal0contig00548	503	4	gi|197210433|gb|ACH48223.1| tumor differentially expressed protein [Haplopelma schmidti]
Sitaphal0contig00552	378	4	gi|225456177|ref|XP_002282634.1| PREDICTED: aldose 1-epimerase [Vitis vinifera]
Sitaphal0contig00553	521	10	gi|255579259|ref|XP_002530475.1| aldose-1-epimerase, putative [Ricinus communis]
Sitaphal0contig00556	368	2	gi|296473176|tpg|DAA15291.1| TPA: hypothetical protein BOS_23236 [Bos taurus]
Sitaphal0contig00558	504	3	#N/A
Sitaphal0contig00559	697	6	gi|302141925|emb|CBI19128.3| unnamed protein product [Vitis vinifera]
Sitaphal0contig00560	1910	24	gi|255545642|ref|XP_002513881.1| Homomeric Acetyl-CoA Carboxylase (Hom-ACCase) [Ricinus communis]
Sitaphal0contig00561	1862	29	gi|224066915|ref|XP_002302277.1| predicted protein [Populus trichocarpa]
Sitaphal0contig00562	2022	38	gi|225459364|ref|XP_002285808.1| PREDICTED: acetyl-CoA carboxylase 1-like [Vitis vinifera]
Sitaphal0contig00563	352	7	gi|126566038|gb|ABO20848.1| cytochrome P450-like TBP protein [Lilium longiflorum]
Sitaphal0contig00564	509	3	gi|242041471|ref|XP_002468130.1| hypothetical protein SORBIDRAFT_01g040090 [Sorghum bicolor]
Sitaphal0contig00565	624	3	#N/A
Sitaphal0contig00566	655	19	gi|225432464|ref|XP_002277269.1| PREDICTED: putative E3 ubiquitin-protein ligase RF298-like [Vitis vinifera]
Sitaphal0contig00567	1273	34	gi|297736949|emb|CBI26150.3| unnamed protein product [Vitis vinifera]
Sitaphal0contig00568	988	33	gi|225432464|ref|XP_002277269.1| PREDICTED: putative E3 ubiquitin-protein ligase RF298-like [Vitis vinifera]
Sitaphal0contig00569	662	18	gi|356549037|ref|XP_003542905.1| PREDICTED: putative E3 ubiquitin-protein ligase RF298-like [Glycine max]
Sitaphal0contig00570	648	19	gi|356549037|ref|XP_003542905.1| PREDICTED: putative E3 ubiquitin-protein ligase RF298-like [Glycine max]
Sitaphal0contig00571	604	11	gi|225432464|ref|XP_002277269.1| PREDICTED: putative E3 ubiquitin-protein ligase RF298-like [Vitis vinifera]
Sitaphal0contig00572	597	6	gi|297736949|emb|CBI26150.3| unnamed protein product [Vitis vinifera]
Sitaphal0contig00573	201	3	#N/A
Sitaphal0contig00574	1054	16	gi|225438984|ref|XP_002284345.1| PREDICTED: BTB/POZ domain-containing protein NPY2-like [Vitis vinifera]
Sitaphal0contig00575	1516	26	gi|255568573|ref|XP_002525260.1| signal transducer, putative [Ricinus communis]
Sitaphal0contig00576	422	8	gi|255582421|ref|XP_002531999.1| Receptor protein kinase CLAVATA1 precursor, putative [Ricinus communis]
Sitaphal0contig00578	824	4	gi|296087328|emb|CBI33702.3| unnamed protein product [Vitis vinifera]
Sitaphal0contig00579	284	6	gi|296088218|emb|CBI35733.3| unnamed protein product [Vitis vinifera]
Sitaphal0contig00580	668	29	#N/A
Sitaphal0contig00581	396	29	gi|147856966|emb|CAN81809.1| hypothetical protein VITISV_032939 [Vitis vinifera]
Sitaphal0contig00582	1181	18	gi|225470820|ref|XP_002264755.1| PREDICTED: protein GIGANTEA-like [Vitis vinifera]
Sitaphal0contig00583	222	6	gi|262192753|gb|ACY30446.1| gigantea-like protein [Liriodendron tulipifera]
Sitaphal0contig00585	511	2	#N/A
Sitaphal0contig00586	497	26	gi|224062850|ref|XP_002300901.1| predicted protein [Populus trichocarpa]
Sitaphal0contig00587	736	77	gi|255545020|ref|XP_002513571.1| spermidine synthase 1, putative [Ricinus communis]
Sitaphal0contig00589	266	72	gi|326532138|dbj|BAK01445.1| predicted protein [Hordeum vulgare subsp. vulgare]
Sitaphal0contig00590	232	53	#N/A
Sitaphal0contig00591	871	16	#N/A
Sitaphal0contig00592	373	48	gi|255545020|ref|XP_002513571.1| spermidine synthase 1, putative [Ricinus communis]
Sitaphal0contig00593	203	2	gi|357473907|ref|XP_003607238.1| Spastin [Medicago truncatula]
Sitaphal0contig00594	217	13	#N/A
Sitaphal0contig00595	592	31	gi|162464489|ref|NP_001105301.1| glutamate dehydrogenase [Zea mays]
Sitaphal0contig00596	365	30	gi|357497367|ref|XP_003618972.1| Glutamate dehydrogenase [Medicago truncatula]
Sitaphal0contig00597	577	19	gi|255568914|ref|XP_002525427.1| glutamate dehydrogenase, putative [Ricinus communis]
Sitaphal0contig00598	1267	14	gi|76262827|gb|ABA41488.1| ATP-dependent Clp protease proteolytic subunit [Carica papaya]
Sitaphal0contig00600	444	24	gi|357497367|ref|XP_003618972.1| Glutamate dehydrogenase [Medicago truncatula]
Sitaphal0contig00601	681	5	#N/A
Sitaphal0contig00602	606	7	#N/A
Sitaphal0contig00603	236	9	gi|356552811|ref|XP_003544756.1| PREDICTED: 65-kDa microtubule-associated protein 1-like isoform 2 [Glycine max]
Sitaphal0contig00604	616	8	gi|356552811|ref|XP_003544756.1| PREDICTED: 65-kDa microtubule-associated protein 1-like isoform 2 [Glycine max]
Sitaphal0contig00605	365	2	gi|357486285|ref|XP_003613430.1| hypothetical protein MTR_5g036560 [Medicago truncatula]
Sitaphal0contig00607	208	2	gi|255574505|ref|XP_002528164.1| Patatin B2 precursor, putative [Ricinus communis]
Sitaphal0contig00608	1857	66	gi|297795533|ref|XP_002865651.1| hypothetical protein ARALYDRAFT_494919 [Arabidopsis lyrata subsp. lyrata]
Sitaphal0contig00611	291	7	gi|357448765|ref|XP_003594658.1| E3 ubiquitin-protein ligase UPL6 [Medicago truncatula]
Sitaphal0contig00612	1557	15	gi|359477093|ref|XP_003631936.1| PREDICTED: E3 ubiquitin-protein ligase UPL6-like isoform 1 [Vitis vinifera]
Sitaphal0contig00614	424	7	gi|224099087|ref|XP_002311369.1| predicted protein [Populus trichocarpa]
Sitaphal0contig00615	942	6	gi|359494410|ref|XP_002266179.2| PREDICTED: ubiquitin carboxyl-terminal hydrolase 15-like [Vitis vinifera]
Sitaphal0contig00618	1090	14	gi|225454832|ref|XP_002275116.1| PREDICTED: protein TOPLESS [Vitis vinifera]
Sitaphal0contig00619	244	2	#N/A
Sitaphal0contig00620	208	4	#N/A
Sitaphal0contig00622	295	6	#N/A
Sitaphal0contig00623	1642	21	gi|359496286|ref|XP_002271978.2| PREDICTED: uncharacterized protein LOC100259633 [Vitis vinifera]
Sitaphal0contig00625	503	6	gi|359496286|ref|XP_002271978.2| PREDICTED: uncharacterized protein LOC100259633 [Vitis vinifera]
Sitaphal0contig00626	356	2	#N/A
Sitaphal0contig00628	421	7	#N/A
Sitaphal0contig00629	1419	12	#N/A
Sitaphal0contig00631	488	8	gi|225447983|ref|XP_002269464.1| PREDICTED: 11S globulin seed storage protein 2 [Vitis vinifera]
Sitaphal0contig00632	272	13	gi|255576780|ref|XP_002529277.1| nutrient reservoir, putative [Ricinus communis]
Sitaphal0contig00633	480	10	gi|326520317|dbj|BAK07417.1| predicted protein [Hordeum vulgare subsp. vulgare]
Sitaphal0contig00634	212	11	#N/A
Sitaphal0contig00636	1582	14	gi|255561653|ref|XP_002521836.1| RNA-binding protein Nova-1, putative [Ricinus communis]
Sitaphal0contig00639	236	9	#N/A
Sitaphal0contig00640	633	5	gi|225429764|ref|XP_002280551.1| PREDICTED: uncharacterized protein LOC100245643 [Vitis vinifera]
Sitaphal0contig00642	366	10	gi|224066803|ref|XP_002302223.1| amino acid permease [Populus trichocarpa]
Sitaphal0contig00643	237	7	gi|346472721|gb|AEO36205.1| hypothetical protein [Amblyomma maculatum]
Sitaphal0contig00645	317	6	gi|225448279|ref|XP_002274773.1| PREDICTED: nudC domain-containing protein 2 [Vitis vinifera]
Sitaphal0contig00646	638	10	gi|356506375|ref|XP_003521959.1| PREDICTED: uncharacterized protein LOC100791269 [Glycine max]
Sitaphal0contig00648	477	8	#N/A
Sitaphal0contig00650	453	4	#N/A
Sitaphal0contig00651	346	6	gi|296087683|emb|CBI34939.3| unnamed protein product [Vitis vinifera]
Sitaphal0contig00655	535	4	#N/A
Sitaphal0contig00657	1627	48	gi|297744588|emb|CBI37850.3| unnamed protein product [Vitis vinifera]
Sitaphal0contig00658	1883	34	#N/A
Sitaphal0contig00659	233	10	#N/A
Sitaphal0contig00661	662	25	gi|255550678|ref|XP_002516388.1| splicing factor, putative [Ricinus communis]
Sitaphal0contig00662	444	7	gi|224104811|ref|XP_002313574.1| calcium dependent protein kinase 5 [Populus trichocarpa]
Sitaphal0contig00663	212	7	#N/A
Sitaphal0contig00664	1266	22	gi|359495964|ref|XP_002267137.2| PREDICTED: uncharacterized protein LOC100266068 [Vitis vinifera]
Sitaphal0contig00665	1101	20	gi|359495964|ref|XP_002267137.2| PREDICTED: uncharacterized protein LOC100266068 [Vitis vinifera]
Sitaphal0contig00666	468	13	gi|356540534|ref|XP_003538743.1| PREDICTED: uncharacterized protein LOC100814320 [Glycine max]
Sitaphal0contig00667	718	10	gi|359495964|ref|XP_002267137.2| PREDICTED: uncharacterized protein LOC100266068 [Vitis vinifera]
Sitaphal0contig00669	463	6	#N/A
Sitaphal0contig00671	1026	11	gi|147780120|emb|CAN64434.1| hypothetical protein VITISV_000937 [Vitis vinifera]
Sitaphal0contig00673	2263	25	gi|225434187|ref|XP_002279286.1| PREDICTED: uncharacterized protein LOC100261174 [Vitis vinifera]
Sitaphal0contig00674	428	6	#N/A
Sitaphal0contig00675	363	6	gi|147792338|emb|CAN61470.1| hypothetical protein VITISV_043824 [Vitis vinifera]
Sitaphal0contig00677	233	9	gi|351723255|ref|NP_001235225.1| uncharacterized protein LOC100305682 [Glycine max]
Sitaphal0contig00678	602	356	gi|358346026|ref|XP_003637074.1| Cell wall-associated hydrolase, partial [Medicago truncatula]
Sitaphal0contig00679	393	705	gi|358349383|ref|XP_003638717.1| Cell wall-associated hydrolase [Medicago truncatula]
Sitaphal0contig00680	228	752	gi|358346026|ref|XP_003637074.1| Cell wall-associated hydrolase, partial [Medicago truncatula]
Sitaphal0contig00681	1449	718	gi|358346026|ref|XP_003637074.1| Cell wall-associated hydrolase, partial [Medicago truncatula]
Sitaphal0contig00682	561	54	gi|222836333|gb|EEE74740.1| predicted protein [Populus trichocarpa]
Sitaphal0contig00683	622	38	gi|358346026|ref|XP_003637074.1| Cell wall-associated hydrolase, partial [Medicago truncatula]
Sitaphal0contig00685	971	20	gi|297736448|emb|CBI25319.3| unnamed protein product [Vitis vinifera]
Sitaphal0contig00686	2727	41	gi|359477496|ref|XP_003631985.1| PREDICTED: uncharacterized protein LOC100854837 [Vitis vinifera]
Sitaphal0contig00687	265	8	#N/A
Sitaphal0contig00690	221	4	gi|297736448|emb|CBI25319.3| unnamed protein product [Vitis vinifera]
Sitaphal0contig00691	360	4	gi|255647905|gb|ACU24411.1| unknown [Glycine max]
Sitaphal0contig00692	1045	12	gi|255583295|ref|XP_002532411.1| catalytic, putative [Ricinus communis]
Sitaphal0contig00693	440	11	gi|359485064|ref|XP_002271414.2| PREDICTED: putative lipase ROG1-like [Vitis vinifera]
Sitaphal0contig00694	308	17	#N/A
Sitaphal0contig00695	1972	19	gi|225431946|ref|XP_002277743.1| PREDICTED: aldehyde dehydrogenase 22A1 [Vitis vinifera]
Sitaphal0contig00696	585	10	gi|192910716|gb|ACF06466.1| thioredoxin family Trp26-like protein [Elaeis guineensis]
Sitaphal0contig00698	367	10	gi|255647586|gb|ACU24256.1| unknown [Glycine max]
Sitaphal0contig00699	1261	23	gi|255576308|ref|XP_002529047.1| Protein FRIGIDA, putative [Ricinus communis]
Sitaphal0contig00700	1681	26	#N/A
Sitaphal0contig00701	1035	20	gi|297734917|emb|CBI17151.3| unnamed protein product [Vitis vinifera]
Sitaphal0contig00703	1089	27	gi|297737172|emb|CBI26373.3| unnamed protein product [Vitis vinifera]
Sitaphal0contig00704	359	15	gi|147857446|emb|CAN78649.1| hypothetical protein VITISV_036363 [Vitis vinifera]
Sitaphal0contig00706	884	19	gi|224069034|ref|XP_002302884.1| predicted protein [Populus trichocarpa]
Sitaphal0contig00707	733	19	gi|359478084|ref|XP_002267689.2| PREDICTED: clathrin interactor EPSIN 2-like [Vitis vinifera]
Sitaphal0contig00708	466	13	gi|297745156|emb|CBI39148.3| unnamed protein product [Vitis vinifera]
Sitaphal0contig00709	1114	14	gi|199601719|dbj|BAG70978.1| epsin N-terminal homology (ENTH) domain-containing protein [Musa balbisiana]
Sitaphal0contig00712	439	12	gi|356551322|ref|XP_003544025.1| PREDICTED: uncharacterized protein LOC100800483 [Glycine max]
Sitaphal0contig00713	1268	24	gi|147842468|emb|CAN63141.1| hypothetical protein VITISV_034574 [Vitis vinifera]
Sitaphal0contig00714	1891	28	gi|147767344|emb|CAN71267.1| hypothetical protein VITISV_017889 [Vitis vinifera]
Sitaphal0contig00715	1002	41	gi|255584675|ref|XP_002533060.1| dopamine beta-monooxygenase, putative [Ricinus communis]
Sitaphal0contig00720	639	35	gi|297735173|emb|CBI17535.3| unnamed protein product [Vitis vinifera]
Sitaphal0contig00721	1385	41	#N/A
Sitaphal0contig00722	287	7	gi|297735173|emb|CBI17535.3| unnamed protein product [Vitis vinifera]
Sitaphal0contig00723	2048	22	gi|255547918|ref|XP_002515016.1| two-component sensor histidine kinase bacteria, putative [Ricinus communis]
Sitaphal0contig00726	297	8	gi|294461893|gb|ADE76503.1| unknown [Picea sitchensis]
Sitaphal0contig00727	373	4	gi|359807347|ref|NP_001241379.1| uncharacterized protein LOC100809168 [Glycine max]
Sitaphal0contig00728	305	8	gi|225461697|ref|XP_002285480.1| PREDICTED: alpha-1,3/1,6-mannosyltransferase ALG2-like isoform 1 [Vitis vinifera]
Sitaphal0contig00729	930	13	gi|224117020|ref|XP_002317454.1| predicted protein [Populus trichocarpa]
Sitaphal0contig00730	501	7	gi|224088794|ref|XP_002308543.1| predicted protein [Populus trichocarpa]
Sitaphal0contig00731	561	2	#N/A
Sitaphal0contig00733	253	3	gi|297811317|ref|XP_002873542.1| hypothetical protein ARALYDRAFT_488040 [Arabidopsis lyrata subsp. lyrata]
Sitaphal0contig00734	920	19	#N/A
Sitaphal0contig00735	884	23	#N/A
Sitaphal0contig00736	852	16	#N/A
Sitaphal0contig00738	449	9	#N/A
Sitaphal0contig00739	229	2	#N/A
Sitaphal0contig00741	1001	9	gi|147859669|emb|CAN83110.1| hypothetical protein VITISV_026572 [Vitis vinifera]
Sitaphal0contig00742	705	15	gi|296083732|emb|CBI23721.3| unnamed protein product [Vitis vinifera]
Sitaphal0contig00746	207	6	#N/A
Sitaphal0contig00747	1111	8	gi|356547585|ref|XP_003542191.1| PREDICTED: uncharacterized protein LOC100803853 [Glycine max]
Sitaphal0contig00748	1478	18	gi|225442581|ref|XP_002279139.1| PREDICTED: acyl-CoA synthetase family member 3, mitochondrial-like [Vitis vinifera]
Sitaphal0contig00749	635	10	gi|225442581|ref|XP_002279139.1| PREDICTED: acyl-CoA synthetase family member 3, mitochondrial-like [Vitis vinifera]
Sitaphal0contig00751	533	9	gi|217073328|gb|ACJ85023.1| unknown [Medicago truncatula]
Sitaphal0contig00752	275	3	#N/A
Sitaphal0contig00755	606	6	gi|356531301|ref|XP_003534216.1| PREDICTED: casein kinase I isoform delta-like [Glycine max]
Sitaphal0contig00756	928	13	gi|359484562|ref|XP_002284044.2| PREDICTED: casein kinase I isoform delta-like [Vitis vinifera]
Sitaphal0contig00757	794	6	#N/A
Sitaphal0contig00758	281	2	#N/A
Sitaphal0contig00761	510	5	#N/A
Sitaphal0contig00762	371	10	#N/A
Sitaphal0contig00763	750	21	gi|356536577|ref|XP_003536813.1| PREDICTED: probable importin-7 homolog [Glycine max]
Sitaphal0contig00764	389	6	gi|147786897|emb|CAN73299.1| hypothetical protein VITISV_005183 [Vitis vinifera]
Sitaphal0contig00765	346	8	#N/A
Sitaphal0contig00766	239	7	#N/A
Sitaphal0contig00767	619	4	gi|147786897|emb|CAN73299.1| hypothetical protein VITISV_005183 [Vitis vinifera]
Sitaphal0contig00769	704	8	gi|359481833|ref|XP_002277512.2| PREDICTED: carboxyl-terminal-processing protease-like [Vitis vinifera]
Sitaphal0contig00770	515	9	gi|359481833|ref|XP_002277512.2| PREDICTED: carboxyl-terminal-processing protease-like [Vitis vinifera]
Sitaphal0contig00771	516	8	gi|255571580|ref|XP_002526736.1| protease, putative [Ricinus communis]
Sitaphal0contig00772	602	8	#N/A
Sitaphal0contig00776	743	11	gi|255577350|ref|XP_002529555.1| oxidoreductase, putative [Ricinus communis]
Sitaphal0contig00777	1011	20	gi|225456100|ref|XP_002281357.1| PREDICTED: prostaglandin G/H synthase 1 [Vitis vinifera]
Sitaphal0contig00778	333	6	gi|388496346|gb|AFK36239.1| unknown [Lotus japonicus]
Sitaphal0contig00779	305	7	gi|304304318|gb|ADM21465.1| alpha-dioxygenase 2 [Nicotiana attenuata]
Sitaphal0contig00780	262	8	gi|351722402|ref|NP_001236219.1| uncharacterized protein LOC100305752 [Glycine max]
Sitaphal0contig00781	350	10	gi|351722140|ref|NP_001235442.1| uncharacterized protein LOC100499745 [Glycine max]
Sitaphal0contig00783	361	4	gi|297842827|ref|XP_002889295.1| predicted protein [Arabidopsis lyrata subsp. lyrata]
Sitaphal0contig00784	1510	16	gi|359483773|ref|XP_003633016.1| PREDICTED: shaggy-related protein kinase eta-like [Vitis vinifera]
Sitaphal0contig00787	584	2	#N/A
Sitaphal0contig00788	367	4	#N/A
Sitaphal0contig00789	563	3	#N/A
Sitaphal0contig00790	268	6	#N/A
Sitaphal0contig00792	256	9	gi|255544900|ref|XP_002513511.1| transferase, transferring glycosyl groups, putative [Ricinus communis]
Sitaphal0contig00793	915	11	gi|356544244|ref|XP_003540564.1| PREDICTED: probable beta-1,3-galactosyltransferase 8-like [Glycine max]
Sitaphal0contig00794	788	14	gi|192910926|gb|ACF06571.1| RNA binding protein [Elaeis guineensis]
Sitaphal0contig00797	211	2	#N/A
Sitaphal0contig00798	369	9	gi|224120586|ref|XP_002330979.1| predicted protein [Populus trichocarpa]
Sitaphal0contig00799	731	10	gi|116794473|gb|ABK27154.1| unknown [Picea sitchensis]
Sitaphal0contig00801	700	14	gi|76160933|gb|ABA40430.1| ribosomal protein L27a-like protein [Solanum tuberosum]
Sitaphal0contig00802	214	3	#N/A
Sitaphal0contig00804	565	5	gi|224128396|ref|XP_002320319.1| predicted protein [Populus trichocarpa]
Sitaphal0contig00806	210	6	gi|57013900|ref|YP_173374.1| hypothetical protein NitaMp027 [Nicotiana tabacum]
Sitaphal0contig00808	227	14	#N/A
Sitaphal0contig00810	245	4	#N/A
Sitaphal0contig00811	326	8	#N/A
Sitaphal0contig00812	462	12	gi|255572672|ref|XP_002527269.1| conserved hypothetical protein [Ricinus communis]
Sitaphal0contig00813	303	13	#N/A
Sitaphal0contig00814	637	16	#N/A
Sitaphal0contig00815	515	6	#N/A
Sitaphal0contig00816	391	6	#N/A
Sitaphal0contig00817	279	9	#N/A
Sitaphal0contig00818	357	2	#N/A
Sitaphal0contig00819	561	173	#N/A
Sitaphal0contig00820	1179	68	#N/A
Sitaphal0contig00821	327	2	gi|357476975|ref|XP_003608773.1| Lipid transfer-like protein VAS [Medicago truncatula]
Sitaphal0contig00824	348	3	#N/A
Sitaphal0contig00825	482	15	#N/A
Sitaphal0contig00826	321	10	#N/A
Sitaphal0contig00827	214	10	#N/A
Sitaphal0contig00828	213	8	gi|224076856|ref|XP_002305023.1| predicted protein [Populus trichocarpa]
Sitaphal0contig00830	1527	12	#N/A
Sitaphal0contig00832	1267	11	gi|147797325|emb|CAN73734.1| hypothetical protein VITISV_032119 [Vitis vinifera]
Sitaphal0contig00833	439	9	#N/A
Sitaphal0contig00834	1337	40	gi|255566565|ref|XP_002524267.1| DAG protein, chloroplast precursor, putative [Ricinus communis]
Sitaphal0contig00836	1154	9	gi|359483518|ref|XP_002272702.2| PREDICTED: apoptosis inhibitor 5-like [Vitis vinifera]
Sitaphal0contig00837	834	12	gi|359483518|ref|XP_002272702.2| PREDICTED: apoptosis inhibitor 5-like [Vitis vinifera]
Sitaphal0contig00838	229	7	gi|356551322|ref|XP_003544025.1| PREDICTED: uncharacterized protein LOC100800483 [Glycine max]
Sitaphal0contig00840	331	4	#N/A
Sitaphal0contig00841	750	5	gi|15028099|gb|AAK76580.1| putative flowering protein CONSTANS [Arabidopsis thaliana]
Sitaphal0contig00842	1080	12	gi|225450531|ref|XP_002281428.1| PREDICTED: AP-3 complex subunit mu-1 [Vitis vinifera]
Sitaphal0contig00845	598	5	gi|255538692|ref|XP_002510411.1| Protein yrdA, putative [Ricinus communis]
Sitaphal0contig00846	220	2	gi|224124446|ref|XP_002330025.1| predicted protein [Populus trichocarpa]
Sitaphal0contig00847	229	4	gi|224082886|ref|XP_002306878.1| predicted protein [Populus trichocarpa]
Sitaphal0contig00848	508	4	gi|225427794|ref|XP_002269363.1| PREDICTED: uncharacterized protein LOC100255631 [Vitis vinifera]
Sitaphal0contig00849	602	23	#N/A
Sitaphal0contig00850	630	12	#N/A
Sitaphal0contig00851	478	13	gi|297742340|emb|CBI34489.3| unnamed protein product [Vitis vinifera]
Sitaphal0contig00853	486	3	#N/A
Sitaphal0contig00854	606	150	gi|359479997|ref|XP_002274245.2| PREDICTED: glucose-1-phosphate adenylyltransferase large subunit 2, chloroplastic-like [Vitis vinifera]
Sitaphal0contig00856	443	115	#N/A
Sitaphal0contig00857	406	112	#N/A
Sitaphal0contig00858	497	17	#N/A
Sitaphal0contig00859	332	122	#N/A
Sitaphal0contig00860	579	9	gi|255561104|ref|XP_002521564.1| syntaxin, putative [Ricinus communis]
Sitaphal0contig00863	440	7	#N/A
Sitaphal0contig00865	235	3	gi|242047588|ref|XP_002461540.1| hypothetical protein SORBIDRAFT_02g004440 [Sorghum bicolor]
Sitaphal0contig00866	321	6	gi|242062724|ref|XP_002452651.1| hypothetical protein SORBIDRAFT_04g030000 [Sorghum bicolor]
Sitaphal0contig00868	683	214	gi|383081981|dbj|BAM05643.1| lipid transfer protein [Eucalyptus pyrocarpa]
Sitaphal0contig00870	217	11	#N/A
Sitaphal0contig00872	3254	81	gi|116617152|ref|YP_817527.1| NADH-plastoquinone oxidoreductase subunit 2 [Coffea arabica]
Sitaphal0contig00873	534	52	gi|388522005|gb|AFK49064.1| unknown [Lotus japonicus]
Sitaphal0contig00874	232	69	gi|374412259|gb|AEZ49106.1| ribosomal protein S12 [Mayaca fluviatilis]
Sitaphal0contig00875	1169	140	gi|147804843|emb|CAN66875.1| hypothetical protein VITISV_009275 [Vitis vinifera]
Sitaphal0contig00878	1629	12	gi|225424514|ref|XP_002285248.1| PREDICTED: sodium/hydrogen exchanger 7 [Vitis vinifera]
Sitaphal0contig00880	744	12	gi|302028367|gb|ADK91080.1| SOS1 [Bruguiera gymnorhiza]
Sitaphal0contig00881	505	5	#N/A
Sitaphal0contig00882	555	8	#N/A
Sitaphal0contig00884	2108	44	gi|359479902|ref|XP_002267361.2| PREDICTED: uncharacterized protein LOC100260666 [Vitis vinifera]
Sitaphal0contig00885	1217	23	gi|297743865|emb|CBI36835.3| unnamed protein product [Vitis vinifera]
Sitaphal0contig00886	332	14	#N/A
Sitaphal0contig00888	321	12	gi|222616391|gb|EEE52523.1| hypothetical protein OsJ_34736 [Oryza sativa Japonica Group]
Sitaphal0contig00889	549	3	gi|126566038|gb|ABO20848.1| cytochrome P450-like TBP protein [Lilium longiflorum]
Sitaphal0contig00890	761	6	#N/A
Sitaphal0contig00891	887	17	#N/A
Sitaphal0contig00892	436	12	gi|297737020|emb|CBI26221.3| unnamed protein product [Vitis vinifera]
Sitaphal0contig00893	331	7	#N/A
Sitaphal0contig00896	611	8	gi|255541478|ref|XP_002511803.1| Glycogen synthase kinase-3 beta, putative [Ricinus communis]
Sitaphal0contig00898	224	8	gi|147785084|emb|CAN64359.1| hypothetical protein VITISV_041427 [Vitis vinifera]
Sitaphal0contig00899	1055	27	gi|225453724|ref|XP_002272112.1| PREDICTED: shaggy-related protein kinase theta isoform 1 [Vitis vinifera]
Sitaphal0contig00901	458	3	gi|222617948|gb|EEE54080.1| hypothetical protein OsJ_00810 [Oryza sativa Japonica Group]
Sitaphal0contig00902	752	9	gi|225446195|ref|XP_002262878.1| PREDICTED: S-acyltransferase TIP1 [Vitis vinifera]
Sitaphal0contig00903	335	6	gi|356562922|ref|XP_003549717.1| PREDICTED: S-acyltransferase TIP1-like [Glycine max]
Sitaphal0contig00904	413	9	gi|356562922|ref|XP_003549717.1| PREDICTED: S-acyltransferase TIP1-like [Glycine max]
Sitaphal0contig00905	339	3	gi|242060660|ref|XP_002451619.1| hypothetical protein SORBIDRAFT_04g004750 [Sorghum bicolor]
Sitaphal0contig00906	215	5	gi|255583096|ref|XP_002532315.1| Palmitoyltransferase TIP1, putative [Ricinus communis]
Sitaphal0contig00908	913	14	gi|225456583|ref|XP_002265665.1| PREDICTED: uncharacterized protein LOC100253543 [Vitis vinifera]
Sitaphal0contig00911	450	9	gi|296082210|emb|CBI21215.3| unnamed protein product [Vitis vinifera]
Sitaphal0contig00912	425	9	#N/A
Sitaphal0contig00914	379	4	#N/A
Sitaphal0contig00915	643	5	gi|357131597|ref|XP_003567423.1| PREDICTED: uncharacterized protein LOC100826222 [Brachypodium distachyon]
Sitaphal0contig00916	1377	9	gi|125526798|gb|EAY74912.1| hypothetical protein OsI_02805 [Oryza sativa Indica Group]
Sitaphal0contig00918	749	3	#N/A
Sitaphal0contig00919	429	4	#N/A
Sitaphal0contig00920	1362	14	gi|225434451|ref|XP_002273446.1| PREDICTED: malonyl-CoA-acyl carrier protein transacylase, mitochondrial [Vitis vinifera]
Sitaphal0contig00921	782	8	gi|210110182|gb|ACJ07138.1| malonyl-CoA:ACP transacylase 1-2 [Arachis hypogaea]
Sitaphal0contig00923	537	4	#N/A
Sitaphal0contig00924	416	5	#N/A
Sitaphal0contig00926	228	3	#N/A
Sitaphal0contig00928	410	7	#N/A
Sitaphal0contig00929	641	8	gi|225433377|ref|XP_002285610.1| PREDICTED: PHD finger protein ING1 [Vitis vinifera]
Sitaphal0contig00932	242	7	gi|356552374|ref|XP_003544543.1| PREDICTED: uncharacterized protein LOC100779611 [Glycine max]
Sitaphal0contig00933	517	9	gi|147857103|emb|CAN81798.1| hypothetical protein VITISV_043339 [Vitis vinifera]
Sitaphal0contig00934	558	6	gi|255550079|ref|XP_002516090.1| conserved hypothetical protein [Ricinus communis]
Sitaphal0contig00935	1022	10	gi|225459219|ref|XP_002284058.1| PREDICTED: DUF246 domain-containing protein At1g04910-like [Vitis vinifera]
Sitaphal0contig00936	547	4	gi|255551865|ref|XP_002516978.1| triacylglycerol lipase, putative [Ricinus communis]
Sitaphal0contig00937	332	4	gi|359482470|ref|XP_002272507.2| PREDICTED: uncharacterized protein LOC100266986 [Vitis vinifera]
Sitaphal0contig00938	260	6	#N/A
Sitaphal0contig00939	248	6	#N/A
Sitaphal0contig00941	619	10	#N/A
Sitaphal0contig00944	666	9	gi|356514290|ref|XP_003525839.1| PREDICTED: probable hexaprenyl pyrophosphate synthase, mitochondrial-like [Glycine max]
Sitaphal0contig00945	730	10	gi|359489044|ref|XP_002268229.2| PREDICTED: decaprenyl-diphosphate synthase subunit 1 [Vitis vinifera]
Sitaphal0contig00946	644	7	gi|357157983|ref|XP_003577979.1| PREDICTED: probable protein phosphatase 2C 67-like [Brachypodium distachyon]
Sitaphal0contig00947	674	9	#N/A
Sitaphal0contig00950	444	7	#N/A
Sitaphal0contig00952	332	4	gi|225457279|ref|XP_002281347.1| PREDICTED: diacylglycerol kinase 1 [Vitis vinifera]
Sitaphal0contig00953	295	9	gi|297810895|ref|XP_002873331.1| hypothetical protein ARALYDRAFT_487625 [Arabidopsis lyrata subsp. lyrata]
Sitaphal0contig00954	300	9	gi|224121474|ref|XP_002318591.1| predicted protein [Populus trichocarpa]
Sitaphal0contig00955	231	3	gi|255547253|ref|XP_002514684.1| diacylglycerol kinase, theta, putative [Ricinus communis]
Sitaphal0contig00957	268	6	#N/A
Sitaphal0contig00958	361	5	#N/A
Sitaphal0contig00959	218	8	#N/A
Sitaphal0contig00960	330	4	#N/A
Sitaphal0contig00962	818	8	gi|225434504|ref|XP_002275653.1| PREDICTED: LRR repeats and ubiquitin-like domain-containing protein At2g30105 [Vitis vinifera]
Sitaphal0contig00965	275	4	gi|147776552|emb|CAN65127.1| hypothetical protein VITISV_005830 [Vitis vinifera]
Sitaphal0contig00968	426	4	#N/A
Sitaphal0contig00971	271	7	#N/A
Sitaphal0contig00973	233	2	#N/A
Sitaphal0contig00974	686	6	gi|225454188|ref|XP_002272416.1| PREDICTED: probable serine/threonine-protein kinase At5g41260 [Vitis vinifera]
Sitaphal0contig00977	272	7	#N/A
Sitaphal0contig00978	451	2	#N/A
Sitaphal0contig00979	255	2	#N/A
Sitaphal0contig00980	374	4	gi|356574768|ref|XP_003555517.1| PREDICTED: uncharacterized protein LOC100781180 [Glycine max]
Sitaphal0contig00981	327	4	#N/A
Sitaphal0contig00983	573	5	#N/A
Sitaphal0contig00985	304	3	#N/A
Sitaphal0contig00986	959	46	gi|112253844|ref|YP_717100.1| NADH dehydrogenase subunit 7 [Brassica napus]
Sitaphal0contig00987	1258	54	gi|297740923|emb|CBI31105.3| unnamed protein product [Vitis vinifera]
Sitaphal0contig00988	524	33	gi|297740917|emb|CBI31099.3| unnamed protein product [Vitis vinifera]
Sitaphal0contig00989	308	49	gi|44889037|sp|P93306.2|NDUS2_ARATH RecName: Full=NADH dehydrogenase [ubiquinone] iron-sulfur protein 2; AltName: Full=NADH dehydrogenase subunit 7
Sitaphal0contig00990	384	14	gi|402577232|gb|EJW71189.1| hypothetical protein WUBG_17902, partial [Wuchereria bancrofti]
Sitaphal0contig00992	313	37	#N/A
Sitaphal0contig00994	580	152	#N/A
Sitaphal0contig00995	809	156	#N/A
Sitaphal0contig00996	1593	89	#N/A
Sitaphal0contig00998	454	146	gi|13486942|dbj|BAB40143.1| plasma membrane intrinsic protein 2-2 [Pyrus communis]
Sitaphal0contig00999	384	136	#N/A
Sitaphal0contig01001	1254	191	#N/A
Sitaphal0contig01002	1090	219	gi|195622342|gb|ACG33001.1| aquaporin PIP2.2 [Zea mays]
Sitaphal0contig01006	278	8	#N/A
Sitaphal0contig01007	940	17	gi|224141545|ref|XP_002324130.1| predicted protein [Populus trichocarpa]
Sitaphal0contig01010	341	7	#N/A
Sitaphal0contig01011	536	12	gi|147820620|emb|CAN67649.1| hypothetical protein VITISV_005080 [Vitis vinifera]
Sitaphal0contig01013	795	9	gi|356560282|ref|XP_003548422.1| PREDICTED: DEAD-box ATP-dependent RNA helicase 31-like [Glycine max]
Sitaphal0contig01015	437	10	gi|356551322|ref|XP_003544025.1| PREDICTED: uncharacterized protein LOC100800483 [Glycine max]
Sitaphal0contig01016	802	13	gi|115438082|ref|NP_001043453.1| Os01g0591000 [Oryza sativa Japonica Group]
Sitaphal0contig01017	701	15	gi|255546541|ref|XP_002514330.1| aldehyde dehydrogenase, putative [Ricinus communis]
Sitaphal0contig01020	586	7	gi|357135385|ref|XP_003569290.1| PREDICTED: aldehyde dehydrogenase family 2 member C4-like [Brachypodium distachyon]
Sitaphal0contig01022	477	8	gi|225426424|ref|XP_002274169.1| PREDICTED: uncharacterized protein LOC100256435 [Vitis vinifera]
Sitaphal0contig01023	436	9	gi|225426424|ref|XP_002274169.1| PREDICTED: uncharacterized protein LOC100256435 [Vitis vinifera]
Sitaphal0contig01024	328	5	gi|115464949|ref|NP_001056074.1| Os05g0521300 [Oryza sativa Japonica Group]
Sitaphal0contig01025	249	4	gi|225426424|ref|XP_002274169.1| PREDICTED: uncharacterized protein LOC100256435 [Vitis vinifera]
Sitaphal0contig01028	333	8	gi|356520705|ref|XP_003529001.1| PREDICTED: ubiquitin-like-conjugating enzyme ATG10-like [Glycine max]
Sitaphal0contig01029	291	8	#N/A
Sitaphal0contig01030	681	8	#N/A
Sitaphal0contig01034	300	14	#N/A
Sitaphal0contig01035	1862	64	gi|356531379|ref|XP_003534255.1| PREDICTED: oligopeptidase A-like [Glycine max]
Sitaphal0contig01036	1048	20	gi|297746173|emb|CBI16229.3| unnamed protein product [Vitis vinifera]
Sitaphal0contig01037	265	10	#N/A
Sitaphal0contig01038	352	6	gi|297789889|ref|XP_002862867.1| hypothetical protein ARALYDRAFT_497269 [Arabidopsis lyrata subsp. lyrata]
Sitaphal0contig01039	717	8	#N/A
Sitaphal0contig01040	1425	15	gi|224123860|ref|XP_002319182.1| predicted protein [Populus trichocarpa]
Sitaphal0contig01041	968	23	gi|147776669|emb|CAN74351.1| hypothetical protein VITISV_038575 [Vitis vinifera]
Sitaphal0contig01043	320	7	#N/A
Sitaphal0contig01044	284	4	#N/A
Sitaphal0contig01045	1178	21	gi|224121136|ref|XP_002318507.1| predicted protein [Populus trichocarpa]
Sitaphal0contig01046	1459	15	gi|359491046|ref|XP_003634211.1| PREDICTED: uncharacterized protein LOC100259538 [Vitis vinifera]
Sitaphal0contig01047	273	6	#N/A
Sitaphal0contig01048	344	3	gi|357488199|ref|XP_003614387.1| RRNA intron-encoded homing endonuclease [Medicago truncatula]
Sitaphal0contig01049	1259	10	gi|356536548|ref|XP_003536799.1| PREDICTED: callose synthase 9-like isoform 1 [Glycine max]
Sitaphal0contig01051	2374	34	gi|255574420|ref|XP_002528123.1| 1,3-beta-glucan synthase, putative [Ricinus communis]
Sitaphal0contig01053	519	3	#N/A
Sitaphal0contig01054	1649	16	gi|297734859|emb|CBI17093.3| unnamed protein product [Vitis vinifera]
Sitaphal0contig01055	650	13	gi|255573018|ref|XP_002527439.1| DNA repair helicase rad5,16, putative [Ricinus communis]
Sitaphal0contig01056	814	15	gi|225459324|ref|XP_002285796.1| PREDICTED: uncharacterized protein LOC100260886 isoform 1 [Vitis vinifera]
Sitaphal0contig01057	609	4	gi|297734859|emb|CBI17093.3| unnamed protein product [Vitis vinifera]
Sitaphal0contig01058	242	4	#N/A
Sitaphal0contig01059	2292	30	gi|400131576|emb|CCH50976.1| T4.15 [Malus x robusta]
Sitaphal0contig01060	360	28	gi|113205142|gb|AAT40504.2| Polyprotein, putative [Solanum demissum]
Sitaphal0contig01061	738	4	gi|400131576|emb|CCH50976.1| T4.15 [Malus x robusta]
Sitaphal0contig01062	478	16	gi|400131576|emb|CCH50976.1| T4.15 [Malus x robusta]
Sitaphal0contig01063	319	4	gi|400131576|emb|CCH50976.1| T4.15 [Malus x robusta]
Sitaphal0contig01064	2046	16	gi|255573523|ref|XP_002527686.1| ATP binding protein, putative [Ricinus communis]
Sitaphal0contig01065	701	12	gi|255573523|ref|XP_002527686.1| ATP binding protein, putative [Ricinus communis]
Sitaphal0contig01066	297	6	#N/A
Sitaphal0contig01068	396	5	gi|255573523|ref|XP_002527686.1| ATP binding protein, putative [Ricinus communis]
Sitaphal0contig01069	537	118	#N/A
Sitaphal0contig01070	406	272	#N/A
Sitaphal0contig01072	1162	241	#N/A
Sitaphal0contig01073	316	37	#N/A
Sitaphal0contig01074	2043	18	gi|225445848|ref|XP_002278056.1| PREDICTED: signal recognition particle receptor subunit alpha [Vitis vinifera]
Sitaphal0contig01075	428	10	gi|225458041|ref|XP_002277775.1| PREDICTED: uncharacterized protein LOC100248967 [Vitis vinifera]
Sitaphal0contig01076	463	5	gi|225458041|ref|XP_002277775.1| PREDICTED: uncharacterized protein LOC100248967 [Vitis vinifera]
Sitaphal0contig01078	388	3	#N/A
Sitaphal0contig01079	1833	17	gi|356539120|ref|XP_003538048.1| PREDICTED: E3 SUMO-protein ligase SIZ1-like [Glycine max]
Sitaphal0contig01080	427	12	#N/A
Sitaphal0contig01081	283	6	#N/A
Sitaphal0contig01082	218	6	#N/A
Sitaphal0contig01083	699	4	#N/A
Sitaphal0contig01084	1548	12	gi|147800889|emb|CAN71184.1| hypothetical protein VITISV_033417 [Vitis vinifera]
Sitaphal0contig01085	522	11	gi|147800889|emb|CAN71184.1| hypothetical protein VITISV_033417 [Vitis vinifera]
Sitaphal0contig01086	754	13	gi|225457723|ref|XP_002277713.1| PREDICTED: probable cellulose synthase A catalytic subunit 5 [UDP-forming] [Vitis vinifera]
Sitaphal0contig01088	367	4	#N/A
Sitaphal0contig01089	1118	13	gi|255563452|ref|XP_002522728.1| DNA binding protein, putative [Ricinus communis]
Sitaphal0contig01090	395	14	gi|147798524|emb|CAN74385.1| hypothetical protein VITISV_023803 [Vitis vinifera]
Sitaphal0contig01091	853	9	gi|359494305|ref|XP_002264338.2| PREDICTED: uncharacterized protein LOC100265203 [Vitis vinifera]
Sitaphal0contig01092	808	3	#N/A
Sitaphal0contig01094	539	5	gi|359491338|ref|XP_002267724.2| PREDICTED: uncharacterized protein LOC100265726, partial [Vitis vinifera]
Sitaphal0contig01095	1137	17	gi|297734016|emb|CBI15263.3| unnamed protein product [Vitis vinifera]
Sitaphal0contig01096	283	3	#N/A
Sitaphal0contig01097	248	6	#N/A
Sitaphal0contig01098	327	2	#N/A
Sitaphal0contig01099	561	4	gi|307135987|gb|ADN33845.1| nucleic acid binding protein [Cucumis melo subsp. melo]
Sitaphal0contig01100	1079	18	gi|359476781|ref|XP_003631888.1| PREDICTED: zinc finger CCCH domain-containing protein ZFN-like isoform 2 [Vitis vinifera]
Sitaphal0contig01101	329	10	#N/A
Sitaphal0contig01102	439	4	#N/A
Sitaphal0contig01104	240	4	#N/A
Sitaphal0contig01105	909	47	gi|356564154|ref|XP_003550321.1| PREDICTED: cysteine proteinase RD21a-like [Glycine max]
Sitaphal0contig01106	710	31	gi|148927394|gb|ABR19828.1| cysteine proteinase [Elaeis guineensis]
Sitaphal0contig01107	726	29	gi|374713651|gb|AEZ65083.1| cysteine protease [Carica papaya]
Sitaphal0contig01109	2132	35	gi|358248528|ref|NP_001240152.1| ribulose bisphosphate carboxylase/oxygenase activase 1, chloroplastic-like [Glycine max]
Sitaphal0contig01110	258	9	gi|356504250|ref|XP_003520910.1| PREDICTED: LOW QUALITY PROTEIN: ribulose bisphosphate carboxylase/oxygenase activase 1, chloroplastic-like [Glycine max]
Sitaphal0contig01112	259	12	gi|255566442|ref|XP_002524206.1| Ribulose bisphosphate carboxylase/oxygenase activase 1, chloroplast precursor, putative [Ricinus communis]
Sitaphal0contig01113	382	2	#N/A
Sitaphal0contig01114	1291	264	gi|6015058|sp|O49169.1|EF1A_MANES RecName: Full=Elongation factor 1-alpha; Short=EF-1-alpha
Sitaphal0contig01115	583	172	gi|74486736|gb|ABA12221.1| translation elongation factor 1A-5 [Gossypium hirsutum]
Sitaphal0contig01116	399	16	gi|57013900|ref|YP_173374.1| hypothetical protein NitaMp027 [Nicotiana tabacum]
Sitaphal0contig01117	313	11	#N/A
Sitaphal0contig01119	243	7	#N/A
Sitaphal0contig01120	1120	22	gi|351725715|ref|NP_001237358.1| biotin carboxylase precursor [Glycine max]
Sitaphal0contig01121	624	11	gi|239759398|gb|ACS14663.1| biotin carboxylase [Camellia oleifera]
Sitaphal0contig01124	633	11	gi|224106672|ref|XP_002314245.1| predicted protein [Populus trichocarpa]
Sitaphal0contig01125	643	14	gi|342316191|ref|YP_004769700.1| ATP synthase CF0 subunit I [Magnolia kwangsiensis]
Sitaphal0contig01126	700	7	#N/A
Sitaphal0contig01127	443	3	gi|342316191|ref|YP_004769700.1| ATP synthase CF0 subunit I [Magnolia kwangsiensis]
Sitaphal0contig01130	1110	16	gi|255570992|ref|XP_002526447.1| conserved hypothetical protein [Ricinus communis]
Sitaphal0contig01131	540	5	#N/A
Sitaphal0contig01134	1930	9	gi|356508732|ref|XP_003523108.1| PREDICTED: transmembrane anterior posterior transformation protein 1 homolog isoform 1 [Glycine max]
Sitaphal0contig01136	273	5	#N/A
Sitaphal0contig01137	232	7	gi|224108227|ref|XP_002314768.1| predicted protein [Populus trichocarpa]
Sitaphal0contig01138	358	6	gi|356519540|ref|XP_003528430.1| PREDICTED: protein TAPT1 homolog [Glycine max]
Sitaphal0contig01139	233	2	gi|18395518|ref|NP_565299.1| putative DNA-binding protein [Arabidopsis thaliana]
Sitaphal0contig01140	1167	19	gi|225459290|ref|XP_002285788.1| PREDICTED: 5'-adenylylsulfate reductase-like 4 isoform 1 [Vitis vinifera]
Sitaphal0contig01144	685	8	gi|357510885|ref|XP_003625731.1| Cactin (ISS) [Medicago truncatula]
Sitaphal0contig01145	494	21	gi|147838150|emb|CAN74141.1| hypothetical protein VITISV_008915 [Vitis vinifera]
Sitaphal0contig01146	601	12	gi|356572506|ref|XP_003554409.1| PREDICTED: uncharacterized protein C19orf29 homolog [Glycine max]
Sitaphal0contig01147	361	28	#N/A
Sitaphal0contig01148	370	3	gi|357510885|ref|XP_003625731.1| Cactin (ISS) [Medicago truncatula]
Sitaphal0contig01149	813	7	gi|225451465|ref|XP_002270554.1| PREDICTED: zinc finger protein 511 [Vitis vinifera]
Sitaphal0contig01150	214	15	gi|357457613|ref|XP_003599087.1| hypothetical protein MTR_3g027610 [Medicago truncatula]
Sitaphal0contig01151	524	7	#N/A
Sitaphal0contig01152	461	7	gi|359487430|ref|XP_002263417.2| PREDICTED: protein KIAA0664 homolog [Vitis vinifera]
Sitaphal0contig01153	648	9	gi|359487430|ref|XP_002263417.2| PREDICTED: protein KIAA0664 homolog [Vitis vinifera]
Sitaphal0contig01154	417	6	#N/A
Sitaphal0contig01155	888	19	gi|224482643|gb|ACN50178.1| disproportionating enzyme 2 [Annona cherimola]
Sitaphal0contig01156	290	6	#N/A
Sitaphal0contig01158	237	4	gi|224482643|gb|ACN50178.1| disproportionating enzyme 2 [Annona cherimola]
Sitaphal0contig01159	571	5	#N/A
Sitaphal0contig01161	465	11	gi|255560980|ref|XP_002521502.1| ADP-ribosylation factor, putative [Ricinus communis]
Sitaphal0contig01162	426	7	gi|225430752|ref|XP_002267002.1| PREDICTED: probable ADP-ribosylation factor At2g18390 [Vitis vinifera]
Sitaphal0contig01163	318	4	#N/A
Sitaphal0contig01164	308	7	gi|359489358|ref|XP_002272264.2| PREDICTED: homeobox-leucine zipper protein ANTHOCYANINLESS 2 [Vitis vinifera]
Sitaphal0contig01165	547	17	gi|255541474|ref|XP_002511801.1| homeobox protein, putative [Ricinus communis]
Sitaphal0contig01166	815	9	gi|359489358|ref|XP_002272264.2| PREDICTED: homeobox-leucine zipper protein ANTHOCYANINLESS 2 [Vitis vinifera]
Sitaphal0contig01167	238	3	#N/A
Sitaphal0contig01168	395	8	gi|359489358|ref|XP_002272264.2| PREDICTED: homeobox-leucine zipper protein ANTHOCYANINLESS 2 [Vitis vinifera]
Sitaphal0contig01170	224	7	gi|224136624|ref|XP_002326906.1| predicted protein [Populus trichocarpa]
Sitaphal0contig01171	1653	14	gi|255538520|ref|XP_002510325.1| exocyst complex component sec3, putative [Ricinus communis]
Sitaphal0contig01173	463	2	#N/A
Sitaphal0contig01174	610	7	gi|225438141|ref|XP_002278528.1| PREDICTED: mitochondrial import inner membrane translocase subunit tim44-like [Vitis vinifera]
Sitaphal0contig01176	1597	16	gi|225438141|ref|XP_002278528.1| PREDICTED: mitochondrial import inner membrane translocase subunit tim44-like [Vitis vinifera]
Sitaphal0contig01179	317	3	#N/A
Sitaphal0contig01180	965	22	gi|359473194|ref|XP_003631263.1| PREDICTED: LOW QUALITY PROTEIN: probable nucleoredoxin 1-like [Vitis vinifera]
Sitaphal0contig01184	854	5	gi|225445364|ref|XP_002284885.1| PREDICTED: ABC transporter G family member 32 [Vitis vinifera]
Sitaphal0contig01185	261	9	gi|224143447|ref|XP_002324959.1| predicted protein [Populus trichocarpa]
Sitaphal0contig01186	282	3	#N/A
Sitaphal0contig01187	363	4	gi|357136102|ref|XP_003569645.1| PREDICTED: pleiotropic drug resistance protein 6-like [Brachypodium distachyon]
Sitaphal0contig01188	295	2	gi|225445364|ref|XP_002284885.1| PREDICTED: ABC transporter G family member 32 [Vitis vinifera]
Sitaphal0contig01189	931	11	#N/A
Sitaphal0contig01190	333	10	#N/A
Sitaphal0contig01191	353	5	#N/A
Sitaphal0contig01193	442	2	#N/A
Sitaphal0contig01194	1032	6	gi|224096686|ref|XP_002310698.1| predicted protein [Populus trichocarpa]
Sitaphal0contig01195	244	6	gi|356559244|ref|XP_003547910.1| PREDICTED: aspartic proteinase-like protein 1-like [Glycine max]
Sitaphal0contig01196	666	4	#N/A
Sitaphal0contig01197	204	4	gi|357168101|ref|XP_003581483.1| PREDICTED: aspartic proteinase-like protein 1-like [Brachypodium distachyon]
Sitaphal0contig01199	1137	16	gi|225462908|ref|XP_002264571.1| PREDICTED: uncharacterized protein LOC100267719 isoform 1 [Vitis vinifera]
Sitaphal0contig01200	295	15	#N/A
Sitaphal0contig01201	246	13	#N/A
Sitaphal0contig01203	413	3	#N/A
Sitaphal0contig01204	331	2	gi|403334966|gb|EJY66654.1| hypothetical protein OXYTRI_13059 [Oxytricha trifallax]
Sitaphal0contig01205	339	10	#N/A
Sitaphal0contig01206	1006	14	gi|359481171|ref|XP_002262626.2| PREDICTED: importin-11-like [Vitis vinifera]
Sitaphal0contig01207	223	7	#N/A
Sitaphal0contig01208	219	9	#N/A
Sitaphal0contig01209	786	6	gi|147775817|emb|CAN75924.1| hypothetical protein VITISV_029516 [Vitis vinifera]
Sitaphal0contig01211	730	8	gi|147775817|emb|CAN75924.1| hypothetical protein VITISV_029516 [Vitis vinifera]
Sitaphal0contig01212	454	8	gi|147775817|emb|CAN75924.1| hypothetical protein VITISV_029516 [Vitis vinifera]
Sitaphal0contig01213	205	2	gi|147775817|emb|CAN75924.1| hypothetical protein VITISV_029516 [Vitis vinifera]
Sitaphal0contig01214	509	2	#N/A
Sitaphal0contig01215	294	6	gi|297848964|ref|XP_002892363.1| hypothetical protein ARALYDRAFT_470711 [Arabidopsis lyrata subsp. lyrata]
Sitaphal0contig01216	699	6	#N/A
Sitaphal0contig01217	277	2	gi|147808071|emb|CAN77542.1| hypothetical protein VITISV_021603 [Vitis vinifera]
Sitaphal0contig01218	230	7	#N/A
Sitaphal0contig01219	561	5	gi|359495874|ref|XP_002265653.2| PREDICTED: beta-glucosidase 42-like [Vitis vinifera]
Sitaphal0contig01221	851	13	gi|359495874|ref|XP_002265653.2| PREDICTED: beta-glucosidase 42-like [Vitis vinifera]
Sitaphal0contig01222	340	2	#N/A
Sitaphal0contig01223	200	6	#N/A
Sitaphal0contig01224	872	5	gi|115460984|ref|NP_001054092.1| Os04g0650600 [Oryza sativa Japonica Group]
Sitaphal0contig01226	523	6	gi|326513844|dbj|BAJ87940.1| predicted protein [Hordeum vulgare subsp. vulgare]
Sitaphal0contig01227	398	4	gi|356563578|ref|XP_003550038.1| PREDICTED: small RNA degrading nuclease 3-like [Glycine max]
Sitaphal0contig01229	346	5	gi|296084860|emb|CBI28269.3| unnamed protein product [Vitis vinifera]
Sitaphal0contig01231	775	11	#N/A
Sitaphal0contig01232	264	8	#N/A
Sitaphal0contig01233	328	9	#N/A
Sitaphal0contig01234	909	7	gi|297746144|emb|CBI16200.3| unnamed protein product [Vitis vinifera]
Sitaphal0contig01236	556	4	#N/A
Sitaphal0contig01237	264	4	gi|242051070|ref|XP_002463279.1| hypothetical protein SORBIDRAFT_02g041080 [Sorghum bicolor]
Sitaphal0contig01239	778	7	#N/A
Sitaphal0contig01241	438	6	#N/A
Sitaphal0contig01242	371	3	#N/A
Sitaphal0contig01244	675	15	gi|356532784|ref|XP_003534950.1| PREDICTED: nudix hydrolase 2-like [Glycine max]
Sitaphal0contig01247	343	10	gi|115469074|ref|NP_001058136.1| Os06g0634300 [Oryza sativa Japonica Group]
Sitaphal0contig01248	310	3	gi|225423706|ref|XP_002277516.1| PREDICTED: lecithine-cholesterol acyltransferase-like 4 [Vitis vinifera]
Sitaphal0contig01249	492	320	#N/A
Sitaphal0contig01250	363	121	#N/A
Sitaphal0contig01251	575	99	#N/A
Sitaphal0contig01256	1083	7	gi|395486311|gb|AFN67104.1| CMP-sialic acid transporter-like protein [Vitis vinifera]
Sitaphal0contig01258	344	4	#N/A
Sitaphal0contig01259	547	2	#N/A
Sitaphal0contig01260	297	8	gi|356559882|ref|XP_003548225.1| PREDICTED: zinc finger CCCH domain-containing protein 48-like [Glycine max]
Sitaphal0contig01261	401	3	gi|297796001|ref|XP_002865885.1| hypothetical protein ARALYDRAFT_495266 [Arabidopsis lyrata subsp. lyrata]
Sitaphal0contig01262	353	2	#N/A
Sitaphal0contig01264	383	2	gi|224065553|ref|XP_002301854.1| predicted protein [Populus trichocarpa]
Sitaphal0contig01265	397	8	gi|300608166|emb|CAZ86693.1| epoxide hydrolase 2 [Prunus persica]
Sitaphal0contig01267	313	7	gi|356572960|ref|XP_003554633.1| PREDICTED: epoxide hydrolase 2-like [Glycine max]
Sitaphal0contig01269	276	1	gi|326491247|dbj|BAK05723.1| predicted protein [Hordeum vulgare subsp. vulgare]
Sitaphal0contig01271	740	6	gi|225440266|ref|XP_002278827.1| PREDICTED: zinc finger and SCAN domain-containing protein 10-like [Vitis vinifera]
Sitaphal0contig01273	543	5	#N/A
Sitaphal0contig01274	879	5	#N/A
Sitaphal0contig01276	221	2	#N/A
Sitaphal0contig01278	497	6	#N/A
Sitaphal0contig01279	644	2	#N/A
Sitaphal0contig01280	373	7	gi|255573228|ref|XP_002527543.1| 60S ribosomal protein L24, mitochondrial precursor, putative [Ricinus communis]
Sitaphal0contig01283	243	3	gi|147865450|emb|CAN79404.1| hypothetical protein VITISV_028074 [Vitis vinifera]
Sitaphal0contig01284	458	6	#N/A
Sitaphal0contig01287	366	5	gi|302142914|emb|CBI20209.3| unnamed protein product [Vitis vinifera]
Sitaphal0contig01288	285	3	#N/A
Sitaphal0contig01289	401	2	#N/A
Sitaphal0contig01291	462	5	gi|359487537|ref|XP_002282596.2| PREDICTED: zinc finger matrin-type protein 2-like [Vitis vinifera]
Sitaphal0contig01292	368	6	gi|326499590|dbj|BAJ86106.1| predicted protein [Hordeum vulgare subsp. vulgare]
Sitaphal0contig01293	388	5	gi|359487537|ref|XP_002282596.2| PREDICTED: zinc finger matrin-type protein 2-like [Vitis vinifera]
Sitaphal0contig01294	382	4	gi|255552125|ref|XP_002517107.1| conserved hypothetical protein [Ricinus communis]
Sitaphal0contig01295	360	4	#N/A
Sitaphal0contig01299	663	3	gi|255559820|ref|XP_002520929.1| bromodomain-containing protein [Ricinus communis]
Sitaphal0contig01301	380	2	#N/A
Sitaphal0contig01302	443	2	#N/A
Sitaphal0contig01304	504	8	gi|255536945|ref|XP_002509539.1| ribulose-5-phosphate-3-epimerase, putative [Ricinus communis]
Sitaphal0contig01306	461	2	#N/A
Sitaphal0contig01307	433	9	gi|351723811|ref|NP_001236780.1| uncharacterized protein LOC100527490 [Glycine max]
Sitaphal0contig01309	281	2	gi|225456274|ref|XP_002283539.1| PREDICTED: argininosuccinate synthase, chloroplastic-like [Vitis vinifera]
Sitaphal0contig01310	330	8	gi|225454436|ref|XP_002280302.1| PREDICTED: exosome complex component RRP41 [Vitis vinifera]
Sitaphal0contig01311	424	10	gi|356573193|ref|XP_003554748.1| PREDICTED: exosome complex component RRP41-like [Glycine max]
Sitaphal0contig01312	234	6	gi|225454436|ref|XP_002280302.1| PREDICTED: exosome complex component RRP41 [Vitis vinifera]
Sitaphal0contig01314	492	3	#N/A
Sitaphal0contig01316	250	7	#N/A
Sitaphal0contig01317	230	7	#N/A
Sitaphal0contig01318	467	5	gi|255571754|ref|XP_002526820.1| conserved hypothetical protein [Ricinus communis]
Sitaphal0contig01319	610	5	gi|296082240|emb|CBI21245.3| unnamed protein product [Vitis vinifera]
Sitaphal0contig01322	205	6	gi|224128700|ref|XP_002320397.1| predicted protein [Populus trichocarpa]
Sitaphal0contig01323	450	2	#N/A
Sitaphal0contig01324	302	3	gi|261280336|gb|ACM67308.2| triosphosphate isomerase-like protein type I [Dimocarpus longan]
Sitaphal0contig01325	418	7	gi|76573375|gb|ABA46792.1| triosphosphate isomerase-like protein [Solanum tuberosum]
Sitaphal0contig01328	253	2	#N/A
Sitaphal0contig01329	251	41	#N/A
Sitaphal0contig01330	202	75	gi|116780962|gb|ABK21901.1| unknown [Picea sitchensis]
Sitaphal0contig01331	506	72	gi|192913000|gb|ACF06608.1| ribosomal protein [Elaeis guineensis]
Sitaphal0contig01332	261	10	#N/A
Sitaphal0contig01333	310	12	#N/A
Sitaphal0contig01334	305	8	gi|255554030|ref|XP_002518055.1| sucrose phosphate syntase, putative [Ricinus communis]
Sitaphal0contig01336	285	9	gi|358331474|gb|ADT64795.4| sucrose phosphate synthase [Musa acuminata AAA Group]
Sitaphal0contig01337	306	9	gi|255554030|ref|XP_002518055.1| sucrose phosphate syntase, putative [Ricinus communis]
Sitaphal0contig01339	357	5	#N/A
Sitaphal0contig01341	259	6	#N/A
Sitaphal0contig01342	211	4	#N/A
Sitaphal0contig01344	520	4	gi|297742661|emb|CBI34810.3| unnamed protein product [Vitis vinifera]
Sitaphal0contig01346	455	2	gi|297742660|emb|CBI34809.3| unnamed protein product [Vitis vinifera]
Sitaphal0contig01348	240	3	gi|30678214|ref|NP_171697.3| armadillo repeat-containing kinesin-like protein 2 [Arabidopsis thaliana]
Sitaphal0contig01349	482	4	gi|225453321|ref|XP_002269907.1| PREDICTED: rac-like GTP-binding protein 7 [Vitis vinifera]
Sitaphal0contig01351	607	5	gi|224105163|ref|XP_002313709.1| predicted protein [Populus trichocarpa]
Sitaphal0contig01354	612	5	#N/A
Sitaphal0contig01358	486	2	gi|356551322|ref|XP_003544025.1| PREDICTED: uncharacterized protein LOC100800483 [Glycine max]
Sitaphal0contig01359	566	2	#N/A
Sitaphal0contig01361	489	4	gi|341833966|gb|AEK94318.1| disulfide isomerase-related protein [Pyrus x bretschneideri]
Sitaphal0contig01364	225	2	gi|281372499|gb|ADA63835.1| serine-threonine protein kinase [Triticum aestivum]
Sitaphal0contig01365	317	4	#N/A
Sitaphal0contig01366	385	4	gi|255538634|ref|XP_002510382.1| cytochrome P450, putative [Ricinus communis]
Sitaphal0contig01367	212	3	gi|357149201|ref|XP_003575034.1| PREDICTED: chaperone protein ClpC1, chloroplastic-like [Brachypodium distachyon]
Sitaphal0contig01369	446	13	#N/A
Sitaphal0contig01371	282	10	#N/A
Sitaphal0contig01373	343	3	#N/A
Sitaphal0contig01374	522	5	gi|302142820|emb|CBI20115.3| unnamed protein product [Vitis vinifera]
Sitaphal0contig01376	410	7	#N/A
Sitaphal0contig01378	268	3	#N/A
Sitaphal0contig01379	593	2	#N/A
Sitaphal0contig01381	281	7	#N/A
Sitaphal0contig01383	370	5	#N/A
Sitaphal0contig01384	282	3	#N/A
Sitaphal0contig01385	319	5	gi|297743016|emb|CBI35883.3| unnamed protein product [Vitis vinifera]
Sitaphal0contig01386	229	2	#N/A
Sitaphal0contig01387	274	1	#N/A
Sitaphal0contig01389	464	3	#N/A
Sitaphal0contig01391	286	3	gi|225451481|ref|XP_002271098.1| PREDICTED: uncharacterized protein LOC100246292 [Vitis vinifera]
Sitaphal0contig01392	344	4	gi|225445684|ref|XP_002268126.1| PREDICTED: glycogen synthase [Vitis vinifera]
Sitaphal0contig01394	546	3	#N/A
Sitaphal0contig01396	355	5	gi|147783651|emb|CAN72521.1| hypothetical protein VITISV_039964 [Vitis vinifera]
Sitaphal0contig01398	255	2	gi|296084210|emb|CBI24598.3| unnamed protein product [Vitis vinifera]
Sitaphal0contig01399	437	5	#N/A
Sitaphal0contig01401	378	5	#N/A
Sitaphal0contig01402	235	2	#N/A
Sitaphal0contig01404	353	2	gi|34922495|sp|Q39659.1|MFPA_CUCSA RecName: Full=Glyoxysomal fatty acid beta-oxidation multifunctional protein MFP-a; Includes: RecName: Full=Enoyl-CoA hydratase/3-2-trans-enoyl-CoA isomerase/3-hydroxybutyryl-CoA epimerase; Includes: RecName: Full=3-hydroxyacyl-CoA dehydrogenase
Sitaphal0contig01406	229	4	gi|296083347|emb|CBI22983.3| unnamed protein product [Vitis vinifera]
Sitaphal0contig01408	280	2	#N/A
Sitaphal0contig01409	329	2	#N/A
Sitaphal0contig01411	404	6	#N/A
Sitaphal0contig01412	226	3	gi|40645459|dbj|BAD06575.1| LEDI-5c protein [Lithospermum erythrorhizon]
Sitaphal0contig01414	326	2	gi|356514188|ref|XP_003525788.1| PREDICTED: nudix hydrolase 14, chloroplastic-like [Glycine max]
Sitaphal0contig01416	375	4	#N/A
Sitaphal0contig01417	278	2	gi|297813707|ref|XP_002874737.1| hypothetical protein ARALYDRAFT_490017 [Arabidopsis lyrata subsp. lyrata]
Sitaphal0contig01419	327	4	#N/A
Sitaphal0contig01421	275	6	#N/A
Sitaphal0contig01422	344	2	#N/A
Sitaphal0contig01424	297	3	#N/A
Sitaphal0contig01429	280	4	#N/A
Sitaphal0contig01434	1039	18	gi|51980202|gb|AAU20765.1| (S)-norcoclaurine 6-O-methyltransferase [Thalictrum flavum subsp. glaucum]
Sitaphal0contig01435	2995	224	gi|359476473|ref|XP_002266678.2| PREDICTED: auxin response factor 8-like [Vitis vinifera]
Sitaphal0contig01436	1105	122	#N/A
Sitaphal0contig01437	584	24	#N/A
Sitaphal0contig01438	264	10	#N/A
Sitaphal0contig01439	1280	13	gi|297745623|emb|CBI40788.3| unnamed protein product [Vitis vinifera]
Sitaphal0contig01440	1712	20	gi|225457689|ref|XP_002273784.1| PREDICTED: squamosa promoter-binding-like protein 14-like [Vitis vinifera]
Sitaphal0contig01441	673	5	gi|225457689|ref|XP_002273784.1| PREDICTED: squamosa promoter-binding-like protein 14-like [Vitis vinifera]
Sitaphal0contig01443	430	6	gi|255628345|gb|ACU14517.1| unknown [Glycine max]
Sitaphal0contig01444	1735	24	gi|147820730|emb|CAN63105.1| hypothetical protein VITISV_029609 [Vitis vinifera]
Sitaphal0contig01445	658	27	#N/A
Sitaphal0contig01446	901	17	#N/A
Sitaphal0contig01447	511	9	gi|356538672|ref|XP_003537825.1| PREDICTED: uncharacterized protein LOC100813049 [Glycine max]
Sitaphal0contig01449	1306	21	gi|357159316|ref|XP_003578408.1| PREDICTED: ADP-ribosylation factor GTPase-activating protein AGD3-like [Brachypodium distachyon]
Sitaphal0contig01451	2587	175	gi|225459800|ref|XP_002285910.1| PREDICTED: prolyl endopeptidase [Vitis vinifera]
Sitaphal0contig01452	957	12	gi|356567188|ref|XP_003551803.1| PREDICTED: ADP-ribosylation factor GTPase-activating protein AGD3-like [Glycine max]
Sitaphal0contig01453	343	3	gi|357488217|ref|XP_003614396.1| hypothetical protein MTR_5g051150 [Medicago truncatula]
Sitaphal0contig01456	3205	85	gi|31580855|dbj|BAC77532.1| plasma membrane H+-ATPase [Sesbania rostrata]
Sitaphal0contig01458	836	8	gi|26451454|dbj|BAC42826.1| unknown protein [Arabidopsis thaliana]
Sitaphal0contig01459	385	7	gi|225454040|ref|XP_002262647.1| PREDICTED: protein WAX2 [Vitis vinifera]
Sitaphal0contig01460	1256	19	gi|224129430|ref|XP_002320584.1| predicted protein [Populus trichocarpa]
Sitaphal0contig01461	1398	13	gi|242052205|ref|XP_002455248.1| hypothetical protein SORBIDRAFT_03g007150 [Sorghum bicolor]
Sitaphal0contig01462	229	2	#N/A
Sitaphal0contig01463	233	2	gi|18398053|ref|NP_566320.1| protein OBERON 1 [Arabidopsis thaliana]
Sitaphal0contig01464	479	3	#N/A
Sitaphal0contig01465	607	8	gi|224134963|ref|XP_002327533.1| multidrug resistance protein ABC transporter family [Populus trichocarpa]
Sitaphal0contig01466	1787	12	gi|359482528|ref|XP_002276236.2| PREDICTED: ABC transporter C family member 8-like [Vitis vinifera]
Sitaphal0contig01467	224	2	gi|356522202|ref|XP_003529736.1| PREDICTED: ABC transporter C family member 8-like [Glycine max]
Sitaphal0contig01468	214	2	#N/A
Sitaphal0contig01469	1386	28	gi|225449529|ref|XP_002283647.1| PREDICTED: glucan endo-1,3-beta-glucosidase isoform 1 [Vitis vinifera]
Sitaphal0contig01470	527	21	gi|224134987|ref|XP_002327539.1| cytochrome P450 probable 6-deoxoteasterone to 3-dehydro 6-deoxoteasterone or teasterone to 3-dehydro teasterone [Populus trichocarpa]
Sitaphal0contig01471	1436	38	gi|356526027|ref|XP_003531621.1| PREDICTED: 3-epi-6-deoxocathasterone 23-monooxygenase-like [Glycine max]
Sitaphal0contig01472	574	7	gi|356522526|ref|XP_003529897.1| PREDICTED: 3-epi-6-deoxocathasterone 23-monooxygenase-like isoform 1 [Glycine max]
Sitaphal0contig01473	290	14	#N/A
Sitaphal0contig01474	451	8	gi|359478641|ref|XP_003632149.1| PREDICTED: U-box domain-containing protein 33-like [Vitis vinifera]
Sitaphal0contig01475	2339	43	gi|359478641|ref|XP_003632149.1| PREDICTED: U-box domain-containing protein 33-like [Vitis vinifera]
Sitaphal0contig01476	230	18	#N/A
Sitaphal0contig01477	425	2	#N/A
Sitaphal0contig01478	951	7	#N/A
Sitaphal0contig01479	2117	21	#N/A
Sitaphal0contig01480	709	9	gi|115441313|ref|NP_001044936.1| Os01g0871300 [Oryza sativa Japonica Group]
Sitaphal0contig01481	990	10	gi|359475413|ref|XP_002282581.2| PREDICTED: protein unc-50 homolog [Vitis vinifera]
Sitaphal0contig01482	841	15	gi|296082448|emb|CBI21453.3| unnamed protein product [Vitis vinifera]
Sitaphal0contig01484	350	12	#N/A
Sitaphal0contig01485	604	34	#N/A
Sitaphal0contig01486	3069	41	gi|225434156|ref|XP_002275001.1| PREDICTED: formin-like protein 1-like [Vitis vinifera]
Sitaphal0contig01487	1159	38	gi|255552143|ref|XP_002517116.1| conserved hypothetical protein [Ricinus communis]
Sitaphal0contig01488	598	8	gi|403334966|gb|EJY66654.1| hypothetical protein OXYTRI_13059 [Oxytricha trifallax]
Sitaphal0contig01489	473	2	#N/A
Sitaphal0contig01490	1866	86	gi|359473865|ref|XP_002275105.2| PREDICTED: heparan-alpha-glucosaminide N-acetyltransferase-like [Vitis vinifera]
Sitaphal0contig01491	504	19	#N/A
Sitaphal0contig01492	241	2	#N/A
Sitaphal0contig01493	909	10	#N/A
Sitaphal0contig01494	1557	24	gi|225453336|ref|XP_002270305.1| PREDICTED: glutaminyl-tRNA synthetase [Vitis vinifera]
Sitaphal0contig01495	262	10	gi|148909306|gb|ABR17752.1| unknown [Picea sitchensis]
Sitaphal0contig01496	778	8	gi|11761477|gb|AAG28806.2|AC079374_9 tRNA-glutamine synthetase, putative [Arabidopsis thaliana]
Sitaphal0contig01497	432	2	#N/A
Sitaphal0contig01498	422	7	gi|242052453|ref|XP_002455372.1| hypothetical protein SORBIDRAFT_03g009500 [Sorghum bicolor]
Sitaphal0contig01499	1507	17	gi|224112463|ref|XP_002316200.1| predicted protein [Populus trichocarpa]
Sitaphal0contig01501	1366	20	gi|296080968|emb|CBI18600.3| unnamed protein product [Vitis vinifera]
Sitaphal0contig01502	243	9	#N/A
Sitaphal0contig01503	312	12	#N/A
Sitaphal0contig01504	907	6	gi|225437979|ref|XP_002272156.1| PREDICTED: uncharacterized protein LOC100259944 [Vitis vinifera]
Sitaphal0contig01505	1486	32	gi|225437979|ref|XP_002272156.1| PREDICTED: uncharacterized protein LOC100259944 [Vitis vinifera]
Sitaphal0contig01506	495	9	gi|586082|sp|P37115.1|TCMO_PHAAU RecName: Full=Trans-cinnamate 4-monooxygenase; AltName: Full=Cinnamic acid 4-hydroxylase; Short=C4H; Short=CA4H; AltName: Full=Cytochrome P450 73; AltName: Full=Cytochrome P450C4H
Sitaphal0contig01508	1280	14	gi|100172835|gb|ABF69099.1| trans-cinnamate 4-hydroxylase [Populus tremuloides]
Sitaphal0contig01509	1763	187	gi|255560303|ref|XP_002521168.1| argininosuccinate synthase, putative [Ricinus communis]
Sitaphal0contig01510	376	48	#N/A
Sitaphal0contig01511	350	6	gi|147765961|emb|CAN70207.1| hypothetical protein VITISV_007744 [Vitis vinifera]
Sitaphal0contig01513	237	47	#N/A
Sitaphal0contig01514	1579	22	gi|359490022|ref|XP_002275560.2| PREDICTED: 5'-3' exoribonuclease 4-like [Vitis vinifera]
Sitaphal0contig01516	1022	15	gi|359490022|ref|XP_002275560.2| PREDICTED: 5'-3' exoribonuclease 4-like [Vitis vinifera]
Sitaphal0contig01517	339	9	#N/A
Sitaphal0contig01519	706	5	#N/A
Sitaphal0contig01520	2443	397	gi|110083391|dbj|BAE97400.1| heat shock protein 90 [Nicotiana tabacum]
Sitaphal0contig01521	307	3	gi|225433132|ref|XP_002285184.1| PREDICTED: chromatin modification-related protein eaf6 [Vitis vinifera]
Sitaphal0contig01523	299	4	gi|351721684|ref|NP_001236194.1| uncharacterized protein LOC100499798 [Glycine max]
Sitaphal0contig01524	349	2	#N/A
Sitaphal0contig01525	402	9	gi|45386453|gb|AAS60083.1| photosystem II D2 protein [Prosartes trachycarpa]
Sitaphal0contig01526	1588	32	gi|408899789|gb|AFU94698.1| PsbC, partial (chloroplast) [Clusia rosea]
Sitaphal0contig01528	261	2	#N/A
Sitaphal0contig01529	954	10	gi|50726936|gb|AAT81164.1| membrane acyl-CoA binding protein [Agave americana]
Sitaphal0contig01530	1574	23	gi|147834997|emb|CAN61381.1| hypothetical protein VITISV_037547 [Vitis vinifera]
Sitaphal0contig01531	463	17	gi|147815707|emb|CAN70517.1| hypothetical protein VITISV_016246 [Vitis vinifera]
Sitaphal0contig01532	248	6	#N/A
Sitaphal0contig01533	653	5	gi|225431364|ref|XP_002278653.1| PREDICTED: ganglioside-induced differentiation-associated protein 2 [Vitis vinifera]
Sitaphal0contig01534	488	5	gi|296089339|emb|CBI39111.3| unnamed protein product [Vitis vinifera]
Sitaphal0contig01535	1798	246	gi|359472693|ref|XP_002282337.2| PREDICTED: probable nitrite transporter At1g68570 [Vitis vinifera]
Sitaphal0contig01536	818	7	#N/A
Sitaphal0contig01537	323	58	gi|356495939|ref|XP_003516828.1| PREDICTED: probable nitrite transporter At1g68570-like [Glycine max]
Sitaphal0contig01539	937	16	gi|225452352|ref|XP_002274778.1| PREDICTED: pescadillo homolog [Vitis vinifera]
Sitaphal0contig01540	495	19	gi|225452352|ref|XP_002274778.1| PREDICTED: pescadillo homolog [Vitis vinifera]
Sitaphal0contig01541	808	8	gi|147852204|emb|CAN80148.1| hypothetical protein VITISV_035385 [Vitis vinifera]
Sitaphal0contig01542	734	20	gi|147852204|emb|CAN80148.1| hypothetical protein VITISV_035385 [Vitis vinifera]
Sitaphal0contig01543	521	10	#N/A
Sitaphal0contig01544	413	6	gi|242079009|ref|XP_002444273.1| hypothetical protein SORBIDRAFT_07g019350 [Sorghum bicolor]
Sitaphal0contig01545	1358	28	gi|255553961|ref|XP_002518021.1| hypothetical protein RCOM_1176890 [Ricinus communis]
Sitaphal0contig01546	694	10	gi|359480929|ref|XP_002267563.2| PREDICTED: uncharacterized protein LOC100259729 [Vitis vinifera]
Sitaphal0contig01547	392	4	#N/A
Sitaphal0contig01550	2364	116	gi|225465369|ref|XP_002276380.1| PREDICTED: protein ETHYLENE INSENSITIVE 3-like [Vitis vinifera]
Sitaphal0contig01551	213	8	#N/A
Sitaphal0contig01554	1172	28	gi|374974621|gb|AFA27404.1| photosystem II CP47 chlorophyll apoprotein, partial [Ravenea hildebrandtii]
Sitaphal0contig01555	631	11	gi|114107072|ref|YP_740228.1| photosystem II CP47 chlorophyll apoprotein [Liriodendron tulipifera]
Sitaphal0contig01556	211	6	gi|224365665|ref|YP_002608392.1| PSII T-protein [Vitis vinifera]
Sitaphal0contig01558	585	4	#N/A
Sitaphal0contig01559	473	89	gi|356513327|ref|XP_003525365.1| PREDICTED: reticulon-like protein B2-like isoform 1 [Glycine max]
Sitaphal0contig01560	743	105	gi|192910708|gb|ACF06462.1| 24 kDa seed maturation protein [Elaeis guineensis]
Sitaphal0contig01561	908	23	gi|225437398|ref|XP_002270248.1| PREDICTED: blue-light photoreceptor PHR2 [Vitis vinifera]
Sitaphal0contig01563	796	6	gi|225437398|ref|XP_002270248.1| PREDICTED: blue-light photoreceptor PHR2 [Vitis vinifera]
Sitaphal0contig01564	624	23	gi|356507939|ref|XP_003522720.1| PREDICTED: 6-phosphofructokinase 3-like [Glycine max]
Sitaphal0contig01565	1204	50	gi|225445037|ref|XP_002283274.1| PREDICTED: 6-phosphofructokinase 3-like [Vitis vinifera]
Sitaphal0contig01566	1051	22	#N/A
Sitaphal0contig01569	1009	24	gi|225444613|ref|XP_002275155.1| PREDICTED: sucrose synthase [Vitis vinifera]
Sitaphal0contig01570	1258	13	gi|405132080|gb|AFS17277.1| sucrose synthase 1 [Amaranthus cruentus/Amaranthus hypocondriacus mixed library]
Sitaphal0contig01571	513	6	gi|327421850|gb|AEA76429.1| sucrose synthase 1 [Oncidium hybrid cultivar]
Sitaphal0contig01572	494	5	#N/A
Sitaphal0contig01573	751	2	gi|345104507|gb|AEN71075.1| sucrose synthase Sus1 [Gossypium armourianum]
Sitaphal0contig01574	528	10	#N/A
Sitaphal0contig01576	1661	20	gi|359492508|ref|XP_002283711.2| PREDICTED: E3 ubiquitin-protein ligase UPL2-like [Vitis vinifera]
Sitaphal0contig01577	517	9	gi|302142090|emb|CBI19293.3| unnamed protein product [Vitis vinifera]
Sitaphal0contig01578	316	10	#N/A
Sitaphal0contig01579	1559	30	gi|359487436|ref|XP_003633593.1| PREDICTED: SURP and G-patch domain-containing protein 1-like protein-like isoform 1 [Vitis vinifera]
Sitaphal0contig01580	750	11	#N/A
Sitaphal0contig01583	975	8	gi|224055253|ref|XP_002298445.1| predicted protein [Populus trichocarpa]
Sitaphal0contig01584	367	3	#N/A
Sitaphal0contig01585	563	15	gi|356524788|ref|XP_003531010.1| PREDICTED: methylmalonate-semialdehyde dehydrogenase [acylating], mitochondrial-like [Glycine max]
Sitaphal0contig01586	1080	22	gi|225429271|ref|XP_002266390.1| PREDICTED: methylmalonate-semialdehyde dehydrogenase [acylating], mitochondrial [Vitis vinifera]
Sitaphal0contig01588	339	11	gi|357476173|ref|XP_003608372.1| Methylmalonate semialdehyde dehydrogenase [Medicago truncatula]
Sitaphal0contig01589	560	9	gi|356539645|ref|XP_003538306.1| PREDICTED: potassium transporter 1-like [Glycine max]
Sitaphal0contig01590	1682	38	gi|225434534|ref|XP_002276582.1| PREDICTED: potassium transporter 1-like [Vitis vinifera]
Sitaphal0contig01591	1376	23	gi|255560729|ref|XP_002521378.1| casein kinase, putative [Ricinus communis]
Sitaphal0contig01592	504	8	gi|255546141|ref|XP_002514130.1| casein kinase, putative [Ricinus communis]
Sitaphal0contig01594	832	19	gi|359478213|ref|XP_002278433.2| PREDICTED: BTB/POZ and TAZ domain-containing protein 3 [Vitis vinifera]
Sitaphal0contig01595	1380	16	#N/A
Sitaphal0contig01596	357	13	gi|224141105|ref|XP_002323915.1| hypothetical protein POPTRDRAFT_825456 [Populus trichocarpa]
Sitaphal0contig01597	687	7	gi|359478213|ref|XP_002278433.2| PREDICTED: BTB/POZ and TAZ domain-containing protein 3 [Vitis vinifera]
Sitaphal0contig01598	432	3	#N/A
Sitaphal0contig01599	646	9	#N/A
Sitaphal0contig01600	305	9	gi|255537207|ref|XP_002509670.1| conserved hypothetical protein [Ricinus communis]
Sitaphal0contig01601	990	12	#N/A
Sitaphal0contig01602	1034	11	#N/A
Sitaphal0contig01603	585	5	#N/A
Sitaphal0contig01604	547	14	gi|225429824|ref|XP_002280828.1| PREDICTED: uncharacterized protein LOC100254151 [Vitis vinifera]
Sitaphal0contig01605	1288	51	gi|224115694|ref|XP_002332119.1| predicted protein [Populus trichocarpa]
Sitaphal0contig01606	929	27	gi|224122490|ref|XP_002330494.1| nucleosome/chromatin assembly factor group [Populus trichocarpa]
Sitaphal0contig01607	871	29	gi|332806931|gb|AEF01212.1| FVE [x Doritaenopsis hybrid cultivar]
Sitaphal0contig01609	882	14	gi|225426350|ref|XP_002270385.1| PREDICTED: long chain acyl-CoA synthetase 4 [Vitis vinifera]
Sitaphal0contig01610	628	23	gi|356497309|ref|XP_003517503.1| PREDICTED: long chain acyl-CoA synthetase 4-like [Glycine max]
Sitaphal0contig01611	682	11	gi|380042364|gb|AFD33346.1| acyl-activating enzyme 2 [Cannabis sativa]
Sitaphal0contig01612	237	9	#N/A
Sitaphal0contig01614	1026	14	gi|255562966|ref|XP_002522488.1| conserved hypothetical protein [Ricinus communis]
Sitaphal0contig01615	1335	21	gi|359489011|ref|XP_002278752.2| PREDICTED: uncharacterized membrane protein YLR241W-like [Vitis vinifera]
Sitaphal0contig01616	234	7	#N/A
Sitaphal0contig01617	531	4	gi|255562966|ref|XP_002522488.1| conserved hypothetical protein [Ricinus communis]
Sitaphal0contig01618	533	2	#N/A
Sitaphal0contig01619	681	16	gi|224141701|ref|XP_002324203.1| predicted protein [Populus trichocarpa]
Sitaphal0contig01620	571	27	gi|255550217|ref|XP_002516159.1| pentatricopeptide repeat-containing protein, putative [Ricinus communis]
Sitaphal0contig01621	940	17	gi|224141701|ref|XP_002324203.1| predicted protein [Populus trichocarpa]
Sitaphal0contig01622	467	14	gi|359474299|ref|XP_002277080.2| PREDICTED: uncharacterized protein LOC100267262 [Vitis vinifera]
Sitaphal0contig01623	326	10	#N/A
Sitaphal0contig01624	749	10	gi|255569589|ref|XP_002525760.1| Cyclic nucleotide-gated ion channel, putative [Ricinus communis]
Sitaphal0contig01625	1157	11	gi|255569589|ref|XP_002525760.1| Cyclic nucleotide-gated ion channel, putative [Ricinus communis]
Sitaphal0contig01626	739	9	#N/A
Sitaphal0contig01627	617	9	gi|388501038|gb|AFK38585.1| unknown [Lotus japonicus]
Sitaphal0contig01629	586	8	gi|225438373|ref|XP_002274569.1| PREDICTED: probable E3 ubiquitin-protein ligase HERC1 [Vitis vinifera]
Sitaphal0contig01630	545	31	gi|225438373|ref|XP_002274569.1| PREDICTED: probable E3 ubiquitin-protein ligase HERC1 [Vitis vinifera]
Sitaphal0contig01631	742	19	gi|225438373|ref|XP_002274569.1| PREDICTED: probable E3 ubiquitin-protein ligase HERC1 [Vitis vinifera]
Sitaphal0contig01632	455	11	gi|356516391|ref|XP_003526878.1| PREDICTED: probable E3 ubiquitin-protein ligase HERC2-like [Glycine max]
Sitaphal0contig01633	513	6	#N/A
Sitaphal0contig01634	1260	19	gi|359484471|ref|XP_002281345.2| PREDICTED: casein kinase I isoform delta-like [Vitis vinifera]
Sitaphal0contig01636	610	18	gi|359484471|ref|XP_002281345.2| PREDICTED: casein kinase I isoform delta-like [Vitis vinifera]
Sitaphal0contig01637	1083	12	gi|298205243|emb|CBI17302.3| unnamed protein product [Vitis vinifera]
Sitaphal0contig01638	370	3	#N/A
Sitaphal0contig01639	606	11	#N/A
Sitaphal0contig01640	860	17	gi|297745244|emb|CBI40324.3| unnamed protein product [Vitis vinifera]
Sitaphal0contig01641	1026	17	gi|297745244|emb|CBI40324.3| unnamed protein product [Vitis vinifera]
Sitaphal0contig01642	424	2	#N/A
Sitaphal0contig01643	243	3	#N/A
Sitaphal0contig01644	737	31	gi|255537027|ref|XP_002509580.1| heat shock protein 70 (HSP70)-interacting protein, putative [Ricinus communis]
Sitaphal0contig01645	1220	25	gi|116786888|gb|ABK24283.1| unknown [Picea sitchensis]
Sitaphal0contig01646	389	10	#N/A
Sitaphal0contig01647	373	7	#N/A
Sitaphal0contig01649	608	14	gi|225455161|ref|XP_002268370.1| PREDICTED: uncharacterized protein LOC100262360 [Vitis vinifera]
Sitaphal0contig01650	889	33	#N/A
Sitaphal0contig01651	662	20	#N/A
Sitaphal0contig01652	250	3	#N/A
Sitaphal0contig01654	2267	30	gi|359487017|ref|XP_002263912.2| PREDICTED: ubiquitin carboxyl-terminal hydrolase 12-like [Vitis vinifera]
Sitaphal0contig01655	423	15	gi|225439303|ref|XP_002267555.1| PREDICTED: ubiquitin carboxyl-terminal hydrolase 12-like [Vitis vinifera]
Sitaphal0contig01657	920	7	gi|225452270|ref|XP_002270233.1| PREDICTED: 31 kDa ribonucleoprotein, chloroplastic-like [Vitis vinifera]
Sitaphal0contig01658	268	4	#N/A
Sitaphal0contig01659	268	8	gi|356504809|ref|XP_003521187.1| PREDICTED: NAD-dependent malic enzyme 59 kDa isoform, mitochondrial-like [Glycine max]
Sitaphal0contig01660	821	24	gi|224063997|ref|XP_002301340.1| predicted protein [Populus trichocarpa]
Sitaphal0contig01662	653	15	gi|225454087|ref|XP_002266697.1| PREDICTED: NAD-dependent malic enzyme 59 kDa isoform, mitochondrial [Vitis vinifera]
Sitaphal0contig01663	862	9	#N/A
Sitaphal0contig01664	221	25	#N/A
Sitaphal0contig01665	1113	60	gi|23095854|emb|CAD20888.1| cytochrome oxidase subunit 2 [Ruscus aculeatus]
Sitaphal0contig01666	848	9	#N/A
Sitaphal0contig01667	388	9	gi|374256065|gb|AEZ00894.1| putative cytosolic ascorbate peroxidase protein [Elaeis guineensis]
Sitaphal0contig01668	512	27	gi|323435040|ref|YP_004222255.1| hypothetical protein BevumaM_p016 [Beta vulgaris subsp. maritima]
Sitaphal0contig01669	626	4	#N/A
Sitaphal0contig01671	1355	9	gi|296087564|emb|CBI34153.3| unnamed protein product [Vitis vinifera]
Sitaphal0contig01672	345	2	gi|296086416|emb|CBI32005.3| unnamed protein product [Vitis vinifera]
Sitaphal0contig01674	1048	18	#N/A
Sitaphal0contig01675	799	101	#N/A
Sitaphal0contig01676	482	83	#N/A
Sitaphal0contig01679	504	8	gi|225454502|ref|XP_002277075.1| PREDICTED: uncharacterized protein LOC100241322 [Vitis vinifera]
Sitaphal0contig01680	2014	28	gi|225446693|ref|XP_002282107.1| PREDICTED: ATP-dependent zinc metalloprotease FTSH 2, chloroplastic-like [Vitis vinifera]
Sitaphal0contig01681	261	11	gi|356520288|ref|XP_003528795.1| PREDICTED: uncharacterized protein LOC100809742 [Glycine max]
Sitaphal0contig01682	442	7	#N/A
Sitaphal0contig01684	728	12	gi|255541736|ref|XP_002511932.1| conserved hypothetical protein [Ricinus communis]
Sitaphal0contig01685	733	16	gi|225454381|ref|XP_002279076.1| PREDICTED: uncharacterized protein LOC100258473 [Vitis vinifera]
Sitaphal0contig01688	710	7	gi|225454381|ref|XP_002279076.1| PREDICTED: uncharacterized protein LOC100258473 [Vitis vinifera]
Sitaphal0contig01689	222	3	gi|224123958|ref|XP_002319206.1| predicted protein [Populus trichocarpa]
Sitaphal0contig01690	891	16	gi|225465997|ref|XP_002265142.1| PREDICTED: WD-40 repeat-containing protein MSI1 [Vitis vinifera]
Sitaphal0contig01691	840	11	gi|125545018|gb|EAY91157.1| hypothetical protein OsI_12765 [Oryza sativa Indica Group]
Sitaphal0contig01692	678	13	gi|225465997|ref|XP_002265142.1| PREDICTED: WD-40 repeat-containing protein MSI1 [Vitis vinifera]
Sitaphal0contig01693	584	3	#N/A
Sitaphal0contig01694	551	10	gi|225434189|ref|XP_002279359.1| PREDICTED: NADP-dependent alkenal double bond reductase P2 [Vitis vinifera]
Sitaphal0contig01695	771	22	gi|225434189|ref|XP_002279359.1| PREDICTED: NADP-dependent alkenal double bond reductase P2 [Vitis vinifera]
Sitaphal0contig01696	433	8	gi|224085421|ref|XP_002307570.1| hypothetical protein POPTRDRAFT_818640 [Populus trichocarpa]
Sitaphal0contig01697	585	4	gi|225434189|ref|XP_002279359.1| PREDICTED: NADP-dependent alkenal double bond reductase P2 [Vitis vinifera]
Sitaphal0contig01698	551	5	gi|11134156|sp|Q9SLQ8.1|PSBP_CUCSA RecName: Full=Oxygen-evolving enhancer protein 2, chloroplastic; Short=OEE2; AltName: Full=23 kDa subunit of oxygen evolving system of photosystem II; AltName: Full=23 kDa thylakoid membrane protein; AltName: Full=OEC 23 kDa subunit; AltName: Full=OEC23; Flags: Precursor
Sitaphal0contig01699	510	5	gi|225431489|ref|XP_002274730.1| PREDICTED: ATP-dependent zinc metalloprotease FtsH [Vitis vinifera]
Sitaphal0contig01701	1085	12	gi|225431489|ref|XP_002274730.1| PREDICTED: ATP-dependent zinc metalloprotease FtsH [Vitis vinifera]
Sitaphal0contig01702	275	7	gi|225431489|ref|XP_002274730.1| PREDICTED: ATP-dependent zinc metalloprotease FtsH [Vitis vinifera]
Sitaphal0contig01703	433	3	#N/A
Sitaphal0contig01704	1595	16	#N/A
Sitaphal0contig01705	286	16	#N/A
Sitaphal0contig01706	923	15	gi|225424560|ref|XP_002285332.1| PREDICTED: probable E3 ubiquitin-protein ligase HERC2 isoform 1 [Vitis vinifera]
Sitaphal0contig01708	362	12	#N/A
Sitaphal0contig01709	835	11	gi|224089426|ref|XP_002308719.1| predicted protein [Populus trichocarpa]
Sitaphal0contig01711	854	16	gi|224138952|ref|XP_002326731.1| predicted protein [Populus trichocarpa]
Sitaphal0contig01712	591	10	gi|116789109|gb|ABK25119.1| unknown [Picea sitchensis]
Sitaphal0contig01713	374	6	gi|225427173|ref|XP_002278778.1| PREDICTED: dihydroflavonol-4-reductase [Vitis vinifera]
Sitaphal0contig01714	937	15	gi|224071499|ref|XP_002303489.1| predicted protein [Populus trichocarpa]
Sitaphal0contig01715	557	9	gi|225461650|ref|XP_002283115.1| PREDICTED: uncharacterized protein LOC100267539 [Vitis vinifera]
Sitaphal0contig01716	216	6	#N/A
Sitaphal0contig01717	1060	8	gi|224286776|gb|ACN41091.1| unknown [Picea sitchensis]
Sitaphal0contig01718	358	8	#N/A
Sitaphal0contig01719	838	14	gi|225456860|ref|XP_002279764.1| PREDICTED: serine/threonine-protein kinase AFC2 [Vitis vinifera]
Sitaphal0contig01721	884	15	gi|255540473|ref|XP_002511301.1| afc, putative [Ricinus communis]
Sitaphal0contig01722	677	9	gi|255540473|ref|XP_002511301.1| afc, putative [Ricinus communis]
Sitaphal0contig01724	704	9	gi|356575450|ref|XP_003555854.1| PREDICTED: DDB1- and CUL4-associated factor 8-like isoform 2 [Glycine max]
Sitaphal0contig01725	475	7	gi|356536404|ref|XP_003536728.1| PREDICTED: DDB1- and CUL4-associated factor 8-like [Glycine max]
Sitaphal0contig01726	442	7	#N/A
Sitaphal0contig01727	302	7	gi|255560451|ref|XP_002521240.1| WD-repeat protein, putative [Ricinus communis]
Sitaphal0contig01728	466	4	gi|356536404|ref|XP_003536728.1| PREDICTED: DDB1- and CUL4-associated factor 8-like [Glycine max]
Sitaphal0contig01729	1046	7	gi|149390829|gb|ABR25432.1| stem specific tsjt1 [Oryza sativa Indica Group]
Sitaphal0contig01731	792	11	gi|115444225|ref|NP_001045892.1| Os02g0148500 [Oryza sativa Japonica Group]
Sitaphal0contig01732	344	2	gi|356551322|ref|XP_003544025.1| PREDICTED: uncharacterized protein LOC100800483 [Glycine max]
Sitaphal0contig01733	216	7	gi|47174868|gb|AAT12424.1| male-specific transcription factor M88B7.2 [Marchantia polymorpha]
Sitaphal0contig01734	650	9	gi|225430908|ref|XP_002276691.1| PREDICTED: putative RNA-binding protein Luc7-like 2 [Vitis vinifera]
Sitaphal0contig01735	207	11	gi|358248056|ref|NP_001239802.1| uncharacterized protein LOC100793888 [Glycine max]
Sitaphal0contig01736	757	15	#N/A
Sitaphal0contig01737	765	8	gi|297742988|emb|CBI35855.3| unnamed protein product [Vitis vinifera]
Sitaphal0contig01738	370	7	#N/A
Sitaphal0contig01739	823	7	gi|224064574|ref|XP_002301518.1| predicted protein [Populus trichocarpa]
Sitaphal0contig01740	683	10	gi|225437598|ref|XP_002271147.1| PREDICTED: nodal modulator 1 [Vitis vinifera]
Sitaphal0contig01741	273	13	#N/A
Sitaphal0contig01742	601	2	#N/A
Sitaphal0contig01743	650	7	gi|218192966|gb|EEC75393.1| hypothetical protein OsI_11877 [Oryza sativa Indica Group]
Sitaphal0contig01744	484	10	#N/A
Sitaphal0contig01745	995	24	gi|56201894|dbj|BAD73344.1| auxin efflux carrier family protein-like [Oryza sativa Japonica Group]
Sitaphal0contig01746	479	14	gi|224069082|ref|XP_002326270.1| predicted protein [Populus trichocarpa]
Sitaphal0contig01747	814	9	gi|242091832|ref|XP_002436406.1| hypothetical protein SORBIDRAFT_10g001950 [Sorghum bicolor]
Sitaphal0contig01748	394	4	#N/A
Sitaphal0contig01749	1104	10	gi|225433716|ref|XP_002268575.1| PREDICTED: signal peptide peptidase-like 2B [Vitis vinifera]
Sitaphal0contig01750	286	8	gi|224065040|ref|XP_002301641.1| predicted protein [Populus trichocarpa]
Sitaphal0contig01751	612	12	gi|326533410|dbj|BAJ93677.1| predicted protein [Hordeum vulgare subsp. vulgare]
Sitaphal0contig01752	239	7	#N/A
Sitaphal0contig01754	1554	24	#N/A
Sitaphal0contig01755	445	11	#N/A
Sitaphal0contig01756	352	6	#N/A
Sitaphal0contig01757	752	7	#N/A
Sitaphal0contig01759	394	8	#N/A
Sitaphal0contig01761	1205	11	gi|225432173|ref|XP_002268095.1| PREDICTED: rRNA-processing protein fcf2-like isoform 1 [Vitis vinifera]
Sitaphal0contig01762	240	4	#N/A
Sitaphal0contig01763	453	6	#N/A
Sitaphal0contig01764	584	5	gi|302143541|emb|CBI22102.3| unnamed protein product [Vitis vinifera]
Sitaphal0contig01765	1016	29	gi|268527769|gb|ACZ06070.1| chloroplast omega-6 fatty acid desaturase [Arachis hypogaea]
Sitaphal0contig01767	537	13	gi|58013371|gb|AAW63039.1| plastidial delta-12 oleate desaturase [Olea europaea]
Sitaphal0contig01768	520	4	gi|255636395|gb|ACU18536.1| unknown [Glycine max]
Sitaphal0contig01769	1183	14	gi|224077660|ref|XP_002305349.1| predicted protein [Populus trichocarpa]
Sitaphal0contig01770	752	6	gi|255553941|ref|XP_002518011.1| Cleft lip and palate transmembrane protein, putative [Ricinus communis]
Sitaphal0contig01773	683	4	gi|224087296|ref|XP_002308114.1| predicted protein [Populus trichocarpa]
Sitaphal0contig01774	888	13	gi|359488195|ref|XP_002272597.2| PREDICTED: double-stranded RNA-binding protein 4-like [Vitis vinifera]
Sitaphal0contig01775	209	9	gi|359488195|ref|XP_002272597.2| PREDICTED: double-stranded RNA-binding protein 4-like [Vitis vinifera]
Sitaphal0contig01776	529	5	gi|296083596|emb|CBI23585.3| unnamed protein product [Vitis vinifera]
Sitaphal0contig01777	200	4	gi|359488195|ref|XP_002272597.2| PREDICTED: double-stranded RNA-binding protein 4-like [Vitis vinifera]
Sitaphal0contig01779	716	5	gi|224159219|ref|XP_002338056.1| predicted protein [Populus trichocarpa]
Sitaphal0contig01780	887	18	gi|359493669|ref|XP_002282332.2| PREDICTED: PAP-associated domain-containing protein 5-like [Vitis vinifera]
Sitaphal0contig01781	603	7	gi|359493669|ref|XP_002282332.2| PREDICTED: PAP-associated domain-containing protein 5-like [Vitis vinifera]
Sitaphal0contig01783	200	3	#N/A
Sitaphal0contig01784	1427	16	gi|224057176|ref|XP_002299157.1| predicted protein [Populus trichocarpa]
Sitaphal0contig01785	244	10	gi|350295007|gb|EGZ76045.1| hypothetical protein NEUTE2DRAFT_35586, partial [Neurospora tetrasperma FGSC 2509]
Sitaphal0contig01786	702	9	#N/A
Sitaphal0contig01787	384	9	#N/A
Sitaphal0contig01788	302	2	gi|356551344|ref|XP_003544036.1| PREDICTED: uncharacterized protein LOC100806341 [Glycine max]
Sitaphal0contig01789	710	70	gi|77553656|gb|ABA96452.1| GRF zinc finger family protein [Oryza sativa Japonica Group]
Sitaphal0contig01790	1030	64	gi|310833354|gb|ADP30961.1| dehydration-induced 19-like protein [Gossypium hirsutum]
Sitaphal0contig01792	591	7	gi|359497000|ref|XP_002280261.2| PREDICTED: uncharacterized protein LOC100262292 [Vitis vinifera]
Sitaphal0contig01794	252	6	#N/A
Sitaphal0contig01795	869	34	gi|225429662|ref|XP_002279900.1| PREDICTED: transcription factor TT2-like [Vitis vinifera]
Sitaphal0contig01796	625	18	gi|302141906|emb|CBI19109.3| unnamed protein product [Vitis vinifera]
Sitaphal0contig01797	303	19	#N/A
Sitaphal0contig01798	454	6	gi|388500966|gb|AFK38549.1| unknown [Lotus japonicus]
Sitaphal0contig01799	1618	16	gi|224072707|ref|XP_002303842.1| predicted protein [Populus trichocarpa]
Sitaphal0contig01800	360	7	gi|225465508|ref|XP_002272165.1| PREDICTED: probable CCR4-associated factor 1 homolog 7 isoform 1 [Vitis vinifera]
Sitaphal0contig01801	643	9	gi|147766280|emb|CAN74457.1| hypothetical protein VITISV_012708 [Vitis vinifera]
Sitaphal0contig01805	319	11	gi|225457915|ref|XP_002272532.1| PREDICTED: rac-like GTP-binding protein RAC1 [Vitis vinifera]
Sitaphal0contig01806	889	27	gi|255578680|ref|XP_002530200.1| serine-threonine protein kinase, plant-type, putative [Ricinus communis]
Sitaphal0contig01807	296	9	gi|359476473|ref|XP_002266678.2| PREDICTED: auxin response factor 8-like [Vitis vinifera]
Sitaphal0contig01808	1060	17	gi|255579965|ref|XP_002530817.1| rac gtpase, putative [Ricinus communis]
Sitaphal0contig01809	566	9	#N/A
Sitaphal0contig01810	826	16	gi|359489894|ref|XP_002274331.2| PREDICTED: E3 ubiquitin-protein ligase synoviolin-like [Vitis vinifera]
Sitaphal0contig01811	664	11	gi|359489894|ref|XP_002274331.2| PREDICTED: E3 ubiquitin-protein ligase synoviolin-like [Vitis vinifera]
Sitaphal0contig01812	201	2	#N/A
Sitaphal0contig01814	569	7	gi|255573625|ref|XP_002527735.1| conserved hypothetical protein [Ricinus communis]
Sitaphal0contig01815	1850	32	gi|225440328|ref|XP_002263786.1| PREDICTED: uncharacterized protein LOC100254432 [Vitis vinifera]
Sitaphal0contig01816	248	6	gi|356568407|ref|XP_003552402.1| PREDICTED: ATP-dependent helicase BRM-like [Glycine max]
Sitaphal0contig01817	845	12	gi|147789690|emb|CAN74059.1| hypothetical protein VITISV_024679 [Vitis vinifera]
Sitaphal0contig01819	732	10	gi|225425854|ref|XP_002268080.1| PREDICTED: 3-oxoacyl-[acyl-carrier-protein] reductase, chloroplastic [Vitis vinifera]
Sitaphal0contig01820	829	12	gi|357463077|ref|XP_003601820.1| Beta-oxoacyl-ACP reductase [Medicago truncatula]
Sitaphal0contig01822	349	6	gi|297740120|emb|CBI30302.3| unnamed protein product [Vitis vinifera]
Sitaphal0contig01823	447	7	gi|357163340|ref|XP_003579701.1| PREDICTED: bifunctional monodehydroascorbate reductase and carbonic anhydrase nectarin-3-like [Brachypodium distachyon]
Sitaphal0contig01824	596	7	gi|356508772|ref|XP_003523128.1| PREDICTED: kelch domain-containing protein 4-like [Glycine max]
Sitaphal0contig01826	1004	6	gi|118488318|gb|ABK95978.1| unknown [Populus trichocarpa]
Sitaphal0contig01827	305	7	#N/A
Sitaphal0contig01829	1478	44	gi|296081197|emb|CBI18223.3| unnamed protein product [Vitis vinifera]
Sitaphal0contig01830	202	6	#N/A
Sitaphal0contig01832	791	8	#N/A
Sitaphal0contig01833	457	3	gi|296081650|emb|CBI20655.3| unnamed protein product [Vitis vinifera]
Sitaphal0contig01834	393	5	#N/A
Sitaphal0contig01835	1321	15	gi|225439096|ref|XP_002268790.1| PREDICTED: KH domain-containing protein At2g38610 [Vitis vinifera]
Sitaphal0contig01836	204	3	gi|255585282|ref|XP_002533340.1| nucleic acid binding protein, putative [Ricinus communis]
Sitaphal0contig01837	345	7	gi|225433524|ref|XP_002267551.1| PREDICTED: glucan endo-1,3-beta-glucosidase-like protein 2 [Vitis vinifera]
Sitaphal0contig01838	415	6	#N/A
Sitaphal0contig01839	501	6	gi|225435726|ref|XP_002285701.1| PREDICTED: acetyl-coenzyme A synthetase [Vitis vinifera]
Sitaphal0contig01840	265	7	gi|380042386|gb|AFD33357.1| acyl-activating enzyme 13 [Cannabis sativa]
Sitaphal0contig01841	653	3	#N/A
Sitaphal0contig01842	564	7	#N/A
Sitaphal0contig01844	1029	5	gi|147858693|emb|CAN78881.1| hypothetical protein VITISV_024992 [Vitis vinifera]
Sitaphal0contig01845	458	5	gi|317106767|dbj|BAJ53259.1| JMS10C05.2 [Jatropha curcas]
Sitaphal0contig01846	295	6	gi|29838631|gb|AAM75140.1| alkaline alpha galactosidase II [Cucumis melo]
Sitaphal0contig01848	418	2	#N/A
Sitaphal0contig01849	883	9	gi|359486573|ref|XP_002270458.2| PREDICTED: vacuolar protein sorting-associated protein 33 homolog [Vitis vinifera]
Sitaphal0contig01850	238	6	gi|356535607|ref|XP_003536336.1| PREDICTED: vacuolar protein sorting-associated protein 33 homolog isoform 1 [Glycine max]
Sitaphal0contig01851	531	6	gi|356535607|ref|XP_003536336.1| PREDICTED: vacuolar protein sorting-associated protein 33 homolog isoform 1 [Glycine max]
Sitaphal0contig01852	281	2	#N/A
Sitaphal0contig01853	210	2	gi|356535607|ref|XP_003536336.1| PREDICTED: vacuolar protein sorting-associated protein 33 homolog isoform 1 [Glycine max]
Sitaphal0contig01854	2059	23	gi|359493759|ref|XP_002279640.2| PREDICTED: protein transport protein Sec24-like At4g32640-like [Vitis vinifera]
Sitaphal0contig01856	407	12	#N/A
Sitaphal0contig01857	772	9	gi|357132630|ref|XP_003567932.1| PREDICTED: serine/threonine protein phosphatase 2A 57 kDa regulatory subunit B' iota isoform-like [Brachypodium distachyon]
Sitaphal0contig01859	569	5	gi|225461407|ref|XP_002282230.1| PREDICTED: pentatricopeptide repeat-containing protein At4g21705, mitochondrial [Vitis vinifera]
Sitaphal0contig01860	443	12	gi|116672840|gb|ABK15561.1| small GTPase Rab2 [Capsicum annuum]
Sitaphal0contig01861	359	15	#N/A
Sitaphal0contig01862	685	8	gi|116778893|gb|ABK21043.1| unknown [Picea sitchensis]
Sitaphal0contig01863	218	8	gi|357468399|ref|XP_003604484.1| Ras-related protein Rab7 [Medicago truncatula]
Sitaphal0contig01864	750	47	gi|346466069|gb|AEO32879.1| hypothetical protein [Amblyomma maculatum]
Sitaphal0contig01865	303	44	#N/A
Sitaphal0contig01866	221	4	gi|356551344|ref|XP_003544036.1| PREDICTED: uncharacterized protein LOC100806341 [Glycine max]
Sitaphal0contig01868	219	46	#N/A
Sitaphal0contig01869	571	6	#N/A
Sitaphal0contig01870	364	10	#N/A
Sitaphal0contig01871	508	20	#N/A
Sitaphal0contig01873	450	11	#N/A
Sitaphal0contig01874	725	8	gi|359483169|ref|XP_002262988.2| PREDICTED: uncharacterized protein LOC100260334 [Vitis vinifera]
Sitaphal0contig01875	447	8	gi|357133162|ref|XP_003568196.1| PREDICTED: zinc finger protein 830-like [Brachypodium distachyon]
Sitaphal0contig01876	236	5	#N/A
Sitaphal0contig01877	543	7	#N/A
Sitaphal0contig01878	465	3	#N/A
Sitaphal0contig01879	925	19	gi|326514608|dbj|BAJ96291.1| predicted protein [Hordeum vulgare subsp. vulgare]
Sitaphal0contig01880	456	12	#N/A
Sitaphal0contig01881	689	15	gi|147799198|emb|CAN65776.1| hypothetical protein VITISV_030414 [Vitis vinifera]
Sitaphal0contig01884	379	4	gi|224096211|ref|XP_002310576.1| predicted protein [Populus trichocarpa]
Sitaphal0contig01885	517	44	gi|374256017|gb|AEZ00870.1| putative actin depolymerizing factor protein, partial [Elaeis guineensis]
Sitaphal0contig01886	339	34	#N/A
Sitaphal0contig01887	361	41	#N/A
Sitaphal0contig01888	435	2	gi|224083721|ref|XP_002307100.1| predicted protein [Populus trichocarpa]
Sitaphal0contig01889	675	15	#N/A
Sitaphal0contig01891	439	8	gi|225430762|ref|XP_002266832.1| PREDICTED: AP-3 complex subunit sigma [Vitis vinifera]
Sitaphal0contig01892	206	8	gi|294461066|gb|ADE76100.1| unknown [Picea sitchensis]
Sitaphal0contig01893	307	15	gi|224106491|ref|XP_002314184.1| predicted protein [Populus trichocarpa]
Sitaphal0contig01894	444	5	gi|28371827|gb|AAO37754.1| delta-12 oleate desaturase [Punica granatum]
Sitaphal0contig01895	1316	12	gi|225429668|ref|XP_002279929.1| PREDICTED: uncharacterized protein LOC100256096 [Vitis vinifera]
Sitaphal0contig01897	292	3	gi|167018103|gb|ABZ05022.1| delta-12 fatty acid desaturase [Davidia involucrata]
Sitaphal0contig01898	245	3	gi|255628345|gb|ACU14517.1| unknown [Glycine max]
Sitaphal0contig01899	696	2	gi|359482396|ref|XP_002271334.2| PREDICTED: DEAD-box ATP-dependent RNA helicase 35 isoform 1 [Vitis vinifera]
Sitaphal0contig01900	263	8	#N/A
Sitaphal0contig01901	439	7	gi|225431715|ref|XP_002265166.1| PREDICTED: 2-oxoisovalerate dehydrogenase subunit alpha, mitochondrial [Vitis vinifera]
Sitaphal0contig01902	325	6	#N/A
Sitaphal0contig01903	386	2	#N/A
Sitaphal0contig01904	459	3	#N/A
Sitaphal0contig01905	648	12	gi|255560331|ref|XP_002521182.1| amino acid binding protein, putative [Ricinus communis]
Sitaphal0contig01906	203	4	#N/A
Sitaphal0contig01907	332	7	#N/A
Sitaphal0contig01908	561	2	#N/A
Sitaphal0contig01909	1222	9	gi|102139798|gb|ABF69983.1| zinc finger (C3HC4 type RING finger) family protein [Musa acuminata]
Sitaphal0contig01910	259	5	#N/A
Sitaphal0contig01911	514	4	#N/A
Sitaphal0contig01912	360	4	#N/A
Sitaphal0contig01914	1051	14	gi|225445848|ref|XP_002278056.1| PREDICTED: signal recognition particle receptor subunit alpha [Vitis vinifera]
Sitaphal0contig01915	234	8	#N/A
Sitaphal0contig01916	511	5	gi|297789475|ref|XP_002862701.1| hypothetical protein ARALYDRAFT_497332 [Arabidopsis lyrata subsp. lyrata]
Sitaphal0contig01917	255	3	#N/A
Sitaphal0contig01918	420	6	gi|225455778|ref|XP_002270498.1| PREDICTED: uncharacterized protein LOC100245628 [Vitis vinifera]
Sitaphal0contig01919	509	8	gi|380042372|gb|AFD33350.1| acyl-activating enzyme 6 [Cannabis sativa]
Sitaphal0contig01921	491	9	gi|118481211|gb|ABK92556.1| unknown [Populus trichocarpa]
Sitaphal0contig01922	544	2	#N/A
Sitaphal0contig01923	405	6	gi|218192653|gb|EEC75080.1| hypothetical protein OsI_11221 [Oryza sativa Indica Group]
Sitaphal0contig01924	766	9	gi|224108347|ref|XP_002314815.1| white-brown-complex ABC transporter family [Populus trichocarpa]
Sitaphal0contig01926	377	5	gi|297737725|emb|CBI26926.3| unnamed protein product [Vitis vinifera]
Sitaphal0contig01928	610	2	gi|115434240|ref|NP_001041878.1| Os01g0121700 [Oryza sativa Japonica Group]
Sitaphal0contig01929	1319	13	gi|225458824|ref|XP_002285282.1| PREDICTED: interferon-related developmental regulator 1 [Vitis vinifera]
Sitaphal0contig01930	211	11	gi|289540883|gb|ADD09560.1| unknown [Trifolium repens]
Sitaphal0contig01931	378	14	#N/A
Sitaphal0contig01934	457	7	gi|224058299|ref|XP_002299478.1| predicted protein [Populus trichocarpa]
Sitaphal0contig01935	645	10	gi|2244740|dbj|BAA21111.1| endo-1,4-beta-glucanase [Gossypium hirsutum]
Sitaphal0contig01936	381	9	#N/A
Sitaphal0contig01937	452	6	gi|110740129|dbj|BAF01964.1| hypothetical protein [Arabidopsis thaliana]
Sitaphal0contig01938	365	4	gi|33090235|gb|AAP93913.1| Bowman-Birk trypsin inhibitor [Arachis hypogaea]
Sitaphal0contig01939	328	22	gi|356545600|ref|XP_003541226.1| PREDICTED: uncharacterized protein LOC100801180 [Glycine max]
Sitaphal0contig01941	806	178	gi|403334966|gb|EJY66654.1| hypothetical protein OXYTRI_13059 [Oxytricha trifallax]
Sitaphal0contig01944	326	4	gi|147803507|emb|CAN68722.1| hypothetical protein VITISV_033681 [Vitis vinifera]
Sitaphal0contig01945	446	4	gi|225440980|ref|XP_002283418.1| PREDICTED: probable ribosome biogenesis protein RLP24 [Vitis vinifera]
Sitaphal0contig01946	633	11	gi|225446635|ref|XP_002281104.1| PREDICTED: uncharacterized protein LOC100262654 isoform 1 [Vitis vinifera]
Sitaphal0contig01947	458	7	gi|225446635|ref|XP_002281104.1| PREDICTED: uncharacterized protein LOC100262654 isoform 1 [Vitis vinifera]
Sitaphal0contig01948	267	4	gi|147786900|emb|CAN62312.1| hypothetical protein VITISV_018204 [Vitis vinifera]
Sitaphal0contig01949	694	10	gi|224064693|ref|XP_002301538.1| predicted protein [Populus trichocarpa]
Sitaphal0contig01951	370	11	gi|224064693|ref|XP_002301538.1| predicted protein [Populus trichocarpa]
Sitaphal0contig01953	475	2	gi|356536663|ref|XP_003536856.1| PREDICTED: uncharacterized protein LOC100775788 [Glycine max]
Sitaphal0contig01954	1174	12	gi|89152246|gb|ABD62859.1| AP3 [Persea borbonia]
Sitaphal0contig01955	308	8	#N/A
Sitaphal0contig01956	298	3	gi|357510607|ref|XP_003625592.1| DEAD-box ATP-dependent RNA helicase [Medicago truncatula]
Sitaphal0contig01958	252	1	gi|225439904|ref|XP_002279705.1| PREDICTED: DEAD-box ATP-dependent RNA helicase 57 [Vitis vinifera]
Sitaphal0contig01959	490	10	gi|225452059|ref|XP_002283944.1| PREDICTED: uncharacterized protein LOC100253235 [Vitis vinifera]
Sitaphal0contig01962	417	14	gi|218190334|gb|EEC72761.1| hypothetical protein OsI_06409 [Oryza sativa Indica Group]
Sitaphal0contig01963	459	5	#N/A
Sitaphal0contig01964	855	3	#N/A
Sitaphal0contig01965	439	7	#N/A
Sitaphal0contig01966	269	10	gi|296082599|emb|CBI21604.3| unnamed protein product [Vitis vinifera]
Sitaphal0contig01967	596	6	#N/A
Sitaphal0contig01969	1086	12	gi|359482496|ref|XP_002274314.2| PREDICTED: uncharacterized protein LOC100248075 [Vitis vinifera]
Sitaphal0contig01970	288	10	#N/A
Sitaphal0contig01971	351	8	gi|147835703|emb|CAN68535.1| hypothetical protein VITISV_018797 [Vitis vinifera]
Sitaphal0contig01973	471	8	gi|255561801|ref|XP_002521910.1| conserved hypothetical protein [Ricinus communis]
Sitaphal0contig01974	471	11	gi|357460823|ref|XP_003600693.1| Aspartic proteinase nepenthesin-1 [Medicago truncatula]
Sitaphal0contig01976	559	13	#N/A
Sitaphal0contig01977	539	11	gi|357448911|ref|XP_003594731.1| Huntingtin-interacting protein K [Medicago truncatula]
Sitaphal0contig01978	389	9	#N/A
Sitaphal0contig01979	378	9	#N/A
Sitaphal0contig01980	454	6	gi|225453197|ref|XP_002276497.1| PREDICTED: THO complex subunit 4 [Vitis vinifera]
Sitaphal0contig01981	286	2	#N/A
Sitaphal0contig01982	228	2	#N/A
Sitaphal0contig01983	434	10	#N/A
Sitaphal0contig01984	636	8	gi|224123484|ref|XP_002319089.1| predicted protein [Populus trichocarpa]
Sitaphal0contig01986	658	6	gi|224123484|ref|XP_002319089.1| predicted protein [Populus trichocarpa]
Sitaphal0contig01987	234	2	gi|219687745|dbj|BAH09383.1| transcription factor LHY [Populus nigra]
Sitaphal0contig01989	528	5	gi|226508214|ref|NP_001143996.1| hypothetical protein [Zea mays]
Sitaphal0contig01991	344	8	gi|297737979|emb|CBI27180.3| unnamed protein product [Vitis vinifera]
Sitaphal0contig01992	730	6	gi|297737979|emb|CBI27180.3| unnamed protein product [Vitis vinifera]
Sitaphal0contig01993	267	4	#N/A
Sitaphal0contig01994	480	10	gi|326502318|dbj|BAJ95222.1| predicted protein [Hordeum vulgare subsp. vulgare]
Sitaphal0contig01995	532	11	gi|225462109|ref|XP_002277842.1| PREDICTED: polyadenylate-binding protein, cytoplasmic and nuclear [Vitis vinifera]
Sitaphal0contig01996	402	5	gi|326508995|dbj|BAJ86890.1| predicted protein [Hordeum vulgare subsp. vulgare]
Sitaphal0contig01997	286	3	#N/A
Sitaphal0contig01998	316	2	gi|403334966|gb|EJY66654.1| hypothetical protein OXYTRI_13059 [Oxytricha trifallax]
Sitaphal0contig01999	473	8	#N/A
Sitaphal0contig02000	815	10	gi|225462520|ref|XP_002264268.1| PREDICTED: uncharacterized protein LOC100266959 [Vitis vinifera]
Sitaphal0contig02002	204	5	#N/A
Sitaphal0contig02003	200	5	#N/A
Sitaphal0contig02004	363	89	#N/A
Sitaphal0contig02006	603	115	gi|295913700|gb|ADG58091.1| transcription factor [Lycoris longituba]
Sitaphal0contig02008	271	11	#N/A
Sitaphal0contig02009	336	6	gi|255579132|ref|XP_002530414.1| adenylosuccinate lyase, putative [Ricinus communis]
Sitaphal0contig02010	409	9	gi|356501123|ref|XP_003519378.1| PREDICTED: adenylosuccinate lyase-like [Glycine max]
Sitaphal0contig02011	339	12	#N/A
Sitaphal0contig02012	244	3	gi|374619860|ref|ZP_09692394.1| adenylosuccinate lyase [gamma proteobacterium HIMB55]
Sitaphal0contig02013	404	2	#N/A
Sitaphal0contig02014	387	2	gi|225427201|ref|XP_002280253.1| PREDICTED: transcription factor MYC2-like [Vitis vinifera]
Sitaphal0contig02015	1125	15	gi|225427201|ref|XP_002280253.1| PREDICTED: transcription factor MYC2-like [Vitis vinifera]
Sitaphal0contig02016	500	2	gi|225435808|ref|XP_002285758.1| PREDICTED: uncharacterized protein LOC100260398 [Vitis vinifera]
Sitaphal0contig02017	813	8	#N/A
Sitaphal0contig02019	384	7	#N/A
Sitaphal0contig02020	268	6	gi|226531826|ref|NP_001146021.1| putative homeodomain-like transcription factor superfamily protein [Zea mays]
Sitaphal0contig02021	426	4	gi|226531826|ref|NP_001146021.1| putative homeodomain-like transcription factor superfamily protein [Zea mays]
Sitaphal0contig02022	594	9	#N/A
Sitaphal0contig02023	328	1	gi|226497346|ref|NP_001141052.1| uncharacterized protein LOC100273133 [Zea mays]
Sitaphal0contig02024	500	3	gi|359484002|ref|XP_002272177.2| PREDICTED: vacuolar protein sorting-associated protein 54-like [Vitis vinifera]
Sitaphal0contig02026	424	8	gi|224105679|ref|XP_002313898.1| predicted protein [Populus trichocarpa]
Sitaphal0contig02027	526	3	gi|116792179|gb|ABK26262.1| unknown [Picea sitchensis]
Sitaphal0contig02029	585	7	#N/A
Sitaphal0contig02030	309	7	#N/A
Sitaphal0contig02031	495	4	#N/A
Sitaphal0contig02034	212	3	gi|356543317|ref|XP_003540108.1| PREDICTED: cytochrome c oxidase copper chaperone-like [Glycine max]
Sitaphal0contig02035	450	14	gi|157043074|gb|ABV02070.1| transcription factor 1R-MYB1 [Chimonanthus praecox]
Sitaphal0contig02036	442	11	gi|255545170|ref|XP_002513646.1| DNA binding protein, putative [Ricinus communis]
Sitaphal0contig02039	677	8	gi|147787240|emb|CAN60336.1| hypothetical protein VITISV_043773 [Vitis vinifera]
Sitaphal0contig02041	440	6	gi|225446006|ref|XP_002268218.1| PREDICTED: nifU-like protein 3, chloroplastic [Vitis vinifera]
Sitaphal0contig02043	286	3	gi|255582605|ref|XP_002532084.1| Nitrogen fixation protein nifU, putative [Ricinus communis]
Sitaphal0contig02044	495	5	gi|356514647|ref|XP_003526016.1| PREDICTED: LOW QUALITY PROTEIN: cytokinin riboside 5'-monophosphate phosphoribohydrolase LOG8-like [Glycine max]
Sitaphal0contig02045	695	5	#N/A
Sitaphal0contig02048	566	1	#N/A
Sitaphal0contig02050	959	10	#N/A
Sitaphal0contig02051	518	2	#N/A
Sitaphal0contig02052	347	6	gi|356532014|ref|XP_003534569.1| PREDICTED: exosome complex exonuclease RRP46 homolog [Glycine max]
Sitaphal0contig02055	880	13	gi|255570655|ref|XP_002526282.1| phosphopentothenoylcysteine decarboxylase, putative [Ricinus communis]
Sitaphal0contig02057	764	8	gi|359478454|ref|XP_002285704.2| PREDICTED: transcription initiation factor TFIID subunit 7-like [Vitis vinifera]
Sitaphal0contig02058	466	4	#N/A
Sitaphal0contig02059	346	2	gi|297608865|ref|NP_001062288.2| Os08g0524600 [Oryza sativa Japonica Group]
Sitaphal0contig02061	552	17	gi|224075421|ref|XP_002304626.1| predicted protein [Populus trichocarpa]
Sitaphal0contig02062	289	8	gi|225451675|ref|XP_002276426.1| PREDICTED: uncharacterized protein LOC100253147 [Vitis vinifera]
Sitaphal0contig02064	575	8	gi|238008786|gb|ACR35428.1| unknown [Zea mays]
Sitaphal0contig02066	533	5	#N/A
Sitaphal0contig02069	545	242	gi|15149875|emb|CAC39481.2| metallothionein-like protein [Quercus suber]
Sitaphal0contig02070	411	224	gi|403334966|gb|EJY66654.1| hypothetical protein OXYTRI_13059 [Oxytricha trifallax]
Sitaphal0contig02072	312	7	#N/A
Sitaphal0contig02074	605	4	#N/A
Sitaphal0contig02075	308	5	gi|225463276|ref|XP_002264127.1| PREDICTED: 33 kDa ribonucleoprotein, chloroplastic-like [Vitis vinifera]
Sitaphal0contig02076	315	4	gi|225463276|ref|XP_002264127.1| PREDICTED: 33 kDa ribonucleoprotein, chloroplastic-like [Vitis vinifera]
Sitaphal0contig02079	616	7	#N/A
Sitaphal0contig02081	435	5	gi|297736905|emb|CBI26106.3| unnamed protein product [Vitis vinifera]
Sitaphal0contig02084	235	5	#N/A
Sitaphal0contig02085	364	6	#N/A
Sitaphal0contig02086	441	9	gi|351727797|ref|NP_001237173.1| uncharacterized protein LOC100305565 [Glycine max]
Sitaphal0contig02087	570	7	gi|225443802|ref|XP_002266486.1| PREDICTED: protein SCAR3-like [Vitis vinifera]
Sitaphal0contig02090	576	17	gi|313586527|gb|ADR71274.1| 60S ribosomal protein L17A [Hevea brasiliensis]
Sitaphal0contig02091	329	10	#N/A
Sitaphal0contig02093	334	17	gi|270313547|gb|ACZ73828.1| S-adenosylmethionine decarboxylase [Olea europaea]
Sitaphal0contig02094	480	7	#N/A
Sitaphal0contig02095	1113	12	gi|255569070|ref|XP_002525504.1| conserved hypothetical protein [Ricinus communis]
Sitaphal0contig02096	665	7	gi|255548447|ref|XP_002515280.1| conserved hypothetical protein [Ricinus communis]
Sitaphal0contig02097	204	6	gi|242082788|ref|XP_002441819.1| hypothetical protein SORBIDRAFT_08g002870 [Sorghum bicolor]
Sitaphal0contig02100	425	7	#N/A
Sitaphal0contig02101	336	3	#N/A
Sitaphal0contig02103	590	5	#N/A
Sitaphal0contig02104	1114	24	gi|108862477|gb|ABA97107.2| Lysosomal Cystine Transporter family protein, expressed [Oryza sativa Japonica Group]
Sitaphal0contig02106	463	2	gi|116784154|gb|ABK23234.1| unknown [Picea sitchensis]
Sitaphal0contig02107	572	7	#N/A
Sitaphal0contig02110	226	6	gi|255569269|ref|XP_002525602.1| catalytic, putative [Ricinus communis]
Sitaphal0contig02111	450	8	gi|312282721|dbj|BAJ34226.1| unnamed protein product [Thellungiella halophila]
Sitaphal0contig02112	621	7	gi|297744653|emb|CBI37915.3| unnamed protein product [Vitis vinifera]
Sitaphal0contig02113	256	2	#N/A
Sitaphal0contig02114	308	4	#N/A
Sitaphal0contig02116	334	6	gi|388502438|gb|AFK39285.1| unknown [Lotus japonicus]
Sitaphal0contig02117	383	3	#N/A
Sitaphal0contig02118	375	4	gi|242033331|ref|XP_002464060.1| hypothetical protein SORBIDRAFT_01g011520 [Sorghum bicolor]
Sitaphal0contig02119	459	15	gi|357113856|ref|XP_003558717.1| PREDICTED: 40S ribosomal protein S29-like isoform 1 [Brachypodium distachyon]
Sitaphal0contig02120	285	11	gi|421262496|ref|ZP_15713687.1| hypothetical protein AAUPMC_20941, partial [Pasteurella multocida subsp. multocida str. Anand1_cattle]
Sitaphal0contig02122	240	8	gi|345103865|gb|AEN70754.1| actin 1 [Gossypium darwinii]
Sitaphal0contig02124	526	3	gi|356504623|ref|XP_003521095.1| PREDICTED: alpha-L-arabinofuranosidase 1-like [Glycine max]
Sitaphal0contig02126	217	4	gi|258640136|gb|ACV85694.1| ripening-reduced alpha-L-arabinofuranosidase [Carica papaya]
Sitaphal0contig02128	360	2	#N/A
Sitaphal0contig02129	250	3	gi|224133956|ref|XP_002321701.1| predicted protein [Populus trichocarpa]
Sitaphal0contig02132	500	4	gi|225456315|ref|XP_002283742.1| PREDICTED: snurportin-1 [Vitis vinifera]
Sitaphal0contig02134	610	8	gi|242077506|ref|XP_002448689.1| hypothetical protein SORBIDRAFT_06g031570 [Sorghum bicolor]
Sitaphal0contig02135	407	6	gi|255567439|ref|XP_002524699.1| ATATH13, putative [Ricinus communis]
Sitaphal0contig02136	243	4	gi|356553218|ref|XP_003544955.1| PREDICTED: auxin response factor 8-like [Glycine max]
Sitaphal0contig02137	785	5	#N/A
Sitaphal0contig02139	368	2	gi|224122384|ref|XP_002318821.1| predicted protein [Populus trichocarpa]
Sitaphal0contig02140	451	5	gi|224134785|ref|XP_002321905.1| predicted protein [Populus trichocarpa]
Sitaphal0contig02143	452	6	gi|359495139|ref|XP_002264394.2| PREDICTED: laccase-14 [Vitis vinifera]
Sitaphal0contig02145	652	7	gi|225459532|ref|XP_002285847.1| PREDICTED: uncharacterized protein LOC100259029 [Vitis vinifera]
Sitaphal0contig02146	331	8	#N/A
Sitaphal0contig02149	455	6	#N/A
Sitaphal0contig02150	402	6	#N/A
Sitaphal0contig02153	278	3	#N/A
Sitaphal0contig02154	676	7	#N/A
Sitaphal0contig02157	271	1	#N/A
Sitaphal0contig02159	1548	11	gi|359487053|ref|XP_002271720.2| PREDICTED: uncharacterized protein LOC100264243 [Vitis vinifera]
Sitaphal0contig02160	1278	13	gi|255579228|ref|XP_002530460.1| transcription cofactor, putative [Ricinus communis]
Sitaphal0contig02161	1116	21	gi|297742917|emb|CBI35784.3| unnamed protein product [Vitis vinifera]
Sitaphal0contig02162	1026	15	gi|224138524|ref|XP_002326624.1| predicted protein [Populus trichocarpa]
Sitaphal0contig02163	1639	11	gi|357440801|ref|XP_003590678.1| hypothetical protein MTR_1g072550 [Medicago truncatula]
Sitaphal0contig02164	1478	19	gi|297742490|emb|CBI34639.3| unnamed protein product [Vitis vinifera]
Sitaphal0contig02165	497	7	#N/A
Sitaphal0contig02166	377	6	gi|302141925|emb|CBI19128.3| unnamed protein product [Vitis vinifera]
Sitaphal0contig02167	2796	126	gi|225435800|ref|XP_002285750.1| PREDICTED: uncharacterized protein LOC100253534 [Vitis vinifera]
Sitaphal0contig02168	409	8	#N/A
Sitaphal0contig02170	666	4	gi|225450450|ref|XP_002276443.1| PREDICTED: uncharacterized protein LOC100245891 [Vitis vinifera]
Sitaphal0contig02171	1341	10	gi|296082466|emb|CBI21471.3| unnamed protein product [Vitis vinifera]
Sitaphal0contig02172	1975	26	gi|225436920|ref|XP_002275003.1| PREDICTED: RAN GTPase-activating protein 1 isoform 2 [Vitis vinifera]
Sitaphal0contig02173	280	7	#N/A
Sitaphal0contig02174	295	6	#N/A
Sitaphal0contig02175	1747	50	gi|225446619|ref|XP_002280724.1| PREDICTED: uncharacterized protein LOC100255804 [Vitis vinifera]
Sitaphal0contig02176	1286	27	gi|225446619|ref|XP_002280724.1| PREDICTED: uncharacterized protein LOC100255804 [Vitis vinifera]
Sitaphal0contig02177	286	6	gi|225459083|ref|XP_002283809.1| PREDICTED: argininosuccinate lyase [Vitis vinifera]
Sitaphal0contig02179	1048	19	gi|225433894|ref|XP_002266580.1| PREDICTED: U5 small nuclear ribonucleoprotein 200 kDa helicase [Vitis vinifera]
Sitaphal0contig02180	1617	30	gi|224136151|ref|XP_002322252.1| predicted protein [Populus trichocarpa]
Sitaphal0contig02181	720	13	gi|147789690|emb|CAN74059.1| hypothetical protein VITISV_024679 [Vitis vinifera]
Sitaphal0contig02182	217	12	#N/A
Sitaphal0contig02183	591	4	gi|22204128|gb|AAM92569.1| acetolactate synthase [Arabidopsis thaliana]
Sitaphal0contig02184	1931	19	gi|147766035|emb|CAN70214.1| hypothetical protein VITISV_038742 [Vitis vinifera]
Sitaphal0contig02187	1266	724	gi|357436101|ref|XP_003588326.1| ATP synthase subunit alpha [Medicago truncatula]
Sitaphal0contig02188	1588	1135	gi|357436123|ref|XP_003588337.1| Ribosomal protein S10 [Medicago truncatula]
Sitaphal0contig02189	586	21	#N/A
Sitaphal0contig02191	1112	43	gi|1502353|emb|CAA92273.1| cytochrome oxidase subunit 3 [Magnolia grandiflora]
Sitaphal0contig02192	1955	68	gi|297740930|emb|CBI31112.3| unnamed protein product [Vitis vinifera]
Sitaphal0contig02194	649	4	#N/A
Sitaphal0contig02195	436	5	gi|225441860|ref|XP_002284204.1| PREDICTED: ABC transporter A family member 1-like [Vitis vinifera]
Sitaphal0contig02196	1672	16	gi|225441860|ref|XP_002284204.1| PREDICTED: ABC transporter A family member 1-like [Vitis vinifera]
Sitaphal0contig02197	308	2	#N/A
Sitaphal0contig02198	387	5	#N/A
Sitaphal0contig02199	1665	27	gi|115466772|ref|NP_001056985.1| Os06g0182500 [Oryza sativa Japonica Group]
Sitaphal0contig02200	336	7	#N/A
Sitaphal0contig02201	237	13	#N/A
Sitaphal0contig02202	709	6	#N/A
Sitaphal0contig02203	1685	13	gi|224074359|ref|XP_002304358.1| predicted protein [Populus trichocarpa]
Sitaphal0contig02204	245	9	#N/A
Sitaphal0contig02205	200	6	#N/A
Sitaphal0contig02206	705	3	#N/A
Sitaphal0contig02207	1742	113	gi|255580957|ref|XP_002531297.1| dtdp-glucose 4-6-dehydratase, putative [Ricinus communis]
Sitaphal0contig02208	232	44	#N/A
Sitaphal0contig02210	793	6	#N/A
Sitaphal0contig02211	1765	30	gi|225435981|ref|XP_002271894.1| PREDICTED: CBL-interacting serine/threonine-protein kinase 3 [Vitis vinifera]
Sitaphal0contig02212	307	8	#N/A
Sitaphal0contig02214	396	2	#N/A
Sitaphal0contig02215	429	3	gi|297738827|emb|CBI28072.3| unnamed protein product [Vitis vinifera]
Sitaphal0contig02216	1621	12	gi|255561803|ref|XP_002521911.1| iaa-alanine resistance protein, putative [Ricinus communis]
Sitaphal0contig02218	430	3	#N/A
Sitaphal0contig02219	1468	11	gi|297740067|emb|CBI30249.3| unnamed protein product [Vitis vinifera]
Sitaphal0contig02220	320	4	gi|359489142|ref|XP_002264857.2| PREDICTED: uncharacterized protein LOC100262416 [Vitis vinifera]
Sitaphal0contig02222	627	4	gi|359489142|ref|XP_002264857.2| PREDICTED: uncharacterized protein LOC100262416 [Vitis vinifera]
Sitaphal0contig02223	1312	13	gi|5441248|dbj|BAA82349.1| starch branching enzyme [Phaseolus vulgaris]
Sitaphal0contig02224	474	6	#N/A
Sitaphal0contig02225	441	6	gi|221185997|gb|ACM07441.1| starch-branching enzyme I [Nelumbo nucifera]
Sitaphal0contig02226	301	4	#N/A
Sitaphal0contig02227	897	6	gi|147805442|emb|CAN69618.1| hypothetical protein VITISV_036615 [Vitis vinifera]
Sitaphal0contig02228	718	6	gi|147767048|emb|CAN67679.1| hypothetical protein VITISV_035275 [Vitis vinifera]
Sitaphal0contig02230	355	2	#N/A
Sitaphal0contig02231	618	8	gi|296081624|emb|CBI20629.3| unnamed protein product [Vitis vinifera]
Sitaphal0contig02232	1761	13	gi|359476226|ref|XP_002278796.2| PREDICTED: homeobox protein ATH1 [Vitis vinifera]
Sitaphal0contig02233	473	10	gi|116778557|gb|ABK20909.1| unknown [Picea sitchensis]
Sitaphal0contig02235	911	9	#N/A
Sitaphal0contig02236	853	13	gi|296081997|emb|CBI21002.3| unnamed protein product [Vitis vinifera]
Sitaphal0contig02237	288	2	gi|225430206|ref|XP_002282448.1| PREDICTED: uncharacterized protein LOC100264564 [Vitis vinifera]
Sitaphal0contig02239	1179	7	gi|296084314|emb|CBI24702.3| unnamed protein product [Vitis vinifera]
Sitaphal0contig02240	623	4	gi|255567768|ref|XP_002524862.1| conserved hypothetical protein [Ricinus communis]
Sitaphal0contig02241	254	6	#N/A
Sitaphal0contig02242	417	4	#N/A
Sitaphal0contig02243	1555	11	gi|255559360|ref|XP_002520700.1| RNA binding protein, putative [Ricinus communis]
Sitaphal0contig02244	251	3	#N/A
Sitaphal0contig02245	737	7	gi|359489864|ref|XP_002270427.2| PREDICTED: uncharacterized protein LOC100259737 [Vitis vinifera]
Sitaphal0contig02246	210	4	gi|359489864|ref|XP_002270427.2| PREDICTED: uncharacterized protein LOC100259737 [Vitis vinifera]
Sitaphal0contig02247	1408	11	gi|302141936|emb|CBI19139.3| unnamed protein product [Vitis vinifera]
Sitaphal0contig02248	547	3	gi|225459348|ref|XP_002285804.1| PREDICTED: uncharacterized WD repeat-containing protein C2A9.03 [Vitis vinifera]
Sitaphal0contig02249	933	4	#N/A
Sitaphal0contig02251	1035	8	gi|225462219|ref|XP_002269801.1| PREDICTED: uncharacterized protein C12orf26 homolog [Vitis vinifera]
Sitaphal0contig02252	478	10	gi|116784111|gb|ABK23218.1| unknown [Picea sitchensis]
Sitaphal0contig02253	487	8	#N/A
Sitaphal0contig02254	219	4	#N/A
Sitaphal0contig02255	286	4	#N/A
Sitaphal0contig02256	1227	9	gi|148910804|gb|ABR18468.1| unknown [Picea sitchensis]
Sitaphal0contig02257	260	4	#N/A
Sitaphal0contig02258	390	4	#N/A
Sitaphal0contig02259	824	19	gi|359477531|ref|XP_002282678.2| PREDICTED: uncharacterized protein LOC100242594 [Vitis vinifera]
Sitaphal0contig02260	652	18	#N/A
Sitaphal0contig02261	299	9	#N/A
Sitaphal0contig02263	1142	7	gi|255545642|ref|XP_002513881.1| Homomeric Acetyl-CoA Carboxylase (Hom-ACCase) [Ricinus communis]
Sitaphal0contig02264	427	5	gi|224066915|ref|XP_002302277.1| predicted protein [Populus trichocarpa]
Sitaphal0contig02265	287	7	gi|225451543|ref|XP_002273840.1| PREDICTED: shikimate kinase, chloroplastic [Vitis vinifera]
Sitaphal0contig02267	486	4	gi|357493275|ref|XP_003616926.1| Wall-associated receptor kinase-like protein [Medicago truncatula]
Sitaphal0contig02268	1366	9	gi|255582209|ref|XP_002531897.1| ankyrin repeat-containing protein, putative [Ricinus communis]
Sitaphal0contig02269	387	7	gi|359491890|ref|XP_002277331.2| PREDICTED: wall-associated receptor kinase-like 2-like [Vitis vinifera]
Sitaphal0contig02270	316	3	gi|255539382|ref|XP_002510756.1| kinase, putative [Ricinus communis]
Sitaphal0contig02271	463	9	gi|310813975|gb|ADP30799.1| nicotine uptake permease 2 [Nicotiana tabacum]
Sitaphal0contig02272	851	7	gi|225459168|ref|XP_002285717.1| PREDICTED: purine permease 3 [Vitis vinifera]
Sitaphal0contig02273	562	8	gi|297744408|emb|CBI37670.3| unnamed protein product [Vitis vinifera]
Sitaphal0contig02274	362	2	gi|102139739|gb|ABF69946.1| FtsJ-like methyltransferase family protein [Musa acuminata]
Sitaphal0contig02275	656	6	gi|224092272|ref|XP_002309537.1| predicted protein [Populus trichocarpa]
Sitaphal0contig02276	752	8	gi|225439199|ref|XP_002275569.1| PREDICTED: membrin-11 [Vitis vinifera]
Sitaphal0contig02277	205	4	gi|356567466|ref|XP_003551940.1| PREDICTED: membrin-11-like [Glycine max]
Sitaphal0contig02279	772	18	gi|351725731|ref|NP_001235567.1| uncharacterized protein LOC100500266 [Glycine max]
Sitaphal0contig02280	272	9	gi|359473186|ref|XP_003631259.1| PREDICTED: AMSH-like ubiquitin thiolesterase 2-like [Vitis vinifera]
Sitaphal0contig02281	211	10	#N/A
Sitaphal0contig02283	400	3	gi|255585501|ref|XP_002533442.1| conserved hypothetical protein [Ricinus communis]
Sitaphal0contig02284	712	11	gi|356538903|ref|XP_003537940.1| PREDICTED: uncharacterized protein LOC100782588 [Glycine max]
Sitaphal0contig02287	238	3	#N/A
Sitaphal0contig02288	815	9	gi|255583559|ref|XP_002532536.1| phospho-n-acetylmuramoyl-pentapeptide-transferase, putative [Ricinus communis]
Sitaphal0contig02290	465	3	#N/A
Sitaphal0contig02291	767	6	#N/A
Sitaphal0contig02292	283	7	#N/A
Sitaphal0contig02293	273	5	#N/A
Sitaphal0contig02294	252	2	#N/A
Sitaphal0contig02295	618	5	gi|125528888|gb|EAY77002.1| hypothetical protein OsI_04958 [Oryza sativa Indica Group]
Sitaphal0contig02296	398	7	gi|225452132|ref|XP_002262897.1| PREDICTED: uncharacterized protein At3g27210-like [Vitis vinifera]
Sitaphal0contig02297	451	4	gi|147775614|emb|CAN62725.1| hypothetical protein VITISV_031003 [Vitis vinifera]
Sitaphal0contig02299	737	7	gi|255564466|ref|XP_002523229.1| cysteine desulfurylase, putative [Ricinus communis]
Sitaphal0contig02300	210	6	#N/A
Sitaphal0contig02301	201	4	#N/A
Sitaphal0contig02302	495	3	gi|356508716|ref|XP_003523100.1| PREDICTED: uncharacterized protein LOC100803289 [Glycine max]
Sitaphal0contig02303	696	15	#N/A
Sitaphal0contig02304	219	9	gi|225460000|ref|XP_002268736.1| PREDICTED: probable carboxylesterase 18-like [Vitis vinifera]
Sitaphal0contig02305	229	7	#N/A
Sitaphal0contig02306	499	3	gi|297812501|ref|XP_002874134.1| hypothetical protein ARALYDRAFT_489214 [Arabidopsis lyrata subsp. lyrata]
Sitaphal0contig02307	217	3	#N/A
Sitaphal0contig02308	640	12	#N/A
Sitaphal0contig02309	208	2	gi|351722010|ref|NP_001237229.1| 40S ribosomal protein S13 [Glycine max]
Sitaphal0contig02311	322	4	gi|297741408|emb|CBI32539.3| unnamed protein product [Vitis vinifera]
Sitaphal0contig02312	652	3	#N/A
Sitaphal0contig02313	330	3	#N/A
Sitaphal0contig02314	469	3	gi|225443566|ref|XP_002273293.1| PREDICTED: OPA3-like protein [Vitis vinifera]
Sitaphal0contig02315	512	6	gi|296087678|emb|CBI34934.3| unnamed protein product [Vitis vinifera]
Sitaphal0contig02316	572	11	gi|225425644|ref|XP_002272133.1| PREDICTED: uncharacterized protein LOC100262011 isoform 1 [Vitis vinifera]
Sitaphal0contig02319	421	8	#N/A
Sitaphal0contig02320	496	10	#N/A
Sitaphal0contig02321	398	7	#N/A
Sitaphal0contig02324	767	5	gi|255560064|ref|XP_002521050.1| Uro-adherence factor A precursor, putative [Ricinus communis]
Sitaphal0contig02325	429	6	gi|356564844|ref|XP_003550657.1| PREDICTED: uncharacterized protein LOC100778605 [Glycine max]
Sitaphal0contig02326	338	4	gi|297836754|ref|XP_002886259.1| hypothetical protein ARALYDRAFT_319874 [Arabidopsis lyrata subsp. lyrata]
Sitaphal0contig02327	369	3	gi|297736019|emb|CBI24057.3| unnamed protein product [Vitis vinifera]
Sitaphal0contig02328	399	3	gi|356523685|ref|XP_003530466.1| PREDICTED: superkiller viralicidic activity 2-like 2-like [Glycine max]
Sitaphal0contig02329	355	3	gi|255574179|ref|XP_002528005.1| nucleolysin tia-1, putative [Ricinus communis]
Sitaphal0contig02330	311	1	gi|226505614|ref|NP_001148740.1| LOC100282356 [Zea mays]
Sitaphal0contig02332	633	3	gi|356560310|ref|XP_003548436.1| PREDICTED: LOW QUALITY PROTEIN: sufE-like protein, chloroplastic-like [Glycine max]
Sitaphal0contig02334	235	2	gi|356549538|ref|XP_003543150.1| PREDICTED: uncharacterized protein LOC100816142 [Glycine max]
Sitaphal0contig02336	774	6	gi|147866236|emb|CAN82042.1| hypothetical protein VITISV_033523 [Vitis vinifera]
Sitaphal0contig02337	353	2	gi|242066550|ref|XP_002454564.1| hypothetical protein SORBIDRAFT_04g033510 [Sorghum bicolor]
Sitaphal0contig02338	282	3	gi|359497893|ref|XP_003635686.1| PREDICTED: heat shock protein STI-like, partial [Vitis vinifera]
Sitaphal0contig02340	769	21	gi|225423955|ref|XP_002282387.1| PREDICTED: uncharacterized protein LOC100268142 [Vitis vinifera]
Sitaphal0contig02341	204	4	#N/A
Sitaphal0contig02342	391	3	#N/A
Sitaphal0contig02343	405	4	gi|225464483|ref|XP_002268591.1| PREDICTED: cleavage and polyadenylation specificity factor subunit 2 [Vitis vinifera]
Sitaphal0contig02344	536	5	gi|225464483|ref|XP_002268591.1| PREDICTED: cleavage and polyadenylation specificity factor subunit 2 [Vitis vinifera]
Sitaphal0contig02345	250	4	gi|225464483|ref|XP_002268591.1| PREDICTED: cleavage and polyadenylation specificity factor subunit 2 [Vitis vinifera]
Sitaphal0contig02347	564	4	gi|359480838|ref|XP_002276798.2| PREDICTED: uncharacterized protein LOC100264630 [Vitis vinifera]
Sitaphal0contig02348	271	5	gi|255576178|ref|XP_002528983.1| ubiquitin-protein ligase, putative [Ricinus communis]
Sitaphal0contig02351	495	2	#N/A
Sitaphal0contig02354	293	3	#N/A
Sitaphal0contig02355	1212	16	gi|356539985|ref|XP_003538472.1| PREDICTED: clathrin heavy chain 1-like [Glycine max]
Sitaphal0contig02356	940	18	gi|255574808|ref|XP_002528311.1| clathrin heavy chain, putative [Ricinus communis]
Sitaphal0contig02357	836	22	gi|225434540|ref|XP_002276855.1| PREDICTED: clathrin heavy chain 2 [Vitis vinifera]
Sitaphal0contig02358	940	16	gi|255574808|ref|XP_002528311.1| clathrin heavy chain, putative [Ricinus communis]
Sitaphal0contig02359	691	13	#N/A
Sitaphal0contig02360	231	13	#N/A
Sitaphal0contig02361	1412	27	#N/A
Sitaphal0contig02363	850	8	gi|359476463|ref|XP_003631844.1| PREDICTED: uncharacterized protein LOC100853048 [Vitis vinifera]
Sitaphal0contig02364	256	6	gi|224137112|ref|XP_002322496.1| predicted protein [Populus trichocarpa]
Sitaphal0contig02365	1084	8	gi|357491637|ref|XP_003616106.1| Nibrin [Medicago truncatula]
Sitaphal0contig02367	708	14	gi|296086310|emb|CBI31751.3| unnamed protein product [Vitis vinifera]
Sitaphal0contig02369	987	11	gi|359485140|ref|XP_002279775.2| PREDICTED: ribose-phosphate pyrophosphokinase 4-like [Vitis vinifera]
Sitaphal0contig02371	642	6	gi|359484435|ref|XP_002279485.2| PREDICTED: RNA polymerase-associated protein CTR9 homolog [Vitis vinifera]
Sitaphal0contig02372	654	6	gi|359484435|ref|XP_002279485.2| PREDICTED: RNA polymerase-associated protein CTR9 homolog [Vitis vinifera]
Sitaphal0contig02373	723	9	gi|359484435|ref|XP_002279485.2| PREDICTED: RNA polymerase-associated protein CTR9 homolog [Vitis vinifera]
Sitaphal0contig02375	882	29	gi|224075942|ref|XP_002304839.1| predicted protein [Populus trichocarpa]
Sitaphal0contig02376	399	9	#N/A
Sitaphal0contig02377	664	28	gi|224053072|ref|XP_002297693.1| predicted protein [Populus trichocarpa]
Sitaphal0contig02379	343	15	#N/A
Sitaphal0contig02380	492	17	gi|225437485|ref|XP_002274279.1| PREDICTED: uncharacterized protein LOC100260563 [Vitis vinifera]
Sitaphal0contig02381	863	41	gi|388491654|gb|AFK33893.1| unknown [Lotus japonicus]
Sitaphal0contig02382	492	14	gi|225437485|ref|XP_002274279.1| PREDICTED: uncharacterized protein LOC100260563 [Vitis vinifera]
Sitaphal0contig02384	394	5	gi|326520651|dbj|BAJ92689.1| predicted protein [Hordeum vulgare subsp. vulgare]
Sitaphal0contig02385	1182	16	gi|255558846|ref|XP_002520446.1| ceramidase, putative [Ricinus communis]
Sitaphal0contig02386	389	4	gi|326520651|dbj|BAJ92689.1| predicted protein [Hordeum vulgare subsp. vulgare]
Sitaphal0contig02387	1080	24	gi|225444932|ref|XP_002282252.1| PREDICTED: glutamate-rich WD repeat-containing protein 1 [Vitis vinifera]
Sitaphal0contig02389	270	6	gi|224081134|ref|XP_002306305.1| predicted protein [Populus trichocarpa]
Sitaphal0contig02391	863	11	gi|356562401|ref|XP_003549460.1| PREDICTED: tRNA (adenine-N(1)-)-methyltransferase non-catalytic subunit trm6-like [Glycine max]
Sitaphal0contig02393	527	6	gi|225458003|ref|XP_002280127.1| PREDICTED: tRNA (adenine-N(1)-)-methyltransferase non-catalytic subunit trm6 [Vitis vinifera]
Sitaphal0contig02395	863	59	gi|356512705|ref|XP_003525057.1| PREDICTED: annexin D2-like [Glycine max]
Sitaphal0contig02396	397	27	#N/A
Sitaphal0contig02397	274	8	gi|357488207|ref|XP_003614391.1| Tar1p [Medicago truncatula]
Sitaphal0contig02398	392	26	gi|72384489|gb|AAZ67605.1| 80A08_20 [Brassica rapa subsp. pekinensis]
Sitaphal0contig02399	969	17	gi|224104889|ref|XP_002313607.1| predicted protein [Populus trichocarpa]
Sitaphal0contig02401	450	8	gi|225464884|ref|XP_002273425.1| PREDICTED: mRNA-decapping enzyme-like protein [Vitis vinifera]
Sitaphal0contig02403	1019	16	gi|356503960|ref|XP_003520767.1| PREDICTED: uncharacterized protein LOC100799878 [Glycine max]
Sitaphal0contig02405	361	6	gi|224128195|ref|XP_002320267.1| predicted protein [Populus trichocarpa]
Sitaphal0contig02407	721	8	gi|356558169|ref|XP_003547380.1| PREDICTED: uncharacterized protein LOC100782870 [Glycine max]
Sitaphal0contig02408	312	6	gi|255551783|ref|XP_002516937.1| nucleotide binding protein, putative [Ricinus communis]
Sitaphal0contig02409	442	7	gi|296083364|emb|CBI23000.3| unnamed protein product [Vitis vinifera]
Sitaphal0contig02410	242	6	gi|296083364|emb|CBI23000.3| unnamed protein product [Vitis vinifera]
Sitaphal0contig02411	537	12	gi|147796457|emb|CAN74806.1| hypothetical protein VITISV_022136 [Vitis vinifera]
Sitaphal0contig02413	683	8	gi|298204854|emb|CBI34161.3| unnamed protein product [Vitis vinifera]
Sitaphal0contig02415	242	9	#N/A
Sitaphal0contig02416	466	10	gi|147801865|emb|CAN74982.1| hypothetical protein VITISV_007871 [Vitis vinifera]
Sitaphal0contig02417	702	11	gi|116786975|gb|ABK24326.1| unknown [Picea sitchensis]
Sitaphal0contig02418	219	3	#N/A
Sitaphal0contig02419	409	3	gi|225430718|ref|XP_002266392.1| PREDICTED: transmembrane protein 53-like [Vitis vinifera]
Sitaphal0contig02421	665	6	gi|225430718|ref|XP_002266392.1| PREDICTED: transmembrane protein 53-like [Vitis vinifera]
Sitaphal0contig02423	591	9	#N/A
Sitaphal0contig02424	391	12	gi|225466283|ref|XP_002270255.1| PREDICTED: uncharacterized protein LOC100244513 [Vitis vinifera]
Sitaphal0contig02425	615	8	gi|371940448|dbj|BAL45198.1| cytochrome P450 monooxygenase [Medicago truncatula]
Sitaphal0contig02426	525	8	gi|225466283|ref|XP_002270255.1| PREDICTED: uncharacterized protein LOC100244513 [Vitis vinifera]
Sitaphal0contig02427	579	8	gi|359480921|ref|XP_002268108.2| PREDICTED: tetratricopeptide repeat protein 27 homolog [Vitis vinifera]
Sitaphal0contig02428	267	6	#N/A
Sitaphal0contig02429	319	6	gi|359480921|ref|XP_002268108.2| PREDICTED: tetratricopeptide repeat protein 27 homolog [Vitis vinifera]
Sitaphal0contig02433	723	10	gi|359485998|ref|XP_003633371.1| PREDICTED: uncharacterized protein At1g10890 isoform 2 [Vitis vinifera]
Sitaphal0contig02435	390	6	gi|147820730|emb|CAN63105.1| hypothetical protein VITISV_029609 [Vitis vinifera]
Sitaphal0contig02437	506	6	#N/A
Sitaphal0contig02440	351	5	#N/A
Sitaphal0contig02441	600	4	#N/A
Sitaphal0contig02444	291	4	gi|356533975|ref|XP_003535533.1| PREDICTED: transmembrane protein 115-like [Glycine max]
Sitaphal0contig02445	588	6	gi|225449084|ref|XP_002275709.1| PREDICTED: transmembrane protein 115 [Vitis vinifera]
Sitaphal0contig02447	1804	38	gi|255539062|ref|XP_002510596.1| ATP synthase subunit beta vacuolar, putative [Ricinus communis]
Sitaphal0contig02451	251	5	gi|359480989|ref|XP_002271966.2| PREDICTED: probable cysteine synthase, chloroplastic-like [Vitis vinifera]
Sitaphal0contig02453	580	5	gi|359480989|ref|XP_002271966.2| PREDICTED: probable cysteine synthase, chloroplastic-like [Vitis vinifera]
Sitaphal0contig02455	253	7	gi|255551707|ref|XP_002516899.1| Cullin-1, putative [Ricinus communis]
Sitaphal0contig02457	532	8	gi|224123204|ref|XP_002330364.1| predicted protein [Populus trichocarpa]
Sitaphal0contig02459	585	129	gi|16930757|gb|AAL32038.1|AF439279_1 early light-induced protein-like protein [Retama raetam]
Sitaphal0contig02460	285	20	#N/A
Sitaphal0contig02463	290	5	gi|147817708|emb|CAN75587.1| hypothetical protein VITISV_040555 [Vitis vinifera]
Sitaphal0contig02465	420	4	#N/A
Sitaphal0contig02467	515	16	gi|147808028|emb|CAN77671.1| hypothetical protein VITISV_019443 [Vitis vinifera]
Sitaphal0contig02469	236	12	gi|224140287|ref|XP_002323514.1| predicted protein [Populus trichocarpa]
Sitaphal0contig02472	224	5	gi|224054017|ref|XP_002298082.1| predicted protein [Populus trichocarpa]
Sitaphal0contig02473	513	6	gi|297742631|emb|CBI34780.3| unnamed protein product [Vitis vinifera]
Sitaphal0contig02475	734	14	gi|359489625|ref|XP_002275132.2| PREDICTED: uncharacterized protein LOC100244782 [Vitis vinifera]
Sitaphal0contig02477	559	9	gi|359489625|ref|XP_002275132.2| PREDICTED: uncharacterized protein LOC100244782 [Vitis vinifera]
Sitaphal0contig02481	755	12	gi|225444203|ref|XP_002270373.1| PREDICTED: uncharacterized CRM domain-containing protein At3g25440, chloroplastic [Vitis vinifera]
Sitaphal0contig02485	549	4	gi|224133168|ref|XP_002321500.1| predicted protein [Populus trichocarpa]
Sitaphal0contig02487	2035	54	gi|372450170|ref|YP_005090208.1| petB gene product (chloroplast) [Ricinus communis]
Sitaphal0contig02488	767	38	#N/A
Sitaphal0contig02489	4091	95	gi|353685084|gb|AER12849.1| cytochrome b6/f complex subunit IV (chloroplast) [Oryza sativa Indica Group]
Sitaphal0contig02490	702	3	#N/A
Sitaphal0contig02491	5808	57	gi|359489318|ref|XP_002269466.2| PREDICTED: eukaryotic translation initiation factor 4G-like [Vitis vinifera]
Sitaphal0contig02493	3081	50	gi|255553269|ref|XP_002517677.1| receptor-kinase, putative [Ricinus communis]
Sitaphal0contig02494	1624	21	gi|225459878|ref|XP_002262648.1| PREDICTED: probable LRR receptor-like serine/threonine-protein kinase At3g47570-like [Vitis vinifera]
Sitaphal0contig02495	507	9	gi|225459878|ref|XP_002262648.1| PREDICTED: probable LRR receptor-like serine/threonine-protein kinase At3g47570-like [Vitis vinifera]
Sitaphal0contig02496	3962	71	gi|359478773|ref|XP_002283298.2| PREDICTED: callose synthase 3-like [Vitis vinifera]
Sitaphal0contig02497	265	5	gi|359478773|ref|XP_002283298.2| PREDICTED: callose synthase 3-like [Vitis vinifera]
Sitaphal0contig02499	3676	29	gi|225430107|ref|XP_002281922.1| PREDICTED: uncharacterized protein LOC100264575 [Vitis vinifera]
Sitaphal0contig02500	463	7	gi|356571073|ref|XP_003553705.1| PREDICTED: uncharacterized protein LOC100796894 [Glycine max]
Sitaphal0contig02501	399	7	#N/A
Sitaphal0contig02502	2894	68	gi|255577121|ref|XP_002529444.1| RNA binding protein, putative [Ricinus communis]
Sitaphal0contig02503	1148	26	gi|218184781|gb|EEC67208.1| hypothetical protein OsI_34094 [Oryza sativa Indica Group]
Sitaphal0contig02504	558	18	gi|326489079|dbj|BAK01523.1| predicted protein [Hordeum vulgare subsp. vulgare]
Sitaphal0contig02505	1194	25	gi|225449388|ref|XP_002282470.1| PREDICTED: X-linked retinitis pigmentosa GTPase regulator [Vitis vinifera]
Sitaphal0contig02506	4342	89	gi|359481746|ref|XP_002271475.2| PREDICTED: uncharacterized protein LOC100249509 [Vitis vinifera]
Sitaphal0contig02507	678	8	#N/A
Sitaphal0contig02508	1792	42	gi|359479667|ref|XP_003632326.1| PREDICTED: uncharacterized protein LOC100852899 [Vitis vinifera]
Sitaphal0contig02509	3391	49	gi|359479667|ref|XP_003632326.1| PREDICTED: uncharacterized protein LOC100852899 [Vitis vinifera]
Sitaphal0contig02511	3288	55	gi|297739132|emb|CBI28783.3| unnamed protein product [Vitis vinifera]
Sitaphal0contig02512	346	10	gi|187369231|dbj|BAG31376.1| topoisomerase I [Camptotheca acuminata]
Sitaphal0contig02514	298	5	gi|255581905|ref|XP_002531751.1| hypothetical protein RCOM_0301280 [Ricinus communis]
Sitaphal0contig02515	3223	34	gi|147794129|emb|CAN71153.1| hypothetical protein VITISV_022650 [Vitis vinifera]
Sitaphal0contig02517	1435	18	gi|296083863|emb|CBI24251.3| unnamed protein product [Vitis vinifera]
Sitaphal0contig02518	3277	49	gi|356499307|ref|XP_003518483.1| PREDICTED: uncharacterized protein LOC100820132 [Glycine max]
Sitaphal0contig02519	435	3	#N/A
Sitaphal0contig02520	1996	33	gi|225457015|ref|XP_002282501.1| PREDICTED: probable boron transporter 2 [Vitis vinifera]
Sitaphal0contig02521	2133	38	gi|147886439|gb|ABQ52428.1| boron transporter [Citrus macrophylla]
Sitaphal0contig02522	290	8	gi|224119362|ref|XP_002318053.1| anion exchanger family protein [Populus trichocarpa]
Sitaphal0contig02523	1741	13	gi|359479237|ref|XP_002265745.2| PREDICTED: protein IQ-DOMAIN 1-like [Vitis vinifera]
Sitaphal0contig02524	1745	41	gi|225434311|ref|XP_002264896.1| PREDICTED: root phototropism protein 2 [Vitis vinifera]
Sitaphal0contig02525	1297	31	gi|225445607|ref|XP_002285432.1| PREDICTED: repetitive proline-rich cell wall protein 1 [Vitis vinifera]
Sitaphal0contig02526	395	16	#N/A
Sitaphal0contig02527	2832	82	gi|147775767|emb|CAN64799.1| hypothetical protein VITISV_017318 [Vitis vinifera]
Sitaphal0contig02528	363	13	#N/A
Sitaphal0contig02529	1888	23	gi|297746431|emb|CBI16487.3| unnamed protein product [Vitis vinifera]
Sitaphal0contig02531	1239	12	gi|297746431|emb|CBI16487.3| unnamed protein product [Vitis vinifera]
Sitaphal0contig02532	1062	13	gi|225445527|ref|XP_002285249.1| PREDICTED: EIN3-binding F-box protein 1-like [Vitis vinifera]
Sitaphal0contig02533	2216	22	gi|147846507|emb|CAN83761.1| hypothetical protein VITISV_043743 [Vitis vinifera]
Sitaphal0contig02534	1979	72	gi|255553837|ref|XP_002517959.1| conserved hypothetical protein [Ricinus communis]
Sitaphal0contig02535	2735	33	#N/A
Sitaphal0contig02536	459	8	#N/A
Sitaphal0contig02537	324	8	#N/A
Sitaphal0contig02538	1763	29	gi|255580321|ref|XP_002530989.1| Mitochondrial respiratory chain complexes assembly protein AFG3, putative [Ricinus communis]
Sitaphal0contig02539	2121	37	gi|218196923|gb|EEC79350.1| hypothetical protein OsI_20217 [Oryza sativa Indica Group]
Sitaphal0contig02540	561	22	#N/A
Sitaphal0contig02541	1416	166	gi|255564132|ref|XP_002523063.1| multidrug resistance-associated protein 2, 6 (mrp2, 6), abc-transoprter, putative [Ricinus communis]
Sitaphal0contig02542	2234	125	gi|225437336|ref|XP_002265012.1| PREDICTED: ABC transporter C family member 4-like [Vitis vinifera]
Sitaphal0contig02543	1026	48	gi|110737751|dbj|BAF00814.1| ABC transporter-like protein [Arabidopsis thaliana]
Sitaphal0contig02544	2709	70	gi|255553635|ref|XP_002517858.1| 26S proteasome regulatory subunit rpn1, putative [Ricinus communis]
Sitaphal0contig02545	411	13	gi|224095561|ref|XP_002310411.1| predicted protein [Populus trichocarpa]
Sitaphal0contig02547	1826	23	gi|225465653|ref|XP_002270542.1| PREDICTED: 26S proteasome non-ATPase regulatory subunit 1 [Vitis vinifera]
Sitaphal0contig02548	1747	29	gi|147862866|emb|CAN81101.1| hypothetical protein VITISV_021939 [Vitis vinifera]
Sitaphal0contig02549	623	7	gi|255557699|ref|XP_002519879.1| amino acid transporter, putative [Ricinus communis]
Sitaphal0contig02550	2549	87	gi|402534428|dbj|BAM37539.1| sucrose synthase [Mangifera indica]
Sitaphal0contig02551	517	24	gi|323709825|gb|ADY02961.1| sucrose synthase [Dendrobium officinale]
Sitaphal0contig02552	395	24	gi|323709825|gb|ADY02961.1| sucrose synthase [Dendrobium officinale]
Sitaphal0contig02553	2719	51	gi|225429582|ref|XP_002280239.1| PREDICTED: puromycin-sensitive aminopeptidase [Vitis vinifera]
Sitaphal0contig02554	332	8	#N/A
Sitaphal0contig02555	208	7	#N/A
Sitaphal0contig02556	2737	28	gi|115478034|ref|NP_001062612.1| Os09g0127800 [Oryza sativa Japonica Group]
Sitaphal0contig02557	1534	20	gi|224119200|ref|XP_002318013.1| predicted protein [Populus trichocarpa]
Sitaphal0contig02559	2024	84	gi|356556977|ref|XP_003546795.1| PREDICTED: elongation factor 2-like [Glycine max]
Sitaphal0contig02560	951	54	gi|255544686|ref|XP_002513404.1| eukaryotic translation elongation factor, putative [Ricinus communis]
Sitaphal0contig02561	902	34	gi|255544686|ref|XP_002513404.1| eukaryotic translation elongation factor, putative [Ricinus communis]
Sitaphal0contig02562	2746	33	gi|359485756|ref|XP_002270014.2| PREDICTED: endoplasmin homolog [Vitis vinifera]
Sitaphal0contig02565	1073	16	#N/A
Sitaphal0contig02566	2232	75	gi|339777467|gb|AEK05571.1| abscisic acid insensitivity 1B [Populus balsamifera]
Sitaphal0contig02567	261	4	#N/A
Sitaphal0contig02568	2505	48	gi|225447945|ref|XP_002268924.1| PREDICTED: potassium channel AKT2/3-like [Vitis vinifera]
Sitaphal0contig02569	459	10	gi|356528809|ref|XP_003532990.1| PREDICTED: potassium channel AKT2/3-like [Glycine max]
Sitaphal0contig02570	316	9	#N/A
Sitaphal0contig02571	2020	29	gi|359473231|ref|XP_002267769.2| PREDICTED: phosphatidylinositol 3-kinase, root isoform [Vitis vinifera]
Sitaphal0contig02573	819	31	gi|359473231|ref|XP_002267769.2| PREDICTED: phosphatidylinositol 3-kinase, root isoform [Vitis vinifera]
Sitaphal0contig02574	1214	11	#N/A
Sitaphal0contig02575	2184	36	gi|359489218|ref|XP_002270340.2| PREDICTED: uncharacterized protein LOC100232913 [Vitis vinifera]
Sitaphal0contig02577	2027	26	gi|255556095|ref|XP_002519082.1| phosphatidylinositol 4-kinase, putative [Ricinus communis]
Sitaphal0contig02579	743	6	gi|359475276|ref|XP_003631631.1| PREDICTED: phosphatidylinositol 4-kinase alpha-like isoform 1 [Vitis vinifera]
Sitaphal0contig02580	716	2	#N/A
Sitaphal0contig02581	2249	24	#N/A
Sitaphal0contig02582	432	2	gi|224137482|ref|XP_002327137.1| predicted protein [Populus trichocarpa]
Sitaphal0contig02583	280	2	gi|192910762|gb|ACF06489.1| ribosomal protein L10a [Elaeis guineensis]
Sitaphal0contig02584	2592	86	gi|225427782|ref|XP_002269030.1| PREDICTED: arginine decarboxylase [Vitis vinifera]
Sitaphal0contig02586	2108	31	gi|225440009|ref|XP_002276399.1| PREDICTED: ethylene-insensitive protein 2-like [Vitis vinifera]
Sitaphal0contig02587	758	15	gi|356503712|ref|XP_003520649.1| PREDICTED: ethylene-insensitive protein 2-like [Glycine max]
Sitaphal0contig02588	587	17	#N/A
Sitaphal0contig02589	2510	22	gi|225458305|ref|XP_002282774.1| PREDICTED: glucose-6-phosphate isomerase, cytosolic 1 [Vitis vinifera]
Sitaphal0contig02590	345	4	#N/A
Sitaphal0contig02592	2356	22	gi|224098134|ref|XP_002311124.1| predicted protein [Populus trichocarpa]
Sitaphal0contig02593	671	8	gi|115434594|ref|NP_001042055.1| Os01g0153500 [Oryza sativa Japonica Group]
Sitaphal0contig02595	2252	23	gi|225434692|ref|XP_002280732.1| PREDICTED: alpha-glucan phosphorylase, H isozyme [Vitis vinifera]
Sitaphal0contig02596	895	14	gi|224104329|ref|XP_002313399.1| predicted protein [Populus trichocarpa]
Sitaphal0contig02598	1990	49	#N/A
Sitaphal0contig02599	1603	45	#N/A
Sitaphal0contig02600	310	5	#N/A
Sitaphal0contig02601	757	9	#N/A
Sitaphal0contig02602	2259	50	gi|25987150|gb|AAN75747.1|AF319171_2 ribosomal protein S3 [Magnolia x soulangeana]
Sitaphal0contig02604	2405	87	gi|359487196|ref|XP_002269821.2| PREDICTED: uncharacterized protein LOC100248068 [Vitis vinifera]
Sitaphal0contig02605	349	34	#N/A
Sitaphal0contig02606	286	26	#N/A
Sitaphal0contig02607	769	11	gi|255563429|ref|XP_002522717.1| Protein phosphatase 1 regulatory subunit, putative [Ricinus communis]
Sitaphal0contig02608	2689	49	gi|225447711|ref|XP_002272885.1| PREDICTED: uncharacterized protein LOC100257895 [Vitis vinifera]
Sitaphal0contig02609	1197	22	#N/A
Sitaphal0contig02610	1232	7	gi|225465449|ref|XP_002266172.1| PREDICTED: transcriptional corepressor LEUNIG [Vitis vinifera]
Sitaphal0contig02611	2019	23	gi|255554146|ref|XP_002518113.1| WD-repeat protein, putative [Ricinus communis]
Sitaphal0contig02613	2099	38	gi|316996008|dbj|BAD83458.2| cytochrome c maturation protein CcmFN (mitochondrion) [Nicotiana tabacum]
Sitaphal0contig02614	1281	31	gi|57281998|emb|CAD19558.1| ribosomal protein S13 [Smilax glauca]
Sitaphal0contig02615	721	12	gi|7488890|pir||S78218 probable heme transport protein - evening primrose mitochondrion
Sitaphal0contig02616	2399	56	gi|225450405|ref|XP_002278610.1| PREDICTED: phytochrome A1 [Vitis vinifera]
Sitaphal0contig02617	287	6	gi|6715210|gb|AAF26310.1|AF190064_1 phytochrome A, partial [Annona sp. SM-1999]
Sitaphal0contig02618	273	6	gi|357488201|ref|XP_003614388.1| hypothetical protein MTR_5g051050, partial [Medicago truncatula]
Sitaphal0contig02619	693	5	#N/A
Sitaphal0contig02620	2135	17	gi|147865107|emb|CAN79409.1| hypothetical protein VITISV_038451 [Vitis vinifera]
Sitaphal0contig02621	373	4	gi|147865107|emb|CAN79409.1| hypothetical protein VITISV_038451 [Vitis vinifera]
Sitaphal0contig02622	1240	14	gi|225450669|ref|XP_002283093.1| PREDICTED: eukaryotic translation initiation factor 3 subunit A [Vitis vinifera]
Sitaphal0contig02623	1784	35	gi|225450669|ref|XP_002283093.1| PREDICTED: eukaryotic translation initiation factor 3 subunit A [Vitis vinifera]
Sitaphal0contig02624	464	5	gi|148908877|gb|ABR17543.1| unknown [Picea sitchensis]
Sitaphal0contig02625	2102	36	gi|255558081|ref|XP_002520069.1| ATP binding protein, putative [Ricinus communis]
Sitaphal0contig02626	554	5	gi|359489869|ref|XP_002270776.2| PREDICTED: uncharacterized protein LOC100249386 [Vitis vinifera]
Sitaphal0contig02627	498	12	#N/A
Sitaphal0contig02628	1385	12	gi|224089356|ref|XP_002308702.1| predicted protein [Populus trichocarpa]
Sitaphal0contig02629	1807	42	gi|356515004|ref|XP_003526191.1| PREDICTED: uncharacterized protein LOC100790092 isoform 1 [Glycine max]
Sitaphal0contig02630	209	4	#N/A
Sitaphal0contig02631	730	5	gi|116519139|gb|ABJ99594.1| pectinesterase inhibitor [Lycoris aurea]
Sitaphal0contig02632	1871	29	gi|359476246|ref|XP_002279590.2| PREDICTED: glycine dehydrogenase [decarboxylating], mitochondrial [Vitis vinifera]
Sitaphal0contig02633	719	13	gi|359476246|ref|XP_002279590.2| PREDICTED: glycine dehydrogenase [decarboxylating], mitochondrial [Vitis vinifera]
Sitaphal0contig02634	2227	27	gi|297738781|emb|CBI28026.3| unnamed protein product [Vitis vinifera]
Sitaphal0contig02635	513	5	#N/A
Sitaphal0contig02636	233	6	gi|297738781|emb|CBI28026.3| unnamed protein product [Vitis vinifera]
Sitaphal0contig02637	686	10	gi|297746519|emb|CBI16575.3| unnamed protein product [Vitis vinifera]
Sitaphal0contig02638	1889	20	gi|225435836|ref|XP_002283799.1| PREDICTED: transcription factor Pur-alpha 1-like [Vitis vinifera]
Sitaphal0contig02639	651	6	#N/A
Sitaphal0contig02640	631	3	gi|326516596|dbj|BAJ92453.1| predicted protein [Hordeum vulgare subsp. vulgare]
Sitaphal0contig02641	2122	20	gi|225427278|ref|XP_002278878.1| PREDICTED: BUD13 homolog [Vitis vinifera]
Sitaphal0contig02642	265	3	#N/A
Sitaphal0contig02643	1041	19	gi|225454234|ref|XP_002274163.1| PREDICTED: transcription factor GLABRA 3 isoform 1 [Vitis vinifera]
Sitaphal0contig02644	1856	54	gi|225461724|ref|XP_002285514.1| PREDICTED: protein transport protein Sec61 subunit alpha [Vitis vinifera]
Sitaphal0contig02645	1125	27	gi|359474203|ref|XP_002270239.2| PREDICTED: transcription factor GLABRA 3-like [Vitis vinifera]
Sitaphal0contig02646	909	9	gi|225434488|ref|XP_002275195.1| PREDICTED: dihydroflavonol-4-reductase [Vitis vinifera]
Sitaphal0contig02647	3103	219	gi|255546341|ref|XP_002514230.1| malic enzyme, putative [Ricinus communis]
Sitaphal0contig02649	1464	17	gi|224104425|ref|XP_002313432.1| predicted protein [Populus trichocarpa]
Sitaphal0contig02651	1026	14	gi|359478930|ref|XP_002283389.2| PREDICTED: telomere repeat-binding protein 5-like [Vitis vinifera]
Sitaphal0contig02652	1077	30	gi|225427364|ref|XP_002282850.1| PREDICTED: poly(U)-specific endoribonuclease-B [Vitis vinifera]
Sitaphal0contig02653	2232	45	gi|359476715|ref|XP_002271463.2| PREDICTED: splicing factor U2af large subunit B-like [Vitis vinifera]
Sitaphal0contig02654	524	12	gi|225427364|ref|XP_002282850.1| PREDICTED: poly(U)-specific endoribonuclease-B [Vitis vinifera]
Sitaphal0contig02655	2085	28	#N/A
Sitaphal0contig02656	581	4	#N/A
Sitaphal0contig02658	1744	33	gi|359476121|ref|XP_002282575.2| PREDICTED: LOW QUALITY PROTEIN: cellulose synthase A catalytic subunit 1 [UDP-forming]-like [Vitis vinifera]
Sitaphal0contig02659	1142	14	gi|255548960|ref|XP_002515536.1| Cellulose synthase A catalytic subunit 6 [UDP-forming], putative [Ricinus communis]
Sitaphal0contig02660	212	3	#N/A
Sitaphal0contig02661	1779	16	gi|121784|sp|P05522.1|GUN1_PERAE RecName: Full=Endoglucanase 1; AltName: Full=Abscission cellulase 1; AltName: Full=Endo-1,4-beta-glucanase 1; Flags: Precursor
Sitaphal0contig02663	573	6	gi|359474153|ref|XP_002279780.2| PREDICTED: endoglucanase 1 isoform 1, partial [Vitis vinifera]
Sitaphal0contig02664	797	12	gi|255579971|ref|XP_002530820.1| hect ubiquitin-protein ligase, putative [Ricinus communis]
Sitaphal0contig02665	3090	46	gi|225428013|ref|XP_002278408.1| PREDICTED: E3 ubiquitin-protein ligase UPL3-like isoform 1 [Vitis vinifera]
Sitaphal0contig02667	1708	14	gi|225443952|ref|XP_002279808.1| PREDICTED: auxin response factor 6-like [Vitis vinifera]
Sitaphal0contig02668	1083	11	gi|301793207|emb|CBA11994.1| putative auxin response factor 6 [Amborella trichopoda]
Sitaphal0contig02669	329	7	#N/A
Sitaphal0contig02670	1934	22	gi|224131816|ref|XP_002328115.1| predicted protein [Populus trichocarpa]
Sitaphal0contig02672	444	10	#N/A
Sitaphal0contig02673	1333	8	gi|359485817|ref|XP_002269977.2| PREDICTED: histidine kinase 2-like [Vitis vinifera]
Sitaphal0contig02674	1601	20	gi|359485817|ref|XP_002269977.2| PREDICTED: histidine kinase 2-like [Vitis vinifera]
Sitaphal0contig02675	266	2	gi|303291416|ref|XP_003064993.1| predicted protein [Micromonas pusilla CCMP1545]
Sitaphal0contig02676	2189	27	gi|359495786|ref|XP_002272586.2| PREDICTED: uncharacterized protein LOC100248980 [Vitis vinifera]
Sitaphal0contig02677	971	14	gi|255571909|ref|XP_002526897.1| ATP binding protein, putative [Ricinus communis]
Sitaphal0contig02678	677	5	gi|225448387|ref|XP_002274030.1| PREDICTED: uncharacterized protein LOC100263846 [Vitis vinifera]
Sitaphal0contig02679	1604	25	gi|297738020|emb|CBI27221.3| unnamed protein product [Vitis vinifera]
Sitaphal0contig02680	1464	19	#N/A
Sitaphal0contig02682	683	13	gi|406353249|gb|AFS33790.1| phosphoenolpyruvate carboxylase protein [Cucumis sativus]
Sitaphal0contig02683	2608	22	gi|2266947|gb|AAB80714.1| phosphoenolpyruvate carboxylase 1 [Gossypium hirsutum]
Sitaphal0contig02684	813	13	gi|54287661|gb|AAV31405.1| putative UDP-glucuronic acid decarboxylase [Oryza sativa Japonica Group]
Sitaphal0contig02685	982	10	gi|359488959|ref|XP_003633847.1| PREDICTED: probable ubiquitin conjugation factor E4-like [Vitis vinifera]
Sitaphal0contig02686	1836	20	gi|359488959|ref|XP_003633847.1| PREDICTED: probable ubiquitin conjugation factor E4-like [Vitis vinifera]
Sitaphal0contig02688	729	5	gi|356525465|ref|XP_003531345.1| PREDICTED: probable LRR receptor-like serine/threonine-protein kinase At5g10290-like [Glycine max]
Sitaphal0contig02689	1696	16	gi|356525465|ref|XP_003531345.1| PREDICTED: probable LRR receptor-like serine/threonine-protein kinase At5g10290-like [Glycine max]
Sitaphal0contig02690	600	2	#N/A
Sitaphal0contig02691	2114	26	gi|225447570|ref|XP_002270767.1| PREDICTED: protein OBERON 2 [Vitis vinifera]
Sitaphal0contig02692	407	4	gi|225458382|ref|XP_002281815.1| PREDICTED: leishmanolysin-like peptidase [Vitis vinifera]
Sitaphal0contig02694	2144	29	gi|225432604|ref|XP_002277936.1| PREDICTED: long chain acyl-CoA synthetase 7, peroxisomal [Vitis vinifera]
Sitaphal0contig02695	273	4	#N/A
Sitaphal0contig02697	1114	52	gi|359479133|ref|XP_002265808.2| PREDICTED: uncharacterized protein LOC100259858 [Vitis vinifera]
Sitaphal0contig02698	1645	86	gi|255549343|ref|XP_002515725.1| conserved hypothetical protein [Ricinus communis]
Sitaphal0contig02699	311	5	#N/A
Sitaphal0contig02700	2090	46	gi|340749464|gb|AEK67592.1| omega-3 fatty acid desaturase [Citrus medica var. sarcodactylis]
Sitaphal0contig02701	945	17	gi|297738696|emb|CBI27941.3| unnamed protein product [Vitis vinifera]
Sitaphal0contig02702	727	6	gi|225440029|ref|XP_002281963.1| PREDICTED: transcription factor TCP11 [Vitis vinifera]
Sitaphal0contig02703	630	5	gi|225435692|ref|XP_002283435.1| PREDICTED: GPI mannosyltransferase 2 [Vitis vinifera]
Sitaphal0contig02704	1937	13	gi|225435692|ref|XP_002283435.1| PREDICTED: GPI mannosyltransferase 2 [Vitis vinifera]
Sitaphal0contig02706	1654	11	gi|255552325|ref|XP_002517207.1| protein binding protein, putative [Ricinus communis]
Sitaphal0contig02707	932	10	gi|147790059|emb|CAN75981.1| hypothetical protein VITISV_012185 [Vitis vinifera]
Sitaphal0contig02708	434	6	gi|357488207|ref|XP_003614391.1| Tar1p [Medicago truncatula]
Sitaphal0contig02709	1821	31	gi|359492305|ref|XP_002265283.2| PREDICTED: putative transcription elongation factor SPT5 homolog 1-like isoform 1 [Vitis vinifera]
Sitaphal0contig02710	792	12	gi|359492307|ref|XP_003634397.1| PREDICTED: putative transcription elongation factor SPT5 homolog 1-like isoform 2 [Vitis vinifera]
Sitaphal0contig02711	222	14	gi|57229665|gb|AAW45741.1| sinapyl alcohol dehydrogenase-like protein [Populus tremula x Populus tremuloides]
Sitaphal0contig02712	1996	23	gi|297744435|emb|CBI37697.3| unnamed protein product [Vitis vinifera]
Sitaphal0contig02713	462	7	gi|359488881|ref|XP_003633838.1| PREDICTED: ABC transporter B family member 15-like [Vitis vinifera]
Sitaphal0contig02715	1337	22	gi|356544397|ref|XP_003540638.1| PREDICTED: uncharacterized protein LOC100802939 [Glycine max]
Sitaphal0contig02716	1249	10	gi|224090689|ref|XP_002309060.1| predicted protein [Populus trichocarpa]
Sitaphal0contig02717	643	4	gi|224096592|ref|XP_002310664.1| predicted protein [Populus trichocarpa]
Sitaphal0contig02718	1846	69	gi|388504470|gb|AFK40301.1| unknown [Medicago truncatula]
Sitaphal0contig02719	813	4	gi|225432698|ref|XP_002278762.1| PREDICTED: pentatricopeptide repeat-containing protein At4g14820 [Vitis vinifera]
Sitaphal0contig02721	1665	22	gi|225426534|ref|XP_002278777.1| PREDICTED: uncharacterized protein LOC100247984 isoform 1 [Vitis vinifera]
Sitaphal0contig02722	886	22	gi|255555797|ref|XP_002518934.1| phosphatidylcholine transfer protein, putative [Ricinus communis]
Sitaphal0contig02723	363	3	#N/A
Sitaphal0contig02724	925	11	gi|302142471|emb|CBI19674.3| unnamed protein product [Vitis vinifera]
Sitaphal0contig02725	2364	34	gi|255573685|ref|XP_002527764.1| eukaryotic translation initiation factor 2c, putative [Ricinus communis]
Sitaphal0contig02726	377	8	gi|409127957|gb|AFV15381.1| AGO4A [Solanum lycopersicum]
Sitaphal0contig02727	377	3	gi|357488185|ref|XP_003614380.1| Cytochrome P450 likeTBP [Medicago truncatula]
Sitaphal0contig02728	2044	18	gi|255588075|ref|XP_002534495.1| conserved hypothetical protein [Ricinus communis]
Sitaphal0contig02730	2025	15	gi|225454224|ref|XP_002273843.1| PREDICTED: beta-amylase 7-like [Vitis vinifera]
Sitaphal0contig02731	293	5	gi|255541586|ref|XP_002511857.1| Beta-amylase, putative [Ricinus communis]
Sitaphal0contig02732	243	6	#N/A
Sitaphal0contig02733	1600	30	gi|359486141|ref|XP_002266723.2| PREDICTED: ferric reduction oxidase 7, chloroplastic-like [Vitis vinifera]
Sitaphal0contig02734	948	12	gi|261036401|gb|ACX54451.1| hypothetical protein F156 [Epipremnum aureum]
Sitaphal0contig02735	435	3	gi|224080411|ref|XP_002306131.1| predicted protein [Populus trichocarpa]
Sitaphal0contig02736	1038	10	gi|359485011|ref|XP_002270732.2| PREDICTED: NADPH--cytochrome P450 reductase-like [Vitis vinifera]
Sitaphal0contig02737	1513	31	gi|242050164|ref|XP_002462826.1| hypothetical protein SORBIDRAFT_02g032640 [Sorghum bicolor]
Sitaphal0contig02738	496	7	gi|224551852|gb|ACN54324.1| NADPH:cytochrome P450 reductase [Gossypium hirsutum]
Sitaphal0contig02739	3234	60	#N/A
Sitaphal0contig02740	492	9	#N/A
Sitaphal0contig02741	329	3	#N/A
Sitaphal0contig02742	1906	27	gi|147827159|emb|CAN66469.1| hypothetical protein VITISV_016566 [Vitis vinifera]
Sitaphal0contig02743	640	12	#N/A
Sitaphal0contig02745	472	3	#N/A
Sitaphal0contig02746	1872	24	gi|224131368|ref|XP_002321067.1| predicted protein [Populus trichocarpa]
Sitaphal0contig02747	324	11	#N/A
Sitaphal0contig02748	1517	20	gi|326496719|dbj|BAJ98386.1| predicted protein [Hordeum vulgare subsp. vulgare]
Sitaphal0contig02749	1264	23	gi|33413894|gb|AAP45314.1| S-adenosyl-L-methionine:3'-hydroxy-N-methylcoclaurine 4'-O-methyltransferase 2 [Papaver somniferum]
Sitaphal0contig02750	243	7	#N/A
Sitaphal0contig02751	2031	23	gi|225426192|ref|XP_002273444.1| PREDICTED: DNA repair helicase XPB1-like [Vitis vinifera]
Sitaphal0contig02752	309	4	gi|148905942|gb|ABR16132.1| unknown [Picea sitchensis]
Sitaphal0contig02754	1904	15	gi|125556214|gb|EAZ01820.1| hypothetical protein OsI_23844 [Oryza sativa Indica Group]
Sitaphal0contig02755	551	8	gi|225430314|ref|XP_002282747.1| PREDICTED: uncharacterized protein LOC100268069 [Vitis vinifera]
Sitaphal0contig02757	1510	39	gi|297733888|emb|CBI15135.3| unnamed protein product [Vitis vinifera]
Sitaphal0contig02758	1339	26	gi|297733888|emb|CBI15135.3| unnamed protein product [Vitis vinifera]
Sitaphal0contig02760	282	4	gi|147774958|emb|CAN72630.1| hypothetical protein VITISV_010378 [Vitis vinifera]
Sitaphal0contig02761	3224	37	gi|359496844|ref|XP_002269564.2| PREDICTED: enhancer of mRNA-decapping protein 4-like [Vitis vinifera]
Sitaphal0contig02762	687	3	#N/A
Sitaphal0contig02763	777	8	gi|6502525|gb|AAF14344.1|AF069305_1 phytochrome B [Pisum sativum]
Sitaphal0contig02764	1647	24	gi|189409278|gb|ACC60970.1| phytochrome B [Vitis riparia]
Sitaphal0contig02765	383	4	gi|357514887|ref|XP_003627732.1| ATP synthase subunit beta [Medicago truncatula]
Sitaphal0contig02766	1823	22	gi|296086479|emb|CBI32068.3| unnamed protein product [Vitis vinifera]
Sitaphal0contig02767	480	5	gi|296086479|emb|CBI32068.3| unnamed protein product [Vitis vinifera]
Sitaphal0contig02768	297	4	gi|296086479|emb|CBI32068.3| unnamed protein product [Vitis vinifera]
Sitaphal0contig02769	1454	42	gi|25901033|dbj|BAC41250.1| vacuolar proton-inorganic pyrophosphatase [Pyrus communis]
Sitaphal0contig02770	1212	9	gi|356526237|ref|XP_003531725.1| PREDICTED: pyrophosphate-energized vacuolar membrane proton pump-like [Glycine max]
Sitaphal0contig02771	320	6	#N/A
Sitaphal0contig02772	1066	17	gi|285309965|emb|CBE71056.1| aconitate hydratase 1 [Citrus clementina]
Sitaphal0contig02773	1961	31	gi|225460961|ref|XP_002278138.1| PREDICTED: aconitate hydratase 2, mitochondrial [Vitis vinifera]
Sitaphal0contig02774	301	7	gi|356545600|ref|XP_003541226.1| PREDICTED: uncharacterized protein LOC100801180 [Glycine max]
[truncated: 8,405 more rows]

## Sheet: Sitaphal 4 DAP
Contig	Length	Number of reads	Annotation
Sitaphal4contig00003	521	48	gi|356551344|ref|XP_003544036.1| PREDICTED: uncharacterized protein LOC100806341 [Glycine max]
Sitaphal4contig00004	1996	82	gi|225434984|ref|XP_002284008.1| PREDICTED: heat shock cognate 70 kDa protein isoform 1 [Vitis vinifera]
Sitaphal4contig00005	1260	103	gi|224109756|ref|XP_002315301.1| chorismate synthase [Populus trichocarpa]
Sitaphal4contig00006	527	1891	gi|356561476|ref|XP_003549007.1| PREDICTED: uncharacterized protein LOC100791537 [Glycine max]
Sitaphal4contig00010	294	11	gi|357488185|ref|XP_003614380.1| Cytochrome P450 likeTBP [Medicago truncatula]
Sitaphal4contig00011	231	2417	gi|357488199|ref|XP_003614387.1| RRNA intron-encoded homing endonuclease [Medicago truncatula]
Sitaphal4contig00012	267	11	gi|253760001|ref|XP_002488959.1| hypothetical protein SORBIDRAFT_1180s002020 [Sorghum bicolor]
Sitaphal4contig00013	1101	903	#N/A
Sitaphal4contig00015	433	11	gi|357488189|ref|XP_003614382.1| hypothetical protein MTR_5g050970 [Medicago truncatula]
Sitaphal4contig00016	283	8	gi|303291416|ref|XP_003064993.1| predicted protein [Micromonas pusilla CCMP1545]
Sitaphal4contig00019	452	954	gi|357436159|ref|XP_003588355.1| Mitochondrial protein, putative [Medicago truncatula]
Sitaphal4contig00021	315	5	gi|301087183|gb|ADK60808.1| hypothetical protein, partial [Arachis diogoi]
Sitaphal4contig00023	284	1176	gi|388515471|gb|AFK45797.1| unknown [Lotus japonicus]
Sitaphal4contig00025	229	1076	gi|357436159|ref|XP_003588355.1| Mitochondrial protein, putative [Medicago truncatula]
Sitaphal4contig00027	232	10	gi|303291416|ref|XP_003064993.1| predicted protein [Micromonas pusilla CCMP1545]
Sitaphal4contig00029	490	10	gi|357488199|ref|XP_003614387.1| RRNA intron-encoded homing endonuclease [Medicago truncatula]
Sitaphal4contig00030	348	5	gi|398394669|ref|XP_003850793.1| hypothetical protein MYCGRDRAFT_86961 [Zymoseptoria tritici IPO323]
Sitaphal4contig00032	754	205	gi|403334966|gb|EJY66654.1| hypothetical protein OXYTRI_13059 [Oxytricha trifallax]
Sitaphal4contig00052	425	40	gi|356551344|ref|XP_003544036.1| PREDICTED: uncharacterized protein LOC100806341 [Glycine max]
Sitaphal4contig00054	306	38	gi|303291422|ref|XP_003064996.1| predicted protein [Micromonas pusilla CCMP1545]
Sitaphal4contig00055	575	516	gi|357488217|ref|XP_003614396.1| hypothetical protein MTR_5g051150 [Medicago truncatula]
Sitaphal4contig00057	348	12	gi|126566050|gb|ABO20854.1| hypothetical protein [Lilium longiflorum]
Sitaphal4contig00066	247	5	#N/A
Sitaphal4contig00068	882	142	gi|13359451|dbj|BAB33421.1| putative senescence-associated protein [Pisum sativum]
Sitaphal4contig00071	400	4	gi|403334965|gb|EJY66653.1| hypothetical protein OXYTRI_13058 [Oxytricha trifallax]
Sitaphal4contig00073	573	5126	gi|303291416|ref|XP_003064993.1| predicted protein [Micromonas pusilla CCMP1545]
Sitaphal4contig00083	403	129	gi|356561476|ref|XP_003549007.1| PREDICTED: uncharacterized protein LOC100791537 [Glycine max]
Sitaphal4contig00094	424	4	gi|356545580|ref|XP_003541217.1| PREDICTED: uncharacterized protein LOC100795351 [Glycine max]
Sitaphal4contig00095	374	3	gi|357488189|ref|XP_003614382.1| hypothetical protein MTR_5g050970 [Medicago truncatula]
Sitaphal4contig00098	608	33731	gi|356551344|ref|XP_003544036.1| PREDICTED: uncharacterized protein LOC100806341 [Glycine max]
Sitaphal4contig00100	291	465	gi|57013900|ref|YP_173374.1| hypothetical protein NitaMp027 [Nicotiana tabacum]
Sitaphal4contig00101	236	9	gi|357436159|ref|XP_003588355.1| Mitochondrial protein, putative [Medicago truncatula]
Sitaphal4contig00103	385	24381	gi|356551322|ref|XP_003544025.1| PREDICTED: uncharacterized protein LOC100800483 [Glycine max]
Sitaphal4contig00107	710	121	gi|225428560|ref|XP_002284653.1| PREDICTED: phospholipase A-2-activating protein [Vitis vinifera]
Sitaphal4contig00108	386	2924	gi|356561476|ref|XP_003549007.1| PREDICTED: uncharacterized protein LOC100791537 [Glycine max]
Sitaphal4contig00111	387	56	gi|238014838|gb|ACR38454.1| unknown [Zea mays]
Sitaphal4contig00112	730	14	gi|225426050|ref|XP_002274995.1| PREDICTED: V-type proton ATPase subunit E [Vitis vinifera]
Sitaphal4contig00113	307	2	#N/A
Sitaphal4contig00124	488	13	#N/A
Sitaphal4contig00125	1273	1585	gi|357436123|ref|XP_003588337.1| Ribosomal protein S10 [Medicago truncatula]
Sitaphal4contig00126	350	3	gi|303291414|ref|XP_003064992.1| senescence-associated protein [Micromonas pusilla CCMP1545]
Sitaphal4contig00127	496	4	gi|357488185|ref|XP_003614380.1| Cytochrome P450 likeTBP [Medicago truncatula]
Sitaphal4contig00128	220	5	gi|357488199|ref|XP_003614387.1| RRNA intron-encoded homing endonuclease [Medicago truncatula]
Sitaphal4contig00130	202	8083	gi|357488189|ref|XP_003614382.1| hypothetical protein MTR_5g050970 [Medicago truncatula]
Sitaphal4contig00131	204	110	gi|357488199|ref|XP_003614387.1| RRNA intron-encoded homing endonuclease [Medicago truncatula]
Sitaphal4contig00133	211	1006	gi|224122946|ref|XP_002330403.1| predicted protein [Populus trichocarpa]
Sitaphal4contig00134	214	96	gi|224122946|ref|XP_002330403.1| predicted protein [Populus trichocarpa]
Sitaphal4contig00136	200	316	gi|421255528|ref|ZP_15709980.1| hypothetical protein AAUPMB_20802, partial [Pasteurella multocida subsp. multocida str. Anand1_buffalo]
Sitaphal4contig00138	279	384	gi|253760001|ref|XP_002488959.1| hypothetical protein SORBIDRAFT_1180s002020 [Sorghum bicolor]
Sitaphal4contig00143	495	5069	gi|356551344|ref|XP_003544036.1| PREDICTED: uncharacterized protein LOC100806341 [Glycine max]
Sitaphal4contig00145	521	26	gi|357488199|ref|XP_003614387.1| RRNA intron-encoded homing endonuclease [Medicago truncatula]
Sitaphal4contig00146	229	3852	gi|303291422|ref|XP_003064996.1| predicted protein [Micromonas pusilla CCMP1545]
Sitaphal4contig00148	411	147	gi|303291414|ref|XP_003064992.1| senescence-associated protein [Micromonas pusilla CCMP1545]
Sitaphal4contig00149	235	95	#N/A
Sitaphal4contig00153	204	3425	gi|403334966|gb|EJY66654.1| hypothetical protein OXYTRI_13059 [Oxytricha trifallax]
Sitaphal4contig00154	468	25	gi|356545600|ref|XP_003541226.1| PREDICTED: uncharacterized protein LOC100801180 [Glycine max]
Sitaphal4contig00158	438	11	gi|356545600|ref|XP_003541226.1| PREDICTED: uncharacterized protein LOC100801180 [Glycine max]
Sitaphal4contig00159	779	27	gi|225470599|ref|XP_002274463.1| PREDICTED: AP-1 complex subunit mu-1 [Vitis vinifera]
Sitaphal4contig00161	489	10	gi|357488199|ref|XP_003614387.1| RRNA intron-encoded homing endonuclease [Medicago truncatula]
Sitaphal4contig00162	317	9	gi|357488185|ref|XP_003614380.1| Cytochrome P450 likeTBP [Medicago truncatula]
Sitaphal4contig00163	514	17	gi|356551344|ref|XP_003544036.1| PREDICTED: uncharacterized protein LOC100806341 [Glycine max]
Sitaphal4contig00164	515	386	gi|356551344|ref|XP_003544036.1| PREDICTED: uncharacterized protein LOC100806341 [Glycine max]
Sitaphal4contig00165	438	100	gi|357488223|ref|XP_003614399.1| hypothetical protein MTR_5g051180 [Medicago truncatula]
Sitaphal4contig00176	342	35	gi|356547585|ref|XP_003542191.1| PREDICTED: uncharacterized protein LOC100803853 [Glycine max]
Sitaphal4contig00178	318	4	gi|357488199|ref|XP_003614387.1| RRNA intron-encoded homing endonuclease [Medicago truncatula]
Sitaphal4contig00195	386	473	gi|357514887|ref|XP_003627732.1| ATP synthase subunit beta [Medicago truncatula]
Sitaphal4contig00196	278	19	#N/A
Sitaphal4contig00198	619	1041	gi|388494034|gb|AFK35083.1| unknown [Lotus japonicus]
Sitaphal4contig00200	1879	1875	gi|357436101|ref|XP_003588326.1| ATP synthase subunit alpha [Medicago truncatula]
Sitaphal4contig00204	455	530	gi|356545600|ref|XP_003541226.1| PREDICTED: uncharacterized protein LOC100801180 [Glycine max]
Sitaphal4contig00206	462	252	gi|296473176|tpg|DAA15291.1| TPA: hypothetical protein BOS_23236 [Bos taurus]
Sitaphal4contig00209	615	262	gi|357436123|ref|XP_003588337.1| Ribosomal protein S10 [Medicago truncatula]
Sitaphal4contig00214	459	536	gi|356561476|ref|XP_003549007.1| PREDICTED: uncharacterized protein LOC100791537 [Glycine max]
Sitaphal4contig00218	381	445	gi|110740129|dbj|BAF01964.1| hypothetical protein [Arabidopsis thaliana]
Sitaphal4contig00222	404	251	gi|357488189|ref|XP_003614382.1| hypothetical protein MTR_5g050970 [Medicago truncatula]
Sitaphal4contig00227	334	6	gi|398394669|ref|XP_003850793.1| hypothetical protein MYCGRDRAFT_86961 [Zymoseptoria tritici IPO323]
Sitaphal4contig00228	348	727	gi|356551322|ref|XP_003544025.1| PREDICTED: uncharacterized protein LOC100800483 [Glycine max]
Sitaphal4contig00230	211	23	#N/A
Sitaphal4contig00231	409	11242	gi|403334965|gb|EJY66653.1| hypothetical protein OXYTRI_13058 [Oxytricha trifallax]
Sitaphal4contig00232	334	9	gi|359496372|ref|XP_003635221.1| PREDICTED: uncharacterized protein LOC100854821 [Vitis vinifera]
Sitaphal4contig00235	264	183	gi|403334965|gb|EJY66653.1| hypothetical protein OXYTRI_13058 [Oxytricha trifallax]
Sitaphal4contig00237	325	5	gi|357488199|ref|XP_003614387.1| RRNA intron-encoded homing endonuclease [Medicago truncatula]
Sitaphal4contig00239	317	13	gi|356551322|ref|XP_003544025.1| PREDICTED: uncharacterized protein LOC100800483 [Glycine max]
Sitaphal4contig00240	471	8	gi|357488219|ref|XP_003614397.1| hypothetical protein MTR_5g051160 [Medicago truncatula]
Sitaphal4contig00245	399	5	gi|356561476|ref|XP_003549007.1| PREDICTED: uncharacterized protein LOC100791537 [Glycine max]
Sitaphal4contig00247	312	2299	gi|357488199|ref|XP_003614387.1| RRNA intron-encoded homing endonuclease [Medicago truncatula]
Sitaphal4contig00250	373	12	gi|357514887|ref|XP_003627732.1| ATP synthase subunit beta [Medicago truncatula]
Sitaphal4contig00251	284	9	gi|403334966|gb|EJY66654.1| hypothetical protein OXYTRI_13059 [Oxytricha trifallax]
Sitaphal4contig00252	238	3	gi|356551344|ref|XP_003544036.1| PREDICTED: uncharacterized protein LOC100806341 [Glycine max]
Sitaphal4contig00253	472	8	gi|357488199|ref|XP_003614387.1| RRNA intron-encoded homing endonuclease [Medicago truncatula]
Sitaphal4contig00254	522	111	gi|350295007|gb|EGZ76045.1| hypothetical protein NEUTE2DRAFT_35586, partial [Neurospora tetrasperma FGSC 2509]
Sitaphal4contig00255	339	10	gi|357488213|ref|XP_003614394.1| hypothetical protein MTR_5g051130 [Medicago truncatula]
Sitaphal4contig00257	363	115	gi|421262496|ref|ZP_15713687.1| hypothetical protein AAUPMC_20941, partial [Pasteurella multocida subsp. multocida str. Anand1_cattle]
Sitaphal4contig00260	364	19	gi|357488199|ref|XP_003614387.1| RRNA intron-encoded homing endonuclease [Medicago truncatula]
Sitaphal4contig00265	250	253	gi|403334966|gb|EJY66654.1| hypothetical protein OXYTRI_13059 [Oxytricha trifallax]
Sitaphal4contig00269	433	56	gi|303291416|ref|XP_003064993.1| predicted protein [Micromonas pusilla CCMP1545]
Sitaphal4contig00273	216	9	gi|356551344|ref|XP_003544036.1| PREDICTED: uncharacterized protein LOC100806341 [Glycine max]
Sitaphal4contig00275	278	4	gi|357514887|ref|XP_003627732.1| ATP synthase subunit beta [Medicago truncatula]
Sitaphal4contig00276	333	2	gi|225425224|ref|XP_002267614.1| PREDICTED: acyl carrier protein 4, chloroplastic [Vitis vinifera]
Sitaphal4contig00278	210	274	gi|357488199|ref|XP_003614387.1| RRNA intron-encoded homing endonuclease [Medicago truncatula]
Sitaphal4contig00279	321	5	gi|356545600|ref|XP_003541226.1| PREDICTED: uncharacterized protein LOC100801180 [Glycine max]
Sitaphal4contig00284	402	475	gi|356545580|ref|XP_003541217.1| PREDICTED: uncharacterized protein LOC100795351 [Glycine max]
Sitaphal4contig00288	375	3	gi|357458593|ref|XP_003599577.1| hypothetical protein MTR_3g035650 [Medicago truncatula]
Sitaphal4contig00298	319	6	gi|398394669|ref|XP_003850793.1| hypothetical protein MYCGRDRAFT_86961 [Zymoseptoria tritici IPO323]
Sitaphal4contig00306	343	10	gi|365876911|ref|ZP_09416420.1| hypothetical protein EAAG1_11602 [Elizabethkingia anophelis Ag1]
Sitaphal4contig00307	355	764	gi|356547585|ref|XP_003542191.1| PREDICTED: uncharacterized protein LOC100803853 [Glycine max]
Sitaphal4contig00308	318	9	gi|403334965|gb|EJY66653.1| hypothetical protein OXYTRI_13058 [Oxytricha trifallax]
Sitaphal4contig00314	349	25	gi|153810907|ref|ZP_01963575.1| hypothetical protein RUMOBE_01293 [Ruminococcus obeum ATCC 29174]
Sitaphal4contig00328	277	19	gi|357488189|ref|XP_003614382.1| hypothetical protein MTR_5g050970 [Medicago truncatula]
Sitaphal4contig00329	513	50	gi|356545600|ref|XP_003541226.1| PREDICTED: uncharacterized protein LOC100801180 [Glycine max]
Sitaphal4contig00330	444	62	gi|356551322|ref|XP_003544025.1| PREDICTED: uncharacterized protein LOC100800483 [Glycine max]
Sitaphal4contig00332	314	4	gi|126566038|gb|ABO20848.1| cytochrome P450-like TBP protein [Lilium longiflorum]
Sitaphal4contig00333	268	11	gi|356551322|ref|XP_003544025.1| PREDICTED: uncharacterized protein LOC100800483 [Glycine max]
Sitaphal4contig00336	578	980	gi|356551332|ref|XP_003544030.1| PREDICTED: uncharacterized protein LOC100803147 [Glycine max]
Sitaphal4contig00337	409	51	gi|356545580|ref|XP_003541217.1| PREDICTED: uncharacterized protein LOC100795351 [Glycine max]
Sitaphal4contig00341	200	58	gi|356561476|ref|XP_003549007.1| PREDICTED: uncharacterized protein LOC100791537 [Glycine max]
Sitaphal4contig00344	364	16	gi|357488199|ref|XP_003614387.1| RRNA intron-encoded homing endonuclease [Medicago truncatula]
Sitaphal4contig00345	356	10	gi|356545580|ref|XP_003541217.1| PREDICTED: uncharacterized protein LOC100795351 [Glycine max]
Sitaphal4contig00348	309	4	gi|357488189|ref|XP_003614382.1| hypothetical protein MTR_5g050970 [Medicago truncatula]
Sitaphal4contig00349	353	28	gi|357488185|ref|XP_003614380.1| Cytochrome P450 likeTBP [Medicago truncatula]
Sitaphal4contig00350	396	6	gi|356545580|ref|XP_003541217.1| PREDICTED: uncharacterized protein LOC100795351 [Glycine max]
Sitaphal4contig00351	363	92	gi|242009491|ref|XP_002425519.1| conserved hypothetical protein [Pediculus humanus corporis]
Sitaphal4contig00353	323	61	gi|421262496|ref|ZP_15713687.1| hypothetical protein AAUPMC_20941, partial [Pasteurella multocida subsp. multocida str. Anand1_cattle]
Sitaphal4contig00354	342	10	gi|357488189|ref|XP_003614382.1| hypothetical protein MTR_5g050970 [Medicago truncatula]
Sitaphal4contig00358	429	4	gi|126566050|gb|ABO20854.1| hypothetical protein [Lilium longiflorum]
Sitaphal4contig00359	364	5	gi|357488199|ref|XP_003614387.1| RRNA intron-encoded homing endonuclease [Medicago truncatula]
Sitaphal4contig00360	290	9	gi|253759964|ref|XP_002488956.1| hypothetical protein SORBIDRAFT_1211s002020 [Sorghum bicolor]
Sitaphal4contig00361	1103	1213	gi|358346026|ref|XP_003637074.1| Cell wall-associated hydrolase, partial [Medicago truncatula]
Sitaphal4contig00363	251	595	gi|358349383|ref|XP_003638717.1| Cell wall-associated hydrolase [Medicago truncatula]
Sitaphal4contig00364	743	1484	gi|358349383|ref|XP_003638717.1| Cell wall-associated hydrolase [Medicago truncatula]
Sitaphal4contig00366	615	2101	gi|358346026|ref|XP_003637074.1| Cell wall-associated hydrolase, partial [Medicago truncatula]
Sitaphal4contig00367	4394	2230	gi|55168340|gb|AAV44205.1| unknow protein [Oryza sativa Japonica Group]
Sitaphal4contig00371	336	9	gi|126566038|gb|ABO20848.1| cytochrome P450-like TBP protein [Lilium longiflorum]
Sitaphal4contig00372	337	23	gi|357488189|ref|XP_003614382.1| hypothetical protein MTR_5g050970 [Medicago truncatula]
Sitaphal4contig00373	307	61	gi|357488199|ref|XP_003614387.1| RRNA intron-encoded homing endonuclease [Medicago truncatula]
Sitaphal4contig00375	295	1328	gi|357514887|ref|XP_003627732.1| ATP synthase subunit beta [Medicago truncatula]
Sitaphal4contig00376	249	53	#N/A
Sitaphal4contig00378	528	18	gi|1334393|emb|CAA39307.1| unnamed protein product [Beta vulgaris subsp. vulgaris]
Sitaphal4contig00379	814	12	gi|357436041|ref|XP_003588296.1| hypothetical protein MTR_1g005540 [Medicago truncatula]
Sitaphal4contig00380	1215	41	gi|307101746|ref|YP_003875478.1| NADH dehydrogenase subunit 5 [Silene latifolia]
Sitaphal4contig00382	664	42	gi|372450265|ref|YP_005090448.1| nad1 gene product (mitochondrion) [Millettia pinnata]
Sitaphal4contig00383	969	34	gi|400637|sp|P31839.1|NU1M_OENBE RecName: Full=NADH-ubiquinone oxidoreductase chain 1; AltName: Full=NADH dehydrogenase subunit 1
Sitaphal4contig00384	341	22	gi|384939109|emb|CBX33210.1| NADH dehydrogenase subunit 1 (mitochondrion) [Beta vulgaris subsp. maritima]
Sitaphal4contig00385	859	34	gi|307101747|ref|YP_003875500.1| NADH dehydrogenase subunit 1 [Silene latifolia]
Sitaphal4contig00386	1256	23	gi|323149033|ref|YP_004222810.1| maturase K [Vigna radiata]
Sitaphal4contig00387	1828	30	gi|342316196|ref|YP_004769705.1| RNA polymerase beta [Magnolia kwangsiensis]
Sitaphal4contig00388	948	25	gi|1563732|emb|CAA65519.1| unnamed protein product [Nicotiana sylvestris]
Sitaphal4contig00390	1613	182	gi|374249766|ref|YP_005089395.1| psbA gene product (chloroplast) [Silene noctiflora]
Sitaphal4contig00391	3854	231	gi|269113734|gb|ACZ25887.1| maturase K [Annona sclerophylla]
Sitaphal4contig00392	1411	34	#N/A
Sitaphal4contig00394	209	4	#N/A
Sitaphal4contig00396	304	85	#N/A
Sitaphal4contig00397	1427	16	gi|109156608|ref|YP_654227.1| cytochrome b6/f complex subunit V [Oryza sativa Indica Group]
Sitaphal4contig00398	488	13	gi|109156608|ref|YP_654227.1| cytochrome b6/f complex subunit V [Oryza sativa Indica Group]
Sitaphal4contig00399	3281	104	gi|116617152|ref|YP_817527.1| NADH-plastoquinone oxidoreductase subunit 2 [Coffea arabica]
Sitaphal4contig00400	526	11	gi|388522005|gb|AFK49064.1| unknown [Lotus japonicus]
Sitaphal4contig00401	229	53	gi|374412259|gb|AEZ49106.1| ribosomal protein S12 [Mayaca fluviatilis]
Sitaphal4contig00402	1972	71	gi|134093250|ref|YP_001109551.1| hypothetical protein Poptr_cp073 [Populus trichocarpa]
Sitaphal4contig00403	1162	56	gi|374411904|gb|AEZ48936.1| clp protease proteolytic subunit, partial [Potarophytum riparium]
Sitaphal4contig00404	649	33	#N/A
Sitaphal4contig00405	902	106	gi|49574608|ref|NP_848084.2| ATP-dependent Clp protease proteolytic subunit [Adiantum capillus-veneris]
Sitaphal4contig00406	1376	109	gi|52220833|ref|YP_086989.1| ribosomal protein L20 [Panax ginseng]
Sitaphal4contig00408	1995	23	gi|357435983|ref|XP_003588267.1| hypothetical protein MTR_1g005080 [Medicago truncatula]
Sitaphal4contig00409	513	48	gi|357967326|ref|YP_004935339.1| NADH dehydrogenase subunit 4 (mitochondrion) [Silene vulgaris]
Sitaphal4contig00410	933	36	gi|57013943|ref|YP_173416.1| NADH dehydrogenase subunit 4 [Nicotiana tabacum]
Sitaphal4contig00411	685	17	gi|147820288|emb|CAN71467.1| hypothetical protein VITISV_038988 [Vitis vinifera]
Sitaphal4contig00413	534	28	gi|162279932|ref|NP_064080.2| nad4 gene product (mitochondrion) [Beta vulgaris subsp. vulgaris]
Sitaphal4contig00414	367	16	gi|255554471|ref|XP_002518274.1| conserved hypothetical protein [Ricinus communis]
Sitaphal4contig00416	3261	150	gi|52082696|gb|AAU25941.1| cytochrome b [Vitis vinifera]
Sitaphal4contig00418	571	62	gi|295311643|ref|YP_003587227.1| NADH dehydrogenase subunit 2 [Citrullus lanatus]
Sitaphal4contig00419	3302	69	gi|316996002|dbj|BAD83439.2| NADH dehydrogenase subunit 2 (mitochondrion) [Nicotiana tabacum]
Sitaphal4contig00420	993	28	gi|357436153|ref|XP_003588352.1| NADH dehydrogenase subunit [Medicago truncatula]
Sitaphal4contig00421	405	5	gi|147841236|emb|CAN64512.1| hypothetical protein VITISV_004351 [Vitis vinifera]
Sitaphal4contig00422	554	8	gi|94502699|ref|YP_588284.1| hypothetical protein ZeamMp020 [Zea mays subsp. mays]
Sitaphal4contig00423	546	463	gi|357488213|ref|XP_003614394.1| hypothetical protein MTR_5g051130 [Medicago truncatula]
Sitaphal4contig00424	437	1635	gi|357514887|ref|XP_003627732.1| ATP synthase subunit beta [Medicago truncatula]
Sitaphal4contig00426	316	315	gi|350295007|gb|EGZ76045.1| hypothetical protein NEUTE2DRAFT_35586, partial [Neurospora tetrasperma FGSC 2509]
Sitaphal4contig00429	343	25	#N/A
Sitaphal4contig00430	1205	27	#N/A
Sitaphal4contig00431	411	31	#N/A
Sitaphal4contig00432	408	14	#N/A
Sitaphal4contig00433	232	19	#N/A
Sitaphal4contig00434	277	11	#N/A
Sitaphal4contig00435	917	31	gi|69216733|gb|AAZ03964.1| Ycf3 [Ranunculus macranthus]
Sitaphal4contig00436	230	15	gi|408903912|gb|AFU96542.1| Ycf3, partial (chloroplast) [Pera bumeliifolia]
Sitaphal4contig00437	1168	29	gi|357458581|ref|XP_003599571.1| Photosystem I assembly protein Ycf3 [Medicago truncatula]
Sitaphal4contig00439	216	7	gi|359422262|ref|YP_004935667.1| ycf3 gene product (chloroplast) [Sesamum indicum]
Sitaphal4contig00440	445	3	gi|356515810|ref|XP_003526591.1| PREDICTED: 2,3-bisphosphoglycerate-dependent phosphoglycerate mutase-like [Glycine max]
Sitaphal4contig00443	787	9	gi|224063203|ref|XP_002301039.1| predicted protein [Populus trichocarpa]
Sitaphal4contig00444	318	2	#N/A
Sitaphal4contig00445	241	11	#N/A
Sitaphal4contig00446	539	17	gi|255567666|ref|XP_002524812.1| endo-1,3-1,4-beta-d-glucanase, putative [Ricinus communis]
Sitaphal4contig00450	508	5	gi|4808530|gb|AAD29845.1|AF064697_1 O-methyltransferase [Thalictrum tuberosum]
Sitaphal4contig00452	444	7	gi|33286376|gb|AAQ01670.1| catechol O-methyltransferase [Papaver somniferum]
Sitaphal4contig00453	384	6	gi|359490763|ref|XP_003634161.1| PREDICTED: caffeic acid 3-O-methyltransferase 1-like isoform 1 [Vitis vinifera]
Sitaphal4contig00455	741	33	gi|225451833|ref|XP_002281689.1| PREDICTED: 60S ribosomal protein L7a [Vitis vinifera]
Sitaphal4contig00457	271	27	#N/A
Sitaphal4contig00458	296	28	#N/A
Sitaphal4contig00459	299	23	gi|255646040|gb|ACU23507.1| unknown [Glycine max]
Sitaphal4contig00460	402	2	#N/A
Sitaphal4contig00462	401	2	gi|225423769|ref|XP_002279483.1| PREDICTED: 4-hydroxybenzoate polyprenyltransferase, mitochondrial [Vitis vinifera]
Sitaphal4contig00463	274	2	gi|225423769|ref|XP_002279483.1| PREDICTED: 4-hydroxybenzoate polyprenyltransferase, mitochondrial [Vitis vinifera]
Sitaphal4contig00464	241	4	#N/A
Sitaphal4contig00465	318	3	gi|224030311|gb|ACN34231.1| unknown [Zea mays]
Sitaphal4contig00467	452	7	gi|357135784|ref|XP_003569488.1| PREDICTED: pyruvate kinase isozyme G, chloroplastic-like [Brachypodium distachyon]
Sitaphal4contig00468	248	2	#N/A
Sitaphal4contig00469	345	7	#N/A
Sitaphal4contig00470	564	12	gi|10945669|gb|AAG24642.1|AF308737_1 J1P [Daucus carota]
Sitaphal4contig00472	418	10	gi|327493233|gb|AEA86323.1| DnaJ-like protein [Solanum nigrum]
Sitaphal4contig00473	227	10	gi|225463715|ref|XP_002263156.1| PREDICTED: dnaJ protein homolog [Vitis vinifera]
Sitaphal4contig00475	325	8	gi|346471871|gb|AEO35780.1| hypothetical protein [Amblyomma maculatum]
Sitaphal4contig00477	324	9	gi|388490688|gb|AFK33410.1| unknown [Lotus japonicus]
Sitaphal4contig00478	318	12	gi|115440951|ref|NP_001044755.1| Os01g0839700 [Oryza sativa Japonica Group]
Sitaphal4contig00479	253	3	gi|346471871|gb|AEO35780.1| hypothetical protein [Amblyomma maculatum]
Sitaphal4contig00480	231	2	gi|359475989|ref|XP_002280362.2| PREDICTED: uncharacterized protein LOC100256089 [Vitis vinifera]
Sitaphal4contig00481	307	7	gi|357465917|ref|XP_003603243.1| DNA cross-link repair 1A protein [Medicago truncatula]
Sitaphal4contig00482	249	7	#N/A
Sitaphal4contig00483	223	2	#N/A
Sitaphal4contig00485	291	3	gi|400131576|emb|CCH50976.1| T4.15 [Malus x robusta]
Sitaphal4contig00487	390	5	gi|342365838|gb|AEL30371.1| TIR-NBS-LRR type disease resistance protein [Arachis hypogaea]
Sitaphal4contig00488	260	3	gi|400131576|emb|CCH50976.1| T4.15 [Malus x robusta]
Sitaphal4contig00489	325	4	#N/A
Sitaphal4contig00490	399	7	#N/A
Sitaphal4contig00491	216	9	gi|225425388|ref|XP_002276841.1| PREDICTED: nuclear transport factor 2 isoform 1 [Vitis vinifera]
Sitaphal4contig00494	286	2	#N/A
Sitaphal4contig00495	259	3	#N/A
Sitaphal4contig00497	347	5	#N/A
Sitaphal4contig00498	229	2	gi|113205142|gb|AAT40504.2| Polyprotein, putative [Solanum demissum]
Sitaphal4contig00499	281	5	#N/A
Sitaphal4contig00500	351	8	gi|255634328|gb|ACU17529.1| unknown [Glycine max]
Sitaphal4contig00503	326	4	gi|76160933|gb|ABA40430.1| ribosomal protein L27a-like protein [Solanum tuberosum]
Sitaphal4contig00505	291	2	#N/A
Sitaphal4contig00507	280	5	gi|224122536|ref|XP_002318861.1| predicted protein [Populus trichocarpa]
Sitaphal4contig00508	262	5	gi|225453783|ref|XP_002275114.1| PREDICTED: cytochrome P450 704C1 [Vitis vinifera]
Sitaphal4contig00509	266	2	#N/A
Sitaphal4contig00510	373	5	gi|157678673|dbj|BAF80448.1| corytuberine synthase [Coptis japonica var. dissecta]
Sitaphal4contig00511	226	6	gi|157678673|dbj|BAF80448.1| corytuberine synthase [Coptis japonica var. dissecta]
Sitaphal4contig00515	248	2	#N/A
Sitaphal4contig00517	286	4	gi|357446111|ref|XP_003593333.1| Cytochrome P450 monooxygenase CYP89A28 [Medicago truncatula]
Sitaphal4contig00520	242	5	gi|356499628|ref|XP_003518639.1| PREDICTED: eukaryotic translation initiation factor 5-like [Glycine max]
Sitaphal4contig00521	1009	11	gi|225453080|ref|XP_002270702.1| PREDICTED: eukaryotic translation initiation factor 5-like [Vitis vinifera]
Sitaphal4contig00522	418	14	gi|225453080|ref|XP_002270702.1| PREDICTED: eukaryotic translation initiation factor 5-like [Vitis vinifera]
Sitaphal4contig00523	500	10	gi|125556630|gb|EAZ02236.1| hypothetical protein OsI_24333 [Oryza sativa Indica Group]
Sitaphal4contig00524	214	9	#N/A
Sitaphal4contig00526	1559	115	gi|255580957|ref|XP_002531297.1| dtdp-glucose 4-6-dehydratase, putative [Ricinus communis]
Sitaphal4contig00527	305	166	gi|356551332|ref|XP_003544030.1| PREDICTED: uncharacterized protein LOC100803147 [Glycine max]
Sitaphal4contig00528	431	6	gi|255540239|ref|XP_002511184.1| Ubiquitin-activating enzyme E1 domain-containing protein, putative [Ricinus communis]
Sitaphal4contig00530	469	246	gi|357488189|ref|XP_003614382.1| hypothetical protein MTR_5g050970 [Medicago truncatula]
Sitaphal4contig00532	648	14	gi|255565190|ref|XP_002523587.1| zeaxanthin epoxidase, putative [Ricinus communis]
Sitaphal4contig00533	233	44	gi|356551322|ref|XP_003544025.1| PREDICTED: uncharacterized protein LOC100800483 [Glycine max]
Sitaphal4contig00535	240	10	gi|357489729|ref|XP_003615152.1| 2-dehydro-3-deoxyphosphoheptonate aldolase (3-deoxy-d-arabino-heptulosonate 7-phosphate synthase) [Medicago truncatula]
Sitaphal4contig00537	539	8	gi|2398679|emb|CAA75092.1| 3-deoxy-D-arabino-heptulosonate 7-phosphate synthase [Morinda citrifolia]
Sitaphal4contig00540	814	6	gi|147836191|emb|CAN73178.1| hypothetical protein VITISV_039910 [Vitis vinifera]
Sitaphal4contig00545	352	6	gi|356551332|ref|XP_003544030.1| PREDICTED: uncharacterized protein LOC100803147 [Glycine max]
Sitaphal4contig00546	316	6	gi|357488211|ref|XP_003614393.1| hypothetical protein MTR_5g051120 [Medicago truncatula]
Sitaphal4contig00547	314	4	gi|358349383|ref|XP_003638717.1| Cell wall-associated hydrolase [Medicago truncatula]
Sitaphal4contig00548	314	4	gi|403334965|gb|EJY66653.1| hypothetical protein OXYTRI_13058 [Oxytricha trifallax]
Sitaphal4contig00550	945	111	gi|357488207|ref|XP_003614391.1| Tar1p [Medicago truncatula]
Sitaphal4contig00551	405	717	gi|359496372|ref|XP_003635221.1| PREDICTED: uncharacterized protein LOC100854821 [Vitis vinifera]
Sitaphal4contig00553	4242	183	gi|114107072|ref|YP_740228.1| photosystem II CP47 chlorophyll apoprotein [Liriodendron tulipifera]
Sitaphal4contig00554	796	59	#N/A
Sitaphal4contig00555	9331	202	gi|357471247|ref|XP_003605908.1| 50S ribosomal protein L2 [Medicago truncatula]
Sitaphal4contig00557	1257	11	#N/A
Sitaphal4contig00558	243	6	#N/A
Sitaphal4contig00559	985	10	#N/A
Sitaphal4contig00562	202	5	gi|224056457|ref|XP_002298866.1| predicted protein [Populus trichocarpa]
Sitaphal4contig00563	1001	8	gi|356566449|ref|XP_003551444.1| PREDICTED: uncharacterized protein LOC100817467 [Glycine max]
Sitaphal4contig00565	237	10	#N/A
Sitaphal4contig00567	713	15	gi|356508829|ref|XP_003523156.1| PREDICTED: uncharacterized protein LOC100787932 [Glycine max]
Sitaphal4contig00569	419	31	gi|224053300|ref|XP_002297752.1| predicted protein [Populus trichocarpa]
Sitaphal4contig00570	205	6	#N/A
Sitaphal4contig00573	391	4	gi|356497438|ref|XP_003517567.1| PREDICTED: 12-oxophytodienoate reductase 2-like [Glycine max]
Sitaphal4contig00575	261	3	gi|255570925|ref|XP_002526414.1| 12-oxophytodienoate reductase opr, putative [Ricinus communis]
Sitaphal4contig00577	260	6	gi|224110642|ref|XP_002315589.1| predicted protein [Populus trichocarpa]
Sitaphal4contig00579	537	8	gi|359477777|ref|XP_002282135.2| PREDICTED: uncharacterized protein LOC100261301 [Vitis vinifera]
Sitaphal4contig00581	2346	24	gi|224137910|ref|XP_002322682.1| predicted protein [Populus trichocarpa]
Sitaphal4contig00582	480	6	gi|225441389|ref|XP_002278165.1| PREDICTED: multiple C2 and transmembrane domain-containing protein 2 [Vitis vinifera]
Sitaphal4contig00583	249	5	gi|242096380|ref|XP_002438680.1| hypothetical protein SORBIDRAFT_10g024200 [Sorghum bicolor]
Sitaphal4contig00584	595	21	gi|121489564|emb|CAJ77659.1| cytochrome c biogenesis protein [Amaryllis sp. Quagliariello 16108]
Sitaphal4contig00585	3579	69	gi|323649887|ref|YP_004237260.1| ribosomal protein S7 (mitochondrion) [Ricinus communis]
Sitaphal4contig00587	2161	34	gi|359474462|ref|XP_002276953.2| PREDICTED: inactive poly [ADP-ribose] polymerase RCD1-like [Vitis vinifera]
Sitaphal4contig00588	333	9	#N/A
Sitaphal4contig00590	1488	21	gi|359482944|ref|XP_002279789.2| PREDICTED: 97 kDa heat shock protein-like [Vitis vinifera]
Sitaphal4contig00591	1281	17	gi|255574576|ref|XP_002528199.1| Heat shock 70 kDa protein, putative [Ricinus communis]
Sitaphal4contig00592	225	9	gi|357488189|ref|XP_003614382.1| hypothetical protein MTR_5g050970 [Medicago truncatula]
Sitaphal4contig00593	1527	36	gi|225435794|ref|XP_002285746.1| PREDICTED: ruBisCO large subunit-binding protein subunit beta, chloroplastic [Vitis vinifera]
Sitaphal4contig00594	679	9	gi|225442531|ref|XP_002284134.1| PREDICTED: ruBisCO large subunit-binding protein subunit beta, chloroplastic [Vitis vinifera]
Sitaphal4contig00595	608	7	gi|225442531|ref|XP_002284134.1| PREDICTED: ruBisCO large subunit-binding protein subunit beta, chloroplastic [Vitis vinifera]
Sitaphal4contig00596	1913	16	gi|147775767|emb|CAN64799.1| hypothetical protein VITISV_017318 [Vitis vinifera]
Sitaphal4contig00599	251	2	#N/A
Sitaphal4contig00600	1723	19	gi|351725715|ref|NP_001237358.1| biotin carboxylase precursor [Glycine max]
Sitaphal4contig00601	205	5	#N/A
Sitaphal4contig00602	1635	36	gi|37359228|gb|AAO16865.1| polyphenol oxidase [Ananas comosus]
Sitaphal4contig00603	428	5	#N/A
Sitaphal4contig00605	225	25	#N/A
Sitaphal4contig00606	2265	24	gi|323435040|ref|YP_004222255.1| hypothetical protein BevumaM_p016 [Beta vulgaris subsp. maritima]
Sitaphal4contig00607	1114	41	gi|23095854|emb|CAD20888.1| cytochrome oxidase subunit 2 [Ruscus aculeatus]
Sitaphal4contig00608	1516	86	gi|120669|sp|P26518.1|G3PC_MAGLI RecName: Full=Glyceraldehyde-3-phosphate dehydrogenase, cytosolic
Sitaphal4contig00609	540	12	gi|116778536|gb|ABK20899.1| unknown [Picea sitchensis]
Sitaphal4contig00611	968	25	gi|224098390|ref|XP_002311161.1| predicted protein [Populus trichocarpa]
Sitaphal4contig00612	1137	23	gi|326525174|dbj|BAK07857.1| predicted protein [Hordeum vulgare subsp. vulgare]
Sitaphal4contig00613	580	11	gi|30962610|gb|AAP42157.1|AF509339_1 heat shock protein 70 [Saussurea medusa]
Sitaphal4contig00614	1520	9	gi|296087644|emb|CBI34900.3| unnamed protein product [Vitis vinifera]
Sitaphal4contig00615	244	5	#N/A
Sitaphal4contig00617	1384	30	gi|255544686|ref|XP_002513404.1| eukaryotic translation elongation factor, putative [Ricinus communis]
Sitaphal4contig00618	309	9	gi|356556977|ref|XP_003546795.1| PREDICTED: elongation factor 2-like [Glycine max]
Sitaphal4contig00619	285	5	gi|356556977|ref|XP_003546795.1| PREDICTED: elongation factor 2-like [Glycine max]
Sitaphal4contig00620	1355	60	gi|2996096|gb|AAC15413.1| translation elongation factor-1 alpha [Oryza sativa Japonica Group]
Sitaphal4contig00621	308	24	#N/A
Sitaphal4contig00622	258	23	#N/A
Sitaphal4contig00623	437	4	#N/A
Sitaphal4contig00624	2027	20	gi|147862866|emb|CAN81101.1| hypothetical protein VITISV_021939 [Vitis vinifera]
Sitaphal4contig00625	329	2	#N/A
Sitaphal4contig00626	874	8	gi|255536707|ref|XP_002509420.1| interferon-induced guanylate-binding protein, putative [Ricinus communis]
Sitaphal4contig00627	791	20	gi|297741723|emb|CBI32855.3| unnamed protein product [Vitis vinifera]
Sitaphal4contig00628	771	3	#N/A
Sitaphal4contig00629	622	4	gi|357113970|ref|XP_003558774.1| PREDICTED: DEAD-box ATP-dependent RNA helicase 38-like [Brachypodium distachyon]
Sitaphal4contig00630	1065	13	gi|295687237|gb|ADG27844.1| RNA helicase-like protein [Gossypium hirsutum]
Sitaphal4contig00631	315	7	gi|357113970|ref|XP_003558774.1| PREDICTED: DEAD-box ATP-dependent RNA helicase 38-like [Brachypodium distachyon]
Sitaphal4contig00632	832	11	gi|224134436|ref|XP_002327405.1| predicted protein [Populus trichocarpa]
Sitaphal4contig00633	878	11	gi|24461849|gb|AAN62336.1|AF506028_3 CTV.2 [Citrus trifoliata]
Sitaphal4contig00634	462	9	gi|24461849|gb|AAN62336.1|AF506028_3 CTV.2 [Citrus trifoliata]
Sitaphal4contig00635	267	8	#N/A
Sitaphal4contig00636	1251	51	gi|147802592|emb|CAN66307.1| hypothetical protein VITISV_009087 [Vitis vinifera]
Sitaphal4contig00637	245	18	#N/A
Sitaphal4contig00638	1014	6	#N/A
Sitaphal4contig00639	548	4	gi|145338189|ref|NP_187307.3| O-acetyltransferase family protein [Arabidopsis thaliana]
Sitaphal4contig00640	249	4	#N/A
Sitaphal4contig00641	211	2	gi|356551322|ref|XP_003544025.1| PREDICTED: uncharacterized protein LOC100800483 [Glycine max]
Sitaphal4contig00642	1255	14	gi|255579318|ref|XP_002530504.1| proliferation-associated 2g4, putative [Ricinus communis]
Sitaphal4contig00644	975	24	gi|4160439|gb|AAD05241.1| ribosomal protein subunit 10 [Solanum tuberosum]
Sitaphal4contig00645	756	19	gi|357436123|ref|XP_003588337.1| Ribosomal protein S10 [Medicago truncatula]
Sitaphal4contig00647	915	17	gi|343481940|gb|AEM44835.1| ribosomal protein S4 [Annona cherimola]
Sitaphal4contig00648	650	11	gi|357123403|ref|XP_003563400.1| PREDICTED: regulator of ribonuclease-like protein 2-like [Brachypodium distachyon]
Sitaphal4contig00649	330	10	gi|114107048|ref|YP_740204.1| ribosomal protein S4 [Liriodendron tulipifera]
Sitaphal4contig00650	493	4	gi|137460|sp|P09469.1|VATA_DAUCA RecName: Full=V-type proton ATPase catalytic subunit A; Short=V-ATPase subunit A; AltName: Full=V-ATPase 69 kDa subunit; AltName: Full=Vacuolar proton pump subunit alpha
Sitaphal4contig00651	973	10	gi|225443399|ref|XP_002267279.1| PREDICTED: V-type proton ATPase catalytic subunit A [Vitis vinifera]
Sitaphal4contig00652	356	4	gi|357149254|ref|XP_003575049.1| PREDICTED: uncharacterized protein LOC100839234 [Brachypodium distachyon]
Sitaphal4contig00653	776	20	gi|372450219|ref|YP_005090371.1| ribosomal protein L2 (mitochondrion) [Phoenix dactylifera]
Sitaphal4contig00654	632	13	#N/A
Sitaphal4contig00655	606	17	gi|25987150|gb|AAN75747.1|AF319171_2 ribosomal protein S3 [Magnolia x soulangeana]
Sitaphal4contig00656	337	15	#N/A
Sitaphal4contig00657	1110	60	gi|296082454|emb|CBI21459.3| unnamed protein product [Vitis vinifera]
Sitaphal4contig00659	263	6	#N/A
Sitaphal4contig00660	1110	14	gi|225434451|ref|XP_002273446.1| PREDICTED: malonyl-CoA-acyl carrier protein transacylase, mitochondrial [Vitis vinifera]
Sitaphal4contig00661	210	4	#N/A
Sitaphal4contig00662	1335	13	gi|222629110|gb|EEE61242.1| hypothetical protein OsJ_15294 [Oryza sativa Japonica Group]
Sitaphal4contig00663	605	6	#N/A
Sitaphal4contig00665	1097	14	gi|224076692|ref|XP_002304982.1| predicted protein [Populus trichocarpa]
Sitaphal4contig00666	302	5	gi|255555065|ref|XP_002518570.1| kinesin, putative [Ricinus communis]
Sitaphal4contig00668	954	6	gi|55740769|gb|AAV64030.1| 5-enolpyruvylshikimate 3-phosphate synthase [Camptotheca acuminata]
Sitaphal4contig00669	700	11	gi|225454012|ref|XP_002280922.1| PREDICTED: 3-phosphoshikimate 1-carboxyvinyltransferase, chloroplastic [Vitis vinifera]
Sitaphal4contig00670	256	3	#N/A
Sitaphal4contig00671	1016	33	gi|112253844|ref|YP_717100.1| NADH dehydrogenase subunit 7 [Brassica napus]
Sitaphal4contig00672	322	12	gi|112253844|ref|YP_717100.1| NADH dehydrogenase subunit 7 [Brassica napus]
Sitaphal4contig00673	259	12	#N/A
Sitaphal4contig00674	1783	16	gi|301793217|emb|CBA11999.1| putative auxin response factor 1 [Illicium parviflorum]
Sitaphal4contig00675	244	3	#N/A
Sitaphal4contig00676	303	2	#N/A
Sitaphal4contig00678	1168	15	gi|225452472|ref|XP_002278444.1| PREDICTED: formate dehydrogenase, mitochondrial [Vitis vinifera]
Sitaphal4contig00680	388	21	gi|351727795|ref|NP_001236917.1| uncharacterized protein LOC100499852 [Glycine max]
Sitaphal4contig00681	1457	33	gi|225436668|ref|XP_002276655.1| PREDICTED: phenylalanine N-monooxygenase-like [Vitis vinifera]
Sitaphal4contig00682	286	15	gi|358248670|ref|NP_001240176.1| uncharacterized protein LOC100802918 [Glycine max]
Sitaphal4contig00683	1051	14	gi|359481589|ref|XP_002282804.2| PREDICTED: uncharacterized protein LOC100263058 [Vitis vinifera]
Sitaphal4contig00684	204	6	gi|359481589|ref|XP_002282804.2| PREDICTED: uncharacterized protein LOC100263058 [Vitis vinifera]
Sitaphal4contig00687	1067	8	gi|1743009|emb|CAA71142.1| SNF1-related protein kinase [Cucumis sativus]
Sitaphal4contig00689	282	3	gi|356514372|ref|XP_003525880.1| PREDICTED: LOW QUALITY PROTEIN: lysosomal Pro-X carboxypeptidase-like [Glycine max]
Sitaphal4contig00690	1046	36	gi|20271131|gb|AAM18521.1| S-like RNase [Triticum aestivum]
Sitaphal4contig00691	863	7	gi|297794189|ref|XP_002864979.1| serine carboxypeptidase S28 family protein [Arabidopsis lyrata subsp. lyrata]
Sitaphal4contig00692	597	9	gi|356549495|ref|XP_003543129.1| PREDICTED: heat shock 70 kDa protein, mitochondrial-like [Glycine max]
Sitaphal4contig00693	790	6	gi|356524786|ref|XP_003531009.1| PREDICTED: heat shock 70 kDa protein, mitochondrial-like [Glycine max]
Sitaphal4contig00694	478	5	gi|255554571|ref|XP_002518324.1| heat shock protein, putative [Ricinus communis]
Sitaphal4contig00695	244	3	gi|1351271|sp|P48496.1|TPIC_SPIOL RecName: Full=Triosephosphate isomerase, chloroplastic; Short=TIM; Short=Triose-phosphate isomerase; Flags: Precursor
Sitaphal4contig00696	1035	8	gi|297744661|emb|CBI37923.3| unnamed protein product [Vitis vinifera]
Sitaphal4contig00698	427	50	#N/A
Sitaphal4contig00699	834	369	gi|403334966|gb|EJY66654.1| hypothetical protein OXYTRI_13059 [Oxytricha trifallax]
Sitaphal4contig00700	361	75	#N/A
Sitaphal4contig00701	947	9	gi|225425821|ref|XP_002264828.1| PREDICTED: proteasome subunit beta type-5 [Vitis vinifera]
Sitaphal4contig00702	397	5	#N/A
Sitaphal4contig00704	399	7	gi|356571429|ref|XP_003553879.1| PREDICTED: leucine aminopeptidase 1-like isoform 1 [Glycine max]
Sitaphal4contig00706	727	7	gi|255576991|ref|XP_002529380.1| leucine aminopeptidase, putative [Ricinus communis]
Sitaphal4contig00707	1118	125	gi|6015058|sp|O49169.1|EF1A_MANES RecName: Full=Elongation factor 1-alpha; Short=EF-1-alpha
Sitaphal4contig00708	556	113	gi|74486736|gb|ABA12221.1| translation elongation factor 1A-5 [Gossypium hirsutum]
Sitaphal4contig00710	1342	10	gi|224122490|ref|XP_002330494.1| nucleosome/chromatin assembly factor group [Populus trichocarpa]
Sitaphal4contig00711	290	7	#N/A
Sitaphal4contig00712	459	2	gi|255563468|ref|XP_002522736.1| kinase, putative [Ricinus communis]
Sitaphal4contig00713	1244	8	gi|359497471|ref|XP_003635529.1| PREDICTED: uncharacterized protein LOC100853848 [Vitis vinifera]
Sitaphal4contig00715	800	5	#N/A
Sitaphal4contig00716	885	7	gi|147852204|emb|CAN80148.1| hypothetical protein VITISV_035385 [Vitis vinifera]
Sitaphal4contig00717	308	3	#N/A
Sitaphal4contig00718	282	3	gi|147852204|emb|CAN80148.1| hypothetical protein VITISV_035385 [Vitis vinifera]
Sitaphal4contig00719	871	7	gi|225452859|ref|XP_002283748.1| PREDICTED: polypyrimidine tract-binding protein homolog 1 isoform 1 [Vitis vinifera]
Sitaphal4contig00720	339	5	gi|225452861|ref|XP_002283752.1| PREDICTED: polypyrimidine tract-binding protein homolog 1 isoform 2 [Vitis vinifera]
Sitaphal4contig00721	246	3	gi|225452861|ref|XP_002283752.1| PREDICTED: polypyrimidine tract-binding protein homolog 1 isoform 2 [Vitis vinifera]
Sitaphal4contig00722	493	4	#N/A
Sitaphal4contig00723	1157	10	gi|225438297|ref|XP_002272395.1| PREDICTED: uncharacterized protein LOC100247519 [Vitis vinifera]
Sitaphal4contig00725	781	7	gi|225423953|ref|XP_002282352.1| PREDICTED: putative DNA repair protein RAD23-3 [Vitis vinifera]
Sitaphal4contig00726	453	7	gi|356536322|ref|XP_003536688.1| PREDICTED: putative DNA repair protein RAD23-3-like [Glycine max]
Sitaphal4contig00727	574	2	#N/A
Sitaphal4contig00728	1577	12	gi|255579936|ref|XP_002530803.1| 6-phosphogluconate dehydrogenase, putative [Ricinus communis]
Sitaphal4contig00730	356	3	#N/A
Sitaphal4contig00731	968	10	gi|225433138|ref|XP_002285201.1| PREDICTED: pre-mRNA-splicing factor SLU7-A-like [Vitis vinifera]
Sitaphal4contig00734	552	6	gi|255551155|ref|XP_002516625.1| conserved hypothetical protein [Ricinus communis]
Sitaphal4contig00735	678	19	gi|147857545|emb|CAN82857.1| hypothetical protein VITISV_008531 [Vitis vinifera]
Sitaphal4contig00736	320	4	gi|44889037|sp|P93306.2|NDUS2_ARATH RecName: Full=NADH dehydrogenase [ubiquinone] iron-sulfur protein 2; AltName: Full=NADH dehydrogenase subunit 7
Sitaphal4contig00737	1021	8	gi|148908430|gb|ABR17328.1| unknown [Picea sitchensis]
Sitaphal4contig00738	487	5	#N/A
Sitaphal4contig00739	200	2	#N/A
Sitaphal4contig00740	384	4	gi|326507176|dbj|BAJ95665.1| predicted protein [Hordeum vulgare subsp. vulgare]
Sitaphal4contig00742	674	4	gi|108705955|gb|ABF93750.1| CBS domain-containing protein, putative, expressed [Oryza sativa Japonica Group]
Sitaphal4contig00743	693	4	gi|559237|gb|AAA98492.1| tyrosine-rich hydroxyproline-rich glycoprotein, partial [Petroselinum crispum]
Sitaphal4contig00744	662	9	gi|359485606|ref|XP_003633295.1| PREDICTED: uncharacterized protein LOC100853570 [Vitis vinifera]
Sitaphal4contig00746	394	2	#N/A
Sitaphal4contig00747	774	8	gi|147818576|emb|CAN63099.1| hypothetical protein VITISV_042303 [Vitis vinifera]
Sitaphal4contig00749	896	9	gi|225423491|ref|XP_002269100.1| PREDICTED: 14-3-3-like protein GF14 iota-like [Vitis vinifera]
Sitaphal4contig00750	202	2	#N/A
Sitaphal4contig00752	930	10	gi|6752880|gb|AAF27916.1|AF220199_1 26S proteasome regulatory subunit 8 [Pinus taeda]
Sitaphal4contig00753	426	8	gi|359806735|ref|NP_001241552.1| uncharacterized protein LOC100812783 [Glycine max]
Sitaphal4contig00754	320	2	gi|296473176|tpg|DAA15291.1| TPA: hypothetical protein BOS_23236 [Bos taurus]
Sitaphal4contig00755	627	8	gi|255543841|ref|XP_002512983.1| clathrin binding protein, putative [Ricinus communis]
Sitaphal4contig00756	422	6	gi|359475091|ref|XP_003631584.1| PREDICTED: uncharacterized protein LOC100260580 isoform 2 [Vitis vinifera]
Sitaphal4contig00757	388	5	#N/A
Sitaphal4contig00758	635	7	gi|225459071|ref|XP_002283770.1| PREDICTED: uncharacterized protein LOC100243767 [Vitis vinifera]
Sitaphal4contig00759	696	8	gi|225459071|ref|XP_002283770.1| PREDICTED: uncharacterized protein LOC100243767 [Vitis vinifera]
Sitaphal4contig00761	360	5	gi|147767796|emb|CAN76054.1| hypothetical protein VITISV_036406 [Vitis vinifera]
Sitaphal4contig00762	694	10	gi|255557377|ref|XP_002519719.1| conserved hypothetical protein [Ricinus communis]
Sitaphal4contig00763	322	3	#N/A
Sitaphal4contig00764	574	6	gi|255546383|ref|XP_002514251.1| conserved hypothetical protein [Ricinus communis]
Sitaphal4contig00765	650	6	gi|356496418|ref|XP_003517065.1| PREDICTED: ninja-family protein mc410-like [Glycine max]
Sitaphal4contig00766	243	2	gi|224143613|ref|XP_002325016.1| predicted protein [Populus trichocarpa]
Sitaphal4contig00767	505	8	gi|359486763|ref|XP_002282343.2| PREDICTED: protein YIPF1 homolog [Vitis vinifera]
Sitaphal4contig00769	475	7	gi|296086170|emb|CBI31611.3| unnamed protein product [Vitis vinifera]
Sitaphal4contig00770	756	9	gi|2981475|gb|AAC06319.1| putative cinnamyl alcohol dehydrogenase [Malus x domestica]
Sitaphal4contig00771	497	12	gi|225435395|ref|XP_002285368.1| PREDICTED: bifunctional dihydroflavonol 4-reductase/flavanone 4-reductase [Vitis vinifera]
Sitaphal4contig00772	242	3	#N/A
Sitaphal4contig00773	351	7	#N/A
Sitaphal4contig00775	590	9	gi|297737678|emb|CBI26879.3| unnamed protein product [Vitis vinifera]
Sitaphal4contig00776	366	7	#N/A
Sitaphal4contig00777	948	16	gi|242047976|ref|XP_002461734.1| hypothetical protein SORBIDRAFT_02g007210 [Sorghum bicolor]
Sitaphal4contig00778	297	7	#N/A
Sitaphal4contig00779	472	16	gi|357136751|ref|XP_003569967.1| PREDICTED: transmembrane ascorbate ferrireductase 1-like [Brachypodium distachyon]
Sitaphal4contig00780	639	12	gi|255545546|ref|XP_002513833.1| Mitogen-activated protein kinase kinase kinase, putative [Ricinus communis]
Sitaphal4contig00781	371	13	gi|77403835|dbj|BAE46406.1| cytochrome b561 [Citrullus lanatus]
Sitaphal4contig00782	477	5	gi|357485691|ref|XP_003613133.1| Copper amine oxidase [Medicago truncatula]
Sitaphal4contig00783	551	8	gi|359495915|ref|XP_002273532.2| PREDICTED: copper methylamine oxidase-like [Vitis vinifera]
Sitaphal4contig00784	330	2	#N/A
Sitaphal4contig00785	603	7	gi|225449855|ref|XP_002265000.1| PREDICTED: annexin D4 [Vitis vinifera]
Sitaphal4contig00786	539	12	gi|225449855|ref|XP_002265000.1| PREDICTED: annexin D4 [Vitis vinifera]
Sitaphal4contig00787	216	2	gi|242086322|ref|XP_002443586.1| hypothetical protein SORBIDRAFT_08g022010 [Sorghum bicolor]
Sitaphal4contig00788	408	4	gi|255552957|ref|XP_002517521.1| NMDA receptor-regulated protein, putative [Ricinus communis]
Sitaphal4contig00789	648	7	gi|225442715|ref|XP_002284882.1| PREDICTED: N-alpha-acetyltransferase 15, NatA auxiliary subunit [Vitis vinifera]
Sitaphal4contig00791	678	8	gi|225429560|ref|XP_002279873.1| PREDICTED: uncharacterized protein LOC100255893 [Vitis vinifera]
Sitaphal4contig00793	244	3	gi|225429560|ref|XP_002279873.1| PREDICTED: uncharacterized protein LOC100255893 [Vitis vinifera]
Sitaphal4contig00795	798	9	gi|359491024|ref|XP_003634206.1| PREDICTED: thaumatin-like protein-like [Vitis vinifera]
Sitaphal4contig00797	704	3	gi|357137020|ref|XP_003570100.1| PREDICTED: probable rhamnose biosynthetic enzyme 1-like [Brachypodium distachyon]
Sitaphal4contig00798	466	4	gi|255537241|ref|XP_002509687.1| NAD dependent epimerase/dehydratase, putative [Ricinus communis]
Sitaphal4contig00799	212	2	#N/A
Sitaphal4contig00800	548	7	gi|359473918|ref|XP_002269576.2| PREDICTED: uncharacterized protein LOC100263310 [Vitis vinifera]
Sitaphal4contig00801	463	5	gi|388509972|gb|AFK43052.1| unknown [Lotus japonicus]
Sitaphal4contig00802	247	5	#N/A
Sitaphal4contig00803	684	8	gi|255546033|ref|XP_002514076.1| DNA binding protein, putative [Ricinus communis]
Sitaphal4contig00804	305	7	#N/A
Sitaphal4contig00806	496	3	#N/A
Sitaphal4contig00807	528	9	gi|302143670|emb|CBI22531.3| unnamed protein product [Vitis vinifera]
Sitaphal4contig00808	246	11	gi|242068423|ref|XP_002449488.1| hypothetical protein SORBIDRAFT_05g016480 [Sorghum bicolor]
Sitaphal4contig00809	792	10	gi|359496147|ref|XP_003635162.1| PREDICTED: uncharacterized RNA-binding protein C25G10.01-like [Vitis vinifera]
Sitaphal4contig00812	396	5	#N/A
Sitaphal4contig00813	558	15	gi|357456365|ref|XP_003598463.1| 50S ribosomal protein L27 [Medicago truncatula]
Sitaphal4contig00814	269	3	#N/A
Sitaphal4contig00815	398	4	gi|357149382|ref|XP_003575093.1| PREDICTED: histidine decarboxylase-like [Brachypodium distachyon]
Sitaphal4contig00816	667	6	gi|125539802|gb|EAY86197.1| hypothetical protein OsI_07573 [Oryza sativa Indica Group]
Sitaphal4contig00817	285	4	#N/A
Sitaphal4contig00818	651	7	gi|357494775|ref|XP_003617676.1| Glycerophosphodiesterase-like protein [Medicago truncatula]
Sitaphal4contig00819	300	6	gi|357164109|ref|XP_003579951.1| PREDICTED: probable glycerophosphoryl diester phosphodiesterase 2-like [Brachypodium distachyon]
Sitaphal4contig00821	645	4	gi|224096926|ref|XP_002310789.1| predicted protein [Populus trichocarpa]
Sitaphal4contig00822	454	5	gi|225430834|ref|XP_002273246.1| PREDICTED: probable Xaa-Pro aminopeptidase P [Vitis vinifera]
Sitaphal4contig00823	201	3	#N/A
Sitaphal4contig00824	414	3	#N/A
Sitaphal4contig00825	554	5	#N/A
Sitaphal4contig00826	213	3	#N/A
Sitaphal4contig00827	299	5	gi|217073940|gb|ACJ85330.1| unknown [Medicago truncatula]
Sitaphal4contig00829	469	5	gi|255569989|ref|XP_002525957.1| ecotropic viral integration site, putative [Ricinus communis]
Sitaphal4contig00830	634	5	gi|224090729|ref|XP_002309068.1| predicted protein [Populus trichocarpa]
Sitaphal4contig00831	347	2	gi|224090729|ref|XP_002309068.1| predicted protein [Populus trichocarpa]
Sitaphal4contig00833	480	4	gi|255551611|ref|XP_002516851.1| protein binding protein, putative [Ricinus communis]
Sitaphal4contig00834	519	4	#N/A
Sitaphal4contig00835	225	4	gi|255551611|ref|XP_002516851.1| protein binding protein, putative [Ricinus communis]
Sitaphal4contig00836	368	5	gi|255555981|ref|XP_002519025.1| Splicing factor 3B subunit, putative [Ricinus communis]
Sitaphal4contig00837	725	6	gi|242097182|ref|XP_002439081.1| hypothetical protein SORBIDRAFT_10g031230 [Sorghum bicolor]
Sitaphal4contig00838	262	4	#N/A
Sitaphal4contig00839	854	4	gi|359489202|ref|XP_003633896.1| PREDICTED: COP9 signalosome complex subunit 7 isoform 2 [Vitis vinifera]
Sitaphal4contig00840	233	4	gi|359489204|ref|XP_003633897.1| PREDICTED: COP9 signalosome complex subunit 7 isoform 3 [Vitis vinifera]
Sitaphal4contig00841	384	2	#N/A
Sitaphal4contig00842	401	7	gi|224140597|ref|XP_002323668.1| predicted protein [Populus trichocarpa]
Sitaphal4contig00843	563	5	#N/A
Sitaphal4contig00844	344	5	gi|226503397|ref|NP_001151204.1| quinone oxidoreductase-like protein At1g23740 [Zea mays]
Sitaphal4contig00845	612	6	#N/A
Sitaphal4contig00846	350	6	gi|255581672|ref|XP_002531639.1| conserved hypothetical protein [Ricinus communis]
Sitaphal4contig00848	575	7	gi|225423686|ref|XP_002277090.1| PREDICTED: uncharacterized protein LOC100249093 [Vitis vinifera]
Sitaphal4contig00849	329	7	#N/A
Sitaphal4contig00850	209	7	gi|218199858|gb|EEC82285.1| hypothetical protein OsI_26524 [Oryza sativa Indica Group]
Sitaphal4contig00851	281	4	gi|410094610|gb|AFV60029.1| Na+/K+-H+ antiporter NHX6, partial [Brassica napus]
Sitaphal4contig00852	702	7	gi|15982206|emb|CAC83608.1| Na+/H+ antiporter, isoform 2 [Solanum lycopersicum]
Sitaphal4contig00853	427	4	#N/A
Sitaphal4contig00854	425	4	gi|255560958|ref|XP_002521492.1| conserved hypothetical protein [Ricinus communis]
Sitaphal4contig00855	540	3	gi|388502976|gb|AFK39554.1| unknown [Lotus japonicus]
Sitaphal4contig00856	250	4	#N/A
Sitaphal4contig00857	384	6	gi|357468399|ref|XP_003604484.1| Ras-related protein Rab7 [Medicago truncatula]
Sitaphal4contig00858	501	2	gi|225442589|ref|XP_002284408.1| PREDICTED: ras-related protein Rab7 [Vitis vinifera]
Sitaphal4contig00859	411	6	gi|225442589|ref|XP_002284408.1| PREDICTED: ras-related protein Rab7 [Vitis vinifera]
Sitaphal4contig00860	434	4	gi|359477937|ref|XP_002264969.2| PREDICTED: transcription factor bHLH62-like [Vitis vinifera]
Sitaphal4contig00861	486	4	gi|148906813|gb|ABR16552.1| unknown [Picea sitchensis]
Sitaphal4contig00862	271	2	gi|148906813|gb|ABR16552.1| unknown [Picea sitchensis]
Sitaphal4contig00863	478	4	gi|225429690|ref|XP_002280069.1| PREDICTED: LRR receptor-like serine/threonine-protein kinase ERECTA [Vitis vinifera]
Sitaphal4contig00864	481	4	gi|255550187|ref|XP_002516144.1| erecta, putative [Ricinus communis]
Sitaphal4contig00865	215	4	#N/A
Sitaphal4contig00866	313	4	gi|357502793|ref|XP_003621685.1| Aldo-keto reductase yakc [Medicago truncatula]
Sitaphal4contig00867	714	18	#N/A
Sitaphal4contig00868	295	4	#N/A
Sitaphal4contig00870	863	7	gi|296086776|emb|CBI32925.3| unnamed protein product [Vitis vinifera]
Sitaphal4contig00871	608	2	#N/A
Sitaphal4contig00874	580	6	gi|297794891|ref|XP_002865330.1| hypothetical protein ARALYDRAFT_494514 [Arabidopsis lyrata subsp. lyrata]
Sitaphal4contig00875	504	7	gi|225428881|ref|XP_002285306.1| PREDICTED: uncharacterized protein LOC100246943 [Vitis vinifera]
Sitaphal4contig00876	468	8	gi|225428881|ref|XP_002285306.1| PREDICTED: uncharacterized protein LOC100246943 [Vitis vinifera]
Sitaphal4contig00878	365	4	gi|356550567|ref|XP_003543657.1| PREDICTED: N-alpha-acetyltransferase 16, NatA auxiliary subunit [Glycine max]
Sitaphal4contig00879	546	4	gi|225442715|ref|XP_002284882.1| PREDICTED: N-alpha-acetyltransferase 15, NatA auxiliary subunit [Vitis vinifera]
Sitaphal4contig00880	345	4	#N/A
Sitaphal4contig00881	374	2	gi|225441098|ref|XP_002263868.1| PREDICTED: vacuolar protein-sorting-associated protein 37 homolog 2 [Vitis vinifera]
Sitaphal4contig00882	573	6	gi|388516893|gb|AFK46508.1| unknown [Lotus japonicus]
Sitaphal4contig00884	560	10	gi|224079149|ref|XP_002305769.1| predicted protein [Populus trichocarpa]
Sitaphal4contig00885	287	9	gi|357479879|ref|XP_003610225.1| hypothetical protein MTR_4g129340 [Medicago truncatula]
Sitaphal4contig00886	214	10	#N/A
Sitaphal4contig00888	687	21	gi|403334965|gb|EJY66653.1| hypothetical protein OXYTRI_13058 [Oxytricha trifallax]
Sitaphal4contig00890	528	8	#N/A
Sitaphal4contig00891	301	6	#N/A
Sitaphal4contig00892	214	4	#N/A
Sitaphal4contig00893	565	10	gi|288973066|gb|ADC79693.1| SEPALLATA1-like protein [Akebia trifoliata]
Sitaphal4contig00894	299	9	gi|61696685|gb|AAX53103.1| AGL2-like protein [Magnolia grandiflora]
Sitaphal4contig00896	375	5	#N/A
Sitaphal4contig00897	450	5	gi|357488199|ref|XP_003614387.1| RRNA intron-encoded homing endonuclease [Medicago truncatula]
Sitaphal4contig00898	380	6	gi|296083364|emb|CBI23000.3| unnamed protein product [Vitis vinifera]
Sitaphal4contig00900	711	9	gi|19068149|gb|AAL33776.1| drought-induced S-like ribonuclease [Oryza sativa]
Sitaphal4contig00901	477	5	gi|255647586|gb|ACU24256.1| unknown [Glycine max]
Sitaphal4contig00902	281	2	gi|357488189|ref|XP_003614382.1| hypothetical protein MTR_5g050970 [Medicago truncatula]
Sitaphal4contig00903	533	6	gi|403334966|gb|EJY66654.1| hypothetical protein OXYTRI_13059 [Oxytricha trifallax]
Sitaphal4contig00904	217	3	gi|13359451|dbj|BAB33421.1| putative senescence-associated protein [Pisum sativum]
Sitaphal4contig00906	724	17	gi|225455161|ref|XP_002268370.1| PREDICTED: uncharacterized protein LOC100262360 [Vitis vinifera]
Sitaphal4contig00907	630	12	#N/A
Sitaphal4contig00908	610	2	#N/A
Sitaphal4contig00909	228	6	gi|225461798|ref|XP_002283666.1| PREDICTED: probable salt tolerance-like protein At1g78600 [Vitis vinifera]
Sitaphal4contig00910	489	4	gi|255567122|ref|XP_002524543.1| zinc finger protein, putative [Ricinus communis]
Sitaphal4contig00911	1028	6	gi|346472265|gb|AEO35977.1| hypothetical protein [Amblyomma maculatum]
Sitaphal4contig00913	222	2	#N/A
Sitaphal4contig00914	423	10	gi|351720736|ref|NP_001238210.1| uncharacterized protein LOC100305629 [Glycine max]
Sitaphal4contig00915	348	25	gi|326489079|dbj|BAK01523.1| predicted protein [Hordeum vulgare subsp. vulgare]
Sitaphal4contig00916	399	10	gi|351720736|ref|NP_001238210.1| uncharacterized protein LOC100305629 [Glycine max]
Sitaphal4contig00917	469	2	#N/A
Sitaphal4contig00918	356	6	gi|224142856|ref|XP_002335976.1| predicted protein [Populus trichocarpa]
Sitaphal4contig00919	351	4	gi|195640778|gb|ACG39857.1| deaminase [Zea mays]
Sitaphal4contig00920	360	2	gi|359474011|ref|XP_003631389.1| PREDICTED: uncharacterized protein LOC100261599 [Vitis vinifera]
Sitaphal4contig00921	500	4	gi|359474011|ref|XP_003631389.1| PREDICTED: uncharacterized protein LOC100261599 [Vitis vinifera]
Sitaphal4contig00923	545	4	gi|242079561|ref|XP_002444549.1| hypothetical protein SORBIDRAFT_07g023620 [Sorghum bicolor]
Sitaphal4contig00924	240	3	gi|356528978|ref|XP_003533074.1| PREDICTED: uncharacterized protein LOC100805336 [Glycine max]
Sitaphal4contig00926	208	11	gi|168050576|ref|XP_001777734.1| predicted protein [Physcomitrella patens subsp. patens]
Sitaphal4contig00927	581	12	gi|116789010|gb|ABK25081.1| unknown [Picea sitchensis]
Sitaphal4contig00928	533	11	gi|116789010|gb|ABK25081.1| unknown [Picea sitchensis]
Sitaphal4contig00929	359	4	gi|255580627|ref|XP_002531136.1| conserved hypothetical protein [Ricinus communis]
Sitaphal4contig00930	475	7	gi|225431332|ref|XP_002277720.1| PREDICTED: methyltransferase-like protein 23 [Vitis vinifera]
Sitaphal4contig00931	220	3	gi|255580627|ref|XP_002531136.1| conserved hypothetical protein [Ricinus communis]
Sitaphal4contig00933	641	6	gi|297742348|emb|CBI34497.3| unnamed protein product [Vitis vinifera]
Sitaphal4contig00935	625	4	gi|225453428|ref|XP_002275089.1| PREDICTED: actin-related protein 2/3 complex subunit 5 isoform 1 [Vitis vinifera]
Sitaphal4contig00937	563	4	gi|357133759|ref|XP_003568491.1| PREDICTED: BI1-like protein-like [Brachypodium distachyon]
Sitaphal4contig00938	303	5	#N/A
Sitaphal4contig00939	461	5	#N/A
Sitaphal4contig00940	419	3	#N/A
Sitaphal4contig00941	210	5	gi|224128486|ref|XP_002320344.1| predicted protein [Populus trichocarpa]
Sitaphal4contig00942	529	5	#N/A
Sitaphal4contig00943	534	5	gi|225437370|ref|XP_002269158.1| PREDICTED: peter Pan-like protein [Vitis vinifera]
Sitaphal4contig00944	451	7	gi|255581605|ref|XP_002531607.1| Calcium-binding protein, putative [Ricinus communis]
Sitaphal4contig00945	378	3	gi|255581605|ref|XP_002531607.1| Calcium-binding protein, putative [Ricinus communis]
Sitaphal4contig00946	223	7	#N/A
Sitaphal4contig00947	345	3	#N/A
Sitaphal4contig00948	400	6	gi|225440996|ref|XP_002277422.1| PREDICTED: histone deacetylase HDT1-like [Vitis vinifera]
Sitaphal4contig00949	350	4	#N/A
Sitaphal4contig00950	290	4	gi|297807393|ref|XP_002871580.1| alpha-N-acetylglucosaminidase family [Arabidopsis lyrata subsp. lyrata]
Sitaphal4contig00951	441	5	gi|255553488|ref|XP_002517785.1| alpha-n-acetylglucosaminidase, putative [Ricinus communis]
Sitaphal4contig00952	443	2	#N/A
Sitaphal4contig00953	552	4	gi|225423915|ref|XP_002281939.1| PREDICTED: GDT1-like protein 4 [Vitis vinifera]
Sitaphal4contig00954	362	6	gi|225423915|ref|XP_002281939.1| PREDICTED: GDT1-like protein 4 [Vitis vinifera]
Sitaphal4contig00955	200	2	gi|13359451|dbj|BAB33421.1| putative senescence-associated protein [Pisum sativum]
Sitaphal4contig00956	549	6	gi|255574420|ref|XP_002528123.1| 1,3-beta-glucan synthase, putative [Ricinus communis]
Sitaphal4contig00957	221	5	gi|171769901|sp|A2XQV4.1|ETFB_ORYSI RecName: Full=Electron transfer flavoprotein subunit beta, mitochondrial; Short=Beta-ETF; Flags: Precursor
Sitaphal4contig00959	504	2	gi|356560787|ref|XP_003548669.1| PREDICTED: ubiquitin-conjugating enzyme E2 5-like [Glycine max]
Sitaphal4contig00960	369	5	gi|356560787|ref|XP_003548669.1| PREDICTED: ubiquitin-conjugating enzyme E2 5-like [Glycine max]
Sitaphal4contig00961	228	3	gi|356568409|ref|XP_003552403.1| PREDICTED: ubiquitin-conjugating enzyme E2 5-like [Glycine max]
Sitaphal4contig00962	378	7	gi|77744871|gb|ABB02389.1| temperature-induced lipocalin' [Populus balsamifera]
Sitaphal4contig00963	405	7	gi|77744905|gb|ABB02406.1| temperature-induced lipocalin [Populus tremula x Populus tremuloides]
Sitaphal4contig00964	298	7	#N/A
Sitaphal4contig00966	609	6	gi|297741708|emb|CBI32840.3| unnamed protein product [Vitis vinifera]
Sitaphal4contig00968	398	7	#N/A
Sitaphal4contig00969	425	6	gi|297743103|emb|CBI35970.3| unnamed protein product [Vitis vinifera]
Sitaphal4contig00970	231	2	#N/A
Sitaphal4contig00971	657	9	gi|296086003|emb|CBI31444.3| unnamed protein product [Vitis vinifera]
Sitaphal4contig00973	476	2	#N/A
Sitaphal4contig00974	409	9	#N/A
Sitaphal4contig00975	426	7	gi|255590044|ref|XP_002535159.1| Thermostable beta-glucosidase B, putative [Ricinus communis]
Sitaphal4contig00976	212	9	gi|168048393|ref|XP_001776651.1| predicted protein [Physcomitrella patens subsp. patens]
Sitaphal4contig00977	314	3	gi|357441699|ref|XP_003591127.1| PsbP-like protein [Medicago truncatula]
Sitaphal4contig00979	395	3	gi|225450829|ref|XP_002279749.1| PREDICTED: uncharacterized protein LOC100244224 [Vitis vinifera]
Sitaphal4contig00980	209	2	#N/A
Sitaphal4contig00981	513	8	gi|351723875|ref|NP_001237294.1| uncharacterized protein LOC100305829 [Glycine max]
Sitaphal4contig00982	202	5	#N/A
Sitaphal4contig00983	401	3	gi|297743245|emb|CBI36112.3| unnamed protein product [Vitis vinifera]
Sitaphal4contig00984	353	5	gi|330318641|gb|AEC10981.1| isochorismatase hydrolase family protein [Camellia sinensis]
Sitaphal4contig00985	336	2	#N/A
Sitaphal4contig00986	500	6	gi|225443166|ref|XP_002264352.1| PREDICTED: uncharacterized protein LOC100263772 [Vitis vinifera]
Sitaphal4contig00987	220	4	gi|224115852|ref|XP_002332073.1| predicted protein [Populus trichocarpa]
Sitaphal4contig00988	214	4	#N/A
Sitaphal4contig00989	481	6	gi|3885884|gb|AAC78102.1| 60S ribosomal protein L21 [Oryza sativa Japonica Group]
Sitaphal4contig00990	253	6	gi|195643296|gb|ACG41116.1| 60S ribosomal protein L21 [Zea mays]
Sitaphal4contig00991	427	2	#N/A
Sitaphal4contig00992	373	5	gi|333827679|gb|AEG19542.1| AGAMOUS-like protein [Vitis labrusca x Vitis vinifera]
Sitaphal4contig00993	397	5	#N/A
Sitaphal4contig00994	281	3	gi|384236100|gb|AFH74375.1| AGAMOUS-like protein [Liriodendron chinense]
Sitaphal4contig00995	401	9	gi|225450685|ref|XP_002283180.1| PREDICTED: uncharacterized protein LOC100245909 isoform 1 [Vitis vinifera]
Sitaphal4contig00996	361	6	gi|403334966|gb|EJY66654.1| hypothetical protein OXYTRI_13059 [Oxytricha trifallax]
Sitaphal4contig00997	265	7	#N/A
Sitaphal4contig00998	720	2	gi|297736202|emb|CBI24840.3| unnamed protein product [Vitis vinifera]
Sitaphal4contig00999	277	4	gi|356528128|ref|XP_003532657.1| PREDICTED: potassium transporter 11-like [Glycine max]
Sitaphal4contig01001	469	7	gi|359478967|ref|XP_003632197.1| PREDICTED: uncharacterized protein LOC100854232 isoform 1 [Vitis vinifera]
Sitaphal4contig01002	291	7	#N/A
Sitaphal4contig01004	287	6	gi|380877011|sp|F6HDM2.1|NNRD_VITVI RecName: Full=ATP-dependent (S)-NAD(P)H-hydrate dehydratase; AltName: Full=ATP-dependent NAD(P)HX dehydratase
Sitaphal4contig01005	721	5	#N/A
Sitaphal4contig01007	511	7	gi|297834070|ref|XP_002884917.1| EMB2742 [Arabidopsis lyrata subsp. lyrata]
Sitaphal4contig01008	370	7	gi|225462352|ref|XP_002265957.1| PREDICTED: CTP synthase [Vitis vinifera]
Sitaphal4contig01010	413	6	#N/A
Sitaphal4contig01011	421	5	gi|82949283|dbj|BAE53369.1| cyclin B2 [Allium cepa]
Sitaphal4contig01013	490	4	gi|212275688|ref|NP_001130574.1| signal recognition particle receptor homolog1 [Zea mays]
Sitaphal4contig01014	335	4	gi|357480047|ref|XP_003610309.1| Signal recognition particle receptor subunit alpha [Medicago truncatula]
Sitaphal4contig01015	223	1	#N/A
Sitaphal4contig01018	548	3	gi|255557961|ref|XP_002520009.1| conserved hypothetical protein [Ricinus communis]
Sitaphal4contig01019	479	5	gi|224114451|ref|XP_002316764.1| predicted protein [Populus trichocarpa]
Sitaphal4contig01020	292	5	#N/A
Sitaphal4contig01023	534	5	gi|374256047|gb|AEZ00885.1| putative receptor protein kinase, partial [Elaeis guineensis]
Sitaphal4contig01025	527	2	gi|242088327|ref|XP_002439996.1| hypothetical protein SORBIDRAFT_09g024125 [Sorghum bicolor]
Sitaphal4contig01026	235	4	#N/A
Sitaphal4contig01027	371	2	gi|242075116|ref|XP_002447494.1| hypothetical protein SORBIDRAFT_06g001980 [Sorghum bicolor]
Sitaphal4contig01030	419	4	gi|225461463|ref|XP_002284988.1| PREDICTED: uncharacterized protein LOC100265811 [Vitis vinifera]
Sitaphal4contig01031	315	6	#N/A
Sitaphal4contig01032	418	6	gi|297742323|emb|CBI34472.3| unnamed protein product [Vitis vinifera]
Sitaphal4contig01033	347	6	gi|238014838|gb|ACR38454.1| unknown [Zea mays]
Sitaphal4contig01034	499	4	#N/A
Sitaphal4contig01035	213	2	#N/A
Sitaphal4contig01038	548	6	#N/A
Sitaphal4contig01039	553	2	gi|225444207|ref|XP_002276285.1| PREDICTED: gamma-soluble NSF attachment protein [Vitis vinifera]
Sitaphal4contig01040	454	4	gi|224098028|ref|XP_002311109.1| global transcription factor group [Populus trichocarpa]
Sitaphal4contig01041	281	4	#N/A
Sitaphal4contig01043	576	2	#N/A
Sitaphal4contig01045	532	2	gi|225433373|ref|XP_002285607.1| PREDICTED: uncharacterized protein LOC100251139 [Vitis vinifera]
Sitaphal4contig01047	532	4	gi|255585958|ref|XP_002533650.1| 1-phosphatidylinositol-4,5-bisphosphate phosphodiesterase, putative [Ricinus communis]
Sitaphal4contig01048	456	5	gi|255585958|ref|XP_002533650.1| 1-phosphatidylinositol-4,5-bisphosphate phosphodiesterase, putative [Ricinus communis]
Sitaphal4contig01049	365	5	gi|403334965|gb|EJY66653.1| hypothetical protein OXYTRI_13058 [Oxytricha trifallax]
Sitaphal4contig01050	368	4	gi|357514887|ref|XP_003627732.1| ATP synthase subunit beta [Medicago truncatula]
Sitaphal4contig01051	237	4	gi|238014838|gb|ACR38454.1| unknown [Zea mays]
Sitaphal4contig01052	288	4	gi|297746519|emb|CBI16575.3| unnamed protein product [Vitis vinifera]
Sitaphal4contig01053	459	6	gi|225435836|ref|XP_002283799.1| PREDICTED: transcription factor Pur-alpha 1-like [Vitis vinifera]
Sitaphal4contig01055	324	4	gi|225437649|ref|XP_002279089.1| PREDICTED: protein ECHIDNA [Vitis vinifera]
Sitaphal4contig01056	417	4	gi|225450529|ref|XP_002281419.1| PREDICTED: protein ECHIDNA [Vitis vinifera]
Sitaphal4contig01057	274	4	gi|225437649|ref|XP_002279089.1| PREDICTED: protein ECHIDNA [Vitis vinifera]
Sitaphal4contig01058	445	3	gi|356522936|ref|XP_003530098.1| PREDICTED: ABC transporter G family member 36-like [Glycine max]
Sitaphal4contig01059	244	3	gi|125555716|gb|EAZ01322.1| hypothetical protein OsI_23352 [Oryza sativa Indica Group]
Sitaphal4contig01060	407	3	gi|224054398|ref|XP_002298240.1| ABC transporter family, pleiotropic drug resistance protein [Populus trichocarpa]
Sitaphal4contig01061	260	6	gi|351721032|ref|NP_001236940.1| uncharacterized protein LOC100527245 [Glycine max]
Sitaphal4contig01062	433	6	#N/A
Sitaphal4contig01063	375	6	#N/A
Sitaphal4contig01064	550	4	gi|15428278|gb|AAK97809.1| cinnamyl alcohol dehydrogenase 1b [Festuca arundinacea]
Sitaphal4contig01067	244	5	#N/A
Sitaphal4contig01069	362	4	gi|224146065|ref|XP_002325867.1| predicted protein [Populus trichocarpa]
Sitaphal4contig01070	404	4	#N/A
Sitaphal4contig01071	302	6	#N/A
Sitaphal4contig01072	212	4	#N/A
Sitaphal4contig01073	316	6	#N/A
Sitaphal4contig01074	408	7	gi|388503576|gb|AFK39854.1| unknown [Medicago truncatula]
Sitaphal4contig01075	252	6	#N/A
Sitaphal4contig01076	306	5	gi|226505846|ref|NP_001142241.1| uncharacterized protein LOC100274410 [Zea mays]
Sitaphal4contig01077	537	6	gi|356500805|ref|XP_003519221.1| PREDICTED: uncharacterized protein LOC100777719 [Glycine max]
Sitaphal4contig01079	393	2	#N/A
Sitaphal4contig01080	255	5	gi|297742713|emb|CBI35347.3| unnamed protein product [Vitis vinifera]
Sitaphal4contig01081	374	3	gi|255544189|ref|XP_002513157.1| pyruvate kinase, putative [Ricinus communis]
Sitaphal4contig01082	234	4	gi|47026872|gb|AAT08661.1| single-stranded DNA-binding replication protein A [Hyacinthus orientalis]
Sitaphal4contig01083	491	5	gi|359485014|ref|XP_002268721.2| PREDICTED: replication protein A 32 kDa subunit [Vitis vinifera]
Sitaphal4contig01084	303	4	#N/A
Sitaphal4contig01085	464	10	gi|255571087|ref|XP_002526494.1| 40S ribosomal protein S11, putative [Ricinus communis]
Sitaphal4contig01086	254	16	#N/A
Sitaphal4contig01087	324	4	#N/A
Sitaphal4contig01089	469	5	#N/A
Sitaphal4contig01091	363	5	gi|218200501|gb|EEC82928.1| hypothetical protein OsI_27885 [Oryza sativa Indica Group]
Sitaphal4contig01092	374	5	gi|224061527|ref|XP_002300524.1| NAC domain protein, IPR003441 [Populus trichocarpa]
Sitaphal4contig01094	237	4	#N/A
Sitaphal4contig01095	440	18	gi|297739499|emb|CBI29681.3| unnamed protein product [Vitis vinifera]
Sitaphal4contig01097	532	2	#N/A
Sitaphal4contig01099	473	1	gi|255582558|ref|XP_002532062.1| Glucan endo-1,3-beta-glucosidase precursor, putative [Ricinus communis]
Sitaphal4contig01101	566	5	gi|357478871|ref|XP_003609721.1| CRM domain-containing protein, putative [Medicago truncatula]
Sitaphal4contig01102	338	5	#N/A
Sitaphal4contig01103	465	4	gi|225448605|ref|XP_002278805.1| PREDICTED: uncharacterized protein At2g40430 [Vitis vinifera]
Sitaphal4contig01106	347	6	gi|242050850|ref|XP_002463169.1| hypothetical protein SORBIDRAFT_02g039000 [Sorghum bicolor]
Sitaphal4contig01107	296	7	#N/A
Sitaphal4contig01108	235	6	#N/A
Sitaphal4contig01109	439	6	gi|218194140|gb|EEC76567.1| hypothetical protein OsI_14395 [Oryza sativa Indica Group]
Sitaphal4contig01112	422	1	gi|224144852|ref|XP_002325438.1| cationic amino acid transporter [Populus trichocarpa]
Sitaphal4contig01113	256	3	gi|356533947|ref|XP_003535519.1| PREDICTED: probable exocyst complex component 4-like [Glycine max]
Sitaphal4contig01114	292	2	gi|118481312|gb|ABK92599.1| unknown [Populus trichocarpa]
Sitaphal4contig01115	457	2	gi|224098160|ref|XP_002311128.1| predicted protein [Populus trichocarpa]
Sitaphal4contig01116	200	5	gi|225448765|ref|XP_002281688.1| PREDICTED: macrophage erythroblast attacher [Vitis vinifera]
Sitaphal4contig01117	336	3	gi|224098160|ref|XP_002311128.1| predicted protein [Populus trichocarpa]
Sitaphal4contig01118	412	2	#N/A
Sitaphal4contig01119	230	3	#N/A
Sitaphal4contig01120	297	1	#N/A
Sitaphal4contig01121	354	3	#N/A
Sitaphal4contig01122	355	5	#N/A
Sitaphal4contig01125	471	3	#N/A
Sitaphal4contig01126	353	3	#N/A
Sitaphal4contig01127	204	4	#N/A
Sitaphal4contig01128	441	4	gi|356546225|ref|XP_003541530.1| PREDICTED: pre-mRNA-splicing factor CWC22 homolog [Glycine max]
Sitaphal4contig01129	316	4	#N/A
Sitaphal4contig01130	491	2	#N/A
Sitaphal4contig01132	450	2	gi|224132742|ref|XP_002321398.1| predicted protein [Populus trichocarpa]
Sitaphal4contig01133	212	4	gi|224069770|ref|XP_002303035.1| predicted protein [Populus trichocarpa]
Sitaphal4contig01134	419	5	gi|297744348|emb|CBI37318.3| unnamed protein product [Vitis vinifera]
Sitaphal4contig01135	303	4	#N/A
Sitaphal4contig01136	422	4	gi|255580677|ref|XP_002531161.1| vacuolar sorting protein, putative [Ricinus communis]
Sitaphal4contig01139	398	5	gi|115447229|ref|NP_001047394.1| Os02g0609400 [Oryza sativa Japonica Group]
Sitaphal4contig01143	526	4	gi|356538921|ref|XP_003537949.1| PREDICTED: linoleate 13S-lipoxygenase 2-1, chloroplastic-like [Glycine max]
Sitaphal4contig01145	268	5	#N/A
Sitaphal4contig01146	257	4	gi|224116382|ref|XP_002331968.1| predicted protein [Populus trichocarpa]
Sitaphal4contig01147	213	4	#N/A
Sitaphal4contig01148	244	4	#N/A
Sitaphal4contig01150	203	4	#N/A
Sitaphal4contig01151	390	8	gi|357498827|ref|XP_003619702.1| Ubiquitin-like protein [Medicago truncatula]
Sitaphal4contig01152	203	11	gi|342186084|emb|CCC95569.1| unnamed protein product [Trypanosoma congolense IL3000]
Sitaphal4contig01155	433	3	gi|2981631|dbj|BAA25253.1| unnamed protein product [Canis lupus familiaris]
Sitaphal4contig01156	265	3	#N/A
Sitaphal4contig01157	204	5	gi|326516328|dbj|BAJ92319.1| predicted protein [Hordeum vulgare subsp. vulgare]
Sitaphal4contig01158	262	6	gi|225458241|ref|XP_002282050.1| PREDICTED: protein RER1B [Vitis vinifera]
Sitaphal4contig01160	237	3	gi|357516155|ref|XP_003628366.1| hypothetical protein MTR_8g055930 [Medicago truncatula]
Sitaphal4contig01161	236	2	#N/A
Sitaphal4contig01163	254	5	#N/A
Sitaphal4contig01164	223	4	#N/A
Sitaphal4contig01167	416	4	gi|242080435|ref|XP_002444986.1| hypothetical protein SORBIDRAFT_07g002370 [Sorghum bicolor]
Sitaphal4contig01169	251	2	#N/A
Sitaphal4contig01171	214	2	#N/A
Sitaphal4contig01173	331	1	gi|302143739|emb|CBI22600.3| unnamed protein product [Vitis vinifera]
Sitaphal4contig01174	201	2	gi|356557140|ref|XP_003546876.1| PREDICTED: probable transcription factor PosF21-like [Glycine max]
Sitaphal4contig01177	1745	8	gi|224128884|ref|XP_002320445.1| predicted protein [Populus trichocarpa]
Sitaphal4contig01178	739	16	gi|225430021|ref|XP_002284175.1| PREDICTED: uncharacterized protein LOC100267889 [Vitis vinifera]
Sitaphal4contig01179	1128	25	gi|224092328|ref|XP_002309560.1| predicted protein [Populus trichocarpa]
Sitaphal4contig01180	680	6	gi|356521295|ref|XP_003529292.1| PREDICTED: uncharacterized protein LOC100809382 [Glycine max]
Sitaphal4contig01181	282	3	gi|359495463|ref|XP_002270292.2| PREDICTED: vacuolar protein 8-like [Vitis vinifera]
Sitaphal4contig01182	560	4	gi|147790993|emb|CAN63785.1| hypothetical protein VITISV_009254 [Vitis vinifera]
Sitaphal4contig01184	8343	70	gi|342316260|ref|YP_004769769.1| NADH-plastoquinone oxidoreductase subunit 7 [Magnolia kwangsiensis]
Sitaphal4contig01185	4801	167	gi|42795476|gb|AAS46043.1| photosystem II protein D2 [Oryza sativa Indica Group]
Sitaphal4contig01186	4692	219	gi|292559496|ref|YP_003540916.1| ATP synthase CF1 alpha chain [Phoenix dactylifera]
Sitaphal4contig01187	3988	32	gi|334362108|ref|YP_004564161.1| hypothetical chloroplast RF1 [Nelumbo nucifera]
Sitaphal4contig01188	3820	21	gi|225434540|ref|XP_002276855.1| PREDICTED: clathrin heavy chain 2 [Vitis vinifera]
Sitaphal4contig01189	3602	222	gi|295311633|ref|YP_003587244.1| ATPase subunit 1 [Citrullus lanatus]
Sitaphal4contig01190	3510	70	gi|255595575|ref|XP_002536345.1| conserved hypothetical protein [Ricinus communis]
Sitaphal4contig01191	3290	158	gi|74027109|gb|AAZ94659.1| ribulose-1,5-bisphosphate carboxylase/oxygenase large subunit [Cucumis sativus]
Sitaphal4contig01192	3262	41	gi|114107059|ref|YP_740215.1| cytochrome f [Liriodendron tulipifera]
Sitaphal4contig01193	3240	46	gi|326501056|dbj|BAJ98759.1| predicted protein [Hordeum vulgare subsp. vulgare]
Sitaphal4contig01194	3232	28	gi|225459364|ref|XP_002285808.1| PREDICTED: acetyl-CoA carboxylase 1-like [Vitis vinifera]
Sitaphal4contig01195	3173	126	gi|295311634|ref|YP_003587262.1| ATPase subunit 4 [Citrullus lanatus]
Sitaphal4contig01196	3036	186	gi|194033212|ref|YP_002000549.1| cytochrome c oxidase subunit 3 [Oryza sativa Japonica Group]
Sitaphal4contig01197	2956	32	gi|113200998|gb|ABI32513.1| NADH-plastoquinone oxidoreductase subunit K [Liriodendron tulipifera]
Sitaphal4contig01198	2823	76	gi|225444613|ref|XP_002275155.1| PREDICTED: sucrose synthase [Vitis vinifera]
Sitaphal4contig01199	2717	85	gi|316995997|dbj|BAD83425.2| ATP synthase F0 subunit 6 (mitochondrion) [Nicotiana tabacum]
Sitaphal4contig01200	2654	32	gi|225463618|ref|XP_002273207.1| PREDICTED: pyrophosphate-energized vacuolar membrane proton pump [Vitis vinifera]
Sitaphal4contig01201	2616	41	gi|347361140|gb|AEO86798.1| methionine synthase [Camellia sinensis]
Sitaphal4contig01202	2617	40	gi|225457939|ref|XP_002273785.1| PREDICTED: endoplasmin homolog [Vitis vinifera]
Sitaphal4contig01203	2574	15	gi|225441573|ref|XP_002281426.1| PREDICTED: eukaryotic translation initiation factor 3 subunit C-like [Vitis vinifera]
Sitaphal4contig01204	2531	41	gi|359486765|ref|XP_002282355.2| PREDICTED: delta-1-pyrroline-5-carboxylate synthase [Vitis vinifera]
Sitaphal4contig01205	2472	18	gi|225456004|ref|XP_002279101.1| PREDICTED: stromal 70 kDa heat shock-related protein, chloroplastic-like [Vitis vinifera]
Sitaphal4contig01206	2452	17	gi|225465369|ref|XP_002276380.1| PREDICTED: protein ETHYLENE INSENSITIVE 3-like [Vitis vinifera]
Sitaphal4contig01207	2437	176	gi|110083391|dbj|BAE97400.1| heat shock protein 90 [Nicotiana tabacum]
Sitaphal4contig01208	2436	48	gi|225438781|ref|XP_002283105.1| PREDICTED: polyadenylate-binding protein 2 [Vitis vinifera]
Sitaphal4contig01209	2408	12	gi|359483669|ref|XP_002274947.2| PREDICTED: uncharacterized protein LOC100253161 [Vitis vinifera]
Sitaphal4contig01210	2399	16	gi|225435800|ref|XP_002285750.1| PREDICTED: uncharacterized protein LOC100253534 [Vitis vinifera]
Sitaphal4contig01211	2346	15	gi|359478773|ref|XP_002283298.2| PREDICTED: callose synthase 3-like [Vitis vinifera]
Sitaphal4contig01212	2349	26	gi|62184034|gb|AAX73328.1| ATP synthase beta subunit [Banksia coccinea]
Sitaphal4contig01213	2300	21	gi|255545176|ref|XP_002513649.1| heat shock protein, putative [Ricinus communis]
Sitaphal4contig01214	2287	20	gi|255576995|ref|XP_002529382.1| Endosomal P24A protein precursor, putative [Ricinus communis]
Sitaphal4contig01215	2267	41	gi|9280612|gb|AAF86494.1|AF279447_1 NADH dehydrogenase subunit 9 [Lupinus luteus]
Sitaphal4contig01216	2238	20	gi|357144892|ref|XP_003573450.1| PREDICTED: putative phagocytic receptor 1b-like [Brachypodium distachyon]
Sitaphal4contig01217	2235	9	gi|224056479|ref|XP_002298876.1| predicted protein [Populus trichocarpa]
Sitaphal4contig01218	2235	23	gi|295291644|gb|ADF87507.1| ketol-acid reductoisomerase [Catharanthus roseus]
Sitaphal4contig01219	2226	16	gi|359475799|ref|XP_002285000.2| PREDICTED: uncharacterized protein LOC100264514 [Vitis vinifera]
Sitaphal4contig01220	2219	16	gi|359485756|ref|XP_002270014.2| PREDICTED: endoplasmin homolog [Vitis vinifera]
Sitaphal4contig01221	2176	19	gi|359494079|ref|XP_002277391.2| PREDICTED: LOW QUALITY PROTEIN: 65-kDa microtubule-associated protein 1-like [Vitis vinifera]
Sitaphal4contig01222	2183	28	gi|225441629|ref|XP_002282088.1| PREDICTED: T-complex protein 1 subunit theta [Vitis vinifera]
Sitaphal4contig01223	2181	25	gi|356523657|ref|XP_003530453.1| PREDICTED: luminal-binding protein 5 [Glycine max]
Sitaphal4contig01224	2143	37	gi|115604919|ref|YP_784371.1| ATP synthase CF1 alpha subunit [Drimys granadensis]
Sitaphal4contig01225	2144	36	gi|147784740|emb|CAN74796.1| hypothetical protein VITISV_000290 [Vitis vinifera]
Sitaphal4contig01226	2118	24	gi|225431871|ref|XP_002275593.1| PREDICTED: importin subunit alpha-1 [Vitis vinifera]
Sitaphal4contig01227	2119	52	gi|225434984|ref|XP_002284008.1| PREDICTED: heat shock cognate 70 kDa protein isoform 1 [Vitis vinifera]
Sitaphal4contig01228	2114	24	gi|255546341|ref|XP_002514230.1| malic enzyme, putative [Ricinus communis]
Sitaphal4contig01229	2113	50	gi|42795488|gb|AAS46055.1| photosystem I P700 chlorophyll A apoprotein A1 [Oryza sativa Indica Group]
Sitaphal4contig01230	2105	11	gi|255570990|ref|XP_002526446.1| heat shock protein, putative [Ricinus communis]
Sitaphal4contig01231	2094	49	gi|224132004|ref|XP_002328161.1| predicted protein [Populus trichocarpa]
Sitaphal4contig01232	2045	149	gi|372450308|ref|YP_005090490.1| NADH dehydrogenase subunit 6 (mitochondrion) [Lotus japonicus]
Sitaphal4contig01233	2041	11	gi|461736|sp|Q05046.1|CH62_CUCMA RecName: Full=Chaperonin CPN60-2, mitochondrial; AltName: Full=HSP60-2; Flags: Precursor
Sitaphal4contig01234	2014	16	gi|149938952|gb|ABR45721.1| P5CDH1 [Actinidia chinensis]
Sitaphal4contig01235	2011	22	gi|359474199|ref|XP_002274996.2| PREDICTED: signal peptide peptidase-like 2B-like [Vitis vinifera]
Sitaphal4contig01236	2010	14	gi|224136526|ref|XP_002326882.1| predicted protein [Populus trichocarpa]
Sitaphal4contig01237	2005	15	gi|15228832|ref|NP_191829.1| ABC transporter C family member 14 [Arabidopsis thaliana]
Sitaphal4contig01238	2006	11	gi|225453336|ref|XP_002270305.1| PREDICTED: glutaminyl-tRNA synthetase [Vitis vinifera]
Sitaphal4contig01239	2003	23	gi|30687142|ref|NP_850851.1| heavy metal transport/detoxification domain-containing protein [Arabidopsis thaliana]
Sitaphal4contig01240	1988	9	gi|359490404|ref|XP_002275092.2| PREDICTED: valyl-tRNA synthetase-like [Vitis vinifera]
Sitaphal4contig01241	1993	13	gi|357135516|ref|XP_003569355.1| PREDICTED: phospholipase D alpha 1-like [Brachypodium distachyon]
Sitaphal4contig01242	1992	33	gi|255557893|ref|XP_002519975.1| 2,3-bisphosphoglycerate-independent phosphoglycerate mutase [Ricinus communis]
Sitaphal4contig01243	1965	52	gi|224285101|gb|ACN40278.1| unknown [Picea sitchensis]
Sitaphal4contig01244	1956	29	gi|255560303|ref|XP_002521168.1| argininosuccinate synthase, putative [Ricinus communis]
Sitaphal4contig01245	1954	66	gi|359497288|ref|XP_002263566.2| PREDICTED: 70 kDa peptidyl-prolyl isomerase [Vitis vinifera]
Sitaphal4contig01246	1937	17	gi|224118402|ref|XP_002331473.1| ABC transporter family protein [Populus trichocarpa]
Sitaphal4contig01247	1948	16	gi|225453650|ref|XP_002267720.1| PREDICTED: protein LHY-like [Vitis vinifera]
Sitaphal4contig01248	1947	16	gi|24371053|dbj|BAC22124.1| t-complex polypeptide 1 [Bruguiera sexangula]
Sitaphal4contig01249	1928	25	gi|359494813|ref|XP_003634846.1| PREDICTED: protein FRIGIDA-like [Vitis vinifera]
Sitaphal4contig01250	1921	14	gi|326500658|dbj|BAJ94995.1| predicted protein [Hordeum vulgare subsp. vulgare]
Sitaphal4contig01251	1935	18	gi|225459364|ref|XP_002285808.1| PREDICTED: acetyl-CoA carboxylase 1-like [Vitis vinifera]
Sitaphal4contig01252	1922	20	gi|145408226|gb|ABP65665.1| VTC2-like protein [Actinidia chinensis]
Sitaphal4contig01253	1918	48	gi|225457034|ref|XP_002282761.1| PREDICTED: 1-deoxy-D-xylulose 5-phosphate reductoisomerase, chloroplastic [Vitis vinifera]
Sitaphal4contig01254	1910	30	gi|225425320|ref|XP_002273708.1| PREDICTED: calnexin homolog 1 [Vitis vinifera]
Sitaphal4contig01255	1899	22	gi|356504412|ref|XP_003520990.1| PREDICTED: 70 kDa peptidyl-prolyl isomerase-like [Glycine max]
Sitaphal4contig01256	1889	19	gi|225445041|ref|XP_002283310.1| PREDICTED: mitochondrial-processing peptidase subunit alpha [Vitis vinifera]
Sitaphal4contig01257	1877	29	gi|297734387|emb|CBI15634.3| unnamed protein product [Vitis vinifera]
Sitaphal4contig01258	1881	12	gi|356572846|ref|XP_003554576.1| PREDICTED: bifunctional aminoacyl-tRNA synthetase-like [Glycine max]
Sitaphal4contig01259	1834	16	gi|115436118|ref|NP_001042817.1| Os01g0300200 [Oryza sativa Japonica Group]
Sitaphal4contig01260	1856	14	gi|225447498|ref|XP_002267417.1| PREDICTED: long chain acyl-CoA synthetase 8 [Vitis vinifera]
Sitaphal4contig01261	1834	11	gi|218202444|gb|EEC84871.1| hypothetical protein OsI_32014 [Oryza sativa Indica Group]
Sitaphal4contig01262	1841	28	gi|255574373|ref|XP_002528100.1| Vacuolar cation/proton exchanger 1a, putative [Ricinus communis]
Sitaphal4contig01263	1830	12	gi|255583748|ref|XP_002532627.1| conserved hypothetical protein [Ricinus communis]
Sitaphal4contig01264	1827	14	gi|147806416|emb|CAN76550.1| hypothetical protein VITISV_031906 [Vitis vinifera]
Sitaphal4contig01265	1812	14	gi|225441219|ref|XP_002271629.1| PREDICTED: microtubule-associated protein 70-2 [Vitis vinifera]
Sitaphal4contig01266	1823	13	gi|335060420|gb|AEH27529.1| putative phosphoglucomutase [Amorphophallus konjac]
Sitaphal4contig01267	1821	15	gi|224131368|ref|XP_002321067.1| predicted protein [Populus trichocarpa]
Sitaphal4contig01268	1801	11	gi|147799198|emb|CAN65776.1| hypothetical protein VITISV_030414 [Vitis vinifera]
Sitaphal4contig01269	1810	16	gi|310877908|gb|ADP37185.1| putative monosaccharide transporter [Vitis vinifera]
Sitaphal4contig01270	1808	24	gi|225430261|ref|XP_002285072.1| PREDICTED: DEAD-box ATP-dependent RNA helicase 56-like [Vitis vinifera]
Sitaphal4contig01271	1794	12	gi|21616051|emb|CAC86003.1| aspartic proteinase [Theobroma cacao]
Sitaphal4contig01272	1771	25	gi|404481696|ref|YP_006666127.1| ribosomal protein S1 (mitochondrion) [Malus x domestica]
Sitaphal4contig01273	1783	13	gi|225458629|ref|XP_002284785.1| PREDICTED: ripening-related bZIP protein-like isoform 1 [Vitis vinifera]
Sitaphal4contig01274	1782	10	gi|225441513|ref|XP_002276025.1| PREDICTED: uncharacterized protein C18orf8 [Vitis vinifera]
Sitaphal4contig01275	1758	15	gi|399213|sp|P31542.1|CLPAB_SOLLC RecName: Full=ATP-dependent Clp protease ATP-binding subunit clpA homolog CD4B, chloroplastic; Flags: Precursor
Sitaphal4contig01276	1775	17	gi|255548323|ref|XP_002515218.1| Glycogen synthase kinase-3 beta, putative [Ricinus communis]
Sitaphal4contig01277	1759	30	gi|29468361|gb|AAO85520.1| ent-kaurene oxidase [Prunus persica]
Sitaphal4contig01278	1777	14	gi|410591621|sp|B3TPQ6.1|BCUSY_MAGGA RecName: Full=Beta-cubebene synthase; Short=Mg25
Sitaphal4contig01279	1781	38	gi|359484301|ref|XP_002281247.2| PREDICTED: eukaryotic initiation factor 4A-15-like [Vitis vinifera]
Sitaphal4contig01280	1748	13	gi|225461724|ref|XP_002285514.1| PREDICTED: protein transport protein Sec61 subunit alpha [Vitis vinifera]
Sitaphal4contig01281	1759	11	gi|225459758|ref|XP_002285900.1| PREDICTED: DNA-directed RNA polymerase II subunit RPB1-like [Vitis vinifera]
Sitaphal4contig01282	1764	101	gi|295311645|ref|YP_003587228.1| cytochrome c oxidase subunit 1 [Citrullus lanatus]
Sitaphal4contig01283	1757	33	gi|255578112|ref|XP_002529926.1| Aspartic proteinase precursor, putative [Ricinus communis]
Sitaphal4contig01284	1743	53	gi|255554971|ref|XP_002518523.1| Pectinesterase precursor, putative [Ricinus communis]
Sitaphal4contig01285	1721	7	gi|359472731|ref|XP_002277195.2| PREDICTED: uncharacterized protein LOC100262769 [Vitis vinifera]
Sitaphal4contig01286	1724	25	gi|359496374|ref|XP_002268599.2| PREDICTED: DUF246 domain-containing protein At1g04910-like [Vitis vinifera]
Sitaphal4contig01287	1717	16	gi|297733748|emb|CBI14995.3| unnamed protein product [Vitis vinifera]
Sitaphal4contig01288	1715	16	gi|242077364|ref|XP_002448618.1| hypothetical protein SORBIDRAFT_06g030260 [Sorghum bicolor]
Sitaphal4contig01289	1706	9	gi|359486460|ref|XP_002275157.2| PREDICTED: reticulon-like protein B16-like [Vitis vinifera]
Sitaphal4contig01290	1711	65	gi|224482647|gb|ACN50180.1| enolase [Annona cherimola]
Sitaphal4contig01291	1703	7	gi|225457805|ref|XP_002265920.1| PREDICTED: transcriptional corepressor SEUSS-like [Vitis vinifera]
Sitaphal4contig01292	1672	12	gi|147794040|emb|CAN60108.1| hypothetical protein VITISV_044328 [Vitis vinifera]
Sitaphal4contig01293	1698	16	gi|225450669|ref|XP_002283093.1| PREDICTED: eukaryotic translation initiation factor 3 subunit A [Vitis vinifera]
Sitaphal4contig01294	1692	14	gi|18424970|ref|NP_569013.1| Zincin-like metalloproteases family protein [Arabidopsis thaliana]
Sitaphal4contig01295	1697	44	gi|357471503|ref|XP_003606036.1| Photosystem I P700 chlorophyll a apoprotein [Medicago truncatula]
Sitaphal4contig01296	1699	62	gi|32480842|ref|NP_862753.1| photosystem I P700 chlorophyll a apoprotein A2 [Calycanthus floridus var. glaucus]
Sitaphal4contig01297	1681	11	gi|225426312|ref|XP_002268528.1| PREDICTED: dynamin-related protein 5A isoform 1 [Vitis vinifera]
Sitaphal4contig01298	1697	12	gi|356553218|ref|XP_003544955.1| PREDICTED: auxin response factor 8-like [Glycine max]
Sitaphal4contig01299	1685	12	gi|212275406|ref|NP_001130741.1| uncharacterized protein LOC100191845 precursor [Zea mays]
Sitaphal4contig01300	1686	15	gi|255556135|ref|XP_002519102.1| 4-hydroxy-3-methylbut-2-enyl diphosphate reductase, putative [Ricinus communis]
Sitaphal4contig01301	1677	27	gi|255591153|ref|XP_002535451.1| conserved hypothetical protein [Ricinus communis]
Sitaphal4contig01302	1679	21	gi|225428556|ref|XP_002284627.1| PREDICTED: dolichyl-diphosphooligosaccharide--protein glycosyltransferase 48 kDa subunit [Vitis vinifera]
Sitaphal4contig01303	1678	6	gi|224138524|ref|XP_002326624.1| predicted protein [Populus trichocarpa]
Sitaphal4contig01304	1672	12	gi|225459587|ref|XP_002285864.1| PREDICTED: protein disulfide-isomerase [Vitis vinifera]
Sitaphal4contig01305	1672	15	gi|225428013|ref|XP_002278408.1| PREDICTED: E3 ubiquitin-protein ligase UPL3-like isoform 1 [Vitis vinifera]
Sitaphal4contig01306	1671	19	gi|224114908|ref|XP_002316890.1| predicted protein [Populus trichocarpa]
Sitaphal4contig01307	1649	12	gi|225428372|ref|XP_002283406.1| PREDICTED: probable cellulose synthase A catalytic subunit 3 [UDP-forming]-like [Vitis vinifera]
Sitaphal4contig01308	1665	26	gi|224069008|ref|XP_002326252.1| predicted protein [Populus trichocarpa]
Sitaphal4contig01309	1654	11	gi|334362094|ref|YP_004564147.1| hypothetical chloroplast RF2 [Nelumbo nucifera]
Sitaphal4contig01310	1644	17	gi|356576799|ref|XP_003556517.1| PREDICTED: 26S protease regulatory subunit 6A homolog A-like [Glycine max]
Sitaphal4contig01311	1640	14	gi|225426010|ref|XP_002273198.1| PREDICTED: high mobility group B protein 13-like [Vitis vinifera]
Sitaphal4contig01312	1644	66	gi|225448323|ref|XP_002265476.1| PREDICTED: actin-101 [Vitis vinifera]
Sitaphal4contig01313	1635	25	gi|341575453|gb|AEK80406.1| protein disulfide isomerase [Gossypium hirsutum]
Sitaphal4contig01314	1639	19	gi|225425517|ref|XP_002267667.1| PREDICTED: polyamine oxidase [Vitis vinifera]
Sitaphal4contig01315	1640	47	gi|225463715|ref|XP_002263156.1| PREDICTED: dnaJ protein homolog [Vitis vinifera]
Sitaphal4contig01316	1621	15	gi|148927382|gb|ABR19827.1| cysteine proteinase [Elaeis guineensis]
Sitaphal4contig01317	1623	15	gi|225435313|ref|XP_002285136.1| PREDICTED: protein disulfide isomerase-like 1-4 isoform 1 [Vitis vinifera]
Sitaphal4contig01318	1608	10	gi|225449971|ref|XP_002272290.1| PREDICTED: protein transport protein SEC31 isoform 1 [Vitis vinifera]
Sitaphal4contig01319	1626	10	gi|155967407|gb|ABU41519.1| phosphoenolpyruvate carboxylase [Jatropha curcas]
Sitaphal4contig01320	1602	34	gi|357466771|ref|XP_003603670.1| Tubulin alpha-7 chain [Medicago truncatula]
Sitaphal4contig01321	1617	13	gi|302143856|emb|CBI22717.3| unnamed protein product [Vitis vinifera]
Sitaphal4contig01322	1613	27	gi|255572397|ref|XP_002527136.1| nucleic acid binding protein, putative [Ricinus communis]
Sitaphal4contig01323	1604	90	gi|225434307|ref|XP_002264609.1| PREDICTED: 60S ribosomal protein L10 [Vitis vinifera]
Sitaphal4contig01324	1602	15	gi|225430178|ref|XP_002284900.1| PREDICTED: transcriptional corepressor LEUNIG-like [Vitis vinifera]
Sitaphal4contig01325	1556	6	gi|359488327|ref|XP_003633742.1| PREDICTED: LOW QUALITY PROTEIN: auxin transport protein BIG-like [Vitis vinifera]
Sitaphal4contig01326	1595	14	gi|255577893|ref|XP_002529819.1| acetolactate synthase, putative [Ricinus communis]
Sitaphal4contig01327	1590	10	gi|224286133|gb|ACN40777.1| unknown [Picea sitchensis]
Sitaphal4contig01328	1593	12	gi|225433446|ref|XP_002285679.1| PREDICTED: probable DNA primase large subunit [Vitis vinifera]
Sitaphal4contig01329	1589	21	gi|86990289|emb|CAD98785.2| S-adenosylmethionine decarboxylase proenzyme [Vitis vinifera]
Sitaphal4contig01330	1585	19	gi|359480491|ref|XP_003632476.1| PREDICTED: homeobox-leucine zipper protein ATHB-6-like [Vitis vinifera]
Sitaphal4contig01331	1577	9	gi|225439892|ref|XP_002279291.1| PREDICTED: interactor of constitutive active ROPs 2, chloroplastic-like [Vitis vinifera]
Sitaphal4contig01332	1574	32	gi|380469910|gb|AFD62269.1| actin 2 [Annona cherimola]
Sitaphal4contig01333	1568	17	gi|242129046|gb|ACS83602.1| ATP synthase beta subunit 1 [Gossypium hirsutum]
Sitaphal4contig01334	1566	12	gi|317106666|dbj|BAJ53169.1| JHL18I08.3 [Jatropha curcas]
Sitaphal4contig01335	1564	28	gi|147859325|emb|CAN83958.1| hypothetical protein VITISV_039907 [Vitis vinifera]
Sitaphal4contig01336	1562	13	gi|255582570|ref|XP_002532068.1| tubulin alpha chain, putative [Ricinus communis]
Sitaphal4contig01337	1556	8	gi|225424693|ref|XP_002263653.1| PREDICTED: U4/U6 small nuclear ribonucleoprotein Prp31-like [Vitis vinifera]
Sitaphal4contig01338	1557	18	gi|225426385|ref|XP_002271992.1| PREDICTED: tubulin beta-2 chain [Vitis vinifera]
Sitaphal4contig01339	1550	7	gi|217074984|gb|ACJ85852.1| unknown [Medicago truncatula]
Sitaphal4contig01340	1517	10	gi|225448823|ref|XP_002282354.1| PREDICTED: splicing factor 3B subunit 3-like [Vitis vinifera]
Sitaphal4contig01341	1539	36	gi|225458173|ref|XP_002281107.1| PREDICTED: 26S protease regulatory subunit S10B homolog B [Vitis vinifera]
Sitaphal4contig01342	1546	25	gi|359480491|ref|XP_003632476.1| PREDICTED: homeobox-leucine zipper protein ATHB-6-like [Vitis vinifera]
Sitaphal4contig01343	1540	17	#N/A
Sitaphal4contig01344	1542	14	gi|225425280|ref|XP_002271514.1| PREDICTED: transaldolase isoform 1 [Vitis vinifera]
Sitaphal4contig01345	1535	12	gi|225458772|ref|XP_002285122.1| PREDICTED: metal transporter Nramp2-like [Vitis vinifera]
Sitaphal4contig01346	1535	10	gi|297738695|emb|CBI27940.3| unnamed protein product [Vitis vinifera]
Sitaphal4contig01347	1537	33	gi|211906450|gb|ACJ11718.1| phosphoglycerate kinase [Gossypium hirsutum]
Sitaphal4contig01348	1533	14	gi|342316254|ref|YP_004769763.1| NADH-plastoquinone oxidoreductase subunit 4 [Magnolia kwangsiensis]
Sitaphal4contig01349	1527	17	gi|356554251|ref|XP_003545462.1| PREDICTED: protein argonaute 4-like [Glycine max]
Sitaphal4contig01350	1499	12	gi|359482888|ref|XP_002283588.2| PREDICTED: auxin-responsive protein IAA26-like [Vitis vinifera]
Sitaphal4contig01351	1530	17	gi|225465764|ref|XP_002266630.1| PREDICTED: bifunctional polymyxin resistance protein ArnA [Vitis vinifera]
Sitaphal4contig01352	1524	15	gi|225458701|ref|XP_002284973.1| PREDICTED: cysteine proteinase RD21a-like [Vitis vinifera]
Sitaphal4contig01353	1519	39	gi|356526848|ref|XP_003532028.1| PREDICTED: nucleobase-ascorbate transporter 6-like [Glycine max]
Sitaphal4contig01354	1510	15	gi|225451754|ref|XP_002280247.1| PREDICTED: eukaryotic translation initiation factor 3 subunit M [Vitis vinifera]
Sitaphal4contig01355	1513	10	gi|359484471|ref|XP_002281345.2| PREDICTED: casein kinase I isoform delta-like [Vitis vinifera]
Sitaphal4contig01356	1500	9	gi|359478703|ref|XP_002275617.2| PREDICTED: ubiquitin-activating enzyme E1 1 [Vitis vinifera]
Sitaphal4contig01357	1514	7	gi|359487430|ref|XP_002263417.2| PREDICTED: protein KIAA0664 homolog [Vitis vinifera]
Sitaphal4contig01358	1508	27	gi|192764525|gb|ACF05806.1| PAE [Litchi chinensis]
Sitaphal4contig01359	1493	10	gi|356549184|ref|XP_003542977.1| PREDICTED: protein LST8 homolog [Glycine max]
Sitaphal4contig01360	1501	36	gi|11131631|sp|O81919.1|CALR_BETVU RecName: Full=Calreticulin; Flags: Precursor
Sitaphal4contig01361	1497	40	gi|34223521|gb|AAQ63003.1| oil palm profilin-like allergen PF3 [Elaeis guineensis]
Sitaphal4contig01362	1492	8	gi|224123204|ref|XP_002330364.1| predicted protein [Populus trichocarpa]
Sitaphal4contig01363	1496	11	gi|255538872|ref|XP_002510501.1| hypothetical protein RCOM_1596950 [Ricinus communis]
Sitaphal4contig01364	1488	28	gi|255557233|ref|XP_002519647.1| ornithine aminotransferase, putative [Ricinus communis]
Sitaphal4contig01365	1484	10	gi|225458824|ref|XP_002285282.1| PREDICTED: interferon-related developmental regulator 1 [Vitis vinifera]
Sitaphal4contig01366	1480	14	gi|356543420|ref|XP_003540158.1| PREDICTED: transmembrane 9 superfamily member 3-like [Glycine max]
Sitaphal4contig01367	1484	41	gi|225450135|ref|XP_002279466.1| PREDICTED: ATP synthase subunit O, mitochondrial isoform 1 [Vitis vinifera]
Sitaphal4contig01368	1482	41	gi|359493457|ref|XP_002278756.2| PREDICTED: elongation factor 1-gamma-like [Vitis vinifera]
Sitaphal4contig01369	1475	28	gi|79382269|ref|NP_177741.3| prolyl oligopeptidase-like protein [Arabidopsis thaliana]
Sitaphal4contig01370	1453	12	gi|225428067|ref|XP_002279715.1| PREDICTED: probable 26S proteasome non-ATPase regulatory subunit 3 [Vitis vinifera]
Sitaphal4contig01371	1461	9	gi|125553272|gb|EAY98981.1| hypothetical protein OsI_20939 [Oryza sativa Indica Group]
Sitaphal4contig01372	1467	29	gi|727411|gb|AAC97525.1| flavanone 3-hydroxylase [Persea americana]
Sitaphal4contig01373	1462	10	gi|359475304|ref|XP_003631645.1| PREDICTED: coatomer subunit gamma-2-like [Vitis vinifera]
Sitaphal4contig01374	1462	7	gi|242037409|ref|XP_002466099.1| hypothetical protein SORBIDRAFT_01g001200 [Sorghum bicolor]
Sitaphal4contig01375	1461	17	gi|224117826|ref|XP_002331641.1| predicted protein [Populus trichocarpa]
Sitaphal4contig01376	1441	12	gi|225435608|ref|XP_002285629.1| PREDICTED: zinc finger CCCH domain-containing protein 14-like [Vitis vinifera]
Sitaphal4contig01377	1454	10	gi|40317278|gb|AAR84297.1| UDP-glucose dehydrogenase [Cinnamomum osmophloeum]
Sitaphal4contig01378	1454	9	gi|225427896|ref|XP_002276670.1| PREDICTED: uncharacterized protein LOC100253759 [Vitis vinifera]
Sitaphal4contig01379	1450	15	gi|255557303|ref|XP_002519682.1| Calcyclin-binding protein, putative [Ricinus communis]
Sitaphal4contig01380	1442	12	gi|356539715|ref|XP_003538340.1| PREDICTED: 26S protease regulatory subunit 6B homolog [Glycine max]
Sitaphal4contig01381	1448	44	gi|296081197|emb|CBI18223.3| unnamed protein product [Vitis vinifera]
Sitaphal4contig01382	1449	15	gi|255539056|ref|XP_002510593.1| nucleoredoxin, putative [Ricinus communis]
Sitaphal4contig01383	1435	10	gi|225452843|ref|XP_002278470.1| PREDICTED: granule-bound starch synthase 2, chloroplastic/amyloplastic-like [Vitis vinifera]
Sitaphal4contig01384	1436	8	gi|255545904|ref|XP_002514012.1| WD and tetratricopeptide repeat protein, putative [Ricinus communis]
Sitaphal4contig01385	1430	11	gi|224056885|ref|XP_002299072.1| predicted protein [Populus trichocarpa]
Sitaphal4contig01386	1433	11	gi|225462254|ref|XP_002263263.1| PREDICTED: glyceraldehyde-3-phosphate dehydrogenase, cytosolic [Vitis vinifera]
Sitaphal4contig01387	1425	14	#N/A
Sitaphal4contig01388	1427	10	gi|356567256|ref|XP_003551837.1| PREDICTED: 3-oxoacyl-[acyl-carrier-protein] reductase, chloroplastic-like [Glycine max]
Sitaphal4contig01389	1417	6	gi|359476705|ref|XP_003631879.1| PREDICTED: succinate dehydrogenase [ubiquinone] flavoprotein subunit 1, mitochondrial isoform 2 [Vitis vinifera]
Sitaphal4contig01390	1415	13	gi|297740039|emb|CBI30221.3| unnamed protein product [Vitis vinifera]
Sitaphal4contig01391	1411	12	gi|224108009|ref|XP_002314686.1| predicted protein [Populus trichocarpa]
Sitaphal4contig01392	1420	14	gi|81076111|gb|ABB55387.1| ADP,ATP carrier protein precursor-like [Solanum tuberosum]
Sitaphal4contig01393	1421	9	gi|225441082|ref|XP_002264567.1| PREDICTED: uncharacterized protein C19orf29 homolog [Vitis vinifera]
Sitaphal4contig01394	1413	9	gi|147799889|emb|CAN77321.1| hypothetical protein VITISV_008818 [Vitis vinifera]
Sitaphal4contig01395	1410	8	gi|225462949|ref|XP_002268416.1| PREDICTED: probable S-acyltransferase At1g69420-like [Vitis vinifera]
Sitaphal4contig01396	1414	8	gi|255555465|ref|XP_002518769.1| Protein CYPRO4, putative [Ricinus communis]
Sitaphal4contig01397	1403	13	gi|147861248|emb|CAN79321.1| hypothetical protein VITISV_018984 [Vitis vinifera]
Sitaphal4contig01398	1413	18	gi|225457731|ref|XP_002278176.1| PREDICTED: chaperone protein dnaJ 10 [Vitis vinifera]
Sitaphal4contig01399	1410	16	gi|14548099|sp|Q9SSV4.1|INO1_NICPA RecName: Full=Inositol-3-phosphate synthase; Short=MIP synthase; AltName: Full=Myo-inositol 1-phosphate synthase; Short=IPS; Short=MI-1-P synthase
Sitaphal4contig01400	1409	12	gi|357452871|ref|XP_003596712.1| Shaggy-related protein kinase [Medicago truncatula]
Sitaphal4contig01401	1409	10	gi|25901033|dbj|BAC41250.1| vacuolar proton-inorganic pyrophosphatase [Pyrus communis]
Sitaphal4contig01402	1408	70	gi|55168340|gb|AAV44205.1| unknow protein [Oryza sativa Japonica Group]
Sitaphal4contig01403	1382	9	gi|115435934|ref|NP_001042725.1| Os01g0276100 [Oryza sativa Japonica Group]
Sitaphal4contig01404	1399	8	gi|225428987|ref|XP_002265287.1| PREDICTED: ribosomal RNA large subunit methyltransferase N [Vitis vinifera]
Sitaphal4contig01405	1396	10	gi|255543963|ref|XP_002513044.1| Aspartic proteinase nepenthesin-1 precursor, putative [Ricinus communis]
Sitaphal4contig01406	1384	17	gi|225457219|ref|XP_002284053.1| PREDICTED: ATP synthase subunit gamma, mitochondrial [Vitis vinifera]
Sitaphal4contig01407	1393	8	gi|356509050|ref|XP_003523265.1| PREDICTED: uncharacterized protein sll1770-like [Glycine max]
Sitaphal4contig01408	1397	8	gi|225448311|ref|XP_002264923.1| PREDICTED: uncharacterized protein LOC100257088 [Vitis vinifera]
Sitaphal4contig01409	1393	19	gi|18000074|gb|AAL54888.1|AF116915_1 obtusifoliol-14-demethylase [Nicotiana tabacum]
Sitaphal4contig01410	1396	43	gi|159138929|gb|ABW89464.1| glutamine synthetase [Gossypium hirsutum]
Sitaphal4contig01411	1359	8	gi|147810382|emb|CAN67631.1| hypothetical protein VITISV_035299 [Vitis vinifera]
Sitaphal4contig01412	1395	23	gi|359472693|ref|XP_002282337.2| PREDICTED: probable nitrite transporter At1g68570 [Vitis vinifera]
Sitaphal4contig01413	1350	8	gi|224138828|ref|XP_002326700.1| predicted protein [Populus trichocarpa]
Sitaphal4contig01414	1374	6	gi|321437419|gb|ADW83720.1| ribosomal protein S4 [Musa acuminata AAA Group]
Sitaphal4contig01415	1385	17	gi|224124562|ref|XP_002330054.1| predicted protein [Populus trichocarpa]
Sitaphal4contig01416	1381	7	gi|224077626|ref|XP_002305334.1| predicted protein [Populus trichocarpa]
Sitaphal4contig01417	1374	9	gi|242047162|ref|XP_002461327.1| hypothetical protein SORBIDRAFT_02g000980 [Sorghum bicolor]
Sitaphal4contig01418	1380	11	gi|297737172|emb|CBI26373.3| unnamed protein product [Vitis vinifera]
Sitaphal4contig01419	1382	15	gi|225456343|ref|XP_002283880.1| PREDICTED: SUMO-activating enzyme subunit 1B [Vitis vinifera]
Sitaphal4contig01420	1378	22	gi|255541244|ref|XP_002511686.1| arginase, putative [Ricinus communis]
Sitaphal4contig01421	1374	52	gi|116789010|gb|ABK25081.1| unknown [Picea sitchensis]
Sitaphal4contig01422	1367	13	gi|224141215|ref|XP_002323970.1| predicted protein [Populus trichocarpa]
Sitaphal4contig01423	1368	10	gi|225452432|ref|XP_002274197.1| PREDICTED: uncharacterized protein LOC100267992 [Vitis vinifera]
Sitaphal4contig01424	1365	27	gi|126566050|gb|ABO20854.1| hypothetical protein [Lilium longiflorum]
Sitaphal4contig01425	1360	9	gi|356512622|ref|XP_003525017.1| PREDICTED: ATPase 11, plasma membrane-type-like isoform 1 [Glycine max]
Sitaphal4contig01426	1363	9	gi|225433924|ref|XP_002268700.1| PREDICTED: salt tolerance-like protein [Vitis vinifera]
Sitaphal4contig01427	1348	18	gi|255585293|ref|XP_002533345.1| Late embryogenesis abundant protein Lea14-A, putative [Ricinus communis]
Sitaphal4contig01428	1359	9	gi|225451597|ref|XP_002275779.1| PREDICTED: aspartokinase 3, chloroplastic-like [Vitis vinifera]
Sitaphal4contig01429	1354	9	gi|225450069|ref|XP_002274267.1| PREDICTED: DNA topoisomerase 2-like [Vitis vinifera]
Sitaphal4contig01430	1354	33	gi|255585546|ref|XP_002533463.1| malate dehydrogenase, putative [Ricinus communis]
Sitaphal4contig01431	1354	23	gi|297734622|emb|CBI16673.3| unnamed protein product [Vitis vinifera]
Sitaphal4contig01432	1354	12	gi|224108115|ref|XP_002314727.1| predicted protein [Populus trichocarpa]
Sitaphal4contig01433	1344	9	gi|225433195|ref|XP_002281751.1| PREDICTED: uncharacterized protein LOC100258054 [Vitis vinifera]
Sitaphal4contig01434	1344	7	gi|224086775|ref|XP_002307959.1| predicted protein [Populus trichocarpa]
Sitaphal4contig01435	1350	16	gi|195621752|gb|ACG32706.1| pyruvate dehydrogenase E1 component subunit beta [Zea mays]
Sitaphal4contig01436	1336	6	gi|296083449|emb|CBI23407.3| unnamed protein product [Vitis vinifera]
Sitaphal4contig01437	1345	22	gi|82470779|gb|ABB77426.1| Skp1-like protein 1 [Petunia integrifolia subsp. inflata]
Sitaphal4contig01438	1338	10	gi|225423595|ref|XP_002273965.1| PREDICTED: haloacid dehalogenase-like hydrolase domain-containing-like isoform 2 [Vitis vinifera]
Sitaphal4contig01439	1342	23	gi|255545020|ref|XP_002513571.1| spermidine synthase 1, putative [Ricinus communis]
Sitaphal4contig01440	1332	8	gi|224125340|ref|XP_002329781.1| predicted protein [Populus trichocarpa]
Sitaphal4contig01441	1340	11	gi|224116570|ref|XP_002317334.1| predicted protein [Populus trichocarpa]
Sitaphal4contig01442	1319	4	gi|359493041|ref|XP_002267014.2| PREDICTED: uncharacterized protein LOC100242745 [Vitis vinifera]
Sitaphal4contig01443	1214	6	gi|297740481|emb|CBI30663.3| unnamed protein product [Vitis vinifera]
Sitaphal4contig01444	1328	8	gi|224134238|ref|XP_002321770.1| predicted protein [Populus trichocarpa]
Sitaphal4contig01445	1317	7	gi|359489318|ref|XP_002269466.2| PREDICTED: eukaryotic translation initiation factor 4G-like [Vitis vinifera]
Sitaphal4contig01446	1328	7	gi|224127446|ref|XP_002320076.1| integral membrane single C2 domain protein [Populus trichocarpa]
Sitaphal4contig01447	1321	9	gi|225459806|ref|XP_002285912.1| PREDICTED: T-complex protein 1 subunit beta [Vitis vinifera]
Sitaphal4contig01448	1316	7	gi|296081597|emb|CBI20602.3| unnamed protein product [Vitis vinifera]
Sitaphal4contig01449	1297	9	gi|148905742|gb|ABR16035.1| unknown [Picea sitchensis]
Sitaphal4contig01450	1315	9	gi|225440638|ref|XP_002278975.1| PREDICTED: probable 26S proteasome non-ATPase regulatory subunit 7 [Vitis vinifera]
Sitaphal4contig01451	1320	11	gi|356514113|ref|XP_003525751.1| PREDICTED: FAM10 family protein At4g22670-like [Glycine max]
Sitaphal4contig01452	1316	7	gi|225433864|ref|XP_002264735.1| PREDICTED: uncharacterized protein LOC100264644 [Vitis vinifera]
Sitaphal4contig01453	1314	11	gi|375151860|gb|AFA36446.1| GBSSII-2 [Citrus sinensis]
Sitaphal4contig01454	1313	13	gi|29373077|gb|AAO72533.1| pyruvate decarboxylase 1 [Lotus corniculatus]
Sitaphal4contig01455	1311	7	gi|356498387|ref|XP_003518034.1| PREDICTED: acidic leucine-rich nuclear phosphoprotein 32-related protein-like [Glycine max]
Sitaphal4contig01456	1307	7	gi|225449483|ref|XP_002278500.1| PREDICTED: uncharacterized protein LOC100244410 [Vitis vinifera]
Sitaphal4contig01457	1304	13	gi|192913030|gb|ACF06623.1| NADP-isocitrate dehydrogenase [Elaeis guineensis]
Sitaphal4contig01458	1294	8	gi|356507284|ref|XP_003522398.1| PREDICTED: uncharacterized protein LOC100809147 isoform 1 [Glycine max]
Sitaphal4contig01459	1293	25	gi|16754879|dbj|BAB71802.1| coclaurine N-methyltransferase [Coptis japonica]
Sitaphal4contig01460	1290	47	gi|13537528|dbj|BAB40789.1| dihydroflavonol 4-reductase [Lilium hybrid division I]
Sitaphal4contig01461	1280	16	gi|225457963|ref|XP_002275306.1| PREDICTED: tubulin beta-1 chain [Vitis vinifera]
Sitaphal4contig01462	1291	38	gi|344330778|gb|AEN19292.1| anthocyanidin synthase [Prunus salicina var. cordata]
Sitaphal4contig01463	1290	40	gi|125995173|dbj|BAF47270.1| chitinase C [Ananas comosus]
Sitaphal4contig01464	1279	8	gi|359480844|ref|XP_002276745.2| PREDICTED: uncharacterized protein LOC100252593 [Vitis vinifera]
Sitaphal4contig01465	1284	6	gi|225463049|ref|XP_002268107.1| PREDICTED: uncharacterized methyltransferase At2g41040, chloroplastic [Vitis vinifera]
Sitaphal4contig01466	1289	75	gi|32454782|tpe|CAD91911.1| TPA: putative anthocyanidin reductase [Vitis vinifera]
Sitaphal4contig01467	1285	9	gi|147773391|emb|CAN60272.1| hypothetical protein VITISV_016416 [Vitis vinifera]
Sitaphal4contig01468	1285	11	gi|115438861|ref|NP_001043710.1| Os01g0647100 [Oryza sativa Japonica Group]
Sitaphal4contig01469	1286	26	gi|147790149|emb|CAN70125.1| hypothetical protein VITISV_001107 [Vitis vinifera]
Sitaphal4contig01470	1275	6	gi|302142686|emb|CBI19889.3| unnamed protein product [Vitis vinifera]
Sitaphal4contig01471	1278	7	gi|254031587|gb|ACT54483.1| sucrose synthase [Borassus flabellifer]
Sitaphal4contig01472	1261	7	gi|399940|sp|Q01899.1|HSP7M_PHAVU RecName: Full=Heat shock 70 kDa protein, mitochondrial; Flags: Precursor
Sitaphal4contig01473	1268	9	gi|225460726|ref|XP_002271919.1| PREDICTED: uncharacterized protein LOC100257298 [Vitis vinifera]
Sitaphal4contig01474	1272	8	gi|225457646|ref|XP_002275328.1| PREDICTED: uncharacterized protein LOC100263332 [Vitis vinifera]
Sitaphal4contig01475	1267	8	gi|297744588|emb|CBI37850.3| unnamed protein product [Vitis vinifera]
Sitaphal4contig01476	1273	6	gi|75244686|sp|Q8H252.1|RBR_COCNU RecName: Full=Retinoblastoma-related protein
Sitaphal4contig01477	1269	8	gi|224125336|ref|XP_002329780.1| predicted protein [Populus trichocarpa]
Sitaphal4contig01478	1268	17	gi|359806140|ref|NP_001241450.1| uncharacterized protein LOC100778716 precursor [Glycine max]
Sitaphal4contig01479	1259	6	gi|32480886|ref|NP_862797.1| Ycf2 [Calycanthus floridus var. glaucus]
Sitaphal4contig01480	1264	7	gi|225437598|ref|XP_002271147.1| PREDICTED: nodal modulator 1 [Vitis vinifera]
Sitaphal4contig01481	1264	21	gi|359485351|ref|XP_002279162.2| PREDICTED: 3-hydroxyisobutyryl-CoA hydrolase-like protein 5-like [Vitis vinifera]
Sitaphal4contig01482	1256	10	gi|255546033|ref|XP_002514076.1| DNA binding protein, putative [Ricinus communis]
Sitaphal4contig01483	1254	7	gi|90403703|gb|ABD93745.1| RNA polymerase beta chain [Annona muricata]
Sitaphal4contig01484	1255	65	gi|225448367|ref|XP_002268645.1| PREDICTED: 60S acidic ribosomal protein P0 [Vitis vinifera]
Sitaphal4contig01485	1254	7	gi|296085801|emb|CBI31125.3| unnamed protein product [Vitis vinifera]
Sitaphal4contig01486	1256	11	gi|406870061|gb|AFS65104.1| 40S ribosomal protein S3a-like protein [Elaeis guineensis]
Sitaphal4contig01487	1246	9	gi|255580000|ref|XP_002530834.1| 26S proteasome non-atpase regulatory subunit, putative [Ricinus communis]
Sitaphal4contig01488	1248	20	gi|323649886|ref|YP_004237259.1| cytochrome c biogenesis FN (mitochondrion) [Ricinus communis]
Sitaphal4contig01489	1252	8	gi|224137382|ref|XP_002327112.1| predicted protein [Populus trichocarpa]
Sitaphal4contig01490	1248	9	gi|225442184|ref|XP_002276358.1| PREDICTED: PHD finger protein ALFIN-LIKE 5 isoform 1 [Vitis vinifera]
Sitaphal4contig01491	1236	7	gi|225434808|ref|XP_002282278.1| PREDICTED: eukaryotic translation initiation factor 3 subunit G-B [Vitis vinifera]
Sitaphal4contig01492	1240	6	gi|228481109|gb|ACQ42253.1| SnRK2 calcium sensor [Nicotiana plumbaginifolia]
Sitaphal4contig01493	1240	18	gi|357490289|ref|XP_003615432.1| hypothetical protein MTR_5g067940 [Medicago truncatula]
Sitaphal4contig01494	1231	8	gi|114217397|dbj|BAF31234.1| beta-D-galactosidase [Persea americana]
Sitaphal4contig01495	1240	10	#N/A
Sitaphal4contig01496	1239	8	gi|225432272|ref|XP_002272195.1| PREDICTED: cullin-1 isoform 1 [Vitis vinifera]
Sitaphal4contig01497	1233	8	gi|357132606|ref|XP_003567920.1| PREDICTED: probable ubiquitin-conjugating enzyme E2 25-like [Brachypodium distachyon]
Sitaphal4contig01498	1226	9	gi|222628817|gb|EEE60949.1| hypothetical protein OsJ_14706 [Oryza sativa Japonica Group]
Sitaphal4contig01499	1229	9	gi|225441510|ref|XP_002275932.1| PREDICTED: DNA (cytosine-5)-methyltransferase 1-like [Vitis vinifera]
Sitaphal4contig01500	1237	10	gi|224073212|ref|XP_002304026.1| predicted protein [Populus trichocarpa]
Sitaphal4contig01501	1230	17	gi|224072439|ref|XP_002303732.1| predicted protein [Populus trichocarpa]
Sitaphal4contig01502	1207	9	gi|255539763|ref|XP_002510946.1| conserved hypothetical protein [Ricinus communis]
Sitaphal4contig01503	1225	14	gi|225436536|ref|XP_002277270.1| PREDICTED: uncharacterized protein DDB_G0273453/DDB_G0273565-like [Vitis vinifera]
Sitaphal4contig01504	1228	6	gi|359479082|ref|XP_002272646.2| PREDICTED: uncharacterized protein LOC100259916 [Vitis vinifera]
Sitaphal4contig01505	1218	24	gi|224102515|ref|XP_002312708.1| porin/voltage-dependent anion-selective channel protein [Populus trichocarpa]
Sitaphal4contig01506	1227	14	#N/A
Sitaphal4contig01507	1227	12	gi|3202028|gb|AAC19395.1| cystathionine gamma-synthase [Mesembryanthemum crystallinum]
Sitaphal4contig01508	1221	5	gi|357124958|ref|XP_003564163.1| PREDICTED: uncharacterized protein LOC100842936 [Brachypodium distachyon]
Sitaphal4contig01509	1217	9	gi|225448215|ref|XP_002269221.1| PREDICTED: serine/threonine-protein kinase SRK2B isoform 1 [Vitis vinifera]
Sitaphal4contig01510	1217	8	gi|115467244|ref|NP_001057221.1| Os06g0231300 [Oryza sativa Japonica Group]
Sitaphal4contig01511	1213	7	gi|359486157|ref|XP_002263053.2| PREDICTED: 60S ribosomal protein L3 [Vitis vinifera]
Sitaphal4contig01512	1210	14	gi|297735477|emb|CBI17917.3| unnamed protein product [Vitis vinifera]
Sitaphal4contig01513	1205	9	gi|225434245|ref|XP_002280402.1| PREDICTED: dihydrodipicolinate reductase 1, chloroplastic-like [Vitis vinifera]
Sitaphal4contig01514	1214	11	gi|297734500|emb|CBI15747.3| unnamed protein product [Vitis vinifera]
Sitaphal4contig01515	1203	9	#N/A
Sitaphal4contig01516	1207	7	gi|356497716|ref|XP_003517705.1| PREDICTED: eukaryotic translation initiation factor 3 subunit I-like [Glycine max]
Sitaphal4contig01517	1203	8	gi|296084547|emb|CBI25568.3| unnamed protein product [Vitis vinifera]
Sitaphal4contig01518	1205	7	gi|359478213|ref|XP_002278433.2| PREDICTED: BTB/POZ and TAZ domain-containing protein 3 [Vitis vinifera]
Sitaphal4contig01519	1205	6	gi|359489869|ref|XP_002270776.2| PREDICTED: uncharacterized protein LOC100249386 [Vitis vinifera]
Sitaphal4contig01520	1203	12	gi|118484193|gb|ABK93977.1| unknown [Populus trichocarpa]
Sitaphal4contig01521	1205	9	gi|359482366|ref|XP_003632761.1| PREDICTED: pre-mRNA-processing-splicing factor 8-like isoform 1 [Vitis vinifera]
Sitaphal4contig01522	1195	6	gi|225461808|ref|XP_002285634.1| PREDICTED: probable rhamnose biosynthetic enzyme 1 [Vitis vinifera]
Sitaphal4contig01523	1188	5	gi|224138844|ref|XP_002326704.1| predicted protein [Populus trichocarpa]
Sitaphal4contig01524	1202	35	gi|342316130|ref|YP_004769639.1| acetyl-CoA carboxylase carboxyltransferase beta subunit (chloroplast) [Spirodela polyrhiza]
Sitaphal4contig01525	1166	6	gi|147863424|emb|CAN79766.1| hypothetical protein VITISV_042919 [Vitis vinifera]
Sitaphal4contig01526	1198	7	gi|225439699|ref|XP_002271868.1| PREDICTED: uncharacterized protein LOC100243025 [Vitis vinifera]
Sitaphal4contig01527	1200	30	gi|350543336|gb|AEQ29857.1| aquaporin PIP2 [Malus prunifolia]
Sitaphal4contig01528	1199	23	#N/A
Sitaphal4contig01529	1199	10	gi|3914449|sp|O64982.1|PRS7_PRUPE RecName: Full=26S protease regulatory subunit 7; AltName: Full=26S proteasome AAA-ATPase subunit RPT1; AltName: Full=26S proteasome subunit 7; AltName: Full=Regulatory particle triple-A ATPase subunit 1
Sitaphal4contig01530	1178	10	gi|359491066|ref|XP_002279926.2| PREDICTED: uncharacterized protein LOC100266414 [Vitis vinifera]
Sitaphal4contig01531	1193	8	gi|225423779|ref|XP_002277341.1| PREDICTED: alanyl-tRNA synthetase-like [Vitis vinifera]
Sitaphal4contig01532	1194	82	gi|296084316|emb|CBI24704.3| unnamed protein product [Vitis vinifera]
Sitaphal4contig01533	1192	22	gi|372450273|ref|YP_005090456.1| rpl16 gene product (mitochondrion) [Millettia pinnata]
Sitaphal4contig01534	1170	7	gi|224102579|ref|XP_002312733.1| predicted protein [Populus trichocarpa]
Sitaphal4contig01535	1186	4	gi|356563543|ref|XP_003550021.1| PREDICTED: putative prolyl 4-hydroxylase-like [Glycine max]
Sitaphal4contig01536	1188	14	gi|223018283|gb|ACM78033.1| beta-tubulin [Citrus maxima]
Sitaphal4contig01537	1150	6	gi|225458217|ref|XP_002281804.1| PREDICTED: mannan endo-1,4-beta-mannosidase 7 [Vitis vinifera]
Sitaphal4contig01538	1187	13	gi|356540213|ref|XP_003538584.1| PREDICTED: T-complex protein 1 subunit epsilon-like [Glycine max]
Sitaphal4contig01539	1170	15	gi|225423491|ref|XP_002269100.1| PREDICTED: 14-3-3-like protein GF14 iota-like [Vitis vinifera]
Sitaphal4contig01540	1178	11	gi|219842168|dbj|BAH10641.1| 2-methyl-6-phytylbenzoquinone methyltranferase [Hevea brasiliensis]
Sitaphal4contig01541	1174	62	gi|374256065|gb|AEZ00894.1| putative cytosolic ascorbate peroxidase protein [Elaeis guineensis]
Sitaphal4contig01542	1173	7	gi|255553635|ref|XP_002517858.1| 26S proteasome regulatory subunit rpn1, putative [Ricinus communis]
Sitaphal4contig01543	1172	10	gi|15225650|ref|NP_178722.1| cycloartenol synthase [Arabidopsis thaliana]
Sitaphal4contig01544	1170	154	gi|358346026|ref|XP_003637074.1| Cell wall-associated hydrolase, partial [Medicago truncatula]
Sitaphal4contig01545	1171	8	gi|255560185|ref|XP_002521110.1| GTP-binding protein-plant, putative [Ricinus communis]
Sitaphal4contig01546	1171	10	gi|225451641|ref|XP_002277244.1| PREDICTED: histidine biosynthesis bifunctional protein hisIE, chloroplastic [Vitis vinifera]
Sitaphal4contig01547	1174	14	gi|147771517|emb|CAN66748.1| hypothetical protein VITISV_005691 [Vitis vinifera]
Sitaphal4contig01548	1162	7	gi|356576065|ref|XP_003556155.1| PREDICTED: uncharacterized protein LOC100818599 [Glycine max]
Sitaphal4contig01549	1172	19	gi|225451235|ref|XP_002275990.1| PREDICTED: cysteine synthase isoform 2 [Vitis vinifera]
Sitaphal4contig01550	1165	6	gi|225427065|ref|XP_002275168.1| PREDICTED: 26S proteasome non-ATPase regulatory subunit 13-like isoform 1 [Vitis vinifera]
Sitaphal4contig01551	1171	16	gi|224079085|ref|XP_002305743.1| predicted protein [Populus trichocarpa]
Sitaphal4contig01552	1170	7	gi|359495964|ref|XP_002267137.2| PREDICTED: uncharacterized protein LOC100266068 [Vitis vinifera]
Sitaphal4contig01553	1143	8	gi|148909953|gb|ABR18062.1| unknown [Picea sitchensis]
Sitaphal4contig01554	1158	6	#N/A
Sitaphal4contig01555	1150	475	gi|357488199|ref|XP_003614387.1| RRNA intron-encoded homing endonuclease [Medicago truncatula]
Sitaphal4contig01556	1162	6	gi|359484562|ref|XP_002284044.2| PREDICTED: casein kinase I isoform delta-like [Vitis vinifera]
Sitaphal4contig01557	1152	7	gi|255557809|ref|XP_002519934.1| reticulon3-A3, putative [Ricinus communis]
Sitaphal4contig01558	1150	8	gi|225465947|ref|XP_002272325.1| PREDICTED: uridine 5'-monophosphate synthase-like [Vitis vinifera]
Sitaphal4contig01559	1157	6	gi|147810266|emb|CAN71449.1| hypothetical protein VITISV_027853 [Vitis vinifera]
Sitaphal4contig01560	1151	10	gi|359474945|ref|XP_002283498.2| PREDICTED: ankyrin repeat domain-containing protein 2-like [Vitis vinifera]
Sitaphal4contig01561	1158	10	gi|225444159|ref|XP_002270662.1| PREDICTED: coatomer subunit epsilon-1 isoform 1 [Vitis vinifera]
Sitaphal4contig01562	1155	29	gi|284520984|gb|ADB93067.1| aquaporin [Jatropha curcas]
Sitaphal4contig01563	1153	10	gi|115457076|ref|NP_001052138.1| Os04g0166600 [Oryza sativa Japonica Group]
Sitaphal4contig01564	1153	4	#N/A
Sitaphal4contig01565	1140	15	gi|6513783|gb|AAF14758.1|AF197766_1 maturase, partial (mitochondrion) [Annona muricata]
Sitaphal4contig01566	1147	4	gi|147811306|emb|CAN76715.1| hypothetical protein VITISV_018795 [Vitis vinifera]
Sitaphal4contig01567	1145	8	gi|147866000|emb|CAN83052.1| hypothetical protein VITISV_043115 [Vitis vinifera]
Sitaphal4contig01568	1147	24	gi|357485917|ref|XP_003613246.1| Spermidine synthase [Medicago truncatula]
Sitaphal4contig01569	1144	7	gi|356541665|ref|XP_003539294.1| PREDICTED: casein kinase II subunit alpha-2-like [Glycine max]
Sitaphal4contig01570	1146	45	gi|255586077|ref|XP_002533703.1| 40S ribosomal protein S7, putative [Ricinus communis]
Sitaphal4contig01571	1139	7	gi|224081190|ref|XP_002306327.1| predicted protein [Populus trichocarpa]
Sitaphal4contig01572	1144	9	gi|224139208|ref|XP_002326795.1| condensin complex components subunit [Populus trichocarpa]
Sitaphal4contig01573	1132	6	gi|224077196|ref|XP_002305173.1| predicted protein [Populus trichocarpa]
Sitaphal4contig01574	1138	9	gi|302143964|emb|CBI23069.3| unnamed protein product [Vitis vinifera]
Sitaphal4contig01575	1141	8	gi|255546904|ref|XP_002514510.1| Succinyl-CoA ligase [GDP-forming] subunit alpha-2, mitochondrial precursor, putative [Ricinus communis]
Sitaphal4contig01576	1130	9	gi|225443845|ref|XP_002275442.1| PREDICTED: malate dehydrogenase, mitochondrial [Vitis vinifera]
Sitaphal4contig01577	1140	4	gi|225452432|ref|XP_002274197.1| PREDICTED: uncharacterized protein LOC100267992 [Vitis vinifera]
Sitaphal4contig01578	1136	8	gi|296083164|emb|CBI22800.3| unnamed protein product [Vitis vinifera]
Sitaphal4contig01579	1132	8	gi|377684866|gb|AFB74452.1| F-box family protein [Prunus persica]
Sitaphal4contig01580	1124	6	gi|225454777|ref|XP_002277013.1| PREDICTED: peptidyl-tRNA hydrolase 2, mitochondrial isoform 1 [Vitis vinifera]
Sitaphal4contig01581	1122	5	gi|255564665|ref|XP_002523327.1| importin-alpha re-exporter, putative [Ricinus communis]
Sitaphal4contig01582	1121	10	gi|224086589|ref|XP_002307913.1| predicted protein [Populus trichocarpa]
Sitaphal4contig01583	1135	27	gi|297842958|ref|XP_002889360.1| hypothetical protein ARALYDRAFT_470115 [Arabidopsis lyrata subsp. lyrata]
Sitaphal4contig01584	1133	11	gi|359490274|ref|XP_002269873.2| PREDICTED: DEAD-box ATP-dependent RNA helicase 7-like [Vitis vinifera]
Sitaphal4contig01585	1112	9	gi|55275406|gb|AAV49506.1| L-galactose-1-phosphate phosphatase [Actinidia deliciosa]
Sitaphal4contig01586	1125	8	gi|350538091|ref|NP_001234326.1| putative 3,4-dihydroxy-2-butanone kinase [Solanum lycopersicum]
Sitaphal4contig01587	1117	8	gi|225448217|ref|XP_002269498.1| PREDICTED: transmembrane 9 superfamily member 3 [Vitis vinifera]
Sitaphal4contig01588	1115	6	gi|225463249|ref|XP_002274573.1| PREDICTED: translocase of chloroplast 34, chloroplastic [Vitis vinifera]
Sitaphal4contig01589	1117	40	gi|18411332|ref|NP_567178.1| putative aquaporin PIP1-4 [Arabidopsis thaliana]
Sitaphal4contig01590	1113	22	gi|225439761|ref|XP_002274975.1| PREDICTED: 60S ribosomal protein L4 [Vitis vinifera]
Sitaphal4contig01591	1116	6	gi|147789690|emb|CAN74059.1| hypothetical protein VITISV_024679 [Vitis vinifera]
Sitaphal4contig01592	1117	14	gi|297745244|emb|CBI40324.3| unnamed protein product [Vitis vinifera]
Sitaphal4contig01593	1117	16	gi|255558924|ref|XP_002520485.1| conserved hypothetical protein [Ricinus communis]
Sitaphal4contig01594	1118	11	#N/A
Sitaphal4contig01595	1115	7	gi|255584497|ref|XP_002532977.1| conserved hypothetical protein [Ricinus communis]
Sitaphal4contig01596	1113	11	gi|255578852|ref|XP_002530280.1| Aquaporin PIP2.1, putative [Ricinus communis]
Sitaphal4contig01597	1112	8	gi|357501685|ref|XP_003621131.1| V-type proton ATPase subunit d2 [Medicago truncatula]
Sitaphal4contig01598	1111	9	gi|410073999|gb|AFV60006.1| heterotrimeric guanine nucleotide-binding protein subunit beta [Eschscholzia californica]
Sitaphal4contig01599	1109	8	gi|147789790|emb|CAN73875.1| hypothetical protein VITISV_039541 [Vitis vinifera]
Sitaphal4contig01600	1108	14	gi|356571142|ref|XP_003553739.1| PREDICTED: glucose and ribitol dehydrogenase-like [Glycine max]
Sitaphal4contig01601	1105	32	gi|255544686|ref|XP_002513404.1| eukaryotic translation elongation factor, putative [Ricinus communis]
Sitaphal4contig01602	1106	10	gi|147782460|emb|CAN61919.1| hypothetical protein VITISV_038729 [Vitis vinifera]
Sitaphal4contig01603	1103	6	gi|359488906|ref|XP_002283051.2| PREDICTED: ABC transporter B family member 19-like [Vitis vinifera]
Sitaphal4contig01604	1100	6	gi|255555154|ref|XP_002518614.1| Charged multivesicular body protein, putative [Ricinus communis]
Sitaphal4contig01605	1090	9	gi|224102515|ref|XP_002312708.1| porin/voltage-dependent anion-selective channel protein [Populus trichocarpa]
Sitaphal4contig01606	1088	7	gi|225456018|ref|XP_002279561.1| PREDICTED: uncharacterized protein LOC100256054 [Vitis vinifera]
Sitaphal4contig01607	1100	5	gi|114107038|ref|YP_740194.1| RNA polymerase beta subunit [Liriodendron tulipifera]
Sitaphal4contig01608	1097	9	gi|345496582|ref|XP_001602444.2| PREDICTED: hypothetical protein LOC100118487 [Nasonia vitripennis]
Sitaphal4contig01609	1099	6	#N/A
Sitaphal4contig01610	1099	8	gi|356572480|ref|XP_003554396.1| PREDICTED: uncharacterized protein LOC100818216 [Glycine max]
Sitaphal4contig01611	1099	17	gi|225464852|ref|XP_002271772.1| PREDICTED: ubiquitin-conjugating enzyme E2 variant 1D isoform 1 [Vitis vinifera]
Sitaphal4contig01612	1097	10	gi|225442018|ref|XP_002268664.1| PREDICTED: 40S ribosomal protein SA [Vitis vinifera]
Sitaphal4contig01613	1094	12	gi|225447415|ref|XP_002281574.1| PREDICTED: xyloglucan endotransglucosylase/hydrolase protein 9 [Vitis vinifera]
Sitaphal4contig01614	1093	10	gi|294464325|gb|ADE77675.1| unknown [Picea sitchensis]
Sitaphal4contig01615	1080	7	#N/A
Sitaphal4contig01616	1089	6	gi|359483669|ref|XP_002274947.2| PREDICTED: uncharacterized protein LOC100253161 [Vitis vinifera]
Sitaphal4contig01617	1090	12	gi|346466735|gb|AEO33212.1| hypothetical protein [Amblyomma maculatum]
Sitaphal4contig01618	1090	6	gi|297734183|emb|CBI15430.3| unnamed protein product [Vitis vinifera]
Sitaphal4contig01619	1085	43	gi|295913700|gb|ADG58091.1| transcription factor [Lycoris longituba]
Sitaphal4contig01620	1079	6	gi|356562585|ref|XP_003549550.1| PREDICTED: NADP-dependent glyceraldehyde-3-phosphate dehydrogenase-like [Glycine max]
Sitaphal4contig01621	1083	15	#N/A
Sitaphal4contig01622	1080	9	gi|225444537|ref|XP_002275370.1| PREDICTED: uncharacterized protein LOC100253669 [Vitis vinifera]
Sitaphal4contig01623	1070	7	gi|297744105|emb|CBI37075.3| unnamed protein product [Vitis vinifera]
Sitaphal4contig01624	1082	7	#N/A
Sitaphal4contig01625	1073	8	gi|359492889|ref|XP_003634479.1| PREDICTED: 14-3-3 protein [Vitis vinifera]
Sitaphal4contig01626	1079	12	gi|255553512|ref|XP_002517797.1| conserved hypothetical protein [Ricinus communis]
Sitaphal4contig01627	1079	24	gi|38232568|gb|AAR15081.1| translational elongation factor 1 subunit Bbeta [Pisum sativum]
Sitaphal4contig01628	1066	7	gi|225439033|ref|XP_002263744.1| PREDICTED: uncharacterized protein LOC100248418 [Vitis vinifera]
Sitaphal4contig01629	1074	26	gi|116077990|dbj|BAF34846.1| pinoresinol-lariciresinol reductase homolog [Lotus japonicus]
Sitaphal4contig01630	1079	11	gi|359474936|ref|XP_002283681.2| PREDICTED: uncharacterized protein LOC100252199 [Vitis vinifera]
Sitaphal4contig01631	1072	6	gi|225447570|ref|XP_002270767.1| PREDICTED: protein OBERON 2 [Vitis vinifera]
Sitaphal4contig01632	1077	35	gi|192912992|gb|ACF06604.1| 40S ribosomal protein S4 [Elaeis guineensis]
Sitaphal4contig01633	1068	8	gi|225465997|ref|XP_002265142.1| PREDICTED: WD-40 repeat-containing protein MSI1 [Vitis vinifera]
Sitaphal4contig01634	1062	6	gi|357521377|ref|XP_003630977.1| Alpha,alpha-trehalose-phosphate synthase [Medicago truncatula]
Sitaphal4contig01635	1072	7	gi|225433856|ref|XP_002264306.1| PREDICTED: gamma-secretase subunit APH1-like [Vitis vinifera]
Sitaphal4contig01636	1072	7	gi|359474932|ref|XP_002280381.2| PREDICTED: F-box protein At2g16365-like [Vitis vinifera]
Sitaphal4contig01637	1064	6	gi|147783651|emb|CAN72521.1| hypothetical protein VITISV_039964 [Vitis vinifera]
Sitaphal4contig01638	1065	7	gi|297736923|emb|CBI26124.3| unnamed protein product [Vitis vinifera]
Sitaphal4contig01639	1070	10	gi|225438067|ref|XP_002275953.1| PREDICTED: succinyl-CoA ligase [ADP-forming] subunit beta, mitochondrial [Vitis vinifera]
Sitaphal4contig01640	1059	7	gi|224064400|ref|XP_002301457.1| predicted protein [Populus trichocarpa]
Sitaphal4contig01641	1068	6	gi|225443594|ref|XP_002278698.1| PREDICTED: receptor-like protein kinase HSL1-like [Vitis vinifera]
Sitaphal4contig01642	1070	8	gi|351724667|ref|NP_001238601.1| uncharacterized protein LOC100305910 [Glycine max]
Sitaphal4contig01643	1065	19	gi|225439378|ref|XP_002262903.1| PREDICTED: ran-binding protein 1 homolog c [Vitis vinifera]
Sitaphal4contig01644	1063	11	gi|224127856|ref|XP_002329194.1| predicted protein [Populus trichocarpa]
Sitaphal4contig01645	1064	7	gi|359488195|ref|XP_002272597.2| PREDICTED: double-stranded RNA-binding protein 4-like [Vitis vinifera]
Sitaphal4contig01646	1066	9	gi|359481746|ref|XP_002271475.2| PREDICTED: uncharacterized protein LOC100249509 [Vitis vinifera]
Sitaphal4contig01647	1064	7	gi|147863191|emb|CAN82624.1| hypothetical protein VITISV_021436 [Vitis vinifera]
Sitaphal4contig01648	1061	6	gi|255561074|ref|XP_002521549.1| conserved hypothetical protein [Ricinus communis]
Sitaphal4contig01649	1060	6	gi|224125374|ref|XP_002319570.1| predicted protein [Populus trichocarpa]
Sitaphal4contig01650	1061	7	gi|118484962|gb|ABK94346.1| unknown [Populus trichocarpa]
Sitaphal4contig01651	1060	10	#N/A
Sitaphal4contig01652	1056	8	gi|255537027|ref|XP_002509580.1| heat shock protein 70 (HSP70)-interacting protein, putative [Ricinus communis]
Sitaphal4contig01653	1049	6	gi|157153895|dbj|BAA99442.4| orfX [Beta vulgaris subsp. vulgaris]
Sitaphal4contig01654	1051	6	gi|224056471|ref|XP_002298873.1| predicted protein [Populus trichocarpa]
Sitaphal4contig01655	1058	7	gi|1087017|gb|AAB35284.1| arabinogalactan-protein [Nicotiana alata]
Sitaphal4contig01656	1059	8	gi|192913036|gb|ACF06626.1| S6 ribosomal protein [Elaeis guineensis]
Sitaphal4contig01657	1049	5	gi|147855258|emb|CAN83867.1| hypothetical protein VITISV_031357 [Vitis vinifera]
Sitaphal4contig01658	1053	7	gi|225425754|ref|XP_002276889.1| PREDICTED: homeobox-leucine zipper protein ATHB-13-like [Vitis vinifera]
Sitaphal4contig01659	1055	5	gi|359474936|ref|XP_002283681.2| PREDICTED: uncharacterized protein LOC100252199 [Vitis vinifera]
Sitaphal4contig01660	1057	61	gi|312282259|dbj|BAJ33995.1| unnamed protein product [Thellungiella halophila]
Sitaphal4contig01661	1039	13	gi|288973214|gb|ADC79707.1| SEPALLATA1-like protein [Euptelea pleiosperma]
Sitaphal4contig01662	1052	6	gi|225457674|ref|XP_002276269.1| PREDICTED: pyrophosphate--fructose 6-phosphate 1-phosphotransferase subunit alpha-like [Vitis vinifera]
Sitaphal4contig01663	1053	28	gi|297740356|emb|CBI30538.3| unnamed protein product [Vitis vinifera]
Sitaphal4contig01664	1050	9	gi|225427230|ref|XP_002280602.1| PREDICTED: probable serine/threonine-protein kinase At4g35230 [Vitis vinifera]
Sitaphal4contig01665	1045	6	gi|226088538|dbj|BAH37015.1| NtRab11D [Nicotiana tabacum]
Sitaphal4contig01666	1048	9	gi|211906500|gb|ACJ11743.1| pyruvate dehydrogenase alpha subunit [Gossypium hirsutum]
Sitaphal4contig01667	1046	9	gi|388506398|gb|AFK41265.1| unknown [Lotus japonicus]
Sitaphal4contig01668	1013	4	gi|359479553|ref|XP_002273863.2| PREDICTED: uncharacterized protein LOC100243219 [Vitis vinifera]
Sitaphal4contig01669	1030	7	gi|225449198|ref|XP_002279347.1| PREDICTED: eukaryotic translation initiation factor 3 subunit F [Vitis vinifera]
Sitaphal4contig01670	1045	16	gi|224093760|ref|XP_002309980.1| predicted protein [Populus trichocarpa]
Sitaphal4contig01671	1046	6	gi|359476992|ref|XP_002263941.2| PREDICTED: protein FAR1-RELATED SEQUENCE 5-like [Vitis vinifera]
Sitaphal4contig01672	1038	6	gi|296088504|emb|CBI37495.3| unnamed protein product [Vitis vinifera]
Sitaphal4contig01673	1045	9	gi|359482848|ref|XP_002280211.2| PREDICTED: nucleosome assembly protein 1-like 1-like isoform 1 [Vitis vinifera]
Sitaphal4contig01674	1041	7	gi|225439096|ref|XP_002268790.1| PREDICTED: KH domain-containing protein At2g38610 [Vitis vinifera]
Sitaphal4contig01675	1037	6	gi|359489188|ref|XP_002272998.2| PREDICTED: KH domain-containing protein At4g18375-like [Vitis vinifera]
Sitaphal4contig01676	1040	7	gi|255541462|ref|XP_002511795.1| peroxisomal biogenesis factor, putative [Ricinus communis]
Sitaphal4contig01677	1030	45	gi|116781901|gb|ABK22290.1| unknown [Picea sitchensis]
Sitaphal4contig01678	1020	7	gi|225436685|ref|XP_002263076.1| PREDICTED: protein HIRA [Vitis vinifera]
Sitaphal4contig01679	1037	7	gi|308081158|ref|NP_001183424.1| uncharacterized protein LOC100501847 [Zea mays]
Sitaphal4contig01680	1021	6	gi|388491266|gb|AFK33699.1| unknown [Lotus japonicus]
Sitaphal4contig01681	1019	6	gi|255566387|ref|XP_002524179.1| glutamate receptor 3 plant, putative [Ricinus communis]
Sitaphal4contig01682	1033	9	gi|225457658|ref|XP_002275562.1| PREDICTED: bifunctional dihydroflavonol 4-reductase/flavanone 4-reductase [Vitis vinifera]
Sitaphal4contig01683	1037	20	gi|114107057|ref|YP_740213.1| photosystem I assembly protein ycf4 [Liriodendron tulipifera]
Sitaphal4contig01684	1033	13	gi|116792378|gb|ABK26340.1| unknown [Picea sitchensis]
Sitaphal4contig01685	1034	42	gi|406870061|gb|AFS65104.1| 40S ribosomal protein S3a-like protein [Elaeis guineensis]
Sitaphal4contig01686	1033	8	gi|225426192|ref|XP_002273444.1| PREDICTED: DNA repair helicase XPB1-like [Vitis vinifera]
Sitaphal4contig01687	1034	21	gi|225442156|ref|XP_002275541.1| PREDICTED: 40S ribosomal protein S3-3 [Vitis vinifera]
Sitaphal4contig01688	1032	7	gi|302142914|emb|CBI20209.3| unnamed protein product [Vitis vinifera]
Sitaphal4contig01689	1015	6	gi|225450096|ref|XP_002278255.1| PREDICTED: actin-related protein 7 [Vitis vinifera]
Sitaphal4contig01690	1026	7	gi|359482368|ref|XP_003632762.1| PREDICTED: pre-mRNA-processing-splicing factor 8-like isoform 2 [Vitis vinifera]
Sitaphal4contig01691	1030	41	gi|192913018|gb|ACF06617.1| 40S ribosomal protein S8 [Elaeis guineensis]
Sitaphal4contig01692	1026	9	gi|296083215|emb|CBI22851.3| unnamed protein product [Vitis vinifera]
Sitaphal4contig01693	1021	5	gi|297737298|emb|CBI26499.3| unnamed protein product [Vitis vinifera]
Sitaphal4contig01694	1027	44	gi|115449557|ref|NP_001048495.1| Os02g0814700 [Oryza sativa Japonica Group]
Sitaphal4contig01695	1027	25	gi|356537286|ref|XP_003537160.1| PREDICTED: 26S proteasome regulatory subunit 4 homolog A-like [Glycine max]
Sitaphal4contig01696	1025	23	gi|192910708|gb|ACF06462.1| 24 kDa seed maturation protein [Elaeis guineensis]
Sitaphal4contig01697	1025	9	gi|225463940|ref|XP_002269249.1| PREDICTED: poly(rC)-binding protein 3-like [Vitis vinifera]
Sitaphal4contig01698	1021	12	gi|192910708|gb|ACF06462.1| 24 kDa seed maturation protein [Elaeis guineensis]
Sitaphal4contig01699	1016	13	gi|225445051|ref|XP_002283385.1| PREDICTED: acid phosphatase 1-like [Vitis vinifera]
Sitaphal4contig01700	1013	11	gi|241994864|gb|ACS74708.1| farnesyl pyrophosphate synthase [Magnolia chapensis]
Sitaphal4contig01701	1008	8	gi|225457441|ref|XP_002262921.1| PREDICTED: 26S proteasome non-ATPase regulatory subunit 6 [Vitis vinifera]
Sitaphal4contig01702	1014	9	gi|359487647|ref|XP_002283392.2| PREDICTED: uncharacterized protein LOC100259659 [Vitis vinifera]
Sitaphal4contig01703	1015	6	gi|225451571|ref|XP_002274892.1| PREDICTED: protein AUXIN SIGNALING F-BOX 3 [Vitis vinifera]
Sitaphal4contig01704	1011	10	gi|359484508|ref|XP_002282779.2| PREDICTED: xaa-Pro dipeptidase-like [Vitis vinifera]
Sitaphal4contig01705	1014	13	gi|356559971|ref|XP_003548269.1| PREDICTED: eukaryotic translation initiation factor 6-2-like isoform 1 [Glycine max]
Sitaphal4contig01706	1009	6	gi|225444663|ref|XP_002277157.1| PREDICTED: protein TIFY 10A [Vitis vinifera]
Sitaphal4contig01707	1011	10	gi|225449603|ref|XP_002284071.1| PREDICTED: ras-related protein RABE1c [Vitis vinifera]
Sitaphal4contig01708	999	6	gi|225434156|ref|XP_002275001.1| PREDICTED: formin-like protein 1-like [Vitis vinifera]
Sitaphal4contig01709	1003	7	gi|225465520|ref|XP_002272916.1| PREDICTED: 60S ribosomal protein L7-1 [Vitis vinifera]
Sitaphal4contig01710	1008	9	gi|164521171|gb|ABY60447.1| serine/threonine protein kinase [Adonis aestivalis var. palaestina]
Sitaphal4contig01711	998	7	gi|225430017|ref|XP_002284157.1| PREDICTED: uncharacterized protein LOC100250699 [Vitis vinifera]
Sitaphal4contig01712	1007	13	gi|332629595|dbj|BAK22529.1| glyoxalase I homolog 1 [Allium cepa]
Sitaphal4contig01713	1004	5	gi|296081057|emb|CBI18338.3| unnamed protein product [Vitis vinifera]
Sitaphal4contig01714	1000	7	gi|238014838|gb|ACR38454.1| unknown [Zea mays]
Sitaphal4contig01715	1004	24	gi|297743870|emb|CBI36840.3| unnamed protein product [Vitis vinifera]
Sitaphal4contig01716	1004	73	gi|19068149|gb|AAL33776.1| drought-induced S-like ribonuclease [Oryza sativa]
Sitaphal4contig01717	1003	31	gi|224112769|ref|XP_002316287.1| predicted protein [Populus trichocarpa]
Sitaphal4contig01718	1002	19	gi|297742930|emb|CBI35797.3| unnamed protein product [Vitis vinifera]
Sitaphal4contig01719	996	13	gi|403334966|gb|EJY66654.1| hypothetical protein OXYTRI_13059 [Oxytricha trifallax]
Sitaphal4contig01720	1005	28	gi|255564428|ref|XP_002523210.1| elongation factor 1-beta, putative [Ricinus communis]
Sitaphal4contig01721	996	8	gi|224111298|ref|XP_002315807.1| predicted protein [Populus trichocarpa]
Sitaphal4contig01722	998	6	gi|1778145|gb|AAB40648.1| phosphate/phosphoenolpyruvate translocator precursor [Nicotiana tabacum]
Sitaphal4contig01723	996	12	gi|354459054|ref|NP_001238795.1| chloroplast stromal ascorbate peroxidase [Solanum lycopersicum]
Sitaphal4contig01724	996	6	gi|225427716|ref|XP_002265086.1| PREDICTED: vacuolar proton translocating ATPase 100 kDa subunit [Vitis vinifera]
Sitaphal4contig01725	997	6	gi|356575275|ref|XP_003555767.1| PREDICTED: probable glutamyl-tRNA synthetase, cytoplasmic-like [Glycine max]
Sitaphal4contig01726	996	10	gi|255568247|ref|XP_002525098.1| ubiquitin-conjugating enzyme m, putative [Ricinus communis]
Sitaphal4contig01727	993	41	gi|94404555|gb|ABF17940.1| putative chloroplast chlorophyll a/b-binding protein [Carya cathayensis]
Sitaphal4contig01728	986	7	gi|225452706|ref|XP_002282538.1| PREDICTED: FACT complex subunit SSRP1 [Vitis vinifera]
Sitaphal4contig01729	994	9	gi|297743016|emb|CBI35883.3| unnamed protein product [Vitis vinifera]
Sitaphal4contig01730	983	6	gi|357468627|ref|XP_003604598.1| mRNA-capping enzyme [Medicago truncatula]
Sitaphal4contig01731	973	6	gi|225438781|ref|XP_002283105.1| PREDICTED: polyadenylate-binding protein 2 [Vitis vinifera]
Sitaphal4contig01732	965	6	gi|356530491|ref|XP_003533814.1| PREDICTED: probable sugar phosphate/phosphate translocator At3g17430-like [Glycine max]
Sitaphal4contig01733	984	29	gi|255556187|ref|XP_002519128.1| Diphthamide biosynthesis protein, putative [Ricinus communis]
Sitaphal4contig01734	976	12	gi|302399067|gb|ADL36828.1| TCP domain class transcription factor [Malus x domestica]
Sitaphal4contig01735	970	8	gi|255583960|ref|XP_002532727.1| lsm1, putative [Ricinus communis]
Sitaphal4contig01736	978	9	gi|357452915|ref|XP_003596734.1| Thymidylate kinase [Medicago truncatula]
Sitaphal4contig01737	973	6	gi|357490095|ref|XP_003615335.1| E3 ubiquitin-protein ligase HUWE1 [Medicago truncatula]
Sitaphal4contig01738	978	6	gi|359475390|ref|XP_002281738.2| PREDICTED: uncharacterized protein LOC100255624 [Vitis vinifera]
Sitaphal4contig01739	973	7	gi|297739772|emb|CBI29954.3| unnamed protein product [Vitis vinifera]
Sitaphal4contig01740	975	7	gi|225438831|ref|XP_002283607.1| PREDICTED: microtubule-associated protein RP/EB family member 1-like [Vitis vinifera]
Sitaphal4contig01741	975	21	gi|225445607|ref|XP_002285432.1| PREDICTED: repetitive proline-rich cell wall protein 1 [Vitis vinifera]
Sitaphal4contig01742	975	10	gi|255564800|ref|XP_002523394.1| conserved hypothetical protein [Ricinus communis]
Sitaphal4contig01743	973	8	gi|192910800|gb|ACF06508.1| senescence-associated protein [Elaeis guineensis]
Sitaphal4contig01744	975	7	gi|225452432|ref|XP_002274197.1| PREDICTED: uncharacterized protein LOC100267992 [Vitis vinifera]
Sitaphal4contig01745	974	9	gi|296084906|emb|CBI28315.3| unnamed protein product [Vitis vinifera]
Sitaphal4contig01746	971	7	gi|224115304|ref|XP_002316997.1| predicted protein [Populus trichocarpa]
Sitaphal4contig01747	974	6	gi|147766289|emb|CAN76773.1| hypothetical protein VITISV_017587 [Vitis vinifera]
Sitaphal4contig01748	966	7	gi|118488533|gb|ABK96079.1| unknown [Populus trichocarpa]
Sitaphal4contig01749	961	8	gi|255537541|ref|XP_002509837.1| conserved hypothetical protein [Ricinus communis]
Sitaphal4contig01750	969	6	gi|147842216|emb|CAN66917.1| hypothetical protein VITISV_043040 [Vitis vinifera]
Sitaphal4contig01751	968	11	gi|255549269|ref|XP_002515688.1| 60S ribosomal protein L8, putative [Ricinus communis]
Sitaphal4contig01752	969	28	gi|225444649|ref|XP_002276749.1| PREDICTED: 20 kDa chaperonin, chloroplastic [Vitis vinifera]
Sitaphal4contig01753	968	6	gi|148906648|gb|ABR16475.1| unknown [Picea sitchensis]
Sitaphal4contig01754	965	44	#N/A
Sitaphal4contig01755	967	11	gi|225448311|ref|XP_002264923.1| PREDICTED: uncharacterized protein LOC100257088 [Vitis vinifera]
Sitaphal4contig01756	958	13	gi|356571798|ref|XP_003554059.1| PREDICTED: NADH-cytochrome b5 reductase 1-like [Glycine max]
Sitaphal4contig01757	959	6	gi|342316196|ref|YP_004769705.1| RNA polymerase beta [Magnolia kwangsiensis]
Sitaphal4contig01758	959	9	gi|224136530|ref|XP_002326883.1| predicted protein [Populus trichocarpa]
Sitaphal4contig01759	955	6	gi|224139900|ref|XP_002323331.1| predicted protein [Populus trichocarpa]
Sitaphal4contig01760	962	8	gi|225454123|ref|XP_002269748.1| PREDICTED: cleavage and polyadenylation specificity factor subunit 5 isoform 1 [Vitis vinifera]
Sitaphal4contig01761	958	9	gi|296090191|emb|CBI40010.3| unnamed protein product [Vitis vinifera]
Sitaphal4contig01762	964	7	gi|255548245|ref|XP_002515179.1| conserved hypothetical protein [Ricinus communis]
Sitaphal4contig01763	961	7	gi|410591621|sp|B3TPQ6.1|BCUSY_MAGGA RecName: Full=Beta-cubebene synthase; Short=Mg25
Sitaphal4contig01764	959	7	gi|147861641|emb|CAN79299.1| hypothetical protein VITISV_016141 [Vitis vinifera]
Sitaphal4contig01765	956	8	gi|225446126|ref|XP_002270522.1| PREDICTED: uncharacterized protein LOC100264980 [Vitis vinifera]
Sitaphal4contig01766	959	33	gi|333108561|gb|AEF15864.1| eukaryotic translation initiation factor 5A4 [Populus tomentosa]
Sitaphal4contig01767	951	7	gi|296082652|emb|CBI21657.3| unnamed protein product [Vitis vinifera]
Sitaphal4contig01768	956	11	gi|60265524|gb|AAX15920.1| AGL9 [Liriodendron tulipifera]
Sitaphal4contig01769	948	6	gi|297744165|emb|CBI37135.3| unnamed protein product [Vitis vinifera]
Sitaphal4contig01770	947	7	gi|297739485|emb|CBI29667.3| unnamed protein product [Vitis vinifera]
Sitaphal4contig01771	944	8	gi|225432652|ref|XP_002282293.1| PREDICTED: 5'-nucleotidase surE [Vitis vinifera]
Sitaphal4contig01772	953	13	gi|255562484|ref|XP_002522248.1| protein with unknown function [Ricinus communis]
Sitaphal4contig01773	953	11	gi|225427923|ref|XP_002275216.1| PREDICTED: translocon-associated protein subunit alpha [Vitis vinifera]
Sitaphal4contig01774	944	8	gi|225428408|ref|XP_002283712.1| PREDICTED: diaminopimelate decarboxylase 2, chloroplastic isoform 1 [Vitis vinifera]
Sitaphal4contig01775	946	8	gi|298204564|emb|CBI23839.3| unnamed protein product [Vitis vinifera]
Sitaphal4contig01776	944	27	gi|359483254|ref|XP_003632932.1| PREDICTED: 60S ribosomal protein L7-4-like [Vitis vinifera]
Sitaphal4contig01777	946	17	#N/A
Sitaphal4contig01778	945	6	gi|255553223|ref|XP_002517654.1| Pre-mRNA-processing-splicing factor, putative [Ricinus communis]
Sitaphal4contig01779	943	14	gi|242086068|ref|XP_002443459.1| hypothetical protein SORBIDRAFT_08g019790 [Sorghum bicolor]
Sitaphal4contig01780	945	33	gi|115479853|ref|NP_001063520.1| Os09g0485900 [Oryza sativa Japonica Group]
Sitaphal4contig01781	942	12	gi|225460372|ref|XP_002264425.1| PREDICTED: uncharacterized protein LOC100252816 [Vitis vinifera]
Sitaphal4contig01782	942	25	gi|15222320|ref|NP_177693.1| V-type proton ATPase proteolipid subunit c4 [Arabidopsis thaliana]
Sitaphal4contig01783	941	6	gi|388505062|gb|AFK40597.1| unknown [Lotus japonicus]
Sitaphal4contig01784	937	7	gi|296090248|emb|CBI40067.3| unnamed protein product [Vitis vinifera]
Sitaphal4contig01785	938	6	gi|114107067|ref|YP_740223.1| ribosomal protein L33 [Liriodendron tulipifera]
Sitaphal4contig01786	941	13	gi|57013929|ref|YP_173402.1| hypothetical protein NitaMp056 [Nicotiana tabacum]
Sitaphal4contig01787	940	45	gi|192913036|gb|ACF06626.1| S6 ribosomal protein [Elaeis guineensis]
Sitaphal4contig01788	937	61	gi|224125704|ref|XP_002329697.1| predicted protein [Populus trichocarpa]
Sitaphal4contig01789	930	13	gi|225453500|ref|XP_002277836.1| PREDICTED: 60S ribosomal protein L15-like isoform 1 [Vitis vinifera]
Sitaphal4contig01790	939	8	gi|225451443|ref|XP_002269664.1| PREDICTED: B2 protein-like [Vitis vinifera]
Sitaphal4contig01791	937	8	gi|359494102|ref|XP_002276879.2| PREDICTED: uncharacterized protein LOC100243584 [Vitis vinifera]
Sitaphal4contig01792	938	8	gi|359478310|ref|XP_002280863.2| PREDICTED: nucleoside-triphosphatase [Vitis vinifera]
Sitaphal4contig01793	933	6	gi|255543813|ref|XP_002512969.1| coatomer alpha subunit, putative [Ricinus communis]
Sitaphal4contig01794	925	15	gi|326490471|dbj|BAJ84899.1| predicted protein [Hordeum vulgare subsp. vulgare]
Sitaphal4contig01795	919	7	gi|255548686|ref|XP_002515399.1| conserved hypothetical protein [Ricinus communis]
Sitaphal4contig01796	936	6	gi|225461660|ref|XP_002285441.1| PREDICTED: phosphoenolpyruvate carboxylase, housekeeping isozyme isoform 1 [Vitis vinifera]
Sitaphal4contig01797	934	7	gi|225464350|ref|XP_002273318.1| PREDICTED: structural maintenance of chromosomes protein 3-like [Vitis vinifera]
Sitaphal4contig01798	934	7	gi|6685070|gb|AAF23771.1|AF205859_1 FtsZ protein [Gentiana lutea]
Sitaphal4contig01799	933	6	gi|224093880|ref|XP_002310032.1| predicted protein [Populus trichocarpa]
Sitaphal4contig01800	934	36	gi|255557935|ref|XP_002519996.1| 60S ribosomal protein L13, putative [Ricinus communis]
Sitaphal4contig01801	933	6	gi|297736462|emb|CBI25333.3| unnamed protein product [Vitis vinifera]
Sitaphal4contig01802	915	7	gi|224070853|ref|XP_002303265.1| predicted protein [Populus trichocarpa]
Sitaphal4contig01803	927	7	gi|224143653|ref|XP_002325031.1| predicted protein [Populus trichocarpa]
Sitaphal4contig01804	931	8	gi|296088534|emb|CBI37525.3| unnamed protein product [Vitis vinifera]
Sitaphal4contig01805	927	6	gi|225433984|ref|XP_002271000.1| PREDICTED: F-box protein SKIP16-like [Vitis vinifera]
Sitaphal4contig01806	919	8	gi|224133682|ref|XP_002321635.1| predicted protein [Populus trichocarpa]
Sitaphal4contig01807	911	8	gi|225446619|ref|XP_002280724.1| PREDICTED: uncharacterized protein LOC100255804 [Vitis vinifera]
Sitaphal4contig01808	916	13	gi|328850159|gb|EGF99328.1| hypothetical protein MELLADRAFT_94716 [Melampsora larici-populina 98AG31]
Sitaphal4contig01809	919	9	gi|224114678|ref|XP_002339510.1| predicted protein [Populus trichocarpa]
Sitaphal4contig01810	927	8	gi|20271156|gb|AAM18533.1|AF375592_1 ribosomal protein S4 [Magnolia x soulangeana]
Sitaphal4contig01811	926	16	gi|359483254|ref|XP_003632932.1| PREDICTED: 60S ribosomal protein L7-4-like [Vitis vinifera]
Sitaphal4contig01812	924	10	gi|359479076|ref|XP_002272083.2| PREDICTED: uncharacterized protein LOC100254731 [Vitis vinifera]
Sitaphal4contig01813	923	40	gi|225457225|ref|XP_002284112.1| PREDICTED: glucan endo-1,3-beta-glucosidase-like protein 3 [Vitis vinifera]
Sitaphal4contig01814	922	14	gi|225438529|ref|XP_002279389.1| PREDICTED: probable ATP synthase 24 kDa subunit, mitochondrial [Vitis vinifera]
Sitaphal4contig01815	923	20	gi|297741463|emb|CBI32594.3| unnamed protein product [Vitis vinifera]
Sitaphal4contig01816	923	27	gi|296081995|emb|CBI21000.3| unnamed protein product [Vitis vinifera]
Sitaphal4contig01817	923	9	gi|192910724|gb|ACF06470.1| cytoplasmic ribosomal protein S15a [Elaeis guineensis]
Sitaphal4contig01818	920	6	gi|297734589|emb|CBI16640.3| unnamed protein product [Vitis vinifera]
Sitaphal4contig01819	921	8	gi|225428661|ref|XP_002284886.1| PREDICTED: uncharacterized protein LOC100262433 [Vitis vinifera]
Sitaphal4contig01820	922	46	gi|255567646|ref|XP_002524802.1| 60S ribosomal protein L6, putative [Ricinus communis]
Sitaphal4contig01821	920	11	gi|255573421|ref|XP_002527636.1| conserved hypothetical protein [Ricinus communis]
Sitaphal4contig01822	921	8	gi|454980|emb|CAA54746.1| cdc2Pa [Picea abies]
Sitaphal4contig01823	903	7	gi|10800924|emb|CAB77243.2| fructose-bisphosphate aldolase [Persea americana]
Sitaphal4contig01824	914	24	gi|224112078|ref|XP_002332837.1| predicted protein [Populus trichocarpa]
Sitaphal4contig01825	919	7	gi|255547219|ref|XP_002514667.1| RNA polymerase-associated protein LEO1, putative [Ricinus communis]
Sitaphal4contig01826	920	7	gi|147856448|emb|CAN82840.1| hypothetical protein VITISV_024563 [Vitis vinifera]
Sitaphal4contig01827	916	7	gi|224132234|ref|XP_002328218.1| predicted protein [Populus trichocarpa]
Sitaphal4contig01828	911	8	#N/A
Sitaphal4contig01829	916	30	gi|255547740|ref|XP_002514927.1| protein with unknown function [Ricinus communis]
Sitaphal4contig01830	914	19	gi|359490482|ref|XP_003634097.1| PREDICTED: rRNA 2'-O-methyltransferase fibrillarin 2-like isoform 2 [Vitis vinifera]
Sitaphal4contig01831	912	8	gi|372450219|ref|YP_005090371.1| ribosomal protein L2 (mitochondrion) [Phoenix dactylifera]
Sitaphal4contig01832	914	6	gi|255550475|ref|XP_002516288.1| suppression of tumorigenicity, putative [Ricinus communis]
Sitaphal4contig01833	914	69	gi|192910756|gb|ACF06486.1| 60S ribosomal protein L11 [Elaeis guineensis]
Sitaphal4contig01834	913	7	gi|296081476|emb|CBI19999.3| unnamed protein product [Vitis vinifera]
Sitaphal4contig01835	911	6	gi|298204887|emb|CBI34194.3| unnamed protein product [Vitis vinifera]
Sitaphal4contig01836	910	13	gi|387164725|ref|YP_006280949.1| ribosomal protein S2 (mitochondrion) [Spirodela polyrhiza]
Sitaphal4contig01837	910	6	gi|225442559|ref|XP_002284282.1| PREDICTED: auxin-responsive protein IAA27-like isoform 1 [Vitis vinifera]
Sitaphal4contig01838	908	5	gi|359479997|ref|XP_002274245.2| PREDICTED: glucose-1-phosphate adenylyltransferase large subunit 2, chloroplastic-like [Vitis vinifera]
Sitaphal4contig01839	905	15	gi|158325159|gb|ABW34717.1| acireductone dioxygenase [Solanum tuberosum]
Sitaphal4contig01840	904	7	gi|242081753|ref|XP_002445645.1| hypothetical protein SORBIDRAFT_07g023320 [Sorghum bicolor]
Sitaphal4contig01841	903	6	gi|302141828|emb|CBI19031.3| unnamed protein product [Vitis vinifera]
Sitaphal4contig01842	902	14	gi|224103849|ref|XP_002313218.1| predicted protein [Populus trichocarpa]
Sitaphal4contig01843	903	49	gi|357488217|ref|XP_003614396.1| hypothetical protein MTR_5g051150 [Medicago truncatula]
Sitaphal4contig01844	902	8	gi|225431904|ref|XP_002276563.1| PREDICTED: chitinase-like protein 2 [Vitis vinifera]
Sitaphal4contig01845	900	18	gi|296086416|emb|CBI32005.3| unnamed protein product [Vitis vinifera]
Sitaphal4contig01846	900	7	gi|225432386|ref|XP_002276606.1| PREDICTED: probable serine/threonine-protein kinase At1g54610 [Vitis vinifera]
Sitaphal4contig01847	903	16	gi|192910756|gb|ACF06486.1| 60S ribosomal protein L11 [Elaeis guineensis]
Sitaphal4contig01848	893	18	gi|297834946|ref|XP_002885355.1| ubiquitin-conjugating enzyme 19 [Arabidopsis lyrata subsp. lyrata]
Sitaphal4contig01849	900	94	gi|168002020|ref|XP_001753712.1| predicted protein [Physcomitrella patens subsp. patens]
Sitaphal4contig01850	891	7	gi|410591616|sp|B3TPQ7.1|ATESY_MAGGA RecName: Full=Alpha-terpineol synthase, chloroplastic; Short=Mg17; Flags: Precursor
Sitaphal4contig01851	899	7	gi|359476346|ref|XP_002281160.2| PREDICTED: thioredoxin-related transmembrane protein 2 [Vitis vinifera]
Sitaphal4contig01852	884	14	gi|297734563|emb|CBI16614.3| unnamed protein product [Vitis vinifera]
Sitaphal4contig01853	894	9	gi|192913018|gb|ACF06617.1| 40S ribosomal protein S8 [Elaeis guineensis]
Sitaphal4contig01854	897	6	gi|219884577|gb|ACL52663.1| unknown [Zea mays]
Sitaphal4contig01855	894	7	gi|168015068|ref|XP_001760073.1| predicted protein [Physcomitrella patens subsp. patens]
Sitaphal4contig01856	896	6	gi|359473642|ref|XP_002267463.2| PREDICTED: heat shock protein 83-like [Vitis vinifera]
Sitaphal4contig01857	898	11	gi|115487828|ref|NP_001066401.1| Os12g0210800 [Oryza sativa Japonica Group]
Sitaphal4contig01858	895	7	gi|225453837|ref|XP_002277566.1| PREDICTED: histone deacetylase complex subunit SAP18 [Vitis vinifera]
Sitaphal4contig01859	892	33	gi|225470846|ref|XP_002266597.1| PREDICTED: nascent polypeptide-associated complex subunit alpha-like [Vitis vinifera]
Sitaphal4contig01860	889	9	gi|195648338|gb|ACG43637.1| hypothetical protein [Zea mays]
Sitaphal4contig01861	881	26	gi|46397044|sp|Q9M5L0.1|RL35_EUPES RecName: Full=60S ribosomal protein L35
Sitaphal4contig01862	890	6	gi|218197709|gb|EEC80136.1| hypothetical protein OsI_21924 [Oryza sativa Indica Group]
Sitaphal4contig01863	893	6	gi|225432464|ref|XP_002277269.1| PREDICTED: putative E3 ubiquitin-protein ligase RF298-like [Vitis vinifera]
Sitaphal4contig01864	894	6	gi|359487136|ref|XP_002262850.2| PREDICTED: uncharacterized protein LOC100248009 [Vitis vinifera]
Sitaphal4contig01865	890	11	gi|388500966|gb|AFK38549.1| unknown [Lotus japonicus]
Sitaphal4contig01866	889	8	gi|386268015|dbj|BAM14582.1| putative glutathione S-transferase [Cyclamen persicum x Cyclamen purpurascens]
Sitaphal4contig01867	879	6	gi|242056597|ref|XP_002457444.1| hypothetical protein SORBIDRAFT_03g007450 [Sorghum bicolor]
Sitaphal4contig01868	887	22	gi|224133762|ref|XP_002327674.1| predicted protein [Populus trichocarpa]
Sitaphal4contig01869	882	8	gi|2921512|gb|AAC04811.1| GF14 protein [Fritillaria agrestis]
Sitaphal4contig01870	886	6	gi|359496844|ref|XP_002269564.2| PREDICTED: enhancer of mRNA-decapping protein 4-like [Vitis vinifera]
Sitaphal4contig01871	884	6	gi|359484301|ref|XP_002281247.2| PREDICTED: eukaryotic initiation factor 4A-15-like [Vitis vinifera]
Sitaphal4contig01872	882	11	gi|144583293|gb|ABP01349.1| D8-sphingolipid desaturase [Jatropha curcas]
Sitaphal4contig01873	884	7	gi|359476108|ref|XP_002282493.2| PREDICTED: uncharacterized protein LOC100261127 [Vitis vinifera]
Sitaphal4contig01874	884	6	#N/A
Sitaphal4contig01875	875	6	gi|359478615|ref|XP_002280607.2| PREDICTED: uncharacterized protein LOC100262120 [Vitis vinifera]
Sitaphal4contig01876	883	6	gi|218189239|gb|EEC71666.1| hypothetical protein OsI_04129 [Oryza sativa Indica Group]
Sitaphal4contig01877	877	11	gi|116793577|gb|ABK26796.1| unknown [Picea sitchensis]
Sitaphal4contig01878	883	9	gi|359497194|ref|XP_003635450.1| PREDICTED: uncharacterized protein LOC100853798 [Vitis vinifera]
Sitaphal4contig01879	884	10	gi|297736783|emb|CBI25984.3| unnamed protein product [Vitis vinifera]
Sitaphal4contig01880	877	7	gi|224117538|ref|XP_002317602.1| predicted protein [Populus trichocarpa]
Sitaphal4contig01881	882	9	gi|410591616|sp|B3TPQ7.1|ATESY_MAGGA RecName: Full=Alpha-terpineol synthase, chloroplastic; Short=Mg17; Flags: Precursor
Sitaphal4contig01882	879	8	gi|225454164|ref|XP_002271590.1| PREDICTED: multiple C2 and transmembrane domain-containing protein 1-like [Vitis vinifera]
Sitaphal4contig01883	876	7	gi|359488622|ref|XP_003633791.1| PREDICTED: uncharacterized protein LOC100257639 [Vitis vinifera]
Sitaphal4contig01884	874	6	gi|255570655|ref|XP_002526282.1| phosphopentothenoylcysteine decarboxylase, putative [Ricinus communis]
Sitaphal4contig01885	872	8	gi|388511641|gb|AFK43882.1| unknown [Lotus japonicus]
Sitaphal4contig01886	881	54	gi|116780962|gb|ABK21901.1| unknown [Picea sitchensis]
Sitaphal4contig01887	862	6	gi|225462779|ref|XP_002264270.1| PREDICTED: putative vesicle-associated membrane protein 726 [Vitis vinifera]
Sitaphal4contig01888	879	13	gi|333595899|gb|AEF58501.1| actin [Platycodon grandiflorus]
Sitaphal4contig01889	878	16	gi|346466069|gb|AEO32879.1| hypothetical protein [Amblyomma maculatum]
Sitaphal4contig01890	879	9	gi|255584323|ref|XP_002532897.1| ubiquitin-protein ligase, putative [Ricinus communis]
Sitaphal4contig01891	866	6	gi|115451927|ref|NP_001049564.1| Os03g0249900 [Oryza sativa Japonica Group]
Sitaphal4contig01892	873	14	#N/A
Sitaphal4contig01893	876	9	gi|225424859|ref|XP_002273830.1| PREDICTED: glutathione S-transferase U17 isoform 1 [Vitis vinifera]
Sitaphal4contig01894	876	9	gi|39725276|emb|CAC85227.1| salt tolerance protein 1 [Beta vulgaris]
Sitaphal4contig01895	873	7	gi|255568502|ref|XP_002525225.1| protein with unknown function [Ricinus communis]
Sitaphal4contig01896	873	10	gi|225440137|ref|XP_002283152.1| PREDICTED: G2/mitotic-specific cyclin S13-6 [Vitis vinifera]
Sitaphal4contig01897	860	6	gi|78707609|gb|ABB46584.1| transposon protein, putative, Mutator sub-class, expressed [Oryza sativa Japonica Group]
Sitaphal4contig01898	872	6	gi|224099669|ref|XP_002311572.1| predicted protein [Populus trichocarpa]
Sitaphal4contig01899	871	6	gi|225431090|ref|XP_002264052.1| PREDICTED: proteasome subunit alpha type-7 [Vitis vinifera]
Sitaphal4contig01900	853	6	gi|82568700|dbj|BAE48663.1| Pm52 [Prunus mume]
Sitaphal4contig01901	871	11	gi|116784442|gb|ABK23344.1| unknown [Picea sitchensis]
Sitaphal4contig01902	861	6	gi|225423985|ref|XP_002282642.1| PREDICTED: uncharacterized protein LOC100243921 [Vitis vinifera]
Sitaphal4contig01903	868	17	gi|297851728|ref|XP_002893745.1| hypothetical protein ARALYDRAFT_336372 [Arabidopsis lyrata subsp. lyrata]
Sitaphal4contig01904	869	25	gi|161347485|gb|ABX65441.1| glutathione S-transferase [Chimonanthus praecox]
Sitaphal4contig01905	868	7	gi|147856362|emb|CAN79638.1| hypothetical protein VITISV_014475 [Vitis vinifera]
Sitaphal4contig01906	867	7	gi|225437525|ref|XP_002275502.1| PREDICTED: transmembrane protein 205 [Vitis vinifera]
Sitaphal4contig01907	860	8	gi|225435911|ref|XP_002266622.1| PREDICTED: THO complex subunit 7 homolog isoform 1 [Vitis vinifera]
Sitaphal4contig01908	867	12	gi|225442833|ref|XP_002285331.1| PREDICTED: cytochrome c oxidase subunit 5b-2, mitochondrial [Vitis vinifera]
Sitaphal4contig01909	857	6	gi|225461808|ref|XP_002285634.1| PREDICTED: probable rhamnose biosynthetic enzyme 1 [Vitis vinifera]
Sitaphal4contig01910	863	7	gi|296439676|sp|B8BKI7.1|MTBC_ORYSI RecName: Full=Probable bifunctional methylthioribulose-1-phosphate dehydratase/enolase-phosphatase E1; Includes: RecName: Full=Methylthioribulose-1-phosphate dehydratase; Short=MTRu-1-P dehydratase; Includes: RecName: Full=Enolase-phosphatase E1; AltName: Full=2,3-diketo-5-methylthio-1-phosphopentane phosphatase
Sitaphal4contig01911	865	8	gi|359491145|ref|XP_002284739.2| PREDICTED: uncharacterized protein LOC100243857 [Vitis vinifera]
Sitaphal4contig01912	863	9	gi|225451561|ref|XP_002274525.1| PREDICTED: translocon-associated protein subunit beta isoform 1 [Vitis vinifera]
Sitaphal4contig01913	866	7	gi|359478773|ref|XP_002283298.2| PREDICTED: callose synthase 3-like [Vitis vinifera]
Sitaphal4contig01914	867	22	gi|225455141|ref|XP_002267630.1| PREDICTED: uncharacterized protein LOC100245217 isoform 3 [Vitis vinifera]
Sitaphal4contig01915	865	33	gi|255539825|ref|XP_002510977.1| ribosomal protein L15, putative [Ricinus communis]
Sitaphal4contig01916	862	6	gi|225433688|ref|XP_002266909.1| PREDICTED: eukaryotic translation initiation factor 3 subunit H [Vitis vinifera]
Sitaphal4contig01917	856	6	gi|242038719|ref|XP_002466754.1| hypothetical protein SORBIDRAFT_01g013540 [Sorghum bicolor]
Sitaphal4contig01918	859	7	gi|302144085|emb|CBI23190.3| unnamed protein product [Vitis vinifera]
Sitaphal4contig01919	857	7	gi|359492889|ref|XP_003634479.1| PREDICTED: 14-3-3 protein [Vitis vinifera]
Sitaphal4contig01920	849	6	#N/A
Sitaphal4contig01921	860	17	gi|356496096|ref|XP_003516906.1| PREDICTED: proteasome subunit alpha type-2-A-like [Glycine max]
Sitaphal4contig01922	845	10	gi|353703786|ref|NP_001238796.1| alcohol dehydrogenase class III [Solanum lycopersicum]
Sitaphal4contig01923	850	17	gi|32348748|gb|AAP76348.1| small subunit ribosomal protein [Bocconia frutescens]
Sitaphal4contig01924	856	14	gi|224089557|ref|XP_002308755.1| predicted protein [Populus trichocarpa]
Sitaphal4contig01925	859	26	gi|192910792|gb|ACF06504.1| 60S ribosomal protein L28 [Elaeis guineensis]
Sitaphal4contig01926	854	6	gi|147774036|emb|CAN71872.1| hypothetical protein VITISV_038162 [Vitis vinifera]
Sitaphal4contig01927	851	16	gi|225457225|ref|XP_002284112.1| PREDICTED: glucan endo-1,3-beta-glucosidase-like protein 3 [Vitis vinifera]
Sitaphal4contig01928	859	11	gi|255544840|ref|XP_002513481.1| 40S ribosomal protein S2, putative [Ricinus communis]
Sitaphal4contig01929	850	13	gi|255548547|ref|XP_002515330.1| histone h1/h5, putative [Ricinus communis]
Sitaphal4contig01930	858	7	gi|223018283|gb|ACM78033.1| beta-tubulin [Citrus maxima]
Sitaphal4contig01931	858	44	gi|297826389|ref|XP_002881077.1| cyclophilin [Arabidopsis lyrata subsp. lyrata]
Sitaphal4contig01932	855	14	gi|255581778|ref|XP_002531690.1| chlorophyll A/B binding protein, putative [Ricinus communis]
Sitaphal4contig01933	854	6	gi|255583613|ref|XP_002532562.1| conserved hypothetical protein [Ricinus communis]
Sitaphal4contig01934	855	9	gi|76884937|gb|ABA59555.1| cinnamate-4-hydroxylase [Parthenocissus henryana]
Sitaphal4contig01935	838	7	gi|224128015|ref|XP_002329233.1| predicted protein [Populus trichocarpa]
Sitaphal4contig01936	853	17	gi|225445170|ref|XP_002284107.1| PREDICTED: DNA-directed RNA polymerases I, II, and III subunit RPABC1 isoform 1 [Vitis vinifera]
Sitaphal4contig01937	840	24	#N/A
Sitaphal4contig01938	852	11	gi|255587593|ref|XP_002534324.1| arginine/serine-rich splicing factor, putative [Ricinus communis]
Sitaphal4contig01939	853	35	gi|192910760|gb|ACF06488.1| ribosomal protein L13a [Elaeis guineensis]
Sitaphal4contig01940	851	6	#N/A
Sitaphal4contig01941	848	14	gi|270383724|dbj|BAI53120.1| ribulose-1,5-bisphosphate carboxylase/oxygenase small subunit [Eucalyptus globulus]
Sitaphal4contig01942	849	5	#N/A
Sitaphal4contig01943	843	10	gi|207091416|gb|ACI23377.1| putative HAD superfamily hydrolase [Elaeis guineensis]
Sitaphal4contig01944	846	25	gi|225453951|ref|XP_002280012.1| PREDICTED: 40S ribosomal protein S13 [Vitis vinifera]
Sitaphal4contig01945	838	7	gi|10945669|gb|AAG24642.1|AF308737_1 J1P [Daucus carota]
Sitaphal4contig01946	848	15	gi|374256017|gb|AEZ00870.1| putative actin depolymerizing factor protein, partial [Elaeis guineensis]
Sitaphal4contig01947	846	9	gi|224124100|ref|XP_002319245.1| predicted protein [Populus trichocarpa]
Sitaphal4contig01948	839	7	gi|192910716|gb|ACF06466.1| thioredoxin family Trp26-like protein [Elaeis guineensis]
Sitaphal4contig01949	848	6	gi|224122996|ref|XP_002318968.1| predicted protein [Populus trichocarpa]
Sitaphal4contig01950	849	9	gi|135640|sp|P26357.1|TBP_SOLTU RecName: Full=TATA-box-binding protein; AltName: Full=TATA sequence-binding protein; Short=TBP; AltName: Full=TATA-binding factor; AltName: Full=TATA-box factor; AltName: Full=Transcription initiation factor TFIID TBP subunit
Sitaphal4contig01951	847	12	gi|339716042|gb|AEJ88268.1| putative actin-depolymerizing factor [Wolffia arrhiza]
Sitaphal4contig01952	845	7	#N/A
Sitaphal4contig01953	845	61	gi|255571087|ref|XP_002526494.1| 40S ribosomal protein S11, putative [Ricinus communis]
Sitaphal4contig01954	842	7	gi|225445122|ref|XP_002283839.1| PREDICTED: protein phosphatase 1 regulatory subunit pprA [Vitis vinifera]
Sitaphal4contig01955	841	6	gi|225468850|ref|XP_002266252.1| PREDICTED: putative oxidoreductase GLYR1 isoform 1 [Vitis vinifera]
Sitaphal4contig01956	844	12	gi|225459322|ref|XP_002285797.1| PREDICTED: uncharacterized protein LOC100260886 isoform 2 [Vitis vinifera]
Sitaphal4contig01957	845	40	gi|333108561|gb|AEF15864.1| eukaryotic translation initiation factor 5A4 [Populus tomentosa]
Sitaphal4contig01958	825	6	gi|224093425|ref|XP_002309918.1| predicted protein [Populus trichocarpa]
Sitaphal4contig01959	837	9	gi|357506493|ref|XP_003623535.1| hypothetical protein MTR_7g072120 [Medicago truncatula]
Sitaphal4contig01960	844	11	gi|356543365|ref|XP_003540131.1| PREDICTED: auxin response factor 1-like [Glycine max]
Sitaphal4contig01961	841	7	gi|359495653|ref|XP_003635047.1| PREDICTED: uncharacterized protein LOC100853187 isoform 1 [Vitis vinifera]
Sitaphal4contig01962	842	6	gi|359480530|ref|XP_003632482.1| PREDICTED: WD repeat-containing protein 5-like [Vitis vinifera]
Sitaphal4contig01963	843	19	gi|296086416|emb|CBI32005.3| unnamed protein product [Vitis vinifera]
Sitaphal4contig01964	843	7	gi|297741046|emb|CBI31358.3| unnamed protein product [Vitis vinifera]
Sitaphal4contig01965	834	7	gi|356507961|ref|XP_003522731.1| PREDICTED: tubulin alpha-1 chain-like [Glycine max]
Sitaphal4contig01966	842	177	gi|357155874|ref|XP_003577266.1| PREDICTED: translationally-controlled tumor protein homolog [Brachypodium distachyon]
Sitaphal4contig01967	843	17	gi|4566614|gb|AAD23407.1| actin depolymerizing factor [Populus tremula x Populus alba]
Sitaphal4contig01968	834	18	gi|356545971|ref|XP_003541406.1| PREDICTED: polyubiquitin-like [Glycine max]
Sitaphal4contig01969	830	17	gi|357495837|ref|XP_003618207.1| ADP-ribosylation factor [Medicago truncatula]
Sitaphal4contig01970	837	7	gi|147765658|emb|CAN78103.1| hypothetical protein VITISV_043511 [Vitis vinifera]
Sitaphal4contig01971	839	8	gi|356547585|ref|XP_003542191.1| PREDICTED: uncharacterized protein LOC100803853 [Glycine max]
Sitaphal4contig01972	837	10	gi|296090221|emb|CBI40040.3| unnamed protein product [Vitis vinifera]
Sitaphal4contig01973	837	6	gi|297741709|emb|CBI32841.3| unnamed protein product [Vitis vinifera]
Sitaphal4contig01974	838	21	gi|225428263|ref|XP_002282385.1| PREDICTED: small nuclear ribonucleoprotein Sm D3 [Vitis vinifera]
Sitaphal4contig01975	839	7	gi|255565475|ref|XP_002523728.1| superoxide dismutase [cu-zn], putative [Ricinus communis]
Sitaphal4contig01976	837	7	gi|225452430|ref|XP_002277258.1| PREDICTED: 50S ribosomal protein L12, chloroplastic [Vitis vinifera]
Sitaphal4contig01977	834	6	gi|255543887|ref|XP_002513006.1| aldo-keto reductase, putative [Ricinus communis]
Sitaphal4contig01978	828	6	gi|225425352|ref|XP_002275297.1| PREDICTED: 60S ribosomal protein L10 isoform 2 [Vitis vinifera]
Sitaphal4contig01979	833	9	gi|356567338|ref|XP_003551878.1| PREDICTED: mitotic spindle checkpoint protein MAD2-like [Glycine max]
Sitaphal4contig01980	837	32	gi|225440288|ref|XP_002284203.1| PREDICTED: ubiquitin-conjugating enzyme E2-17 kDa isoform 2 [Vitis vinifera]
Sitaphal4contig01981	836	6	gi|224099613|ref|XP_002311552.1| ZIP transporter [Populus trichocarpa]
Sitaphal4contig01982	828	9	gi|27448145|gb|AAO13795.1|AF352575_1 putative sterol 4-alpha-methyl-oxidase [Gossypium arboreum]
Sitaphal4contig01983	834	6	gi|225465341|ref|XP_002275293.1| PREDICTED: ribosomal RNA small subunit methyltransferase nep-1 [Vitis vinifera]
Sitaphal4contig01984	836	19	gi|192910892|gb|ACF06554.1| ribosomal protein S7 [Elaeis guineensis]
Sitaphal4contig01985	827	11	gi|192910880|gb|ACF06548.1| cysteine proteinase inhibitor [Elaeis guineensis]
Sitaphal4contig01986	835	7	gi|297741701|emb|CBI32833.3| unnamed protein product [Vitis vinifera]
Sitaphal4contig01987	834	6	gi|255555301|ref|XP_002518687.1| d-3-phosphoglycerate dehydrogenase, putative [Ricinus communis]
Sitaphal4contig01988	835	6	gi|147866269|emb|CAN79933.1| hypothetical protein VITISV_008329 [Vitis vinifera]
Sitaphal4contig01989	834	63	gi|399525614|gb|AFP44118.1| cyclophilin [Lycoris longituba]
Sitaphal4contig01990	828	7	gi|147782460|emb|CAN61919.1| hypothetical protein VITISV_038729 [Vitis vinifera]
Sitaphal4contig01991	830	12	gi|225460977|ref|XP_002280251.1| PREDICTED: ribonuclease UK114-like [Vitis vinifera]
Sitaphal4contig01992	821	7	gi|225467749|ref|XP_002265070.1| PREDICTED: uncharacterized protein LOC100267455 [Vitis vinifera]
Sitaphal4contig01993	827	8	gi|363806694|ref|NP_001242010.1| uncharacterized protein LOC100796450 [Glycine max]
Sitaphal4contig01994	831	7	#N/A
Sitaphal4contig01995	832	11	gi|224133758|ref|XP_002327673.1| histone H1 [Populus trichocarpa]
Sitaphal4contig01996	829	14	gi|1518360|emb|CAA89889.1| ribosomal protein S12 [Magnolia x soulangeana]
Sitaphal4contig01997	830	35	gi|296086272|emb|CBI31713.3| unnamed protein product [Vitis vinifera]
Sitaphal4contig01998	828	9	#N/A
Sitaphal4contig01999	825	6	gi|357495837|ref|XP_003618207.1| ADP-ribosylation factor [Medicago truncatula]
Sitaphal4contig02000	826	11	gi|296083691|emb|CBI23680.3| unnamed protein product [Vitis vinifera]
Sitaphal4contig02001	830	8	gi|359806482|ref|NP_001241252.1| uncharacterized protein LOC100806586 [Glycine max]
Sitaphal4contig02002	808	6	gi|296086145|emb|CBI31586.3| unnamed protein product [Vitis vinifera]
Sitaphal4contig02003	829	14	gi|297736527|emb|CBI25398.3| unnamed protein product [Vitis vinifera]
Sitaphal4contig02004	825	6	gi|225431900|ref|XP_002276434.1| PREDICTED: medium-chain-fatty-acid--CoA ligase [Vitis vinifera]
Sitaphal4contig02005	823	11	gi|296083718|emb|CBI23707.3| unnamed protein product [Vitis vinifera]
Sitaphal4contig02006	828	12	gi|351726353|ref|NP_001235332.1| uncharacterized protein LOC100305945 [Glycine max]
Sitaphal4contig02007	828	46	gi|357485863|ref|XP_003613219.1| ADP-ribosylation factor [Medicago truncatula]
Sitaphal4contig02008	828	23	gi|356512705|ref|XP_003525057.1| PREDICTED: annexin D2-like [Glycine max]
Sitaphal4contig02009	825	6	gi|225436055|ref|XP_002276040.1| PREDICTED: uncharacterized protein LOC100263294 [Vitis vinifera]
Sitaphal4contig02010	824	6	gi|224099315|ref|XP_002311435.1| NAC domain protein, IPR003441 [Populus trichocarpa]
Sitaphal4contig02011	828	37	gi|225456169|ref|XP_002282569.1| PREDICTED: probable ADP-ribosylation factor GTPase-activating protein AGD11-like [Vitis vinifera]
Sitaphal4contig02012	825	9	gi|115453939|ref|NP_001050570.1| Os03g0586600 [Oryza sativa Japonica Group]
Sitaphal4contig02013	820	9	gi|225459777|ref|XP_002285906.1| PREDICTED: glutathione S-transferase PARB [Vitis vinifera]
Sitaphal4contig02014	826	9	#N/A
Sitaphal4contig02015	826	23	#N/A
Sitaphal4contig02016	824	24	gi|225449913|ref|XP_002268033.1| PREDICTED: polyadenylate-binding protein-interacting protein 2 [Vitis vinifera]
Sitaphal4contig02017	826	9	gi|224105961|ref|XP_002313995.1| predicted protein [Populus trichocarpa]
Sitaphal4contig02018	824	60	gi|255552047|ref|XP_002517068.1| early light-induced protein, putative [Ricinus communis]
Sitaphal4contig02019	821	35	gi|116792358|gb|ABK26330.1| unknown [Picea sitchensis]
Sitaphal4contig02020	823	19	gi|357463399|ref|XP_003601981.1| hypothetical protein MTR_3g087510 [Medicago truncatula]
Sitaphal4contig02021	816	7	#N/A
Sitaphal4contig02022	816	7	gi|225469630|ref|XP_002264320.1| PREDICTED: EH domain-containing protein 1-like [Vitis vinifera]
Sitaphal4contig02023	819	8	gi|225458994|ref|XP_002285589.1| PREDICTED: auxin-responsive protein IAA9 [Vitis vinifera]
Sitaphal4contig02024	820	68	gi|357470609|ref|XP_003605589.1| Cytochrome b559 subunit alpha [Medicago truncatula]
Sitaphal4contig02025	819	11	gi|225440928|ref|XP_002282913.1| PREDICTED: zinc finger A20 and AN1 domain-containing stress-associated protein 4 isoform 1 [Vitis vinifera]
Sitaphal4contig02026	818	7	gi|297735255|emb|CBI17617.3| unnamed protein product [Vitis vinifera]
Sitaphal4contig02027	811	6	gi|147863500|emb|CAN81930.1| hypothetical protein VITISV_031499 [Vitis vinifera]
Sitaphal4contig02028	814	8	gi|359485140|ref|XP_002279775.2| PREDICTED: ribose-phosphate pyrophosphokinase 4-like [Vitis vinifera]
Sitaphal4contig02029	818	14	gi|297739533|emb|CBI29715.3| unnamed protein product [Vitis vinifera]
Sitaphal4contig02030	818	11	gi|224082778|ref|XP_002306835.1| predicted protein [Populus trichocarpa]
Sitaphal4contig02031	817	7	gi|351721330|ref|NP_001235670.1| uncharacterized protein LOC100500018 [Glycine max]
Sitaphal4contig02032	819	37	gi|224106672|ref|XP_002314245.1| predicted protein [Populus trichocarpa]
Sitaphal4contig02033	817	11	gi|384157481|gb|AFH68208.1| transcription factor bHLH [Vitis amurensis]
Sitaphal4contig02034	813	22	gi|115492|sp|P27164.2|CALM3_PETHY RecName: Full=Calmodulin-related protein
Sitaphal4contig02035	818	6	gi|359475304|ref|XP_003631645.1| PREDICTED: coatomer subunit gamma-2-like [Vitis vinifera]
Sitaphal4contig02036	816	6	gi|342316195|ref|YP_004769704.1| RNA polymerase beta' subunit [Magnolia kwangsiensis]
Sitaphal4contig02037	817	18	gi|85681141|gb|ABC72741.1| mannose-specific lectin [Chimonanthus praecox]
Sitaphal4contig02038	815	9	#N/A
Sitaphal4contig02039	812	10	#N/A
Sitaphal4contig02040	816	35	gi|295687229|gb|ADG27840.1| chalcone isomerase [Gossypium hirsutum]
Sitaphal4contig02041	816	31	gi|356532139|ref|XP_003534631.1| PREDICTED: ubiquitin-conjugating enzyme E2 28-like isoform 1 [Glycine max]
Sitaphal4contig02042	816	8	gi|224284722|gb|ACN40092.1| unknown [Picea sitchensis]
Sitaphal4contig02043	815	16	gi|225457458|ref|XP_002265041.1| PREDICTED: transcription factor BTF3 [Vitis vinifera]
Sitaphal4contig02044	813	14	gi|27923849|sp|Q945U1.1|RS15_ELAOL RecName: Full=40S ribosomal protein S15
Sitaphal4contig02045	804	9	gi|356519050|ref|XP_003528187.1| PREDICTED: uncharacterized protein LOC100809195 [Glycine max]
Sitaphal4contig02046	814	13	gi|225430458|ref|XP_002285487.1| PREDICTED: UPF0480 protein At4g32130 [Vitis vinifera]
Sitaphal4contig02047	812	9	gi|255558107|ref|XP_002520082.1| conserved hypothetical protein [Ricinus communis]
Sitaphal4contig02048	813	7	gi|297735749|emb|CBI18436.3| unnamed protein product [Vitis vinifera]
Sitaphal4contig02049	808	6	gi|225458665|ref|XP_002282892.1| PREDICTED: uncharacterized protein LOC100267740 [Vitis vinifera]
Sitaphal4contig02050	813	13	gi|255585518|ref|XP_002533450.1| conserved hypothetical protein [Ricinus communis]
Sitaphal4contig02051	797	14	gi|225455513|ref|XP_002265347.1| PREDICTED: 40S ribosomal protein S20-2 isoform 1 [Vitis vinifera]
Sitaphal4contig02052	805	8	gi|225434712|ref|XP_002281090.1| PREDICTED: proliferating cell nuclear antigen [Vitis vinifera]
Sitaphal4contig02053	813	18	gi|225423730|ref|XP_002278252.1| PREDICTED: glycine cleavage system H protein, mitochondrial [Vitis vinifera]
Sitaphal4contig02054	812	6	gi|224131844|ref|XP_002328122.1| predicted protein [Populus trichocarpa]
Sitaphal4contig02055	812	6	gi|225462352|ref|XP_002265957.1| PREDICTED: CTP synthase [Vitis vinifera]
Sitaphal4contig02056	811	37	gi|86156028|gb|ABC86745.1| pollen-specific protein [Vitis pseudoreticulata]
Sitaphal4contig02057	812	17	gi|225447135|ref|XP_002274949.1| PREDICTED: uncharacterized protein LOC100267064 [Vitis vinifera]
Sitaphal4contig02058	811	24	gi|297608865|ref|NP_001062288.2| Os08g0524600 [Oryza sativa Japonica Group]
Sitaphal4contig02059	811	15	gi|192910724|gb|ACF06470.1| cytoplasmic ribosomal protein S15a [Elaeis guineensis]
Sitaphal4contig02060	806	15	gi|161347485|gb|ABX65441.1| glutathione S-transferase [Chimonanthus praecox]
Sitaphal4contig02061	811	42	gi|381141812|gb|AFF57842.1| Cu/Zn superoxide dismutase [Tetradium ruticarpum]
Sitaphal4contig02062	807	6	gi|461736|sp|Q05046.1|CH62_CUCMA RecName: Full=Chaperonin CPN60-2, mitochondrial; AltName: Full=HSP60-2; Flags: Precursor
Sitaphal4contig02063	808	7	gi|359473830|ref|XP_003631364.1| PREDICTED: probable beta-1,4-xylosyltransferase IRX10L-like [Vitis vinifera]
Sitaphal4contig02064	809	6	gi|388502370|gb|AFK39251.1| unknown [Medicago truncatula]
Sitaphal4contig02065	803	7	#N/A
Sitaphal4contig02066	785	6	gi|225432108|ref|XP_002262955.1| PREDICTED: uncharacterized protein LOC100251180 [Vitis vinifera]
Sitaphal4contig02067	804	10	gi|225452030|ref|XP_002283795.1| PREDICTED: LOB domain-containing protein 41 [Vitis vinifera]
Sitaphal4contig02068	807	9	gi|346470133|gb|AEO34911.1| hypothetical protein [Amblyomma maculatum]
Sitaphal4contig02069	807	9	gi|359904133|gb|AEV89964.1| leucoanthocyanidin reductase [Humulus lupulus]
Sitaphal4contig02070	807	13	gi|34223521|gb|AAQ63003.1| oil palm profilin-like allergen PF3 [Elaeis guineensis]
Sitaphal4contig02071	807	14	gi|225432800|ref|XP_002283487.1| PREDICTED: transmembrane emp24 domain-containing protein A [Vitis vinifera]
Sitaphal4contig02072	806	10	gi|225434417|ref|XP_002271864.1| PREDICTED: U2 small nuclear ribonucleoprotein B'' [Vitis vinifera]
Sitaphal4contig02073	804	23	gi|297736783|emb|CBI25984.3| unnamed protein product [Vitis vinifera]
Sitaphal4contig02074	801	6	gi|224143241|ref|XP_002324890.1| predicted protein [Populus trichocarpa]
Sitaphal4contig02075	806	8	gi|147795757|emb|CAN76530.1| hypothetical protein VITISV_012682 [Vitis vinifera]
Sitaphal4contig02076	805	20	#N/A
Sitaphal4contig02077	804	7	gi|388491934|gb|AFK34033.1| unknown [Medicago truncatula]
Sitaphal4contig02078	803	9	gi|356498960|ref|XP_003518313.1| PREDICTED: clathrin heavy chain 1-like [Glycine max]
Sitaphal4contig02079	802	6	#N/A
Sitaphal4contig02080	801	10	gi|303291416|ref|XP_003064993.1| predicted protein [Micromonas pusilla CCMP1545]
Sitaphal4contig02081	800	7	gi|147805616|emb|CAN71784.1| hypothetical protein VITISV_028800 [Vitis vinifera]
Sitaphal4contig02082	802	8	gi|296082311|emb|CBI21316.3| unnamed protein product [Vitis vinifera]
Sitaphal4contig02083	799	6	gi|359488553|ref|XP_002276092.2| PREDICTED: lysosomal alpha-mannosidase-like [Vitis vinifera]
Sitaphal4contig02084	793	6	gi|351721168|ref|NP_001238480.1| uncharacterized protein LOC100306158 [Glycine max]
Sitaphal4contig02085	802	13	gi|297743635|emb|CBI36518.3| unnamed protein product [Vitis vinifera]
Sitaphal4contig02086	798	10	gi|255555921|ref|XP_002518996.1| 26S proteasome subunit, putative [Ricinus communis]
Sitaphal4contig02087	802	13	gi|225461646|ref|XP_002285421.1| PREDICTED: ubiquitin-conjugating enzyme E2 35 isoform 1 [Vitis vinifera]
Sitaphal4contig02088	802	36	gi|296083341|emb|CBI22977.3| unnamed protein product [Vitis vinifera]
Sitaphal4contig02089	799	7	gi|164604966|dbj|BAF98279.1| hydroxymethylglutaryl-CoA synthase [Hevea brasiliensis]
Sitaphal4contig02090	799	16	gi|225452474|ref|XP_002278536.1| PREDICTED: uncharacterized protein At4g28440 [Vitis vinifera]
Sitaphal4contig02091	800	32	gi|192913038|gb|ACF06627.1| 60S ribosomal protein L24 [Elaeis guineensis]
Sitaphal4contig02092	799	11	gi|359493628|ref|XP_002282849.2| PREDICTED: uncharacterized protein LOC100257171 [Vitis vinifera]
Sitaphal4contig02093	798	6	gi|359807666|ref|NP_001241171.1| uncharacterized protein LOC100785835 [Glycine max]
Sitaphal4contig02094	795	6	gi|15128238|dbj|BAB62566.1| putative lysophospholipase 2 [Oryza sativa Japonica Group]
Sitaphal4contig02095	796	16	gi|359806080|ref|NP_001240928.1| uncharacterized protein LOC100819843 [Glycine max]
Sitaphal4contig02096	796	14	#N/A
Sitaphal4contig02097	798	10	gi|225441209|ref|XP_002266542.1| PREDICTED: uncharacterized protein LOC100257160 [Vitis vinifera]
Sitaphal4contig02098	798	9	gi|343173223|gb|AEL99314.1| 3-hydroxyacyl-CoA dehydratase, partial [Silene latifolia]
Sitaphal4contig02099	796	18	gi|224079149|ref|XP_002305769.1| predicted protein [Populus trichocarpa]
Sitaphal4contig02100	794	7	gi|297819264|ref|XP_002877515.1| predicted protein [Arabidopsis lyrata subsp. lyrata]
Sitaphal4contig02101	798	8	gi|357435977|ref|XP_003588264.1| hypothetical protein MTR_1g005050 [Medicago truncatula]
Sitaphal4contig02102	788	6	gi|359485034|ref|XP_002277520.2| PREDICTED: xylose isomerase-like [Vitis vinifera]
Sitaphal4contig02103	794	6	gi|32187089|gb|AAP73784.1| cyclin-dependent kinase [Populus tremula x Populus tremuloides]
Sitaphal4contig02104	794	6	gi|297733736|emb|CBI14983.3| unnamed protein product [Vitis vinifera]
Sitaphal4contig02105	795	37	gi|225465502|ref|XP_002272092.1| PREDICTED: 40S ribosomal protein S12-like isoform 2 [Vitis vinifera]
Sitaphal4contig02106	790	8	gi|297741723|emb|CBI32855.3| unnamed protein product [Vitis vinifera]
Sitaphal4contig02107	793	60	gi|147857446|emb|CAN78649.1| hypothetical protein VITISV_036363 [Vitis vinifera]
Sitaphal4contig02108	788	6	gi|350534914|ref|NP_001234678.1| 40S ribosomal protein S17 [Solanum lycopersicum]
Sitaphal4contig02109	790	7	gi|255545782|ref|XP_002513951.1| Phospho-2-dehydro-3-deoxyheptonate aldolase 1, chloroplast precursor, putative [Ricinus communis]
Sitaphal4contig02110	792	25	gi|388490990|gb|AFK33561.1| unknown [Lotus japonicus]
Sitaphal4contig02111	792	20	gi|225440536|ref|XP_002275745.1| PREDICTED: universal stress protein A-like protein [Vitis vinifera]
Sitaphal4contig02112	791	9	gi|147790674|emb|CAN61018.1| hypothetical protein VITISV_001138 [Vitis vinifera]
Sitaphal4contig02113	791	15	gi|212722032|ref|NP_001132454.1| uncharacterized protein LOC100193910 [Zea mays]
Sitaphal4contig02114	791	13	gi|225439858|ref|XP_002278186.1| PREDICTED: 60S ribosomal protein L23a-like [Vitis vinifera]
Sitaphal4contig02115	788	9	gi|224125016|ref|XP_002329870.1| predicted protein [Populus trichocarpa]
Sitaphal4contig02116	790	39	gi|351723033|ref|NP_001235473.1| uncharacterized protein LOC100306467 [Glycine max]
Sitaphal4contig02117	790	10	gi|225433843|ref|XP_002263327.1| PREDICTED: probable glutathione peroxidase 2 [Vitis vinifera]
Sitaphal4contig02118	790	13	gi|296085211|emb|CBI28706.3| unnamed protein product [Vitis vinifera]
Sitaphal4contig02119	790	8	gi|297740793|emb|CBI30975.3| unnamed protein product [Vitis vinifera]
Sitaphal4contig02120	776	8	gi|224082694|ref|XP_002306799.1| predicted protein [Populus trichocarpa]
Sitaphal4contig02121	789	11	gi|356537146|ref|XP_003537091.1| PREDICTED: ubiquitin-conjugating enzyme E2 variant 1D-like [Glycine max]
Sitaphal4contig02122	787	7	#N/A
Sitaphal4contig02123	788	12	gi|209484089|gb|ACI47519.1| iron-sulfer cluster scaffold protein ISU1 [Eucalyptus grandis]
Sitaphal4contig02124	785	8	gi|351722162|ref|NP_001238258.1| uncharacterized protein LOC100500192 [Glycine max]
Sitaphal4contig02125	781	11	gi|297737828|emb|CBI27029.3| unnamed protein product [Vitis vinifera]
Sitaphal4contig02126	784	12	gi|291191074|pdb|3A0C|A Chain A, Crystal Structure Of An Anti-Hiv Mannose-Binding Lectin From Polygonatum Cyrtonema Hua
Sitaphal4contig02127	785	6	gi|225424140|ref|XP_002283949.1| PREDICTED: histone chaperone ASF1B [Vitis vinifera]
Sitaphal4contig02128	779	10	gi|224066915|ref|XP_002302277.1| predicted protein [Populus trichocarpa]
Sitaphal4contig02129	780	8	gi|255576103|ref|XP_002528946.1| eif-1a, putative [Ricinus communis]
Sitaphal4contig02130	785	43	gi|353441032|gb|AEQ94100.1| putative plastid ACP synthase [Elaeis guineensis]
Sitaphal4contig02131	785	8	gi|356498829|ref|XP_003518251.1| PREDICTED: transcription factor bHLH145-like [Glycine max]
Sitaphal4contig02132	784	20	gi|312160|emb|CAA51679.1| ubiquitin [Solanum lycopersicum]
Sitaphal4contig02133	781	9	gi|359478456|ref|XP_002283592.2| PREDICTED: protochlorophyllide-dependent translocon component 52, chloroplastic-like [Vitis vinifera]
Sitaphal4contig02134	783	9	gi|296085794|emb|CBI31118.3| unnamed protein product [Vitis vinifera]
Sitaphal4contig02135	782	9	gi|38503523|gb|AAR20445.2| putative leucine zipper protein [Gossypium hirsutum]
Sitaphal4contig02136	784	24	gi|224102033|ref|XP_002312518.1| predicted protein [Populus trichocarpa]
Sitaphal4contig02137	782	6	gi|115479119|ref|NP_001063153.1| Os09g0411700 [Oryza sativa Japonica Group]
Sitaphal4contig02138	779	6	gi|2499710|sp|Q41142.1|PLDA1_RICCO RecName: Full=Phospholipase D alpha 1; Short=PLD 1; AltName: Full=Choline phosphatase 1; AltName: Full=Phosphatidylcholine-hydrolyzing phospholipase D 1; Flags: Precursor
Sitaphal4contig02139	782	8	gi|10945669|gb|AAG24642.1|AF308737_1 J1P [Daucus carota]
Sitaphal4contig02140	782	13	gi|224067952|ref|XP_002302615.1| predicted protein [Populus trichocarpa]
Sitaphal4contig02141	781	7	gi|224073967|ref|XP_002304206.1| hypothetical protein POPTRDRAFT_712066 [Populus trichocarpa]
Sitaphal4contig02142	781	6	gi|255543885|ref|XP_002513005.1| vacuolar ATP synthase proteolipid subunit 1, 2, 3, putative [Ricinus communis]
Sitaphal4contig02143	781	6	gi|351725583|ref|NP_001235050.1| uncharacterized protein LOC100527622 [Glycine max]
Sitaphal4contig02144	775	48	gi|225426162|ref|XP_002278759.1| PREDICTED: 40S ribosomal protein S10-like [Vitis vinifera]
Sitaphal4contig02145	770	6	gi|225450585|ref|XP_002282109.1| PREDICTED: uncharacterized protein LOC100264846 [Vitis vinifera]
Sitaphal4contig02146	777	6	gi|255537007|ref|XP_002509570.1| conserved hypothetical protein [Ricinus communis]
Sitaphal4contig02147	777	7	gi|238014838|gb|ACR38454.1| unknown [Zea mays]
Sitaphal4contig02148	779	19	gi|225449052|ref|XP_002274407.1| PREDICTED: 60S ribosomal protein L12 [Vitis vinifera]
Sitaphal4contig02149	776	15	gi|225433489|ref|XP_002264895.1| PREDICTED: glycine-rich RNA-binding protein 2, mitochondrial [Vitis vinifera]
Sitaphal4contig02150	779	16	gi|357488209|ref|XP_003614392.1| hypothetical protein MTR_5g051110 [Medicago truncatula]
Sitaphal4contig02151	776	6	gi|76786311|gb|ABA54917.1| flavonol synthase [Camellia sinensis]
Sitaphal4contig02152	778	7	gi|356530665|ref|XP_003533901.1| PREDICTED: 40S ribosomal protein S5-like [Glycine max]
Sitaphal4contig02153	777	6	gi|225438297|ref|XP_002272395.1| PREDICTED: uncharacterized protein LOC100247519 [Vitis vinifera]
Sitaphal4contig02154	775	7	gi|356501220|ref|XP_003519424.1| PREDICTED: peptide-N4-(N-acetyl-beta-glucosaminyl)asparagine amidase A-like [Glycine max]
Sitaphal4contig02155	775	23	gi|242074600|ref|XP_002447236.1| hypothetical protein SORBIDRAFT_06g031060 [Sorghum bicolor]
Sitaphal4contig02156	777	6	#N/A
Sitaphal4contig02157	776	6	gi|385137884|gb|AFI41203.1| major facilitator protein, partial [Arabidopsis thaliana]
Sitaphal4contig02158	776	22	gi|357512103|ref|XP_003626340.1| Histone H2A [Medicago truncatula]
Sitaphal4contig02159	774	10	gi|388521335|gb|AFK48729.1| unknown [Medicago truncatula]
Sitaphal4contig02160	772	7	gi|388505940|gb|AFK41036.1| unknown [Lotus japonicus]
Sitaphal4contig02161	773	12	gi|18406723|ref|NP_566036.1| protease inhibitor/seed storage/lipid transfer protein (LTP) family protein [Arabidopsis thaliana]
Sitaphal4contig02162	771	6	gi|225428322|ref|XP_002282994.1| PREDICTED: calcium-dependent protein kinase 4 [Vitis vinifera]
Sitaphal4contig02163	775	6	gi|296089933|emb|CBI39752.3| unnamed protein product [Vitis vinifera]
Sitaphal4contig02164	769	6	gi|225425222|ref|XP_002266814.1| PREDICTED: CCA-adding enzyme [Vitis vinifera]
Sitaphal4contig02165	772	6	gi|225427770|ref|XP_002267957.1| PREDICTED: salt tolerance protein [Vitis vinifera]
Sitaphal4contig02166	765	6	gi|225425274|ref|XP_002271311.1| PREDICTED: cytochrome b-c1 complex subunit Rieske-2, mitochondrial [Vitis vinifera]
Sitaphal4contig02167	773	7	gi|225426084|ref|XP_002276477.1| PREDICTED: disease resistance response protein 206 [Vitis vinifera]
Sitaphal4contig02168	772	7	gi|351726365|ref|NP_001236868.1| uncharacterized protein LOC100527240 [Glycine max]
Sitaphal4contig02169	772	10	gi|192910784|gb|ACF06500.1| Ras-related protein RIC1 [Elaeis guineensis]
Sitaphal4contig02170	772	8	gi|356551322|ref|XP_003544025.1| PREDICTED: uncharacterized protein LOC100800483 [Glycine max]
Sitaphal4contig02171	770	6	gi|255590103|ref|XP_002535172.1| conserved hypothetical protein [Ricinus communis]
Sitaphal4contig02172	760	6	gi|225427201|ref|XP_002280253.1| PREDICTED: transcription factor MYC2-like [Vitis vinifera]
Sitaphal4contig02173	771	13	#N/A
Sitaphal4contig02174	768	6	gi|388501038|gb|AFK38585.1| unknown [Lotus japonicus]
Sitaphal4contig02175	771	12	gi|255579529|ref|XP_002530607.1| nuclear protein skip, putative [Ricinus communis]
Sitaphal4contig02176	770	9	gi|359478613|ref|XP_003632145.1| PREDICTED: LOW QUALITY PROTEIN: uncharacterized short-chain type dehydrogenase/reductase y4vI-like [Vitis vinifera]
Sitaphal4contig02177	770	32	gi|77553656|gb|ABA96452.1| GRF zinc finger family protein [Oryza sativa Japonica Group]
Sitaphal4contig02178	769	10	gi|242046966|ref|XP_002461229.1| hypothetical protein SORBIDRAFT_02g043220 [Sorghum bicolor]
Sitaphal4contig02179	769	9	gi|359489318|ref|XP_002269466.2| PREDICTED: eukaryotic translation initiation factor 4G-like [Vitis vinifera]
Sitaphal4contig02180	769	7	gi|255554144|ref|XP_002518112.1| conserved hypothetical protein [Ricinus communis]
Sitaphal4contig02181	769	7	gi|356521893|ref|XP_003529585.1| PREDICTED: serine/threonine-protein phosphatase 2A regulatory subunit B'' subunit gamma-like [Glycine max]
Sitaphal4contig02182	767	15	gi|167966208|gb|ACA13182.1| type II peroxiredoxin [Xerophyta viscosa]
Sitaphal4contig02183	769	14	gi|225452474|ref|XP_002278536.1| PREDICTED: uncharacterized protein At4g28440 [Vitis vinifera]
Sitaphal4contig02184	768	7	gi|255548407|ref|XP_002515260.1| pentatricopeptide repeat-containing protein, putative [Ricinus communis]
Sitaphal4contig02185	765	31	gi|363497938|gb|AEW24432.1| late embryogenesis abundant protein 3L-1 [Camellia sinensis]
Sitaphal4contig02186	764	7	gi|387940580|gb|AFK13154.1| spike 1 [Gossypium arboreum]
Sitaphal4contig02187	764	6	gi|225465200|ref|XP_002264444.1| PREDICTED: ras-related protein RABA2a [Vitis vinifera]
Sitaphal4contig02188	766	7	#N/A
Sitaphal4contig02189	762	21	gi|358346026|ref|XP_003637074.1| Cell wall-associated hydrolase, partial [Medicago truncatula]
Sitaphal4contig02190	764	11	gi|255548730|ref|XP_002515421.1| Early nodulin 55-2 precursor, putative [Ricinus communis]
Sitaphal4contig02191	767	9	gi|359472758|ref|XP_002276237.2| PREDICTED: uncharacterized protein LOC100242423 [Vitis vinifera]
Sitaphal4contig02192	763	6	gi|147819141|emb|CAN68957.1| hypothetical protein VITISV_015733 [Vitis vinifera]
Sitaphal4contig02193	764	8	gi|351722589|ref|NP_001238017.1| uncharacterized protein LOC100306129 [Glycine max]
Sitaphal4contig02194	758	14	gi|356508716|ref|XP_003523100.1| PREDICTED: uncharacterized protein LOC100803289 [Glycine max]
Sitaphal4contig02195	763	11	gi|224062133|ref|XP_002300771.1| predicted protein [Populus trichocarpa]
Sitaphal4contig02196	764	7	gi|162464489|ref|NP_001105301.1| glutamate dehydrogenase [Zea mays]
Sitaphal4contig02197	761	6	gi|147788189|emb|CAN73717.1| hypothetical protein VITISV_038844 [Vitis vinifera]
Sitaphal4contig02198	761	10	gi|359486553|ref|XP_002275989.2| PREDICTED: zinc finger CCCH domain-containing protein 11-like [Vitis vinifera]
Sitaphal4contig02199	760	8	gi|32483902|gb|AAO85890.1| NADH-dehydrogenase subunit F [Annona muricata]
Sitaphal4contig02200	762	7	gi|357150127|ref|XP_003575351.1| PREDICTED: uncharacterized protein LOC100825740 [Brachypodium distachyon]
Sitaphal4contig02201	761	38	gi|346466095|gb|AEO32892.1| hypothetical protein [Amblyomma maculatum]
Sitaphal4contig02202	762	7	gi|110740129|dbj|BAF01964.1| hypothetical protein [Arabidopsis thaliana]
Sitaphal4contig02203	761	16	gi|225443562|ref|XP_002277951.1| PREDICTED: transcription elongation factor 1 homolog isoform 1 [Vitis vinifera]
Sitaphal4contig02204	759	9	gi|326512852|dbj|BAK03333.1| predicted protein [Hordeum vulgare subsp. vulgare]
Sitaphal4contig02205	760	7	gi|225457620|ref|XP_002274272.1| PREDICTED: uncharacterized protein LOC100244433 [Vitis vinifera]
Sitaphal4contig02206	759	6	gi|255565701|ref|XP_002523840.1| expressed protein, putative [Ricinus communis]
Sitaphal4contig02207	759	6	gi|225437975|ref|XP_002272086.1| PREDICTED: uncharacterized protein LOC100265138 isoform 1 [Vitis vinifera]
Sitaphal4contig02208	759	8	gi|388507056|gb|AFK41594.1| unknown [Medicago truncatula]
Sitaphal4contig02209	755	9	gi|406668711|gb|AFS50099.1| glucan endo-1,3-beta-glucosidase [Elaeis guineensis]
Sitaphal4contig02210	754	6	gi|255558801|ref|XP_002520424.1| ATP-dependent RNA helicase, putative [Ricinus communis]
Sitaphal4contig02211	754	10	gi|357488189|ref|XP_003614382.1| hypothetical protein MTR_5g050970 [Medicago truncatula]
Sitaphal4contig02212	756	7	gi|357466629|ref|XP_003603599.1| BURP domain protein [Medicago truncatula]
Sitaphal4contig02213	754	10	gi|388494048|gb|AFK35090.1| unknown [Lotus japonicus]
Sitaphal4contig02214	757	15	gi|38258219|sp|Q94G00.1|PIN1_MALDO RecName: Full=Peptidyl-prolyl cis-trans isomerase Pin1; Short=PPIase Pin1; AltName: Full=MdPin1; AltName: Full=Rotamase Pin1
Sitaphal4contig02215	757	15	gi|225449319|ref|XP_002281586.1| PREDICTED: NHP2-like protein 1-like [Vitis vinifera]
Sitaphal4contig02216	756	6	gi|357497635|ref|XP_003619106.1| hypothetical protein MTR_6g042040 [Medicago truncatula]
Sitaphal4contig02217	756	9	gi|225424564|ref|XP_002285352.1| PREDICTED: T-complex protein 1 subunit epsilon [Vitis vinifera]
Sitaphal4contig02218	755	10	gi|147820772|emb|CAN67480.1| hypothetical protein VITISV_004918 [Vitis vinifera]
Sitaphal4contig02219	755	8	gi|225437410|ref|XP_002270967.1| PREDICTED: U1 small nuclear ribonucleoprotein A [Vitis vinifera]
Sitaphal4contig02220	754	9	gi|225430830|ref|XP_002273007.1| PREDICTED: homeobox-leucine zipper protein ATHB-40 [Vitis vinifera]
Sitaphal4contig02221	755	12	gi|225430768|ref|XP_002267591.1| PREDICTED: MIP18 family protein At1g68310-like [Vitis vinifera]
Sitaphal4contig02222	755	6	gi|225445462|ref|XP_002285115.1| PREDICTED: uncharacterized protein At2g34160 [Vitis vinifera]
Sitaphal4contig02223	754	7	gi|225453927|ref|XP_002279696.1| PREDICTED: brefeldin A-inhibited guanine nucleotide-exchange protein 1-like [Vitis vinifera]
Sitaphal4contig02224	744	6	gi|253757982|ref|XP_002488870.1| hypothetical protein SORBIDRAFT_3036s002010 [Sorghum bicolor]
Sitaphal4contig02225	755	23	gi|297734823|emb|CBI17057.3| unnamed protein product [Vitis vinifera]
Sitaphal4contig02226	750	7	gi|224066593|ref|XP_002302153.1| predicted protein [Populus trichocarpa]
Sitaphal4contig02227	751	10	gi|293335916|ref|NP_001169657.1| hypothetical protein precursor [Zea mays]
Sitaphal4contig02228	751	6	gi|224121840|ref|XP_002330666.1| predicted protein [Populus trichocarpa]
Sitaphal4contig02229	753	6	gi|296089958|emb|CBI39777.3| unnamed protein product [Vitis vinifera]
Sitaphal4contig02230	752	18	gi|50844675|gb|AAT84459.1| cytochrome b5 isoform Cb5-B [Vernicia fordii]
Sitaphal4contig02231	752	15	#N/A
Sitaphal4contig02232	744	6	gi|359474317|ref|XP_003631432.1| PREDICTED: probable calcium-binding protein CML13 [Vitis vinifera]
Sitaphal4contig02233	751	10	gi|255576103|ref|XP_002528946.1| eif-1a, putative [Ricinus communis]
Sitaphal4contig02234	754	8	gi|147815337|emb|CAN67770.1| hypothetical protein VITISV_010521 [Vitis vinifera]
Sitaphal4contig02235	746	8	gi|356551322|ref|XP_003544025.1| PREDICTED: uncharacterized protein LOC100800483 [Glycine max]
Sitaphal4contig02236	751	11	gi|388491654|gb|AFK33893.1| unknown [Lotus japonicus]
Sitaphal4contig02237	746	6	gi|296090366|emb|CBI40185.3| unnamed protein product [Vitis vinifera]
Sitaphal4contig02238	749	6	gi|296087606|emb|CBI34862.3| unnamed protein product [Vitis vinifera]
Sitaphal4contig02239	750	6	gi|30681471|ref|NP_850015.1| adenine nucleotide alpha hydrolases-like protein [Arabidopsis thaliana]
Sitaphal4contig02240	748	14	gi|403334966|gb|EJY66654.1| hypothetical protein OXYTRI_13059 [Oxytricha trifallax]
Sitaphal4contig02241	750	6	#N/A
Sitaphal4contig02242	747	22	gi|1545805|dbj|BAA10929.1| cytochrome P450 like_TBP [Nicotiana tabacum]
Sitaphal4contig02243	743	6	gi|255571491|ref|XP_002526693.1| Patellin-6, putative [Ricinus communis]
Sitaphal4contig02244	749	11	gi|255587821|ref|XP_002534408.1| small nuclear ribonucleoprotein f, putative [Ricinus communis]
Sitaphal4contig02245	748	6	gi|363808256|ref|NP_001242493.1| uncharacterized protein LOC100807064 [Glycine max]
Sitaphal4contig02246	744	16	gi|3121752|sp|P80915.1|AMP1_MACIN RecName: Full=Antimicrobial peptide 1; Short=AMP1; AltName: Full=MiAMP1; Flags: Precursor
Sitaphal4contig02247	748	8	gi|225452120|ref|XP_002284266.1| PREDICTED: 60S ribosomal protein L26-1 [Vitis vinifera]
Sitaphal4contig02248	748	9	gi|359492508|ref|XP_002283711.2| PREDICTED: E3 ubiquitin-protein ligase UPL2-like [Vitis vinifera]
Sitaphal4contig02249	747	9	gi|123556|sp|P27880.1|HSP12_MEDSA RecName: Full=18.2 kDa class I heat shock protein
Sitaphal4contig02250	747	17	gi|225457421|ref|XP_002284937.1| PREDICTED: gibberellin-regulated protein 6 [Vitis vinifera]
Sitaphal4contig02251	744	10	gi|16225423|gb|AAL15885.1|AF417297_1 putative gamma-thionin [Castanea sativa]
Sitaphal4contig02252	742	8	gi|358249000|ref|NP_001239720.1| uncharacterized protein LOC100785425 [Glycine max]
Sitaphal4contig02253	740	6	gi|164562223|gb|ABY61026.1| zinc finger-homeodomain protein 1, partial [Liriodendron tulipifera]
Sitaphal4contig02254	746	13	gi|350538955|ref|NP_001234111.1| non-symbiotic hemoglobin 2 [Solanum lycopersicum]
Sitaphal4contig02255	745	8	gi|192910810|gb|ACF06513.1| histidine-containing phosphotransfer protein Zmhp2 chain D [Elaeis guineensis]
Sitaphal4contig02256	738	6	gi|242035133|ref|XP_002464961.1| hypothetical protein SORBIDRAFT_01g029510 [Sorghum bicolor]
Sitaphal4contig02257	744	21	gi|225457458|ref|XP_002265041.1| PREDICTED: transcription factor BTF3 [Vitis vinifera]
Sitaphal4contig02258	744	26	gi|359479516|ref|XP_002275749.2| PREDICTED: ferredoxin-3, chloroplastic-like isoform 1 [Vitis vinifera]
Sitaphal4contig02259	743	293	gi|56068184|gb|AAV70492.1| mannose-binding lectin precursor [Zingiber officinale]
Sitaphal4contig02260	743	7	gi|225442541|ref|XP_002284183.1| PREDICTED: VHS domain-containing protein At3g16270 [Vitis vinifera]
Sitaphal4contig02261	741	12	gi|297734406|emb|CBI15653.3| unnamed protein product [Vitis vinifera]
Sitaphal4contig02262	742	7	gi|255550574|ref|XP_002516337.1| conserved hypothetical protein [Ricinus communis]
Sitaphal4contig02263	742	6	gi|224086608|ref|XP_002307916.1| predicted protein [Populus trichocarpa]
Sitaphal4contig02264	737	6	#N/A
Sitaphal4contig02265	740	8	gi|82394883|gb|ABB72442.1| xyloglucan endotransglucosylase [Gerbera hybrid cultivar]
Sitaphal4contig02266	740	6	gi|225437979|ref|XP_002272156.1| PREDICTED: uncharacterized protein LOC100259944 [Vitis vinifera]
Sitaphal4contig02267	737	7	gi|255555403|ref|XP_002518738.1| ribosomal protein S9, putative [Ricinus communis]
Sitaphal4contig02268	740	10	gi|313586603|gb|ADR71312.1| hypothetical protein 33 [Hevea brasiliensis]
Sitaphal4contig02269	735	8	#N/A
Sitaphal4contig02270	739	14	gi|218190178|gb|EEC72605.1| hypothetical protein OsI_06076 [Oryza sativa Indica Group]
Sitaphal4contig02271	733	6	gi|82621251|gb|ABB86299.1| thaumatin-like protein isoform 3 [Ficus pumila var. awkeotsang]
Sitaphal4contig02272	733	15	#N/A
Sitaphal4contig02273	738	32	gi|296085211|emb|CBI28706.3| unnamed protein product [Vitis vinifera]
Sitaphal4contig02274	733	6	#N/A
Sitaphal4contig02275	736	8	gi|289877|gb|AAA19913.1| lectin, partial [Clivia miniata]
Sitaphal4contig02276	736	7	gi|388494892|gb|AFK35512.1| unknown [Medicago truncatula]
Sitaphal4contig02277	734	6	#N/A
Sitaphal4contig02278	734	11	gi|303291414|ref|XP_003064992.1| senescence-associated protein [Micromonas pusilla CCMP1545]
Sitaphal4contig02279	732	9	gi|296081054|emb|CBI18335.3| unnamed protein product [Vitis vinifera]
Sitaphal4contig02280	733	6	gi|255573503|ref|XP_002527677.1| arf gtpase-activating protein, putative [Ricinus communis]
Sitaphal4contig02281	734	8	#N/A
Sitaphal4contig02282	734	6	gi|147792794|emb|CAN71036.1| hypothetical protein VITISV_000358 [Vitis vinifera]
Sitaphal4contig02283	733	8	#N/A
Sitaphal4contig02284	694	14	gi|351724209|ref|NP_001235770.1| uncharacterized protein LOC100305465 [Glycine max]
Sitaphal4contig02285	733	7	gi|359476651|ref|XP_002273723.2| PREDICTED: uncharacterized protein LOC100264247 [Vitis vinifera]
Sitaphal4contig02286	728	14	gi|126566050|gb|ABO20854.1| hypothetical protein [Lilium longiflorum]
Sitaphal4contig02287	727	6	gi|359807103|ref|NP_001241602.1| uncharacterized protein LOC100805881 [Glycine max]
Sitaphal4contig02288	731	15	gi|357448007|ref|XP_003594279.1| 14 kDa proline-rich protein DC2.15 [Medicago truncatula]
Sitaphal4contig02289	726	11	gi|225438373|ref|XP_002274569.1| PREDICTED: probable E3 ubiquitin-protein ligase HERC1 [Vitis vinifera]
Sitaphal4contig02290	730	10	gi|342365838|gb|AEL30371.1| TIR-NBS-LRR type disease resistance protein [Arachis hypogaea]
Sitaphal4contig02291	728	54	gi|357514887|ref|XP_003627732.1| ATP synthase subunit beta [Medicago truncatula]
Sitaphal4contig02292	730	8	#N/A
Sitaphal4contig02293	730	6	#N/A
Sitaphal4contig02294	730	6	gi|359489625|ref|XP_002275132.2| PREDICTED: uncharacterized protein LOC100244782 [Vitis vinifera]
Sitaphal4contig02295	729	8	gi|225435760|ref|XP_002285722.1| PREDICTED: putative mitochondrial 2-oxoglutarate/malate carrier protein-like [Vitis vinifera]
Sitaphal4contig02296	728	8	gi|225425644|ref|XP_002272133.1| PREDICTED: uncharacterized protein LOC100262011 isoform 1 [Vitis vinifera]
Sitaphal4contig02297	699	6	gi|224482653|gb|ACN50183.1| UDP-glucose pyrophosphorylase [Annona cherimola]
Sitaphal4contig02298	729	6	gi|166788447|dbj|BAG06679.1| calcineurin B-like protein [Phaseolus vulgaris]
Sitaphal4contig02299	726	9	gi|224072659|ref|XP_002303826.1| predicted protein [Populus trichocarpa]
Sitaphal4contig02300	727	6	gi|356550109|ref|XP_003543432.1| PREDICTED: LOW QUALITY PROTEIN: vacuolar protein sorting-associated protein 4-like [Glycine max]
Sitaphal4contig02301	727	7	gi|225428372|ref|XP_002283406.1| PREDICTED: probable cellulose synthase A catalytic subunit 3 [UDP-forming]-like [Vitis vinifera]
Sitaphal4contig02302	727	13	gi|255583146|ref|XP_002532339.1| protein translocase, putative [Ricinus communis]
Sitaphal4contig02303	726	11	gi|225461038|ref|XP_002281399.1| PREDICTED: trafficking protein particle complex subunit 3 [Vitis vinifera]
Sitaphal4contig02304	724	19	gi|297738907|emb|CBI28152.3| unnamed protein product [Vitis vinifera]
Sitaphal4contig02305	725	7	gi|148907815|gb|ABR17033.1| unknown [Picea sitchensis]
Sitaphal4contig02306	720	12	gi|116784552|gb|ABK23389.1| unknown [Picea sitchensis]
Sitaphal4contig02307	724	29	gi|296083584|emb|CBI23573.3| unnamed protein product [Vitis vinifera]
Sitaphal4contig02308	724	7	gi|297740917|emb|CBI31099.3| unnamed protein product [Vitis vinifera]
Sitaphal4contig02309	721	6	gi|359483861|ref|XP_002276730.2| PREDICTED: la-related protein 6-like [Vitis vinifera]
Sitaphal4contig02310	722	37	gi|255565659|ref|XP_002523819.1| 40S ribosomal protein S25, putative [Ricinus communis]
Sitaphal4contig02311	723	8	gi|225429228|ref|XP_002263457.1| PREDICTED: heat shock 70 kDa protein, mitochondrial-like [Vitis vinifera]
Sitaphal4contig02312	721	8	gi|388491766|gb|AFK33949.1| unknown [Lotus japonicus]
Sitaphal4contig02313	722	6	gi|224121522|ref|XP_002330721.1| predicted protein [Populus trichocarpa]
Sitaphal4contig02314	713	6	#N/A
Sitaphal4contig02315	720	11	gi|225423503|ref|XP_002269657.1| PREDICTED: 40S ribosomal protein S19-1 [Vitis vinifera]
Sitaphal4contig02316	717	7	gi|18077708|emb|CAC83750.1| reversibly glycosylated polypeptide [Gossypium hirsutum]
Sitaphal4contig02317	719	30	gi|7012724|gb|AAF35186.1|AF195865_1 lipid transfer protein precursor [Gossypium hirsutum]
Sitaphal4contig02318	718	6	gi|192912984|gb|ACF06600.1| alpha-soluble NSF attachment protein [Elaeis guineensis]
Sitaphal4contig02319	718	6	#N/A
Sitaphal4contig02320	717	33	gi|225434351|ref|XP_002267919.1| PREDICTED: 40S ribosomal protein S26-2-like [Vitis vinifera]
Sitaphal4contig02321	716	42	gi|284433792|gb|ADB85102.1| nucleoside diphosphate kinase B [Jatropha curcas]
Sitaphal4contig02322	713	7	gi|94442914|emb|CAJ91133.1| ampk protein [Platanus x acerifolia]
Sitaphal4contig02323	716	6	gi|224080971|ref|XP_002306249.1| predicted protein [Populus trichocarpa]
Sitaphal4contig02324	712	6	gi|357488189|ref|XP_003614382.1| hypothetical protein MTR_5g050970 [Medicago truncatula]
Sitaphal4contig02325	695	14	gi|225426649|ref|XP_002274756.1| PREDICTED: uncharacterized protein LOC100244375 [Vitis vinifera]
Sitaphal4contig02326	713	8	gi|224123352|ref|XP_002330294.1| predicted protein [Populus trichocarpa]
Sitaphal4contig02327	713	6	gi|225435213|ref|XP_002282042.1| PREDICTED: carbamoyl-phosphate synthase large chain-like [Vitis vinifera]
Sitaphal4contig02328	708	7	gi|225442001|ref|XP_002267008.1| PREDICTED: ethylene-responsive transcription factor RAP2-12-like [Vitis vinifera]
Sitaphal4contig02329	712	7	gi|255559084|ref|XP_002520564.1| fumarylacetoacetate hydrolase, putative [Ricinus communis]
Sitaphal4contig02330	712	17	gi|224139616|ref|XP_002323194.1| predicted protein [Populus trichocarpa]
Sitaphal4contig02331	712	36	gi|296083584|emb|CBI23573.3| unnamed protein product [Vitis vinifera]
Sitaphal4contig02332	713	24	gi|312985273|gb|ADR30787.1| histone H2B2 [Hevea brasiliensis]
Sitaphal4contig02333	711	10	gi|76161004|gb|ABA40465.1| ribosomal protein S27-like protein [Solanum tuberosum]
Sitaphal4contig02334	709	25	gi|225462902|ref|XP_002263538.1| PREDICTED: calmodulin isoform 2 [Vitis vinifera]
Sitaphal4contig02335	711	18	gi|359482333|ref|XP_003632757.1| PREDICTED: auxin-repressed 12.5 kDa protein-like [Vitis vinifera]
Sitaphal4contig02336	710	6	gi|359491697|ref|XP_002281830.2| PREDICTED: uncharacterized protein LOC100244920 [Vitis vinifera]
Sitaphal4contig02337	710	6	gi|356519050|ref|XP_003528187.1| PREDICTED: uncharacterized protein LOC100809195 [Glycine max]
Sitaphal4contig02338	709	21	gi|125572544|gb|EAZ14059.1| hypothetical protein OsJ_03983 [Oryza sativa Japonica Group]
Sitaphal4contig02339	707	39	gi|225435042|ref|XP_002284305.1| PREDICTED: probable histone H2A.4 isoform 1 [Vitis vinifera]
Sitaphal4contig02340	707	8	gi|403334966|gb|EJY66654.1| hypothetical protein OXYTRI_13059 [Oxytricha trifallax]
Sitaphal4contig02341	708	10	gi|255566183|ref|XP_002524079.1| Phosphatidylglycerol/phosphatidylinositol transfer protein precursor, putative [Ricinus communis]
Sitaphal4contig02342	696	6	gi|224286332|gb|ACN40874.1| unknown [Picea sitchensis]
Sitaphal4contig02343	697	6	gi|357117839|ref|XP_003560669.1| PREDICTED: UDP-glycosyltransferase 91C1-like [Brachypodium distachyon]
Sitaphal4contig02344	704	10	gi|356542473|ref|XP_003539691.1| PREDICTED: probable histone H2B.1-like isoform 1 [Glycine max]
Sitaphal4contig02345	696	6	gi|116790867|gb|ABK25768.1| unknown [Picea sitchensis]
Sitaphal4contig02346	705	12	gi|356545600|ref|XP_003541226.1| PREDICTED: uncharacterized protein LOC100801180 [Glycine max]
Sitaphal4contig02347	700	6	gi|225456860|ref|XP_002279764.1| PREDICTED: serine/threonine-protein kinase AFC2 [Vitis vinifera]
Sitaphal4contig02348	699	6	gi|356545643|ref|XP_003541246.1| PREDICTED: uncharacterized protein LOC100813998 [Glycine max]
Sitaphal4contig02349	702	6	gi|357488191|ref|XP_003614383.1| hypothetical protein MTR_5g051000 [Medicago truncatula]
Sitaphal4contig02350	702	12	gi|13359451|dbj|BAB33421.1| putative senescence-associated protein [Pisum sativum]
Sitaphal4contig02351	701	12	#N/A
Sitaphal4contig02352	701	7	gi|118483495|gb|ABK93646.1| unknown [Populus trichocarpa]
Sitaphal4contig02353	702	25	gi|255566979|ref|XP_002524472.1| conserved hypothetical protein [Ricinus communis]
Sitaphal4contig02354	693	7	#N/A
Sitaphal4contig02355	700	7	#N/A
Sitaphal4contig02356	700	16	gi|296083677|emb|CBI23666.3| unnamed protein product [Vitis vinifera]
Sitaphal4contig02357	701	7	gi|255568960|ref|XP_002525450.1| Early nodulin, putative [Ricinus communis]
Sitaphal4contig02358	691	6	gi|225459083|ref|XP_002283809.1| PREDICTED: argininosuccinate lyase [Vitis vinifera]
Sitaphal4contig02359	700	7	gi|403334966|gb|EJY66654.1| hypothetical protein OXYTRI_13059 [Oxytricha trifallax]
Sitaphal4contig02360	700	7	gi|2208946|emb|CAA71202.1| signal recognition particle subunit 14 [Arabidopsis thaliana]
Sitaphal4contig02361	699	6	gi|242051074|ref|XP_002463281.1| hypothetical protein SORBIDRAFT_02g041140 [Sorghum bicolor]
Sitaphal4contig02362	690	8	gi|6118549|gb|AAF04147.1| ubiquitin precursor [Hevea brasiliensis]
Sitaphal4contig02363	697	6	gi|317106645|dbj|BAJ53150.1| JHL23J11.5 [Jatropha curcas]
Sitaphal4contig02364	698	6	gi|357149831|ref|XP_003575247.1| PREDICTED: small nuclear ribonucleoprotein Sm D1-like [Brachypodium distachyon]
Sitaphal4contig02365	697	7	gi|224141425|ref|XP_002324073.1| predicted protein [Populus trichocarpa]
Sitaphal4contig02366	694	21	gi|225435032|ref|XP_002284277.1| PREDICTED: probable histone H2B.1 isoform 1 [Vitis vinifera]
Sitaphal4contig02367	693	7	gi|357488217|ref|XP_003614396.1| hypothetical protein MTR_5g051150 [Medicago truncatula]
Sitaphal4contig02368	685	11	gi|388495994|gb|AFK36063.1| unknown [Medicago truncatula]
Sitaphal4contig02369	694	16	gi|225423503|ref|XP_002269657.1| PREDICTED: 40S ribosomal protein S19-1 [Vitis vinifera]
Sitaphal4contig02370	692	8	gi|356558314|ref|XP_003547452.1| PREDICTED: 60S ribosomal protein L23A-like [Glycine max]
Sitaphal4contig02371	691	8	gi|296082981|emb|CBI22282.3| unnamed protein product [Vitis vinifera]
Sitaphal4contig02372	691	6	gi|357488189|ref|XP_003614382.1| hypothetical protein MTR_5g050970 [Medicago truncatula]
Sitaphal4contig02373	691	6	gi|58013371|gb|AAW63039.1| plastidial delta-12 oleate desaturase [Olea europaea]
Sitaphal4contig02374	674	6	gi|147784780|emb|CAN66525.1| hypothetical protein VITISV_043977 [Vitis vinifera]
Sitaphal4contig02375	681	20	gi|359482285|ref|XP_003632749.1| PREDICTED: uncharacterized protein LOC100267578 [Vitis vinifera]
Sitaphal4contig02376	690	23	gi|125547853|gb|EAY93675.1| hypothetical protein OsI_15462 [Oryza sativa Indica Group]
Sitaphal4contig02377	689	6	#N/A
Sitaphal4contig02378	687	6	gi|225427419|ref|XP_002264766.1| PREDICTED: COBW domain-containing protein 2 [Vitis vinifera]
Sitaphal4contig02379	686	6	gi|372450228|ref|YP_005090381.1| NADH dehydrogenase subunit 4 (mitochondrion) [Phoenix dactylifera]
Sitaphal4contig02380	686	6	gi|224130686|ref|XP_002328351.1| predicted protein [Populus trichocarpa]
Sitaphal4contig02381	685	8	gi|303291416|ref|XP_003064993.1| predicted protein [Micromonas pusilla CCMP1545]
Sitaphal4contig02382	688	6	gi|218197256|gb|EEC79683.1| hypothetical protein OsI_20948 [Oryza sativa Indica Group]
Sitaphal4contig02383	688	6	gi|298205243|emb|CBI17302.3| unnamed protein product [Vitis vinifera]
Sitaphal4contig02384	687	6	gi|225446357|ref|XP_002272844.1| PREDICTED: uncharacterized protein LOC100264321 isoform 1 [Vitis vinifera]
Sitaphal4contig02385	686	6	gi|255553432|ref|XP_002517757.1| conserved hypothetical protein [Ricinus communis]
Sitaphal4contig02386	685	8	gi|225438227|ref|XP_002265704.1| PREDICTED: NADH dehydrogenase [ubiquinone] iron-sulfur protein 4, mitochondrial [Vitis vinifera]
Sitaphal4contig02387	685	15	gi|18394220|ref|NP_563969.1| translation machinery associated protein TMA7 [Arabidopsis thaliana]
Sitaphal4contig02388	685	7	gi|222631062|gb|EEE63194.1| hypothetical protein OsJ_18003 [Oryza sativa Japonica Group]
Sitaphal4contig02389	682	7	gi|320148074|emb|CBJ20736.1| hypothetical protein [Beta vulgaris subsp. maritima]
Sitaphal4contig02390	684	6	gi|359482951|ref|XP_003632864.1| PREDICTED: uncharacterized protein LOC100265296 [Vitis vinifera]
Sitaphal4contig02391	683	20	gi|125572544|gb|EAZ14059.1| hypothetical protein OsJ_03983 [Oryza sativa Japonica Group]
Sitaphal4contig02392	683	9	gi|192910794|gb|ACF06505.1| ethylene-responsive transcriptional coactivator [Elaeis guineensis]
Sitaphal4contig02393	675	9	gi|192912982|gb|ACF06599.1| pathogenesis-related protein 10c [Elaeis guineensis]
Sitaphal4contig02394	674	8	gi|334184165|ref|NP_001189516.1| uncharacterized protein [Arabidopsis thaliana]
Sitaphal4contig02395	676	7	gi|225425172|ref|XP_002264588.1| PREDICTED: NAC domain-containing protein 29 isoform 1 [Vitis vinifera]
Sitaphal4contig02396	671	6	gi|255545646|ref|XP_002513883.1| conserved hypothetical protein [Ricinus communis]
Sitaphal4contig02397	679	7	gi|225451958|ref|XP_002283197.1| PREDICTED: cyclin-B1-2 [Vitis vinifera]
Sitaphal4contig02398	672	6	gi|357488189|ref|XP_003614382.1| hypothetical protein MTR_5g050970 [Medicago truncatula]
Sitaphal4contig02399	665	6	gi|359476979|ref|XP_002280225.2| PREDICTED: epithelial splicing regulatory protein 2-like [Vitis vinifera]
Sitaphal4contig02400	677	7	gi|224065308|ref|XP_002301767.1| predicted protein [Populus trichocarpa]
Sitaphal4contig02401	675	7	gi|359484892|ref|XP_002277218.2| PREDICTED: eukaryotic initiation factor iso-4F subunit p82-34-like isoform 1 [Vitis vinifera]
Sitaphal4contig02402	676	6	gi|297734340|emb|CBI15587.3| unnamed protein product [Vitis vinifera]
Sitaphal4contig02403	674	7	gi|383081983|dbj|BAM05644.1| lipid transfer protein [Eucalyptus globulus subsp. globulus]
Sitaphal4contig02404	671	7	#N/A
Sitaphal4contig02405	666	7	gi|225428608|ref|XP_002284741.1| PREDICTED: proteasome assembly chaperone 2 [Vitis vinifera]
Sitaphal4contig02406	673	6	gi|359484892|ref|XP_002277218.2| PREDICTED: eukaryotic initiation factor iso-4F subunit p82-34-like isoform 1 [Vitis vinifera]
Sitaphal4contig02407	673	7	gi|353441032|gb|AEQ94100.1| putative plastid ACP synthase [Elaeis guineensis]
Sitaphal4contig02408	673	35	gi|356495327|ref|XP_003516530.1| PREDICTED: protein GRIP-like [Glycine max]
Sitaphal4contig02409	672	7	gi|225470260|ref|XP_002264285.1| PREDICTED: U3 small nucleolar RNA-associated protein 18 homolog [Vitis vinifera]
Sitaphal4contig02410	670	11	gi|388494172|gb|AFK35152.1| unknown [Lotus japonicus]
Sitaphal4contig02411	666	28	#N/A
Sitaphal4contig02412	665	6	gi|359497656|ref|XP_002263924.2| PREDICTED: ALA-interacting subunit 1, partial [Vitis vinifera]
Sitaphal4contig02413	667	6	#N/A
Sitaphal4contig02414	662	19	gi|12329986|emb|CAC24565.1| putative trypsin inhibitor [Pisum sativum]
Sitaphal4contig02415	659	34	gi|291224095|ref|XP_002732042.1| PREDICTED: hypothetical protein, partial [Saccoglossus kowalevskii]
Sitaphal4contig02416	658	11	gi|192910792|gb|ACF06504.1| 60S ribosomal protein L28 [Elaeis guineensis]
Sitaphal4contig02417	662	9	gi|291067089|gb|ADD74168.1| chalcone synthase [Nelumbo nucifera]
Sitaphal4contig02418	655	6	gi|357488189|ref|XP_003614382.1| hypothetical protein MTR_5g050970 [Medicago truncatula]
Sitaphal4contig02419	656	6	gi|116791575|gb|ABK26031.1| unknown [Picea sitchensis]
Sitaphal4contig02420	659	21	gi|357488189|ref|XP_003614382.1| hypothetical protein MTR_5g050970 [Medicago truncatula]
Sitaphal4contig02421	648	10	gi|118485826|gb|ABK94760.1| unknown [Populus trichocarpa]
Sitaphal4contig02422	656	6	gi|62526585|gb|AAX84678.1| auxin-repressed protein-like protein ARP2 [Manihot esculenta]
Sitaphal4contig02423	651	7	#N/A
[truncated: 75 more rows]

## Sheet: Sitaphal 8 DAP
Contigs	Length	Number of reads	Annotation
Sitaphal8contig00001	809	16	gi|225455784|ref|XP_002274334.1| PREDICTED: enolase 1, chloroplastic-like [Vitis vinifera]
Sitaphal8contig00003	414	10	gi|356566054|ref|XP_003551250.1| PREDICTED: enolase 1, chloroplastic-like [Glycine max]
Sitaphal8contig00005	320	4	gi|356547585|ref|XP_003542191.1| PREDICTED: uncharacterized protein LOC100803853 [Glycine max]
Sitaphal8contig00007	734	16	gi|297740935|emb|CBI31247.3| unnamed protein product [Vitis vinifera]
Sitaphal8contig00008	1990	25	gi|359495248|ref|XP_002271456.2| PREDICTED: histidyl-tRNA synthetase-like [Vitis vinifera]
Sitaphal8contig00010	730	5	gi|147832982|emb|CAN68406.1| hypothetical protein VITISV_035043 [Vitis vinifera]
Sitaphal8contig00011	314	7	gi|238014838|gb|ACR38454.1| unknown [Zea mays]
Sitaphal8contig00012	335	50	gi|357488199|ref|XP_003614387.1| RRNA intron-encoded homing endonuclease [Medicago truncatula]
Sitaphal8contig00013	832	65	gi|224109524|ref|XP_002333242.1| predicted protein [Populus trichocarpa]
Sitaphal8contig00014	258	7	gi|357488221|ref|XP_003614398.1| hypothetical protein MTR_5g051170 [Medicago truncatula]
Sitaphal8contig00015	309	4102	gi|217073804|gb|ACJ85262.1| unknown [Medicago truncatula]
Sitaphal8contig00016	770	388	gi|386874530|ref|ZP_10116778.1| hypothetical protein BD31_I1797 [Candidatus Nitrosopumilus salaria BD31]
Sitaphal8contig00018	442	462	gi|357436159|ref|XP_003588355.1| Mitochondrial protein, putative [Medicago truncatula]
Sitaphal8contig00019	302	199	gi|356547585|ref|XP_003542191.1| PREDICTED: uncharacterized protein LOC100803853 [Glycine max]
Sitaphal8contig00023	268	424	gi|357488199|ref|XP_003614387.1| RRNA intron-encoded homing endonuclease [Medicago truncatula]
Sitaphal8contig00025	474	18	gi|357488199|ref|XP_003614387.1| RRNA intron-encoded homing endonuclease [Medicago truncatula]
Sitaphal8contig00027	343	10	gi|356551332|ref|XP_003544030.1| PREDICTED: uncharacterized protein LOC100803147 [Glycine max]
Sitaphal8contig00028	289	3775	gi|357488201|ref|XP_003614388.1| hypothetical protein MTR_5g051050, partial [Medicago truncatula]
Sitaphal8contig00029	296	6	gi|357488199|ref|XP_003614387.1| RRNA intron-encoded homing endonuclease [Medicago truncatula]
Sitaphal8contig00030	239	706	gi|357436159|ref|XP_003588355.1| Mitochondrial protein, putative [Medicago truncatula]
Sitaphal8contig00031	761	209	gi|147857446|emb|CAN78649.1| hypothetical protein VITISV_036363 [Vitis vinifera]
Sitaphal8contig00032	304	136	gi|193069532|ref|ZP_03050485.1| conserved hypothetical protein [Escherichia coli E110019]
Sitaphal8contig00035	1023	192	gi|7576943|gb|AAF64066.1|AF251795_1 glycerol-3-phosphate acyltransferase [Elaeis guineensis]
Sitaphal8contig00045	502	11	gi|356511901|ref|XP_003524660.1| PREDICTED: protein LTV1 homolog [Glycine max]
Sitaphal8contig00046	960	36	gi|302142594|emb|CBI19797.3| unnamed protein product [Vitis vinifera]
Sitaphal8contig00047	293	41	gi|111379066|gb|ABH09320.1| serine rich protein [Arachis hypogaea]
Sitaphal8contig00048	354	4	gi|357514887|ref|XP_003627732.1| ATP synthase subunit beta [Medicago truncatula]
Sitaphal8contig00050	523	40	#N/A
Sitaphal8contig00051	510	14	gi|255591153|ref|XP_002535451.1| conserved hypothetical protein [Ricinus communis]
Sitaphal8contig00052	705	585	gi|57013900|ref|YP_173374.1| hypothetical protein NitaMp027 [Nicotiana tabacum]
Sitaphal8contig00053	229	4	#N/A
Sitaphal8contig00056	305	8	gi|238014838|gb|ACR38454.1| unknown [Zea mays]
Sitaphal8contig00062	468	933	gi|357436159|ref|XP_003588355.1| Mitochondrial protein, putative [Medicago truncatula]
Sitaphal8contig00063	738	689	gi|388494034|gb|AFK35083.1| unknown [Lotus japonicus]
Sitaphal8contig00064	321	69	gi|255550706|ref|XP_002516402.1| conserved hypothetical protein [Ricinus communis]
Sitaphal8contig00073	377	3	gi|295311650|ref|YP_003587253.1| NADH dehydrogenase subunit 5 [Citrullus lanatus]
Sitaphal8contig00074	421	18	gi|253760001|ref|XP_002488959.1| hypothetical protein SORBIDRAFT_1180s002020 [Sorghum bicolor]
Sitaphal8contig00076	278	710	gi|403334966|gb|EJY66654.1| hypothetical protein OXYTRI_13059 [Oxytricha trifallax]
Sitaphal8contig00078	294	279	gi|224036035|gb|ACN37093.1| unknown [Zea mays]
Sitaphal8contig00079	445	366	gi|357488199|ref|XP_003614387.1| RRNA intron-encoded homing endonuclease [Medicago truncatula]
Sitaphal8contig00081	379	2845	gi|403334965|gb|EJY66653.1| hypothetical protein OXYTRI_13058 [Oxytricha trifallax]
Sitaphal8contig00090	266	5	#N/A
Sitaphal8contig00092	660	171	gi|357488185|ref|XP_003614380.1| Cytochrome P450 likeTBP [Medicago truncatula]
Sitaphal8contig00093	366	756	gi|356545600|ref|XP_003541226.1| PREDICTED: uncharacterized protein LOC100801180 [Glycine max]
Sitaphal8contig00094	387	7765	gi|356545600|ref|XP_003541226.1| PREDICTED: uncharacterized protein LOC100801180 [Glycine max]
Sitaphal8contig00098	258	7	gi|357488199|ref|XP_003614387.1| RRNA intron-encoded homing endonuclease [Medicago truncatula]
Sitaphal8contig00101	241	3	#N/A
Sitaphal8contig00103	454	3729	gi|238014838|gb|ACR38454.1| unknown [Zea mays]
Sitaphal8contig00104	509	12	gi|126566038|gb|ABO20848.1| cytochrome P450-like TBP protein [Lilium longiflorum]
Sitaphal8contig00105	331	6	gi|357488189|ref|XP_003614382.1| hypothetical protein MTR_5g050970 [Medicago truncatula]
Sitaphal8contig00106	439	22	gi|357488223|ref|XP_003614399.1| hypothetical protein MTR_5g051180 [Medicago truncatula]
Sitaphal8contig00107	450	6	gi|357488219|ref|XP_003614397.1| hypothetical protein MTR_5g051160 [Medicago truncatula]
Sitaphal8contig00109	232	732	gi|195610700|gb|ACG27180.1| hypothetical protein [Zea mays]
Sitaphal8contig00110	433	10	gi|303291416|ref|XP_003064993.1| predicted protein [Micromonas pusilla CCMP1545]
Sitaphal8contig00114	211	6	gi|357488199|ref|XP_003614387.1| RRNA intron-encoded homing endonuclease [Medicago truncatula]
Sitaphal8contig00115	369	9	#N/A
Sitaphal8contig00116	373	6	gi|357488199|ref|XP_003614387.1| RRNA intron-encoded homing endonuclease [Medicago truncatula]
Sitaphal8contig00117	225	4	gi|225447413|ref|XP_002281543.1| PREDICTED: geranylgeranyl transferase type-2 subunit beta [Vitis vinifera]
Sitaphal8contig00118	626	6	gi|225447413|ref|XP_002281543.1| PREDICTED: geranylgeranyl transferase type-2 subunit beta [Vitis vinifera]
Sitaphal8contig00119	940	11	gi|225443298|ref|XP_002273895.1| PREDICTED: uncharacterized protein LOC100267221 [Vitis vinifera]
Sitaphal8contig00120	240	3	#N/A
Sitaphal8contig00122	353	2	gi|189503705|gb|ACE06982.1| obtusifoliol-14alpha-demethylase [Gossypium hirsutum]
Sitaphal8contig00129	485	4	gi|359493669|ref|XP_002282332.2| PREDICTED: PAP-associated domain-containing protein 5-like [Vitis vinifera]
Sitaphal8contig00133	658	4	gi|225443298|ref|XP_002273895.1| PREDICTED: uncharacterized protein LOC100267221 [Vitis vinifera]
Sitaphal8contig00134	459	3	gi|359481293|ref|XP_003632602.1| PREDICTED: leucine-rich repeat receptor protein kinase EXS-like [Vitis vinifera]
Sitaphal8contig00135	215	1	#N/A
Sitaphal8contig00137	780	123	#N/A
Sitaphal8contig00142	574	61	gi|126566050|gb|ABO20854.1| hypothetical protein [Lilium longiflorum]
Sitaphal8contig00155	475	10	gi|253761396|ref|XP_002489102.1| hypothetical protein SORBIDRAFT_0070s002020 [Sorghum bicolor]
Sitaphal8contig00157	319	19	gi|126566038|gb|ABO20848.1| cytochrome P450-like TBP protein [Lilium longiflorum]
Sitaphal8contig00162	496	1123	gi|303291416|ref|XP_003064993.1| predicted protein [Micromonas pusilla CCMP1545]
Sitaphal8contig00169	606	5	gi|357435983|ref|XP_003588267.1| hypothetical protein MTR_1g005080 [Medicago truncatula]
Sitaphal8contig00170	780	12	gi|296081470|emb|CBI19993.3| unnamed protein product [Vitis vinifera]
Sitaphal8contig00171	852	30	gi|307101734|ref|YP_003875493.1| NADH dehydrogenase subunit 4 [Silene latifolia]
Sitaphal8contig00172	1121	17	#N/A
Sitaphal8contig00173	204	1	gi|17933116|gb|AAL48204.1|AF387174_1 ribosomal protein L2 [Dicentra sp. Qiu 95026]
Sitaphal8contig00174	235	5	gi|372450219|ref|YP_005090371.1| ribosomal protein L2 (mitochondrion) [Phoenix dactylifera]
Sitaphal8contig00175	1236	19	gi|147820287|emb|CAN71466.1| hypothetical protein VITISV_038987 [Vitis vinifera]
Sitaphal8contig00176	798	26	gi|255554471|ref|XP_002518274.1| conserved hypothetical protein [Ricinus communis]
Sitaphal8contig00177	390	31	gi|372450303|ref|YP_005090485.1| NADH dehydrogenase subunit 4 (mitochondrion) [Lotus japonicus]
Sitaphal8contig00178	396	12	gi|357435979|ref|XP_003588265.1| NADH-ubiquinone oxidoreductase chain [Medicago truncatula]
Sitaphal8contig00182	429	4	#N/A
Sitaphal8contig00183	1103	17	gi|225448041|ref|XP_002273537.1| PREDICTED: uncharacterized protein LOC100246257 [Vitis vinifera]
Sitaphal8contig00184	237	6	#N/A
Sitaphal8contig00185	566	7	gi|242053077|ref|XP_002455684.1| hypothetical protein SORBIDRAFT_03g020225 [Sorghum bicolor]
Sitaphal8contig00186	229	2	gi|224036035|gb|ACN37093.1| unknown [Zea mays]
Sitaphal8contig00187	401	7	gi|359491112|ref|XP_003634223.1| PREDICTED: RNA pseudourine synthase 7-like isoform 2 [Vitis vinifera]
Sitaphal8contig00188	302	3	gi|359491112|ref|XP_003634223.1| PREDICTED: RNA pseudourine synthase 7-like isoform 2 [Vitis vinifera]
Sitaphal8contig00189	239	4	gi|372450219|ref|YP_005090371.1| ribosomal protein L2 (mitochondrion) [Phoenix dactylifera]
Sitaphal8contig00191	984	623	gi|358346026|ref|XP_003637074.1| Cell wall-associated hydrolase, partial [Medicago truncatula]
Sitaphal8contig00192	1073	1139	gi|358346026|ref|XP_003637074.1| Cell wall-associated hydrolase, partial [Medicago truncatula]
Sitaphal8contig00194	528	1126	gi|358346026|ref|XP_003637074.1| Cell wall-associated hydrolase, partial [Medicago truncatula]
[truncated: 6,758 more rows]

## Sheet: Sitaphal 12 DAP
Contigs	Length	Number of reads	Annotation
[truncated: 7,394 more rows]

## Sheet: NMK-1 0 DAP
Contigs	Length	Number of reads	Annotation
[truncated: 8,645 more rows]

[truncated: 3 more sheets: NMK-1 4 DAP, NMK-1 8 DAP, NMK-1 12 DAP]
