# Supplementary material for: De novo assembly and characterization of transcriptomes of early-stage fruit from two genotypes of Annona squamosa L. with contrast in seed number
Source: BMC Genomics. 2015 Feb 14;16(1):86. doi: 10.1186/s12864-015-1248-3 (PMC4336476; doi:10.1186/s12864-015-1248-3)
Supplement: Additional file 4: — Details of the unigenes identified in the developing fruit transcriptome of A. squamosa genotypes (Sitaphal and NMK-1). [file 12864_2015_1248_MOESM4_ESM.xlsx]

## Sheet: Sitaphal
Details of the unigenes identified in the developing fruit transcriptome of A. squamosa genotypes (Sitaphal and NMK-1)
query id	Subject Id	identity	aligment	mismatch	gap	q start	q end	sub start	sub end	e valve	bit score
S_Unigene1	gi|502153899|ref|XP_004509500.1|	59.02	61	25	1	184	2	38	84	8e-12	75.5
S_Unigene2	gi|225442791|ref|XP_002285232.1|	41.1	146	74	4	1446	1045	107	238	4e-14	86.3
S_Unigene3	gi|356545600|ref|XP_003541226.1|	54.74	95	40	2	40	315	154	244	2e-16	90.9
S_Unigene4	gi|508715213|gb|EOY07110.1|	31.91	517	333	13	364	1857	382	873	1e-32	148
S_Unigene5	gi|508775677|gb|EOY22933.1|	76.31	249	59	1	404	1150	28	273	7e-109	400
S_Unigene6	gi|218200020|gb|EEC82447.1|	38.51	483	272	13	62	1435	78	528	2e-59	236
S_Unigene6	gi|218200020|gb|EEC82447.1|	33.4	467	300	12	123	1490	98	546	2e-36	160
S_Unigene7	gi|356571798|ref|XP_003554059.1|	88.31	248	29	0	957	214	31	278	3e-127	461
S_Unigene8	gi|508704677|gb|EOX96573.1|	96.89	193	6	1	777	1355	1	192	2e-95	357
S_Unigene10	gi|508784681|gb|EOY31937.1|	81.46	178	29	1	971	1492	573	750	5e-77	295
S_Unigene11	gi|255586465|ref|XP_002533876.1|	51.59	252	117	3	370	1110	40	285	1e-47	197
S_Unigene12	gi|508706286|gb|EOX98182.1|	40	395	201	12	606	1682	14	380	1e-38	168
S_Unigene14	gi|372450265|ref|YP_005090448.1|	96.09	179	7	0	3	539	491	669	3e-93	347
S_Unigene15	gi|225279|prf||1211235P	88.17	186	21	1	1751	2305	29	214	3e-86	326
S_Unigene16	gi|484759951|ref|YP_007905713.1|	90.03	612	61	1	2783	948	40	649	0	1012
S_Unigene17	gi|164654873|ref|XP_001728578.1|	80	40	6	2	116	3	25	62	1e-10	71.2
S_Unigene17	gi|164654873|ref|XP_001728578.1|	63.41	41	12	2	115	2	42	79	1e-06	58.2
S_Unigene19	gi|508722860|gb|EOY14757.1|	45.47	563	289	15	203	1837	49	579	6e-97	362
S_Unigene19	gi|508722860|gb|EOY14757.1|	57.14	119	47	3	1663	2007	520	633	2e-25	124
S_Unigene19	gi|508722860|gb|EOY14757.1|	51.89	106	51	1	1533	1850	477	581	2e-19	104
S_Unigene19	gi|508722860|gb|EOY14757.1|	52.78	108	51	3	810	1133	240	344	4e-18	100
S_Unigene21	gi|7489812|pir||T02955	56.59	205	89	6	117	731	4	201	1e-40	172
S_Unigene23	gi|297811833|ref|XP_002873800.1|	30.47	338	225	6	1118	135	10	334	3e-24	119
S_Unigene24	gi|357448191|ref|XP_003594371.1|	32.84	268	174	5	116	901	1	250	5e-20	104
S_Unigene25	gi|124020|sp|P01066.1|IBB1_ARAHY	44.83	58	31	1	161	331	11	68	2e-08	65.5
S_Unigene27	gi|462419382|gb|EMJ23645.1|	45.72	409	202	11	369	1535	31	424	4e-74	286
S_Unigene28	gi|359386136|gb|AEV43357.1|	75.84	178	38	3	1257	1775	171	342	6e-57	229
S_Unigene28	gi|359386136|gb|AEV43357.1|	46.37	179	93	4	859	1386	40	213	1e-26	128
S_Unigene28	gi|359386136|gb|AEV43357.1|	51.76	85	36	4	1196	1435	151	229	6e-08	66.2
S_Unigene32	gi|225444159|ref|XP_002270662.1|	80.77	286	55	0	834	1691	4	289	1e-127	464
S_Unigene33	gi|460388724|ref|XP_004240015.1|	47.34	207	104	4	608	3	79	277	6e-29	134
S_Unigene33	gi|460388724|ref|XP_004240015.1|	34.52	252	151	7	780	67	22	256	3e-21	108
S_Unigene34	gi|242086068|ref|XP_002443459.1|	72.27	220	54	2	168	806	8	225	4e-76	291
S_Unigene35	gi|470123031|ref|XP_004297540.1|	40.6	133	77	3	105	497	104	231	1e-14	85.1
S_Unigene37	gi|381356184|gb|AFG26325.1|	36.7	297	172	7	1144	302	39	315	4e-26	125
S_Unigene37	gi|381356184|gb|AFG26325.1|	32.45	339	218	8	1251	268	4	326	4e-24	119
S_Unigene37	gi|381356184|gb|AFG26325.1|	34.54	304	170	7	1193	369	23	293	2e-21	110
S_Unigene38	gi|359495798|ref|XP_002262872.2|	45.29	510	261	14	337	1812	33	518	4e-82	313
S_Unigene38	gi|359495798|ref|XP_002262872.2|	45.48	398	211	5	609	1784	123	509	2e-67	264
S_Unigene38	gi|359495798|ref|XP_002262872.2|	39.57	187	108	4	548	1093	103	282	2e-17	98.6
S_Unigene39	gi|462394838|gb|EMJ00637.1|	71.63	141	40	3	861	439	60	181	2e-45	191
S_Unigene39	gi|462394838|gb|EMJ00637.1|	88.64	44	5	0	1076	945	20	63	1e-12	82.8
S_Unigene40	gi|316996002|dbj|BAD83439.2|	97.38	420	9	1	4974	3721	69	488	0	806
S_Unigene41	gi|462424389|gb|EMJ28652.1|	33.68	190	123	5	1210	650	1	184	5e-08	65.9
S_Unigene42	gi|222629110|gb|EEE61242.1|	64.81	324	112	4	1515	550	164	480	1e-74	288
S_Unigene43	gi|8778823|gb|AAF79822.1|AC026875_2	89.29	495	53	2	1678	194	1	489	0	887
S_Unigene43	gi|8778823|gb|AAF79822.1|AC026875_2	95.76	448	19	0	1681	338	518	965	0	874
S_Unigene45	gi|508774051|gb|EOY21307.1|	80.97	226	43	0	1185	508	2	227	4e-98	365
S_Unigene45	gi|508774051|gb|EOY21307.1|	77.39	115	26	0	527	183	221	335	4e-33	149
S_Unigene46	gi|224066915|ref|XP_002302277.1|	82.81	1414	226	8	7239	3049	1	1401	0	2289
S_Unigene46	gi|224066915|ref|XP_002302277.1|	76.69	875	203	3	3044	423	1403	2275	0	1333
S_Unigene47	gi|225428969|ref|XP_002264153.1|	62.75	451	154	4	1449	2759	181	626	2e-142	514
S_Unigene47	gi|225428969|ref|XP_002264153.1|	86.88	160	21	0	907	1386	1	160	1e-73	285
S_Unigene48	gi|508699761|gb|EOX91657.1|	74.87	199	50	0	219	815	1	199	5e-82	312
S_Unigene48	gi|508699761|gb|EOX91657.1|	41.62	334	184	8	769	1737	184	506	5e-32	146
S_Unigene49	gi|255545020|ref|XP_002513571.1|	82.35	357	63	1	128	1198	3	357	8e-161	573
S_Unigene50	gi|449484212|ref|XP_004156818.1|	70.57	282	77	4	179	1006	19	297	1e-102	380
S_Unigene51	gi|359473318|ref|XP_002267713.2|	28.1	242	155	4	237	905	190	409	9e-13	82
S_Unigene52	gi|297795533|ref|XP_002865651.1|	54.9	561	250	5	1891	218	12	556	2e-165	589
S_Unigene53	gi|109289904|gb|ABG29319.1|	48.74	277	137	6	3	818	328	590	2e-53	216
S_Unigene55	gi|225448279|ref|XP_002274773.1|	47.86	117	56	3	507	172	43	153	2e-20	105
S_Unigene57	gi|359495964|ref|XP_002267137.2|	25.21	468	331	16	128	1474	1640	2067	1e-13	85.9
S_Unigene58	gi|30421190|gb|AAP31313.1|	70.24	84	25	0	1616	1867	457	540	1e-26	128
S_Unigene58	gi|30421190|gb|AAP31313.1|	35.62	146	78	4	987	1376	212	357	9e-09	69.3
S_Unigene59	gi|2499245|sp|P93401.2|NU2M_OENBE	96.88	320	8	1	2787	3740	1	320	1e-156	561
S_Unigene60	gi|225429450|ref|XP_002277123.1|	82.23	197	34	1	64	651	8	204	4e-79	301
S_Unigene61	gi|470119525|ref|XP_004295864.1|	35.63	407	212	7	1074	4	6	408	1e-50	207
S_Unigene62	gi|147846218|emb|CAN79492.1|	40.6	862	467	17	2452	2	1124	1951	3e-146	526
S_Unigene62	gi|147846218|emb|CAN79492.1|	34.98	223	145	3	731	63	1712	1931	4e-17	97.4
S_Unigene62	gi|147846218|emb|CAN79492.1|	52.48	101	48	2	1817	1515	1340	1424	3e-16	94.4
S_Unigene62	gi|147846218|emb|CAN79492.1|	34.58	240	144	8	798	118	1690	1913	2e-11	78.6
S_Unigene63	gi|302142886|emb|CBI20181.3|	41.5	147	80	3	547	125	31	169	4e-14	85.5
S_Unigene63	gi|302142886|emb|CBI20181.3|	46.51	86	41	2	483	241	52	131	5e-07	62
S_Unigene65	gi|147859669|emb|CAN83110.1|	38.28	128	78	3	411	791	316	441	4e-09	68.9
S_Unigene66	gi|398363573|gb|AFO84081.1|	82.04	284	51	0	1402	2253	45	328	2e-130	473
S_Unigene67	gi|462418754|gb|EMJ23017.1|	36.36	143	79	3	611	1003	119	253	1e-09	71.6
S_Unigene68	gi|462411597|gb|EMJ16646.1|	40.85	399	212	14	1856	732	17	387	1e-47	198
S_Unigene68	gi|462411597|gb|EMJ16646.1|	36.22	392	225	11	1759	659	50	411	3e-35	157
S_Unigene68	gi|462411597|gb|EMJ16646.1|	36.6	306	190	5	1653	748	85	382	4e-30	139
S_Unigene71	gi|116792226|gb|ABK26281.1|	40	135	76	4	1097	708	85	212	3e-12	80.1
S_Unigene72	gi|470132859|ref|XP_004302292.1|	40.44	408	218	11	81	1229	1	378	6e-57	228
S_Unigene72	gi|470132859|ref|XP_004302292.1|	33.68	288	166	10	475	1263	131	389	2e-18	100
S_Unigene75	gi|514725040|ref|XP_004955642.1|	56.6	159	68	2	792	319	24	180	9e-32	144
S_Unigene76	gi|508703140|gb|EOX95036.1|	70.9	488	142	2	2009	546	709	1194	7e-179	634
S_Unigene76	gi|508703140|gb|EOX95036.1|	81.03	58	11	0	547	374	1194	1251	6e-18	99.8
S_Unigene76	gi|508703140|gb|EOX95036.1|	38.62	145	86	3	2052	1627	695	834	2e-12	81.3
S_Unigene76	gi|508703140|gb|EOX95036.1|	35.66	143	91	3	2113	1688	675	814	1e-07	65.9
S_Unigene78	gi|449443019|ref|XP_004139278.1|	41.1	511	258	14	1648	245	114	584	3e-80	306
S_Unigene78	gi|449443019|ref|XP_004139278.1|	39.45	327	175	13	1400	489	196	504	5e-40	172
S_Unigene79	gi|224057686|ref|XP_002299295.1|	96.05	76	3	0	1485	1712	476	551	4e-31	143
S_Unigene85	gi|460380460|ref|XP_004235974.1|	57.38	61	26	1	203	385	621	680	2e-09	67.4
S_Unigene88	gi|350543336|gb|AEQ29857.1|	87.72	285	35	1	494	1348	1	280	1e-142	513
S_Unigene89	gi|297742936|emb|CBI35803.3|	54.42	498	225	6	942	2429	65	532	3e-129	469
S_Unigene89	gi|297742936|emb|CBI35803.3|	35.81	148	88	4	890	1312	48	185	2e-10	75.5
S_Unigene89	gi|297742936|emb|CBI35803.3|	67.86	56	8	1	2413	2550	517	572	3e-10	74.7
S_Unigene90	gi|508703837|gb|EOX95733.1|	44.93	227	118	7	65	724	577	793	3e-31	142
S_Unigene90	gi|508703837|gb|EOX95733.1|	47.02	151	77	5	123	566	596	739	3e-17	95.5
S_Unigene91	gi|514764804|ref|XP_004965597.1|	36.82	402	228	13	1507	380	494	859	2e-36	160
S_Unigene91	gi|514764804|ref|XP_004965597.1|	53.85	130	55	2	1358	984	544	667	3e-26	126
S_Unigene94	gi|18424970|ref|NP_569013.1|	81.34	718	134	2	2487	334	71	784	0	1121
S_Unigene95	gi|356576889|ref|XP_003556562.1|	57.05	745	304	12	64	2250	1165	1886	0	713
S_Unigene95	gi|356576889|ref|XP_003556562.1|	35.36	509	306	16	845	2302	1425	1903	2e-38	168
S_Unigene98	gi|255563452|ref|XP_002522728.1|	57.02	242	100	3	1394	681	351	592	9e-74	284
S_Unigene100	gi|359476779|ref|XP_002278934.2|	35.58	326	196	13	973	38	30	335	1e-30	140
S_Unigene101	gi|148927382|gb|ABR19827.1|	71.74	460	124	4	279	1640	3	460	0	669
S_Unigene102	gi|508784914|gb|EOY32170.1|	86.49	533	69	4	1866	277	6	535	0	893
S_Unigene103	gi|224106672|ref|XP_002314245.1|	96.4	139	5	0	603	187	1	139	4e-60	236
S_Unigene105	gi|462418986|gb|EMJ23249.1|	57.65	503	212	5	180	1685	9	506	1e-144	520
S_Unigene105	gi|462418986|gb|EMJ23249.1|	38.03	142	87	3	308	730	51	189	4e-13	83.2
S_Unigene106	gi|359479048|ref|XP_002264005.2|	79.09	110	23	0	903	1232	24	133	3e-47	196
S_Unigene107	gi|460393256|ref|XP_004242226.1|	36.17	329	175	13	35	916	971	1269	9e-27	127
S_Unigene108	gi|334182354|ref|NP_001184926.1|	53.41	352	144	6	769	1764	24	351	2e-59	237
S_Unigene108	gi|334182354|ref|NP_001184926.1|	42.5	200	113	5	699	1292	1	195	2e-17	97.8
S_Unigene110	gi|403334966|gb|EJY66654.1|	65.79	76	26	2	920	1147	18	90	6e-20	105
S_Unigene112	gi|359482139|ref|XP_002276765.2|	50.81	185	88	3	248	793	38	217	1e-43	184
S_Unigene112	gi|359482139|ref|XP_002276765.2|	62.82	78	29	0	792	1025	217	294	1e-18	101
S_Unigene115	gi|225456453|ref|XP_002280749.1|	46.73	214	98	12	1075	482	1	188	1e-26	127
S_Unigene115	gi|225456453|ref|XP_002280749.1|	78.85	52	11	0	371	216	261	312	8e-14	85.1
S_Unigene116	gi|402726341|dbj|BAM37634.1|	31.49	362	230	9	63	1094	15	350	7e-22	112
S_Unigene117	gi|356553218|ref|XP_003544955.1|	93.73	271	17	0	1286	2098	1	271	3e-141	510
S_Unigene117	gi|356553218|ref|XP_003544955.1|	53.41	425	188	9	2100	3344	272	688	9e-101	375
S_Unigene117	gi|356553218|ref|XP_003544955.1|	68.18	154	46	2	3346	3798	689	842	7e-51	210
S_Unigene118	gi|297737268|emb|CBI26469.3|	47.83	184	96	2	691	1242	792	968	1e-39	172
S_Unigene119	gi|470102558|ref|XP_004287719.1|	34.43	212	123	6	4	591	230	422	2e-12	79.7
S_Unigene121	gi|462413243|gb|EMJ18292.1|	43.09	738	388	15	180	2297	690	1374	7e-117	428
S_Unigene121	gi|462413243|gb|EMJ18292.1|	42.24	232	124	7	1754	2419	1196	1414	7e-29	136
S_Unigene121	gi|462413243|gb|EMJ18292.1|	49.51	103	49	3	4	303	632	730	3e-12	80.9
S_Unigene121	gi|462413243|gb|EMJ18292.1|	40.59	101	60	1	62	364	651	750	9e-08	66.2
S_Unigene123	gi|225434156|ref|XP_002275001.1|	68.16	380	111	3	1355	246	534	909	2e-114	420
S_Unigene123	gi|225434156|ref|XP_002275001.1|	76.47	51	12	0	1533	1381	475	525	4e-13	84.3
S_Unigene124	gi|225424021|ref|XP_002283636.1|	49.64	824	388	16	2541	151	1	790	0	676
S_Unigene124	gi|225424021|ref|XP_002283636.1|	39.15	401	229	12	1339	182	401	780	8e-42	179
S_Unigene124	gi|225424021|ref|XP_002283636.1|	33.75	400	251	10	1400	243	381	760	2e-34	155
S_Unigene125	gi|225437979|ref|XP_002272156.1|	76.18	340	81	0	908	1927	230	569	8e-158	564
S_Unigene125	gi|225437979|ref|XP_002272156.1|	54.46	224	90	3	255	890	1	224	1e-62	248
S_Unigene128	gi|297737830|emb|CBI27031.3|	64.47	546	187	5	136	1752	32	573	0	676
S_Unigene128	gi|297737830|emb|CBI27031.3|	44.52	146	65	4	60	449	1	136	5e-19	103
S_Unigene129	gi|359480929|ref|XP_002267563.2|	32.92	483	303	14	663	2048	336	786	4e-38	166
S_Unigene129	gi|359480929|ref|XP_002267563.2|	26.73	681	467	22	79	2025	149	778	6e-25	122
S_Unigene129	gi|359480929|ref|XP_002267563.2|	34.29	350	220	7	779	1798	374	705	2e-24	121
S_Unigene130	gi|374256075|gb|AEZ00899.1|	75	216	50	2	1061	426	1	215	7e-83	314
S_Unigene131	gi|356507939|ref|XP_003522720.1|	68.94	454	140	3	365	1723	32	483	8e-169	600
S_Unigene131	gi|356507939|ref|XP_003522720.1|	39.04	146	84	4	322	744	18	156	5e-12	80.1
S_Unigene132	gi|255587823|ref|XP_002534409.1|	44.27	131	66	3	845	474	282	403	5e-16	91.3
S_Unigene134	gi|508783201|gb|EOY30457.1|	85.68	461	66	3	170	1552	47	501	0	826
S_Unigene135	gi|462423916|gb|EMJ28179.1|	29.53	403	265	11	1278	127	3	382	3e-19	103
S_Unigene136	gi|449434754|ref|XP_004135161.1|	93.28	268	18	0	2427	3230	177	444	4e-144	519
S_Unigene137	gi|296082603|emb|CBI21608.3|	86.86	236	29	1	352	1053	12	247	5e-117	428
S_Unigene137	gi|296082603|emb|CBI21608.3|	73.94	188	48	1	1058	1618	249	436	4e-82	312
S_Unigene137	gi|296082603|emb|CBI21608.3|	38.53	231	140	2	367	1053	122	351	5e-47	196
S_Unigene137	gi|296082603|emb|CBI21608.3|	37.07	205	129	1	370	984	175	378	7e-34	152
S_Unigene137	gi|296082603|emb|CBI21608.3|	43.85	130	72	1	1058	1444	145	274	2e-25	124
S_Unigene137	gi|296082603|emb|CBI21608.3|	35.75	179	107	4	1001	1513	21	199	2e-16	94.7
S_Unigene138	gi|359484471|ref|XP_002281345.2|	77.63	295	62	6	1324	452	184	474	2e-105	390
S_Unigene138	gi|359484471|ref|XP_002281345.2|	91.22	148	13	0	1733	1290	47	194	5e-72	279
S_Unigene139	gi|297611783|ref|NP_001067846.2|	75.99	304	68	3	3	899	201	497	2e-114	419
S_Unigene140	gi|297745244|emb|CBI40324.3|	94.58	424	23	1	2072	801	50	472	0	805
S_Unigene141	gi|116786888|gb|ABK24283.1|	76.42	581	134	3	1921	188	1	568	0	855
S_Unigene143	gi|225452270|ref|XP_002270233.1|	46.28	296	152	5	37	903	1	276	9e-42	177
S_Unigene143	gi|225452270|ref|XP_002270233.1|	46.46	99	51	2	722	1012	217	312	2e-09	70.9
S_Unigene143	gi|225452270|ref|XP_002270233.1|	41.77	79	46	0	472	708	228	306	4e-09	69.3
S_Unigene144	gi|225454087|ref|XP_002266697.1|	84.54	608	92	4	139	1956	1	605	0	901
S_Unigene145	gi|23095854|emb|CAD20888.1|	92.46	252	19	0	203	958	1	252	1e-117	429
S_Unigene146	gi|323435040|ref|YP_004222255.1|	43.75	176	87	6	12	503	14	178	8e-17	96.7
S_Unigene148	gi|462397869|gb|EMJ03537.1|	47.37	114	53	5	1	321	165	269	1e-13	83.6
S_Unigene149	gi|225434189|ref|XP_002279359.1|	61.92	344	131	1	119	1150	3	345	1e-100	373
S_Unigene150	gi|470103826|ref|XP_004288328.1|	33.46	532	336	13	1604	63	170	672	6e-39	169
S_Unigene150	gi|470103826|ref|XP_004288328.1|	33.58	408	261	11	1378	185	244	632	4e-29	136
S_Unigene150	gi|470103826|ref|XP_004288328.1|	37.36	273	169	6	1125	313	324	590	2e-25	124
S_Unigene151	gi|508708854|gb|EOY00751.1|	35.5	307	185	8	1522	2403	1	291	2e-26	128
S_Unigene151	gi|508708854|gb|EOY00751.1|	39.91	223	134	4	1674	2342	53	271	2e-21	111
S_Unigene151	gi|508708854|gb|EOY00751.1|	38.22	225	132	6	1628	2281	38	251	9e-21	109
S_Unigene153	gi|449465352|ref|XP_004150392.1|	43.51	308	159	8	1376	498	330	603	3e-43	183
S_Unigene153	gi|449465352|ref|XP_004150392.1|	35.77	260	164	6	1495	725	291	543	2e-17	97.1
S_Unigene153	gi|449465352|ref|XP_004150392.1|	29.87	318	222	9	1404	454	321	617	4e-17	96.3
S_Unigene154	gi|125538084|gb|EAY84479.1|	46.46	99	51	2	270	560	121	210	2e-10	73.6
S_Unigene155	gi|225430908|ref|XP_002276691.1|	77.01	261	51	3	1500	745	50	299	2e-72	280
S_Unigene158	gi|356576460|ref|XP_003556349.1|	65.02	223	71	3	972	325	375	589	4e-63	248
S_Unigene159	gi|449446931|ref|XP_004141224.1|	46.84	427	210	12	307	1536	141	542	3e-78	299
S_Unigene160	gi|359476276|ref|XP_002279854.2|	37.68	138	85	3	883	473	45	169	1e-10	73.9
S_Unigene163	gi|255578680|ref|XP_002530200.1|	92.11	190	15	0	660	91	33	222	2e-99	368
S_Unigene164	gi|359489894|ref|XP_002274331.2|	41.85	313	168	9	1324	428	19	314	2e-39	170
S_Unigene164	gi|359489894|ref|XP_002274331.2|	36.01	361	209	12	1383	367	1	334	1e-30	141
S_Unigene165	gi|225440328|ref|XP_002263786.1|	33.97	421	243	14	2	1159	109	490	4e-33	150
S_Unigene165	gi|225440328|ref|XP_002263786.1|	34.76	351	204	13	69	1046	131	454	3e-26	127
S_Unigene165	gi|225440328|ref|XP_002263786.1|	33.91	345	207	9	124	1095	149	470	3e-26	127
S_Unigene166	gi|356567256|ref|XP_003551837.1|	90.34	238	23	0	1128	415	83	320	1e-95	357
S_Unigene167	gi|449440586|ref|XP_004138065.1|	38.85	296	169	9	914	63	31	309	5e-32	145
S_Unigene169	gi|470130324|ref|XP_004301053.1|	37.55	458	275	12	1972	632	575	1015	4e-49	203
S_Unigene169	gi|470130324|ref|XP_004301053.1|	31.87	593	380	16	2094	388	535	1095	3e-41	177
S_Unigene169	gi|470130324|ref|XP_004301053.1|	34.42	337	214	7	2048	1059	550	874	1e-33	152
S_Unigene171	gi|224139610|ref|XP_002323191.1|	49.38	81	41	1	1218	976	322	401	2e-07	63.9
S_Unigene172	gi|508782270|gb|EOY29526.1|	61.29	279	105	7	1013	186	1	269	2e-70	273
S_Unigene174	gi|449493425|ref|XP_004159285.1|	38.2	178	94	4	3	488	105	277	3e-14	84.7
S_Unigene175	gi|470109352|ref|XP_004290963.1|	60.26	380	148	5	366	1496	57	433	1e-105	390
S_Unigene177	gi|508715874|gb|EOY07771.1|	64.85	165	58	1	506	12	164	327	1e-45	190
S_Unigene177	gi|508715874|gb|EOY07771.1|	58.02	81	34	0	675	433	108	188	3e-16	92.8
S_Unigene178	gi|388491466|gb|AFK33799.1|	44.33	203	109	4	909	313	18	214	5e-24	118
S_Unigene180	gi|224069090|ref|XP_002326272.1|	46.86	239	123	4	878	174	38	273	7e-27	128
S_Unigene181	gi|358248658|ref|NP_001240174.1|	37.95	224	117	7	368	973	30	243	1e-17	97.4
S_Unigene181	gi|358248658|ref|NP_001240174.1|	50.55	91	39	4	673	927	145	228	4e-10	72.4
S_Unigene182	gi|115470082|ref|NP_001058640.1|	80.52	77	15	0	849	619	36	112	1e-19	104
S_Unigene183	gi|147854045|emb|CAN81287.1|	62.98	362	129	5	1360	290	148	502	2e-111	409
S_Unigene183	gi|147854045|emb|CAN81287.1|	47.5	80	42	1	635	396	389	467	2e-07	64.3
S_Unigene184	gi|224114579|ref|XP_002316800.1|	44.44	81	45	1	63	305	145	224	1e-07	62
S_Unigene185	gi|359478454|ref|XP_002285704.2|	74.09	193	50	3	749	171	10	196	3e-60	238
S_Unigene186	gi|225432372|ref|XP_002276104.1|	41.81	232	134	3	695	3	71	300	8e-39	167
S_Unigene187	gi|508775205|gb|EOY22461.1|	94.54	183	10	1	838	290	1	182	2e-86	325
S_Unigene189	gi|508786528|gb|EOY33784.1|	60.54	147	55	4	49	480	485	628	6e-37	159
S_Unigene191	gi|297742490|emb|CBI34639.3|	47.67	516	259	9	2602	1088	510	1014	1e-102	382
S_Unigene191	gi|297742490|emb|CBI34639.3|	40.71	140	83	2	1461	1042	892	1029	1e-14	89.7
S_Unigene192	gi|297746505|emb|CBI16561.3|	62.15	502	181	11	2018	540	190	675	2e-165	590
S_Unigene192	gi|297746505|emb|CBI16561.3|	68.97	203	61	4	2661	2059	1	201	2e-57	231
S_Unigene193	gi|508700311|gb|EOX92207.1|	29.78	413	272	11	1430	246	365	749	1e-16	95.1
S_Unigene194	gi|225446619|ref|XP_002280724.1|	73.23	269	67	5	2246	1455	143	409	5e-93	349
S_Unigene194	gi|225446619|ref|XP_002280724.1|	33.82	414	246	14	1417	260	424	795	1e-29	139
S_Unigene194	gi|225446619|ref|XP_002280724.1|	33.14	347	210	7	1167	193	497	817	3e-29	137
S_Unigene194	gi|225446619|ref|XP_002280724.1|	31.37	373	242	9	1262	186	468	812	1e-16	95.5
S_Unigene195	gi|255575293|ref|XP_002528550.1|	33.46	263	175	2	397	1185	2	262	4e-15	89.4
S_Unigene195	gi|255575293|ref|XP_002528550.1|	33.84	263	171	3	467	1246	25	282	3e-11	76.6
S_Unigene196	gi|508704028|gb|EOX95924.1|	31.28	179	115	6	528	1040	186	349	1e-07	64.3
S_Unigene197	gi|242092232|ref|XP_002436606.1|	59.82	448	169	5	1511	201	45	485	3e-128	466
S_Unigene198	gi|508719181|gb|EOY11078.1|	94.24	382	20	1	217	1356	45	426	0	743
S_Unigene199	gi|224120590|ref|XP_002330980.1|	35.76	453	279	11	1702	380	4	437	8e-49	202
S_Unigene200	gi|359492950|ref|XP_002284841.2|	71.48	610	167	6	2868	1060	8	612	0	877
S_Unigene200	gi|359492950|ref|XP_002284841.2|	73.75	240	62	2	1262	546	546	783	4e-88	333
S_Unigene201	gi|225434141|ref|XP_002274969.1|	32.78	360	239	6	1816	746	1307	1656	2e-22	114
S_Unigene201	gi|225434141|ref|XP_002274969.1|	33.1	290	185	6	1637	795	1364	1640	6e-17	96.3
S_Unigene202	gi|148910804|gb|ABR18468.1|	45.92	98	52	2	1301	1011	27	121	7e-15	89
S_Unigene202	gi|148910804|gb|ABR18468.1|	43.68	87	46	2	1186	935	65	146	3e-07	63.5
S_Unigene203	gi|508778175|gb|EOY25431.1|	41.13	124	68	3	640	284	26	142	1e-11	78.2
S_Unigene204	gi|514813160|ref|XP_004981364.1|	68.18	220	65	2	772	128	72	288	7e-78	296
S_Unigene205	gi|508785696|gb|EOY32952.1|	55.64	408	164	5	143	1315	76	463	6e-102	377
S_Unigene205	gi|508785696|gb|EOY32952.1|	40.85	142	84	2	204	629	96	235	7e-13	82
S_Unigene207	gi|508710182|gb|EOY02079.1|	60.19	108	35	4	143	442	3	102	1e-18	100
S_Unigene208	gi|460378971|ref|XP_004235240.1|	41.37	278	148	7	44	832	251	509	7e-32	144
S_Unigene208	gi|460378971|ref|XP_004235240.1|	36.99	319	201	5	4	960	238	551	1e-24	120
S_Unigene209	gi|225434540|ref|XP_002276855.1|	90.85	1377	126	1	125	4255	278	1653	0	2385
S_Unigene209	gi|225434540|ref|XP_002276855.1|	44.44	99	55	1	3	299	238	335	2e-10	75.9
S_Unigene211	gi|359484435|ref|XP_002279485.2|	35.09	285	169	8	3	809	769	1040	9e-19	100
S_Unigene211	gi|359484435|ref|XP_002279485.2|	56.44	101	41	2	64	357	789	885	1e-11	77
S_Unigene213	gi|225444932|ref|XP_002282252.1|	37.67	300	173	12	970	113	33	317	2e-29	136
S_Unigene213	gi|225444932|ref|XP_002282252.1|	29.86	345	229	9	1059	64	4	333	6e-25	121
S_Unigene214	gi|225464884|ref|XP_002273425.1|	80.89	225	31	3	1225	587	2	223	5e-95	355
S_Unigene215	gi|297735134|emb|CBI17496.3|	48.21	280	112	6	914	174	111	374	1e-53	216
S_Unigene216	gi|225449084|ref|XP_002275709.1|	46.54	260	134	4	1018	254	21	275	1e-48	200
S_Unigene217	gi|147808028|emb|CAN77671.1|	82.43	148	26	1	72	515	1	146	1e-66	258
S_Unigene218	gi|449515165|ref|XP_004164620.1|	95.59	68	3	0	1	204	65	132	1e-32	144
S_Unigene220	gi|359489625|ref|XP_002275132.2|	53.35	328	145	9	144	1103	1	318	3e-79	302
S_Unigene221	gi|255551112|ref|XP_002516604.1|	28.1	605	398	18	1301	3004	1113	1673	6e-30	140
S_Unigene221	gi|255551112|ref|XP_002516604.1|	26.74	576	406	13	1423	3102	1153	1705	3e-24	121
S_Unigene221	gi|255551112|ref|XP_002516604.1|	26.57	335	237	8	1347	2324	1128	1449	4e-14	88.2
S_Unigene222	gi|359481746|ref|XP_002271475.2|	51.85	378	173	8	2235	1129	349	719	5e-86	327
S_Unigene223	gi|508702786|gb|EOX94682.1|	40.29	1601	879	23	4970	399	296	1834	0	920
S_Unigene225	gi|508773482|gb|EOY20738.1|	37.22	489	284	15	2016	619	134	592	7e-51	209
S_Unigene225	gi|508773482|gb|EOY20738.1|	35.49	572	364	13	1949	249	156	708	2e-41	177
S_Unigene225	gi|508773482|gb|EOY20738.1|	36.39	404	240	14	1888	728	176	556	9e-35	155
S_Unigene226	gi|359479237|ref|XP_002265745.2|	52.27	308	141	3	1451	546	35	334	2e-61	244
S_Unigene226	gi|359479237|ref|XP_002265745.2|	34.03	144	90	4	1558	1142	1	136	8e-07	62.4
S_Unigene227	gi|255569401|ref|XP_002525668.1|	33.81	281	168	15	674	1462	41	289	8e-15	89.4
S_Unigene228	gi|508715594|gb|EOY07491.1|	52.09	455	206	8	1214	2542	349	786	6e-91	342
S_Unigene228	gi|508715594|gb|EOY07491.1|	38.44	424	243	11	967	2184	268	667	3e-35	157
S_Unigene228	gi|508715594|gb|EOY07491.1|	32.1	243	160	5	633	1346	158	392	5e-16	94
S_Unigene228	gi|508715594|gb|EOY07491.1|	31.22	189	123	3	368	913	73	250	1e-09	72.4
S_Unigene229	gi|508707618|gb|EOX99514.1|	83.26	669	112	0	2937	931	37	705	0	1076
S_Unigene230	gi|225429582|ref|XP_002280239.1|	31.91	843	544	22	2894	456	24	815	6e-70	273
S_Unigene230	gi|225429582|ref|XP_002280239.1|	31.49	921	584	27	2955	334	4	855	6e-67	263
S_Unigene231	gi|508721863|gb|EOY13760.1|	95.37	843	39	0	2867	339	1	843	0	1583
S_Unigene232	gi|307135864|gb|ADN33732.1|	70.62	337	97	1	2098	1094	200	536	2e-132	480
S_Unigene233	gi|343887277|dbj|BAK61823.1|	31.5	327	220	8	975	7	245	550	9e-23	115
S_Unigene233	gi|343887277|dbj|BAK61823.1|	29.26	229	151	6	710	57	334	534	4e-12	80.5
S_Unigene234	gi|359473231|ref|XP_002267769.2|	45.08	854	442	17	349	2829	2	818	9e-150	538
S_Unigene234	gi|359473231|ref|XP_002267769.2|	38.32	668	374	20	863	2752	173	793	1e-60	241
S_Unigene235	gi|359489218|ref|XP_002270340.2|	50.68	296	144	3	1326	2207	225	518	1e-83	318
S_Unigene236	gi|316996014|dbj|BAD83474.2|	39.71	486	253	11	1016	2353	38	519	3e-54	221
S_Unigene236	gi|316996014|dbj|BAD83474.2|	32.51	566	317	18	973	2475	24	559	3e-32	147
S_Unigene237	gi|508728031|gb|EOY19928.1|	37.3	378	232	10	1283	2401	315	672	6e-46	193
S_Unigene238	gi|224057571|ref|XP_002299273.1|	33.65	520	332	16	106	1626	259	743	2e-42	181
S_Unigene238	gi|224057571|ref|XP_002299273.1|	31.93	332	219	9	713	1687	444	763	7e-21	109
S_Unigene239	gi|316996008|dbj|BAD83458.2|	81.2	548	101	4	1959	322	47	574	0	787
S_Unigene239	gi|316996008|dbj|BAD83458.2|	48.81	84	37	3	2099	1866	1	77	4e-09	70.5
S_Unigene240	gi|508719906|gb|EOY11803.1|	35.78	682	406	21	2439	490	380	1019	1e-63	251
S_Unigene240	gi|508719906|gb|EOY11803.1|	30.58	703	453	22	2432	429	378	1039	4e-50	206
S_Unigene240	gi|508719906|gb|EOY11803.1|	31.76	510	330	15	1660	185	636	1119	8e-33	149
S_Unigene241	gi|462422426|gb|EMJ26689.1|	52.99	385	179	4	3114	1966	14	380	8e-100	372
S_Unigene244	gi|225427364|ref|XP_002282850.1|	65.02	466	138	7	1580	258	1	444	8e-164	583
S_Unigene245	gi|474019521|gb|EMS52811.1|	39.77	352	198	7	1090	77	242	575	2e-31	145
S_Unigene245	gi|474019521|gb|EMS52811.1|	35.69	325	208	5	1035	64	260	579	4e-27	130
S_Unigene247	gi|115480675|ref|NP_001063931.1|	47.73	88	46	1	612	875	19	105	1e-08	68.6
S_Unigene248	gi|148906974|gb|ABR16631.1|	32.47	385	240	9	726	1820	209	570	3e-28	134
S_Unigene249	gi|255552335|ref|XP_002517212.1|	34.66	701	440	19	25	2073	5	674	9e-71	275
S_Unigene249	gi|255552335|ref|XP_002517212.1|	33.59	649	412	17	123	2012	35	654	7e-65	255
S_Unigene249	gi|255552335|ref|XP_002517212.1|	31.36	641	427	15	245	2128	75	692	1e-47	198
S_Unigene250	gi|340749464|gb|AEK67592.1|	36.45	406	222	13	1772	663	77	449	4e-47	196
S_Unigene250	gi|340749464|gb|AEK67592.1|	37.21	387	225	13	1879	773	47	413	8e-45	189
S_Unigene251	gi|225444981|ref|XP_002282754.1|	68.46	279	86	1	59	889	10	288	3e-100	372
S_Unigene252	gi|462423923|gb|EMJ28186.1|	47.51	684	342	13	2580	580	13	673	3e-129	469
S_Unigene252	gi|462423923|gb|EMJ28186.1|	36.79	212	124	5	1279	674	434	643	4e-15	90.9
S_Unigene252	gi|462423923|gb|EMJ28186.1|	36.23	207	129	5	2464	1853	41	243	8e-12	79.7
S_Unigene252	gi|462423923|gb|EMJ28186.1|	43.36	143	74	6	971	564	546	679	2e-11	78.6
S_Unigene253	gi|359492305|ref|XP_002265283.2|	35.12	689	419	22	2104	122	150	801	4e-65	256
S_Unigene253	gi|359492305|ref|XP_002265283.2|	29.25	817	533	24	2327	12	74	838	7e-49	202
S_Unigene253	gi|359492305|ref|XP_002265283.2|	31.59	706	451	21	2034	13	173	839	1e-42	182
S_Unigene254	gi|297744435|emb|CBI37697.3|	78.31	295	63	1	293	1174	48	342	1e-132	481
S_Unigene254	gi|297744435|emb|CBI37697.3|	82.35	153	27	0	1158	1616	337	489	5e-66	259
S_Unigene254	gi|297744435|emb|CBI37697.3|	52.76	127	56	6	1645	2013	499	618	1e-22	115
S_Unigene254	gi|297744435|emb|CBI37697.3|	97.14	35	1	0	150	254	1	35	2e-09	71.6
S_Unigene255	gi|462402978|gb|EMJ08535.1|	72.87	258	63	6	389	1141	2	258	5e-94	352
S_Unigene255	gi|462402978|gb|EMJ08535.1|	77.33	75	17	0	1210	1434	281	355	1e-23	118
S_Unigene256	gi|508776581|gb|EOY23837.1|	33.68	386	227	10	740	1810	13	366	9e-40	172
S_Unigene256	gi|508776581|gb|EOY23837.1|	49.78	227	103	5	1362	2009	219	433	7e-35	156
S_Unigene256	gi|508776581|gb|EOY23837.1|	50	98	45	2	1462	1743	252	344	1e-11	79.3
S_Unigene257	gi|470143480|ref|XP_004307402.1|	33.33	219	127	10	1471	2070	1500	1703	1e-14	89
S_Unigene258	gi|297739426|emb|CBI29608.3|	28.34	441	264	15	1524	358	305	695	1e-20	108
S_Unigene258	gi|297739426|emb|CBI29608.3|	28.42	461	309	14	1625	306	272	712	7e-19	102
S_Unigene258	gi|297739426|emb|CBI29608.3|	25.58	477	322	15	1585	254	285	729	2e-16	94
S_Unigene260	gi|508711132|gb|EOY03029.1|	96.34	437	16	0	457	1767	1	437	0	818
S_Unigene262	gi|297742218|emb|CBI34367.3|	40	470	252	15	1943	624	417	850	9e-53	215
S_Unigene262	gi|297742218|emb|CBI34367.3|	41.52	407	217	15	2065	908	377	757	1e-46	194
S_Unigene262	gi|297742218|emb|CBI34367.3|	36.42	475	279	16	1998	643	399	844	3e-34	154
S_Unigene263	gi|460400117|ref|XP_004245582.1|	56.25	80	35	2	12	251	218	295	7e-11	72.4
S_Unigene264	gi|462418914|gb|EMJ23177.1|	33.25	424	241	18	55	1200	162	536	2e-28	134
S_Unigene264	gi|462418914|gb|EMJ23177.1|	29.74	417	260	13	119	1270	183	559	6e-23	116
S_Unigene265	gi|297733888|emb|CBI15135.3|	46.25	413	207	11	1845	652	111	507	8e-70	271
S_Unigene265	gi|297733888|emb|CBI15135.3|	43.71	151	76	3	1387	962	268	407	7e-15	89.4
S_Unigene266	gi|225462062|ref|XP_002269575.1|	53.82	550	252	3	1396	3039	861	1401	1e-149	537
S_Unigene266	gi|225462062|ref|XP_002269575.1|	35.46	141	91	2	2	424	410	548	5e-11	77.4
S_Unigene267	gi|189409278|gb|ACC60970.1|	48.13	642	307	16	2415	568	519	1128	2e-129	470
S_Unigene267	gi|189409278|gb|ACC60970.1|	36.27	408	247	9	2357	1173	538	926	6e-43	182
S_Unigene267	gi|189409278|gb|ACC60970.1|	34.63	462	276	15	2446	1139	509	937	6e-36	159
S_Unigene268	gi|255543657|ref|XP_002512891.1|	33.42	386	249	10	1207	74	52	420	2e-34	154
S_Unigene269	gi|115474617|ref|NP_001060905.1|	38.72	328	184	8	124	1056	229	534	1e-35	157
S_Unigene269	gi|115474617|ref|NP_001060905.1|	35.08	305	183	8	194	1063	252	536	2e-31	143
S_Unigene269	gi|115474617|ref|NP_001060905.1|	31.09	267	161	8	63	794	209	448	2e-13	84
S_Unigene270	gi|462403935|gb|EMJ09492.1|	33.61	479	285	18	1642	305	148	580	9e-30	138
S_Unigene270	gi|462403935|gb|EMJ09492.1|	31.33	399	260	12	1764	610	109	484	2e-26	127
S_Unigene270	gi|462403935|gb|EMJ09492.1|	32.87	216	138	5	1541	915	181	384	2e-14	87.8
S_Unigene273	gi|225430261|ref|XP_002285072.1|	97.43	428	11	0	1706	423	1	428	0	802
S_Unigene275	gi|225431229|ref|XP_002273358.1|	58.09	346	145	2	118	1155	18	360	4e-104	385
S_Unigene275	gi|225431229|ref|XP_002273358.1|	52.98	168	76	3	1038	1532	322	485	1e-38	168
S_Unigene276	gi|225426846|ref|XP_002276758.1|	58.15	184	77	3	1166	615	429	607	2e-16	94
S_Unigene277	gi|449503636|ref|XP_004162101.1|	45.89	146	75	4	1131	706	583	722	7e-19	101
S_Unigene277	gi|449503636|ref|XP_004162101.1|	53.85	91	42	1	886	614	663	752	2e-11	76.6
S_Unigene278	gi|333108561|gb|AEF15864.1|	94.97	159	7	1	1320	847	1	159	2e-81	310
S_Unigene279	gi|225424512|ref|XP_002285238.1|	43.73	606	318	16	68	1816	17	591	4e-92	346
S_Unigene279	gi|225424512|ref|XP_002285238.1|	36.21	464	280	9	126	1469	36	476	3e-42	180
S_Unigene279	gi|225424512|ref|XP_002285238.1|	36.09	266	160	9	34	801	6	257	1e-17	99
S_Unigene280	gi|508699871|gb|EOX91767.1|	66.75	400	125	9	432	1607	206	594	3e-134	485
S_Unigene280	gi|508699871|gb|EOX91767.1|	47.1	138	60	4	1268	1642	484	606	2e-15	91.3
S_Unigene280	gi|508699871|gb|EOX91767.1|	92.31	39	3	0	247	363	145	183	3e-10	73.9
S_Unigene281	gi|255542334|ref|XP_002512230.1|	34.3	446	280	12	3	1301	62	486	3e-43	184
S_Unigene281	gi|255542334|ref|XP_002512230.1|	32.93	410	233	10	601	1704	250	621	7e-30	139
S_Unigene282	gi|224105777|ref|XP_002313929.1|	37.89	388	218	12	124	1218	2098	2453	1e-34	154
S_Unigene282	gi|224105777|ref|XP_002313929.1|	34.79	434	264	13	63	1307	2078	2482	1e-33	151
S_Unigene282	gi|224105777|ref|XP_002313929.1|	37.86	280	157	9	2	790	2058	2316	5e-21	109
S_Unigene283	gi|460369660|ref|XP_004230675.1|	37.63	279	162	7	911	111	1743	2008	2e-30	139
S_Unigene283	gi|460369660|ref|XP_004230675.1|	35.46	282	171	8	859	47	1760	2029	2e-18	99.4
S_Unigene283	gi|460369660|ref|XP_004230675.1|	34.31	274	172	8	798	1	1780	2044	9e-18	97.4
S_Unigene284	gi|224117700|ref|XP_002317646.1|	36.33	289	166	9	24	836	91	357	1e-24	121
S_Unigene284	gi|224117700|ref|XP_002317646.1|	38.07	218	128	5	61	693	103	310	6e-21	108
S_Unigene284	gi|224117700|ref|XP_002317646.1|	33.91	230	140	6	101	754	116	330	7e-09	68.9
S_Unigene286	gi|225459538|ref|XP_002285848.1|	70.69	389	110	3	1697	543	27	415	2e-153	549
S_Unigene287	gi|297736913|emb|CBI26114.3|	36.97	495	290	16	1502	84	1	455	2e-40	174
S_Unigene287	gi|297736913|emb|CBI26114.3|	38.25	366	194	12	1188	187	89	422	8e-25	122
S_Unigene288	gi|350539543|ref|NP_001233924.1|	50.26	189	90	7	669	115	51	232	6e-30	137
S_Unigene288	gi|350539543|ref|NP_001233924.1|	39.62	260	147	9	751	2	24	269	1e-21	110
S_Unigene288	gi|350539543|ref|NP_001233924.1|	47.13	87	44	2	317	63	166	249	5e-09	68.2
S_Unigene289	gi|470148729|ref|XP_004309904.1|	59.92	257	102	2	1590	2357	716	971	4e-77	296
S_Unigene289	gi|470148729|ref|XP_004309904.1|	26.32	570	376	16	245	1822	276	792	2e-22	114
S_Unigene289	gi|470148729|ref|XP_004309904.1|	30	270	183	6	123	914	236	495	1e-13	85.9
S_Unigene290	gi|508714667|gb|EOY06564.1|	46.93	309	158	4	1447	539	88	389	3e-60	239
S_Unigene290	gi|508714667|gb|EOY06564.1|	81.08	74	14	0	537	316	390	463	4e-25	122
S_Unigene291	gi|225430017|ref|XP_002284157.1|	45.7	453	226	7	1603	305	7	450	2e-89	337
S_Unigene292	gi|296082223|emb|CBI21228.3|	40.48	126	75	2	487	110	1	124	2e-11	75.9
S_Unigene293	gi|359485888|ref|XP_003633349.1|	69.17	133	38	2	1181	1570	14	145	3e-41	176
S_Unigene294	gi|224114425|ref|XP_002316755.1|	40.28	283	162	9	728	1555	122	388	3e-27	130
S_Unigene294	gi|224114425|ref|XP_002316755.1|	34.05	279	179	7	673	1494	104	368	6e-18	99.8
S_Unigene295	gi|255574373|ref|XP_002528100.1|	74.21	442	114	3	88	1413	3	440	6e-160	571
S_Unigene296	gi|147789780|emb|CAN76309.1|	28.93	363	256	6	1999	917	908	1263	1e-21	112
S_Unigene296	gi|147789780|emb|CAN76309.1|	31.71	205	136	4	2286	1684	813	1011	3e-09	70.9
S_Unigene297	gi|449449383|ref|XP_004142444.1|	50.76	262	125	6	125	898	16	265	1e-55	225
S_Unigene298	gi|297737268|emb|CBI26469.3|	78.72	47	10	0	1718	1578	880	926	1e-11	79
S_Unigene299	gi|255587593|ref|XP_002534324.1|	82.88	111	19	0	1218	886	1	111	3e-41	176
S_Unigene300	gi|508700315|gb|EOX92211.1|	66.91	139	46	0	904	488	540	678	2e-38	168
S_Unigene300	gi|508700315|gb|EOX92211.1|	43.85	187	97	7	1524	988	331	511	5e-21	110
S_Unigene300	gi|508700315|gb|EOX92211.1|	87.18	39	5	0	417	301	701	739	4e-09	71.2
S_Unigene301	gi|225461122|ref|XP_002279886.1|	31.03	854	527	32	123	2498	84	864	1e-44	189
S_Unigene304	gi|508778460|gb|EOY25716.1|	38.87	584	327	12	236	1897	100	645	3e-62	246
S_Unigene304	gi|508778460|gb|EOY25716.1|	35.31	354	206	11	868	1860	306	633	1e-21	112
S_Unigene305	gi|297741494|emb|CBI32626.3|	28.99	483	319	14	1705	329	428	881	5e-25	123
S_Unigene305	gi|297741494|emb|CBI32626.3|	37.05	278	164	9	1224	424	588	850	3e-23	117
S_Unigene306	gi|356521991|ref|XP_003529633.1|	47.57	473	229	8	692	2053	82	529	6e-95	355
S_Unigene306	gi|356521991|ref|XP_003529633.1|	36.98	265	167	4	646	1440	67	327	4e-25	124
S_Unigene306	gi|356521991|ref|XP_003529633.1|	33.93	280	170	7	774	1568	109	369	6e-23	116
S_Unigene309	gi|449454772|ref|XP_004145128.1|	32.2	823	492	23	416	2686	13	755	1e-68	268
S_Unigene309	gi|449454772|ref|XP_004145128.1|	34.72	772	485	21	489	2747	37	775	2e-64	254
S_Unigene309	gi|449454772|ref|XP_004145128.1|	32.67	551	345	15	1222	2796	276	791	5e-31	143
S_Unigene309	gi|449454772|ref|XP_004145128.1|	44.7	132	67	5	535	912	52	174	4e-13	84.3
S_Unigene310	gi|508780017|gb|EOY27273.1|	53.95	519	218	7	310	1803	17	521	4e-136	492
S_Unigene310	gi|508780017|gb|EOY27273.1|	52.14	234	98	4	1628	2287	464	682	6e-54	219
S_Unigene311	gi|502156502|ref|XP_004510506.1|	53.25	77	33	1	446	225	693	769	8e-11	72.4
S_Unigene312	gi|508711617|gb|EOY03514.1|	31.2	468	315	12	92	1474	63	509	1e-26	128
S_Unigene312	gi|508711617|gb|EOY03514.1|	34.18	237	130	8	540	1172	209	410	2e-14	87.4
S_Unigene312	gi|508711617|gb|EOY03514.1|	31.5	200	131	7	100	681	63	251	4e-08	66.6
S_Unigene313	gi|508713073|gb|EOY04970.1|	84.18	392	62	1	1459	284	4	393	2e-177	629
S_Unigene314	gi|255570079|ref|XP_002526002.1|	33.78	601	380	17	62	1810	901	1471	3e-40	173
S_Unigene314	gi|255570079|ref|XP_002526002.1|	30.27	621	395	16	1	1749	881	1451	2e-32	147
S_Unigene314	gi|255570079|ref|XP_002526002.1|	27.44	594	419	13	123	1868	921	1490	1e-27	132
S_Unigene317	gi|356531545|ref|XP_003534338.1|	48.69	343	176	5	1758	730	312	648	8e-77	295
S_Unigene317	gi|356531545|ref|XP_003534338.1|	41.56	243	142	3	1213	485	491	729	2e-36	160
S_Unigene318	gi|334183271|ref|NP_001185211.1|	43.75	352	195	7	831	1877	224	554	6e-59	236
S_Unigene318	gi|334183271|ref|NP_001185211.1|	36	175	106	7	1054	1560	298	464	1e-07	65.5
S_Unigene320	gi|225427770|ref|XP_002267957.1|	67.3	211	69	1	1584	952	1	210	4e-74	286
S_Unigene321	gi|449460213|ref|XP_004147840.1|	48.65	407	183	10	1778	636	48	424	8e-87	328
S_Unigene322	gi|462422624|gb|EMJ26887.1|	46.59	264	140	5	275	1063	209	468	1e-44	187
S_Unigene322	gi|462422624|gb|EMJ26887.1|	29.97	387	246	10	159	1244	171	527	4e-23	116
S_Unigene323	gi|388512935|gb|AFK44529.1|	48.82	424	205	9	1570	335	21	429	4e-87	329
S_Unigene323	gi|388512935|gb|AFK44529.1|	34.08	223	126	8	1062	457	190	388	8e-16	92.4
S_Unigene324	gi|462407475|gb|EMJ12809.1|	66.67	432	132	5	1628	369	2	428	7e-154	550
S_Unigene326	gi|460376854|ref|XP_004234211.1|	79.9	582	113	3	2052	319	1	577	0	893
S_Unigene327	gi|449433493|ref|XP_004134532.1|	36.8	356	213	10	4	1035	1057	1396	2e-27	130
S_Unigene328	gi|356531653|ref|XP_003534391.1|	35.61	278	164	11	874	86	107	365	9e-21	108
S_Unigene328	gi|356531653|ref|XP_003534391.1|	29.14	326	217	9	938	3	84	392	4e-14	86.3
S_Unigene329	gi|508715071|gb|EOY06968.1|	87.27	275	35	0	1429	605	22	296	6e-138	498
S_Unigene330	gi|508776440|gb|EOY23696.1|	76.96	191	44	1	1140	568	1	188	5e-72	278
S_Unigene331	gi|508785914|gb|EOY33170.1|	60.61	495	191	5	3	1475	177	665	9e-145	520
S_Unigene332	gi|147802592|emb|CAN66307.1|	85.83	374	51	2	1590	475	1	372	5e-165	588
S_Unigene333	gi|470134546|ref|XP_004303109.1|	38.55	345	191	9	1395	424	38	356	2e-35	157
S_Unigene333	gi|470134546|ref|XP_004303109.1|	38.01	321	196	7	1316	363	64	376	2e-24	120
S_Unigene334	gi|460375339|ref|XP_004233464.1|	57.29	288	120	2	1831	977	15	302	2e-76	293
S_Unigene335	gi|470115818|ref|XP_004294088.1|	56.91	362	148	4	1483	422	14	365	1e-100	373
S_Unigene335	gi|470115818|ref|XP_004294088.1|	47.22	180	94	2	1483	947	220	397	2e-35	157
S_Unigene335	gi|470115818|ref|XP_004294088.1|	40	145	82	4	789	370	245	382	5e-11	76.3
S_Unigene336	gi|255556832|ref|XP_002519449.1|	35.8	771	435	27	2255	123	25	743	2e-60	240
S_Unigene336	gi|255556832|ref|XP_002519449.1|	33.62	470	278	16	2077	770	88	526	3e-31	144
S_Unigene336	gi|255556832|ref|XP_002519449.1|	43.45	145	82	2	487	53	624	766	4e-15	90.5
S_Unigene336	gi|255556832|ref|XP_002519449.1|	48.28	87	44	2	1944	1687	131	215	8e-08	66.2
S_Unigene337	gi|460402120|ref|XP_004246562.1|	80.07	291	58	0	1197	325	326	616	2e-124	454
S_Unigene337	gi|460402120|ref|XP_004246562.1|	41.26	286	148	7	2075	1278	37	299	1e-39	172
S_Unigene337	gi|460402120|ref|XP_004246562.1|	40.94	254	133	6	2154	1444	11	244	5e-24	120
S_Unigene338	gi|225453100|ref|XP_002271649.1|	49.53	212	105	5	185	814	113	318	5e-42	178
S_Unigene339	gi|255561673|ref|XP_002521846.1|	65.66	364	118	5	213	1283	7	361	1e-101	377
S_Unigene339	gi|255561673|ref|XP_002521846.1|	54.32	81	37	1	274	516	27	106	5e-12	79.7
S_Unigene340	gi|356552406|ref|XP_003544559.1|	60.31	320	115	6	1187	264	238	543	2e-93	349
S_Unigene340	gi|356552406|ref|XP_003544559.1|	38.31	154	85	3	694	263	402	543	3e-09	70.1
S_Unigene341	gi|242054261|ref|XP_002456276.1|	33.11	444	275	15	120	1385	367	777	2e-30	140
S_Unigene341	gi|242054261|ref|XP_002456276.1|	30.72	345	230	13	256	1263	415	738	8e-20	105
S_Unigene342	gi|449476856|ref|XP_004154854.1|	41.29	201	100	7	665	1213	222	401	9e-22	111
S_Unigene342	gi|449476856|ref|XP_004154854.1|	39.66	237	119	9	729	1367	243	451	1e-20	108
S_Unigene344	gi|508774456|gb|EOY21712.1|	65.56	151	41	3	319	738	1	151	2e-45	190
S_Unigene346	gi|225458701|ref|XP_002284973.1|	69.76	463	136	5	76	1452	6	466	2e-176	625
S_Unigene347	gi|359472731|ref|XP_002277195.2|	65.81	234	63	2	1497	2147	433	664	1e-60	241
S_Unigene347	gi|359472731|ref|XP_002277195.2|	57.3	89	34	1	1274	1528	355	443	1e-18	102
S_Unigene348	gi|255541526|ref|XP_002511827.1|	57.61	1038	398	15	53	3040	168	1152	0	842
S_Unigene349	gi|359481826|ref|XP_002282962.2|	36.11	324	191	11	1285	362	380	681	3e-18	100
S_Unigene349	gi|359481826|ref|XP_002282962.2|	42.21	154	84	3	1373	927	351	497	1e-17	98.6
S_Unigene350	gi|48237775|gb|AAT40738.1|	33.64	217	129	6	964	359	112	313	3e-13	83.6
S_Unigene352	gi|357488207|ref|XP_003614391.1|	43.71	167	94	4	1050	550	421	548	5e-20	105
S_Unigene353	gi|356553399|ref|XP_003545044.1|	83.87	496	79	2	1717	233	17	500	0	847
S_Unigene354	gi|225434327|ref|XP_002266157.1|	45.21	376	205	6	369	1493	110	479	6e-61	242
S_Unigene354	gi|225434327|ref|XP_002266157.1|	34.07	361	219	11	253	1278	72	408	8e-21	109
S_Unigene354	gi|225434327|ref|XP_002266157.1|	39.77	88	52	2	1480	1740	475	560	4e-07	63.9
S_Unigene355	gi|338762840|gb|AEI98627.1|	82.42	91	16	0	1652	1380	1	91	1e-35	157
S_Unigene355	gi|338762840|gb|AEI98627.1|	83.05	59	10	0	1360	1184	98	156	1e-18	101
S_Unigene356	gi|225440422|ref|XP_002269511.1|	71.25	320	91	1	1199	243	52	371	5e-126	457
S_Unigene356	gi|225440422|ref|XP_002269511.1|	83.05	59	10	0	1326	1150	10	68	3e-20	106
S_Unigene357	gi|460379236|ref|XP_004235370.1|	39.22	283	160	8	1240	428	196	462	2e-29	137
S_Unigene358	gi|225457727|ref|XP_002278064.1|	55.71	289	126	4	1495	635	23	306	1e-61	244
S_Unigene358	gi|225457727|ref|XP_002278064.1|	42.86	147	79	5	1398	973	55	194	1e-12	82
S_Unigene359	gi|482550892|gb|EOA15086.1|	44.98	209	115	6	801	175	1	190	5e-30	138
S_Unigene360	gi|255547476|ref|XP_002514795.1|	39.95	428	231	17	1796	591	49	443	6e-55	222
S_Unigene360	gi|255547476|ref|XP_002514795.1|	37.41	425	249	10	1863	640	27	427	1e-47	197
S_Unigene361	gi|460386488|ref|XP_004238930.1|	59.02	183	73	4	1019	477	1	181	6e-37	162
S_Unigene362	gi|356520547|ref|XP_003528923.1|	40.51	195	115	6	1009	428	278	451	2e-17	96.7
S_Unigene364	gi|469469462|gb|AGH32909.1|	62.87	342	124	3	1325	309	52	388	8e-104	384
S_Unigene364	gi|469469462|gb|AGH32909.1|	43.2	169	88	6	1386	904	32	190	2e-19	103
S_Unigene365	gi|225438892|ref|XP_002283852.1|	33.59	396	257	8	856	2025	207	590	6e-39	169
S_Unigene366	gi|2072948|gb|AAC51261.1|	41.93	508	274	11	1584	124	69	548	2e-67	264
S_Unigene366	gi|2072948|gb|AAC51261.1|	39.67	600	339	15	1793	63	1	568	3e-62	246
S_Unigene366	gi|2072948|gb|AAC51261.1|	43.03	244	138	4	1768	1040	9	248	2e-30	141
S_Unigene367	gi|462419715|gb|EMJ23978.1|	83.93	112	18	0	587	252	292	403	5e-48	196
S_Unigene368	gi|462403938|gb|EMJ09495.1|	33.21	536	333	12	1901	369	64	566	2e-54	221
S_Unigene368	gi|462403938|gb|EMJ09495.1|	30.42	480	326	11	1824	409	89	553	9e-33	149
S_Unigene369	gi|359472842|ref|XP_002284689.2|	66.11	543	167	12	124	1701	33	563	2e-162	579
S_Unigene370	gi|255553111|ref|XP_002517598.1|	36.69	278	162	10	1054	263	34	290	3e-20	107
S_Unigene371	gi|147785330|emb|CAN72850.1|	44.57	276	150	6	1151	333	1	269	2e-40	174
S_Unigene372	gi|255573913|ref|XP_002527875.1|	52.13	445	182	14	1546	305	14	424	1e-113	417
S_Unigene372	gi|255573913|ref|XP_002527875.1|	39.19	148	83	3	1406	984	60	196	5e-15	89.4
S_Unigene373	gi|508719968|gb|EOY11865.1|	34.05	511	292	18	306	1703	867	1326	9e-42	178
S_Unigene373	gi|508719968|gb|EOY11865.1|	29.76	494	319	17	367	1764	887	1346	3e-20	107
S_Unigene375	gi|508773746|gb|EOY21002.1|	31.12	241	153	7	745	62	286	509	1e-14	87
S_Unigene375	gi|508773746|gb|EOY21002.1|	27.63	228	160	7	791	123	271	489	6e-07	61.2
S_Unigene376	gi|255551785|ref|XP_002516938.1|	36.47	329	202	9	1192	227	100	415	1e-30	140
S_Unigene376	gi|255551785|ref|XP_002516938.1|	38.11	286	154	10	1091	303	133	391	3e-29	136
S_Unigene376	gi|255551785|ref|XP_002516938.1|	38.52	270	159	7	1152	364	113	371	3e-24	119
S_Unigene377	gi|225464936|ref|XP_002275292.1|	37.11	512	305	15	8	1492	192	678	4e-54	219
S_Unigene377	gi|225464936|ref|XP_002275292.1|	33.4	494	311	12	4	1431	191	658	3e-39	169
S_Unigene378	gi|255544892|ref|XP_002513507.1|	40.25	477	272	14	369	1760	105	561	4e-53	216
S_Unigene378	gi|255544892|ref|XP_002513507.1|	37.94	427	251	11	430	1668	125	531	2e-35	157
S_Unigene378	gi|255544892|ref|XP_002513507.1|	38.04	489	295	15	311	1753	86	554	8e-33	149
S_Unigene379	gi|449454436|ref|XP_004144961.1|	69.37	222	66	1	1101	1760	1	222	3e-73	283
S_Unigene380	gi|224071027|ref|XP_002303336.1|	38.1	126	63	4	33	365	189	311	1e-10	74.3
S_Unigene381	gi|514774978|ref|XP_004968118.1|	34.63	283	166	8	123	914	713	972	2e-22	113
S_Unigene381	gi|514774978|ref|XP_004968118.1|	33.33	336	202	10	1	942	673	981	8e-20	104
S_Unigene383	gi|462404956|gb|EMJ10420.1|	41.24	97	57	1	186	476	32	127	5e-07	60.8
S_Unigene384	gi|462418588|gb|EMJ22851.1|	64.81	270	95	0	428	1237	94	363	1e-105	390
S_Unigene385	gi|508716221|gb|EOY08118.1|	34.46	148	87	5	781	368	312	447	4e-09	68.2
S_Unigene386	gi|168045175|ref|XP_001775054.1|	38.45	489	276	12	65	1456	91	549	2e-55	223
S_Unigene386	gi|168045175|ref|XP_001775054.1|	38.73	426	250	8	1	1245	70	480	8e-46	191
S_Unigene387	gi|462399215|gb|EMJ04883.1|	34.31	443	255	20	223	1443	40	436	5e-37	162
S_Unigene388	gi|255588479|ref|XP_002534616.1|	63.33	60	18	2	1394	1561	35	94	5e-09	69.7
S_Unigene389	gi|356514451|ref|XP_003525919.1|	73.52	321	84	2	306	1265	69	388	2e-142	513
S_Unigene389	gi|356514451|ref|XP_003525919.1|	83.33	42	7	0	154	279	18	59	1e-10	75.1
S_Unigene391	gi|307136131|gb|ADN33976.1|	89.12	285	31	1	1363	509	158	441	9e-147	526
S_Unigene392	gi|359491697|ref|XP_002281830.2|	67.52	234	76	2	474	1175	329	559	2e-76	293
S_Unigene392	gi|359491697|ref|XP_002281830.2|	40.43	141	71	3	1159	1542	554	685	2e-18	100
S_Unigene394	gi|225429426|ref|XP_002276186.1|	72.79	272	67	2	306	1100	59	322	4e-107	395
S_Unigene395	gi|449490230|ref|XP_004158544.1|	31.79	736	489	19	2677	509	13	673	9e-75	288
S_Unigene395	gi|449490230|ref|XP_004158544.1|	34.31	341	202	11	1370	414	388	704	1e-25	125
S_Unigene397	gi|225444161|ref|XP_002270765.1|	40.34	357	207	8	367	1419	32	377	1e-47	197
S_Unigene398	gi|400256573|ref|YP_006576100.1|	91.07	224	20	0	4078	3407	278	501	2e-105	392
S_Unigene398	gi|400256573|ref|YP_006576100.1|	95.68	162	7	0	4911	4426	1	162	6e-77	298
S_Unigene398	gi|400256573|ref|YP_006576100.1|	85.38	130	19	0	4424	4035	163	292	1e-51	214
S_Unigene399	gi|162279923|ref|NP_064050.2|	89.57	211	22	1	679	47	59	266	2e-91	344
S_Unigene399	gi|162279923|ref|NP_064050.2|	89.8	49	5	0	828	682	10	58	8e-16	93.6
S_Unigene400	gi|225459544|ref|XP_002285850.1|	54.71	329	133	6	157	1095	1	310	2e-78	299
S_Unigene402	gi|508712569|gb|EOY04466.1|	41.35	133	74	6	39	425	33	159	9e-09	68.2
S_Unigene403	gi|526117643|ref|NP_001267822.1|	86.92	214	28	0	948	307	666	879	8e-91	340
S_Unigene404	gi|356538433|ref|XP_003537708.1|	34.15	284	171	8	185	988	384	647	4e-17	95.9
S_Unigene404	gi|356538433|ref|XP_003537708.1|	31.2	266	177	6	124	903	364	619	2e-11	77
S_Unigene404	gi|356538433|ref|XP_003537708.1|	38.93	149	87	3	54	488	341	483	7e-11	75.1
S_Unigene404	gi|356538433|ref|XP_003537708.1|	46.15	78	42	1	795	1028	584	660	6e-07	62
S_Unigene406	gi|508779810|gb|EOY27066.1|	38.68	499	267	16	245	1624	24	496	2e-56	227
S_Unigene406	gi|508779810|gb|EOY27066.1|	37.05	251	142	11	892	1596	254	487	2e-14	87.8
S_Unigene406	gi|508779810|gb|EOY27066.1|	50.62	81	40	0	306	548	44	124	2e-11	77.8
S_Unigene407	gi|508712075|gb|EOY03972.1|	43	293	160	7	1287	430	102	383	1e-26	128
S_Unigene407	gi|508712075|gb|EOY03972.1|	40	215	125	5	1111	479	160	367	8e-18	99
S_Unigene407	gi|508712075|gb|EOY03972.1|	40.38	104	60	2	1406	1101	63	163	5e-07	63.2
S_Unigene408	gi|296083341|emb|CBI22977.3|	88.76	178	20	0	876	343	64	241	6e-83	315
S_Unigene409	gi|359478878|ref|XP_002280779.2|	50.6	83	41	1	1277	1029	46	127	5e-07	62.8
S_Unigene411	gi|225433524|ref|XP_002267551.1|	77.42	93	21	0	619	897	42	134	4e-37	162
S_Unigene412	gi|225445340|ref|XP_002284812.1|	36.67	180	95	4	683	201	1	180	1e-18	100
S_Unigene413	gi|18403887|ref|NP_565808.1|	38.89	162	86	5	1358	912	3	153	3e-14	87
S_Unigene415	gi|224143116|ref|XP_002324853.1|	80.63	191	37	1	359	931	50	239	2e-81	310
S_Unigene415	gi|224143116|ref|XP_002324853.1|	72.73	88	24	1	933	1196	240	314	4e-26	126
S_Unigene415	gi|224143116|ref|XP_002324853.1|	75.93	54	13	1	202	363	1	51	1e-14	88.2
S_Unigene416	gi|508775228|gb|EOY22484.1|	41.11	360	202	8	245	1294	62	405	1e-36	161
S_Unigene416	gi|508775228|gb|EOY22484.1|	34.57	376	240	8	190	1299	44	401	1e-28	134
S_Unigene417	gi|224083946|ref|XP_002307181.1|	73.2	250	66	1	2510	1764	234	483	4e-93	350
S_Unigene417	gi|224083946|ref|XP_002307181.1|	74.09	220	57	0	1719	1060	495	714	1e-86	328
S_Unigene417	gi|224083946|ref|XP_002307181.1|	69.95	213	64	0	1070	432	711	923	5e-77	296
S_Unigene417	gi|224083946|ref|XP_002307181.1|	72.5	120	33	1	3100	2741	39	157	2e-44	188
S_Unigene417	gi|224083946|ref|XP_002307181.1|	88.46	78	9	0	2745	2512	156	233	3e-34	154
S_Unigene418	gi|296084065|emb|CBI24453.3|	86.27	102	14	0	825	520	85	186	9e-38	164
S_Unigene419	gi|334184165|ref|NP_001189516.1|	55.1	98	40	5	429	710	170	261	2e-12	79
S_Unigene421	gi|242041537|ref|XP_002468163.1|	45.85	277	145	5	3066	2251	49	299	2e-43	185
S_Unigene421	gi|242041537|ref|XP_002468163.1|	43.15	146	80	3	2661	2233	33	167	3e-15	91.7
S_Unigene422	gi|449467749|ref|XP_004151585.1|	54.86	175	75	4	118	630	3	174	3e-44	186
S_Unigene423	gi|502117112|ref|XP_004495708.1|	97.08	411	12	0	1618	386	13	423	0	739
S_Unigene424	gi|296086503|emb|CBI32092.3|	34.65	202	127	5	1540	950	76	274	1e-12	82
S_Unigene428	gi|225459344|ref|XP_002285802.1|	55	120	48	2	867	1208	81	199	5e-18	99
S_Unigene429	gi|255550121|ref|XP_002516111.1|	72.69	249	68	1	947	201	4	250	4e-87	328
S_Unigene430	gi|470128876|ref|XP_004300359.1|	39.31	145	83	4	249	668	52	193	1e-14	86.7
S_Unigene432	gi|508718246|gb|EOY10143.1|	32.19	292	173	10	1045	245	48	308	3e-19	102
S_Unigene432	gi|508718246|gb|EOY10143.1|	31.28	211	144	4	938	309	83	287	3e-11	76.3
S_Unigene433	gi|297734484|emb|CBI15731.3|	50.51	99	49	1	143	439	426	523	1e-14	87.8
S_Unigene434	gi|508720456|gb|EOY12353.1|	46.25	80	43	1	889	650	46	124	2e-10	73.2
S_Unigene435	gi|159138929|gb|ABW89464.1|	93.59	343	22	0	1148	2176	14	356	4e-178	632
S_Unigene436	gi|508724171|gb|EOY16068.1|	76.08	347	77	2	1311	289	89	435	8e-147	527
S_Unigene437	gi|470121534|ref|XP_004296820.1|	32.93	249	161	6	950	222	17	257	7e-20	104
S_Unigene437	gi|470121534|ref|XP_004296820.1|	34.12	170	107	6	645	151	119	280	1e-07	64.3
S_Unigene439	gi|224114948|ref|XP_002316900.1|	83.05	295	48	2	1246	368	1	292	8e-116	424
S_Unigene440	gi|502154565|ref|XP_004509745.1|	37.5	168	94	5	959	489	1	151	2e-15	89.7
S_Unigene441	gi|357135769|ref|XP_003569481.1|	61.72	303	101	4	1112	249	86	381	7e-78	298
S_Unigene442	gi|297741708|emb|CBI32840.3|	64.36	275	98	0	968	1792	49	323	1e-88	334
S_Unigene443	gi|225454288|ref|XP_002276701.1|	70.12	164	47	2	839	354	1	164	3e-27	129
S_Unigene444	gi|514800893|ref|XP_004975364.1|	33.95	162	102	4	1024	554	37	187	3e-09	69.7
S_Unigene445	gi|224089895|ref|XP_002308856.1|	55.56	324	143	6	1322	354	3	311	2e-91	343
S_Unigene446	gi|225459844|ref|XP_002285925.1|	44.3	711	359	17	124	2145	21	690	2e-84	322
S_Unigene446	gi|225459844|ref|XP_002285925.1|	40.48	331	191	8	1220	2194	387	706	8e-39	170
S_Unigene447	gi|224161248|ref|XP_002338310.1|	67.95	156	50	0	187	654	9	164	4e-49	201
S_Unigene449	gi|508784385|gb|EOY31641.1|	91.02	323	29	0	189	1157	36	358	9e-173	613
S_Unigene450	gi|460373608|ref|XP_004232607.1|	42.76	145	80	2	903	478	172	312	2e-18	99.4
S_Unigene451	gi|225461385|ref|XP_002284781.1|	41.59	315	180	8	1116	184	92	397	3e-45	189
S_Unigene451	gi|225461385|ref|XP_002284781.1|	34.41	186	121	4	881	327	169	350	2e-08	66.6
S_Unigene453	gi|296087293|emb|CBI33667.3|	60.22	357	142	3	3348	2278	1260	1612	4e-111	410
S_Unigene453	gi|296087293|emb|CBI33667.3|	35.03	197	117	4	2140	1583	1658	1851	2e-22	115
S_Unigene454	gi|225431451|ref|XP_002274170.1|	74.31	685	175	3	2776	725	1	682	0	1022
S_Unigene455	gi|225424881|ref|XP_002269144.1|	30.73	371	218	12	996	1	30	359	2e-18	100
S_Unigene457	gi|225449309|ref|XP_002281465.1|	51.32	341	142	10	1727	777	10	342	2e-50	207
S_Unigene458	gi|327342158|gb|AEA50866.1|	35.17	145	92	4	58	486	39	180	6e-07	62
S_Unigene459	gi|462401219|gb|EMJ06776.1|	51.6	312	144	8	1161	247	1	301	1e-66	260
S_Unigene459	gi|462401219|gb|EMJ06776.1|	66.43	140	47	1	727	308	143	281	3e-40	172
S_Unigene459	gi|462401219|gb|EMJ06776.1|	48.78	82	42	1	794	549	121	201	3e-08	66.6
S_Unigene460	gi|224102095|ref|XP_002312543.1|	61.59	138	50	4	246	650	12	142	2e-35	155
S_Unigene461	gi|356499529|ref|XP_003518592.1|	38.93	280	153	10	837	52	701	958	3e-27	128
S_Unigene461	gi|356499529|ref|XP_003518592.1|	33.71	267	169	9	788	12	717	970	3e-19	102
S_Unigene462	gi|147839779|emb|CAN65912.1|	34.18	196	120	5	879	319	299	482	3e-14	86.7
S_Unigene463	gi|508713887|gb|EOY05784.1|	56.8	125	50	1	351	713	52	176	4e-28	131
S_Unigene465	gi|224059034|ref|XP_002299685.1|	78.41	88	19	0	266	3	56	143	2e-31	141
S_Unigene466	gi|470108222|ref|XP_004290425.1|	68.22	365	116	0	1097	2191	575	939	2e-126	460
S_Unigene466	gi|470108222|ref|XP_004290425.1|	57.57	337	130	7	106	1077	249	568	5e-86	326
S_Unigene466	gi|470108222|ref|XP_004290425.1|	36.41	184	109	5	75	602	238	411	2e-09	72
S_Unigene467	gi|225447822|ref|XP_002267948.1|	64.18	589	205	5	2126	378	42	621	0	691
S_Unigene467	gi|225447822|ref|XP_002267948.1|	41.1	146	86	2	765	328	494	637	4e-14	87
S_Unigene469	gi|514809422|ref|XP_004979537.1|	90.29	103	10	0	187	495	44	146	1e-47	196
S_Unigene470	gi|297742121|emb|CBI33908.3|	35.63	247	148	6	187	894	23	255	4e-23	115
S_Unigene471	gi|255554971|ref|XP_002518523.1|	65.34	554	183	5	1025	2659	1	547	0	697
S_Unigene472	gi|449469080|ref|XP_004152249.1|	86.23	276	38	0	412	1239	28	303	1e-127	463
S_Unigene473	gi|297736802|emb|CBI26003.3|	34.91	212	128	7	185	790	638	838	3e-09	70.1
S_Unigene474	gi|508710753|gb|EOY02650.1|	80.4	250	46	2	1048	308	30	278	1e-116	426
S_Unigene475	gi|356559971|ref|XP_003548269.1|	95.08	244	12	0	255	986	1	244	2e-127	462
S_Unigene476	gi|255567168|ref|XP_002524565.1|	51.21	289	140	3	552	1415	94	379	4e-63	249
S_Unigene477	gi|255536795|ref|XP_002509464.1|	83.18	446	75	2	3	1340	93	535	0	718
S_Unigene479	gi|255559422|ref|XP_002520731.1|	93.68	174	11	0	721	200	1	174	2e-91	342
S_Unigene480	gi|462397251|gb|EMJ03050.1|	91.71	205	17	0	900	286	1	205	4e-107	394
S_Unigene482	gi|462419079|gb|EMJ23342.1|	42.47	146	81	4	229	657	276	416	1e-14	86.3
S_Unigene483	gi|255547213|ref|XP_002514664.1|	35.09	379	231	13	1215	124	1718	2077	3e-28	132
S_Unigene483	gi|255547213|ref|XP_002514664.1|	27.84	334	232	8	1222	248	1719	2037	7e-14	85.1
S_Unigene484	gi|224131734|ref|XP_002328095.1|	39.63	217	116	8	125	730	12	210	8e-17	95.1
S_Unigene486	gi|255557303|ref|XP_002519682.1|	76.15	218	45	2	1492	2124	1	217	4e-91	343
S_Unigene488	gi|224062974|ref|XP_002300956.1|	33.23	337	209	13	965	3	53	369	4e-23	115
S_Unigene489	gi|502094276|ref|XP_004490179.1|	45.99	137	69	2	550	945	185	316	5e-20	105
S_Unigene491	gi|155242187|gb|ABT18099.1|	39	341	199	10	1300	305	551	876	3e-38	166
S_Unigene491	gi|155242187|gb|ABT18099.1|	42.4	217	119	5	1175	543	590	797	8e-30	138
S_Unigene491	gi|155242187|gb|ABT18099.1|	36.79	280	171	9	1062	241	627	897	5e-21	108
S_Unigene493	gi|508785262|gb|EOY32518.1|	37.04	189	114	5	606	55	148	332	7e-16	90.5
S_Unigene493	gi|508785262|gb|EOY32518.1|	34.65	254	155	8	731	3	108	349	7e-09	67.4
S_Unigene493	gi|508785262|gb|EOY32518.1|	32.29	192	114	7	652	125	133	305	1e-08	66.2
S_Unigene494	gi|356576391|ref|XP_003556315.1|	77.42	248	56	1	1070	327	35	278	5e-98	364
S_Unigene496	gi|462420232|gb|EMJ24495.1|	58.84	277	109	5	181	996	107	375	4e-74	285
S_Unigene497	gi|482553193|gb|EOA17386.1|	41.61	137	80	2	362	772	89	223	6e-13	82
S_Unigene498	gi|297852652|ref|XP_002894207.1|	40.16	127	74	3	123	497	243	364	5e-13	79.7
S_Unigene499	gi|11612392|gb|AAG39222.1|AF253511_1	31.83	311	183	10	848	3	77	354	2e-17	97.1
S_Unigene500	gi|225428572|ref|XP_002284665.1|	40.71	312	176	8	411	1319	66	363	6e-44	186
S_Unigene500	gi|225428572|ref|XP_002284665.1|	65.44	136	46	1	1385	1789	385	520	5e-31	143
S_Unigene500	gi|225428572|ref|XP_002284665.1|	35.26	173	112	3	469	987	85	250	1e-17	99
S_Unigene501	gi|134284741|gb|ABO69440.1|	38.42	203	120	6	722	129	286	480	6e-13	80.9
S_Unigene502	gi|460365574|ref|XP_004228676.1|	56.16	219	95	4	988	335	1	215	2e-52	213
S_Unigene502	gi|460365574|ref|XP_004228676.1|	39.6	149	86	3	708	274	93	235	1e-13	84.3
S_Unigene503	gi|225451136|ref|XP_002269746.1|	83.63	171	27	1	289	798	3	173	4e-78	298
S_Unigene504	gi|18422509|ref|NP_568640.1|	40.87	115	37	4	806	555	44	158	2e-08	67
S_Unigene505	gi|147839419|emb|CAN70041.1|	32.83	265	154	7	1089	367	41	276	1e-17	97.8
S_Unigene505	gi|147839419|emb|CAN70041.1|	38.25	217	129	5	1180	545	9	219	2e-14	87
S_Unigene506	gi|482568119|gb|EOA32308.1|	39.22	102	51	3	621	349	12	101	2e-07	63.5
S_Unigene508	gi|359490986|ref|XP_002277437.2|	48.24	85	41	3	424	179	87	167	6e-07	60.8
S_Unigene509	gi|297741723|emb|CBI32855.3|	72.79	283	71	6	966	136	36	311	4e-95	354
S_Unigene510	gi|508701669|gb|EOX93565.1|	73.7	559	142	4	1504	3165	15	568	0	863
S_Unigene511	gi|508775681|gb|EOY22937.1|	95.08	122	6	0	574	939	1	122	5e-59	235
S_Unigene514	gi|359477042|ref|XP_002263973.2|	60.54	517	195	4	1930	407	124	633	1e-165	590
S_Unigene514	gi|359477042|ref|XP_002263973.2|	50.34	147	73	1	2271	1831	14	156	2e-21	111
S_Unigene515	gi|462396405|gb|EMJ02204.1|	95.54	112	5	0	1318	1653	356	467	2e-53	217
S_Unigene515	gi|462396405|gb|EMJ02204.1|	81.61	87	16	0	328	588	32	118	2e-30	141
S_Unigene515	gi|462396405|gb|EMJ02204.1|	65.93	135	46	2	710	1114	162	288	4e-18	100
S_Unigene515	gi|462396405|gb|EMJ02204.1|	91.49	47	4	0	1176	1316	309	355	2e-15	91.3
S_Unigene516	gi|225423947|ref|XP_002282287.1|	53.42	73	34	0	5	223	18	90	3e-10	69.7
S_Unigene519	gi|449439821|ref|XP_004137684.1|	41.14	175	94	5	865	368	44	207	1e-20	107
S_Unigene520	gi|225447824|ref|XP_002268032.1|	55.78	147	65	0	1166	726	277	423	7e-41	174
S_Unigene521	gi|462407769|gb|EMJ13103.1|	90.36	249	24	0	907	161	1	249	7e-116	423
S_Unigene522	gi|255581516|ref|XP_002531564.1|	37.34	241	135	7	839	165	3	237	7e-26	124
S_Unigene523	gi|255540693|ref|XP_002511411.1|	40.31	382	196	14	63	1112	3	348	5e-39	168
S_Unigene523	gi|255540693|ref|XP_002511411.1|	33.01	306	183	8	173	1024	39	318	2e-29	137
S_Unigene526	gi|449449258|ref|XP_004142382.1|	75.76	132	32	0	1177	1572	1	132	1e-51	211
S_Unigene527	gi|359473978|ref|XP_002278574.2|	34.48	348	189	13	55	981	466	770	9e-29	134
S_Unigene528	gi|460408311|ref|XP_004249589.1|	67.76	183	58	1	1115	570	326	508	2e-66	259
S_Unigene530	gi|224083811|ref|XP_002307132.1|	90.32	93	9	0	334	612	46	138	8e-39	167
S_Unigene531	gi|224125016|ref|XP_002329870.1|	86.81	182	24	0	706	161	1	182	3e-86	325
S_Unigene532	gi|47848311|dbj|BAD22174.1|	36.73	147	92	2	710	273	1	145	3e-10	73.2
S_Unigene533	gi|224114780|ref|XP_002316855.1|	36.52	356	194	9	1156	185	3	333	2e-38	167
S_Unigene534	gi|508701022|gb|EOX92918.1|	55.52	317	139	5	267	1211	156	466	2e-78	299
S_Unigene534	gi|508701022|gb|EOX92918.1|	36.79	193	119	5	220	789	141	326	2e-14	87
S_Unigene535	gi|460378407|ref|XP_004234964.1|	90.32	124	12	0	678	307	18	141	2e-59	236
S_Unigene536	gi|356540834|ref|XP_003538889.1|	45.71	105	52	5	123	422	318	419	1e-09	70.9
S_Unigene537	gi|508778440|gb|EOY25696.1|	39.65	227	129	5	1076	1732	567	782	4e-16	93.6
S_Unigene539	gi|356559534|ref|XP_003548054.1|	43.82	89	50	1	363	97	115	202	9e-08	62.8
S_Unigene541	gi|359481163|ref|XP_002263306.2|	32.33	232	151	6	690	13	29	211	2e-10	73.2
S_Unigene543	gi|359491145|ref|XP_002284739.2|	65.57	395	135	2	1667	486	16	407	7e-155	554
S_Unigene544	gi|225428388|ref|XP_002283561.1|	71.19	361	104	4	2069	987	14	360	1e-131	477
S_Unigene545	gi|356536435|ref|XP_003536743.1|	34.22	301	185	9	1289	426	37	310	2e-24	120
S_Unigene548	gi|508718371|gb|EOY10268.1|	32.52	452	291	12	1560	247	66	500	2e-30	141
S_Unigene548	gi|508718371|gb|EOY10268.1|	33.54	161	103	5	715	245	347	501	9e-10	72.4
S_Unigene550	gi|359475257|ref|XP_003631625.1|	71.62	296	82	3	1261	380	277	559	2e-116	426
S_Unigene551	gi|225456006|ref|XP_002279248.1|	40.7	285	163	4	975	139	49	328	6e-29	135
S_Unigene552	gi|449520667|ref|XP_004167355.1|	75	244	61	1	613	1344	14	256	7e-93	347
S_Unigene553	gi|449452249|ref|XP_004143872.1|	35.53	152	95	4	185	631	36	180	7e-12	78.2
S_Unigene556	gi|514780459|ref|XP_004969601.1|	57.89	57	24	1	3	173	1139	1194	1e-09	68.6
S_Unigene558	gi|470148168|ref|XP_004309642.1|	41.86	258	143	7	210	962	64	306	3e-29	135
S_Unigene558	gi|470148168|ref|XP_004309642.1|	43.42	152	82	3	337	780	101	246	2e-16	93.6
S_Unigene561	gi|224086608|ref|XP_002307916.1|	76.11	226	53	1	838	164	1	226	7e-90	337
S_Unigene562	gi|508703219|gb|EOX95115.1|	57.29	96	40	2	329	613	1	91	3e-13	82.8
S_Unigene563	gi|312160|emb|CAA51679.1|	97.85	279	6	0	953	1789	255	533	6e-148	531
S_Unigene563	gi|312160|emb|CAA51679.1|	97.48	278	7	0	953	1786	27	304	3e-146	526
S_Unigene563	gi|312160|emb|CAA51679.1|	97.48	278	7	0	953	1786	103	380	3e-146	526
S_Unigene563	gi|312160|emb|CAA51679.1|	97.48	278	7	0	953	1786	179	456	3e-146	526
S_Unigene563	gi|312160|emb|CAA51679.1|	100	228	0	0	1103	1786	1	228	4e-121	442
S_Unigene563	gi|312160|emb|CAA51679.1|	88.71	124	14	0	417	788	153	276	3e-51	210
S_Unigene563	gi|312160|emb|CAA51679.1|	87.9	124	15	0	417	788	1	124	2e-50	207
S_Unigene563	gi|312160|emb|CAA51679.1|	87.9	124	15	0	417	788	77	200	2e-50	207
S_Unigene563	gi|312160|emb|CAA51679.1|	87.9	124	15	0	417	788	305	428	2e-50	207
S_Unigene563	gi|312160|emb|CAA51679.1|	87.9	124	15	0	417	788	381	504	2e-50	207
S_Unigene563	gi|312160|emb|CAA51679.1|	87.1	124	16	0	417	788	229	352	2e-49	204
S_Unigene563	gi|312160|emb|CAA51679.1|	88.16	76	9	0	417	644	457	532	7e-27	129
S_Unigene563	gi|312160|emb|CAA51679.1|	98.39	62	1	0	793	978	50	111	4e-24	120
S_Unigene563	gi|312160|emb|CAA51679.1|	98.39	62	1	0	793	978	126	187	4e-24	120
S_Unigene563	gi|312160|emb|CAA51679.1|	98.39	62	1	0	793	978	278	339	4e-24	120
S_Unigene563	gi|312160|emb|CAA51679.1|	98.39	62	1	0	793	978	354	415	4e-24	120
S_Unigene563	gi|312160|emb|CAA51679.1|	98.39	62	1	0	793	978	430	491	4e-24	120
S_Unigene563	gi|312160|emb|CAA51679.1|	96.77	62	2	0	793	978	202	263	4e-23	117
S_Unigene563	gi|312160|emb|CAA51679.1|	97.14	35	1	0	874	978	1	35	2e-08	67.8
S_Unigene565	gi|255545656|ref|XP_002513888.1|	48.7	154	75	2	667	218	1	154	2e-22	112
S_Unigene566	gi|255579745|ref|XP_002530711.1|	99.2	377	3	0	1816	686	1	377	0	754
S_Unigene567	gi|449470455|ref|XP_004152932.1|	75	188	47	2	19	582	1	184	1e-65	256
S_Unigene568	gi|255550473|ref|XP_002516287.1|	60.34	348	136	5	64	1101	38	381	3e-107	395
S_Unigene569	gi|508716535|gb|EOY08432.1|	94.82	193	10	0	254	832	69	261	1e-101	376
S_Unigene570	gi|224092960|ref|XP_002309772.1|	44.66	103	53	4	93	389	132	230	5e-10	71.2
S_Unigene571	gi|508784799|gb|EOY32055.1|	33.18	217	145	3	837	187	34	245	1e-13	83.6
S_Unigene571	gi|508784799|gb|EOY32055.1|	31.8	239	158	6	895	194	17	243	7e-10	71.2
S_Unigene572	gi|357488207|ref|XP_003614391.1|	36.36	132	82	4	446	57	437	549	1e-12	78.6
S_Unigene573	gi|470128289|ref|XP_004300076.1|	78.31	166	36	1	667	170	47	209	2e-66	259
S_Unigene574	gi|356550235|ref|XP_003543493.1|	45.69	116	63	1	925	578	366	479	2e-13	82.8
S_Unigene575	gi|359473086|ref|XP_003631247.1|	45.55	191	89	6	544	17	32	205	5e-26	124
S_Unigene575	gi|359473086|ref|XP_003631247.1|	38.51	174	107	2	611	90	10	181	4e-17	94.7
S_Unigene579	gi|460393700|ref|XP_004242447.1|	69.81	53	15	2	124	279	900	951	7e-10	70.9
S_Unigene580	gi|224117158|ref|XP_002331762.1|	75.51	147	36	0	862	422	30	176	2e-62	246
S_Unigene581	gi|116791575|gb|ABK26031.1|	53.15	111	52	0	211	543	46	156	4e-26	124
S_Unigene582	gi|482552721|gb|EOA16914.1|	41.28	172	95	4	178	675	13	181	2e-14	86.3
S_Unigene584	gi|508780849|gb|EOY28105.1|	84.73	131	20	0	757	365	9	139	3e-59	234
S_Unigene585	gi|390432219|gb|AFL91701.1|	85.66	272	39	0	1233	418	216	487	2e-118	434
S_Unigene585	gi|390432219|gb|AFL91701.1|	78.31	166	36	0	1729	1232	51	216	6e-73	283
S_Unigene585	gi|390432219|gb|AFL91701.1|	78.82	85	18	0	407	153	491	575	4e-30	140
S_Unigene586	gi|145334673|ref|NP_001078682.1|	41.28	218	128	5	836	183	152	345	1e-19	103
S_Unigene588	gi|224123352|ref|XP_002330294.1|	80.23	172	34	0	737	222	1	172	2e-70	272
S_Unigene589	gi|351722821|ref|NP_001237513.1|	33.14	172	112	3	548	42	15	176	3e-13	80.9
S_Unigene589	gi|351722821|ref|NP_001237513.1|	36.11	144	82	5	426	25	47	177	4e-07	60.5
S_Unigene590	gi|482560442|gb|EOA24633.1|	97.37	38	1	0	743	856	89	126	9e-11	73.9
S_Unigene591	gi|343887270|dbj|BAK61816.1|	59.42	451	179	6	385	1725	35	477	1e-115	424
S_Unigene591	gi|343887270|dbj|BAK61816.1|	37.2	164	97	4	1316	1789	344	498	6e-13	82.8
S_Unigene592	gi|514707655|ref|XP_004951349.1|	86.98	215	28	0	1370	726	160	374	8e-108	397
S_Unigene593	gi|356553253|ref|XP_003544972.1|	56.73	104	45	1	430	741	7	109	3e-19	102
S_Unigene593	gi|356553253|ref|XP_003544972.1|	48.1	79	41	1	527	763	39	116	7e-11	74.3
S_Unigene593	gi|356553253|ref|XP_003544972.1|	48.81	84	39	3	585	824	58	136	6e-10	71.2
S_Unigene594	gi|147803507|emb|CAN68722.1|	88.24	153	18	0	53	511	52	204	6e-65	253
S_Unigene595	gi|470122248|ref|XP_004297157.1|	70.31	128	38	1	578	195	15	141	3e-50	204
S_Unigene597	gi|460411366|ref|XP_004251083.1|	70.13	77	23	0	525	295	2	78	1e-15	90.1
S_Unigene600	gi|508720566|gb|EOY12463.1|	94.9	98	5	0	336	43	1	98	5e-37	159
S_Unigene603	gi|460374816|ref|XP_004233205.1|	41.52	171	92	4	744	256	32	192	2e-18	99.8
S_Unigene604	gi|225464130|ref|XP_002264979.1|	59.92	237	83	4	1101	427	42	268	6e-65	254
S_Unigene604	gi|225464130|ref|XP_002264979.1|	94.12	34	2	0	589	488	214	247	3e-09	70.1
S_Unigene605	gi|297738635|emb|CBI27880.3|	71.38	318	86	2	772	1710	200	512	9e-120	437
S_Unigene605	gi|297738635|emb|CBI27880.3|	52.86	227	103	4	132	800	1	209	8e-49	202
S_Unigene606	gi|225431481|ref|XP_002274482.1|	37.33	225	111	5	708	124	672	888	1e-19	103
S_Unigene606	gi|225431481|ref|XP_002274482.1|	42.57	148	78	4	485	63	770	908	3e-15	88.2
S_Unigene608	gi|255544694|ref|XP_002513408.1|	83.87	62	10	0	630	815	155	216	6e-17	94.4
S_Unigene611	gi|508711702|gb|EOY03599.1|	69.77	86	26	0	217	474	88	173	8e-30	136
S_Unigene613	gi|502150614|ref|XP_004508039.1|	80.63	191	37	0	517	1089	44	234	3e-90	338
S_Unigene615	gi|147766035|emb|CAN70214.1|	39.35	277	166	4	1040	1864	597	870	8e-38	165
S_Unigene617	gi|224128129|ref|XP_002320251.1|	91.76	85	7	0	256	2	33	117	2e-40	172
S_Unigene620	gi|296088320|emb|CBI36765.3|	78.89	289	61	0	695	1561	226	514	1e-130	474
S_Unigene620	gi|296088320|emb|CBI36765.3|	74.73	182	45	1	141	683	41	222	4e-67	263
S_Unigene620	gi|296088320|emb|CBI36765.3|	71.43	133	34	1	1684	2070	551	683	4e-36	160
S_Unigene620	gi|296088320|emb|CBI36765.3|	67.24	58	19	0	1548	1721	510	567	6e-13	83.6
S_Unigene621	gi|1169175|sp|P40782.2|CYPR1_CYNCA	46.63	163	86	3	609	124	42	201	2e-25	123
S_Unigene621	gi|1169175|sp|P40782.2|CYPR1_CYNCA	35.66	143	90	4	485	63	83	221	5e-11	75.1
S_Unigene622	gi|211906448|gb|ACJ11717.1|	76.78	267	62	1	190	990	1	266	2e-107	396
S_Unigene623	gi|449499520|ref|XP_004160838.1|	40.67	150	80	3	552	974	26	165	3e-17	96.7
S_Unigene623	gi|449499520|ref|XP_004160838.1|	37.67	146	86	2	491	913	6	145	3e-13	83.6
S_Unigene623	gi|449499520|ref|XP_004160838.1|	33.79	145	89	2	613	1026	46	182	6e-10	72.4
S_Unigene624	gi|508783656|gb|EOY30912.1|	32.53	1377	853	35	142	4044	71	1376	2e-130	474
S_Unigene624	gi|508783656|gb|EOY30912.1|	31.58	1501	942	43	8	4255	27	1446	1e-114	422
S_Unigene624	gi|508783656|gb|EOY30912.1|	34.61	1179	711	39	810	4166	316	1417	8e-105	389
S_Unigene625	gi|356517883|ref|XP_003527615.1|	28.98	811	556	23	431	2803	203	931	3e-45	191
S_Unigene625	gi|356517883|ref|XP_003527615.1|	48.1	79	41	1	1713	1949	607	684	4e-07	65.1
S_Unigene626	gi|225459758|ref|XP_002285900.1|	42.95	1248	644	30	4924	1385	326	1488	0	668
S_Unigene626	gi|225459758|ref|XP_002285900.1|	90.8	326	30	0	5900	4923	1	326	1e-165	592
S_Unigene626	gi|225459758|ref|XP_002285900.1|	38.35	1064	616	36	4578	1507	441	1447	5e-120	440
S_Unigene626	gi|225459758|ref|XP_002285900.1|	35.67	1200	700	31	4505	1122	465	1579	2e-112	415
S_Unigene627	gi|297737995|emb|CBI27196.3|	48.71	427	214	7	1695	430	770	1178	4e-81	310
S_Unigene627	gi|297737995|emb|CBI27196.3|	42.05	409	236	12	3727	2504	142	499	5e-63	250
S_Unigene627	gi|297737995|emb|CBI27196.3|	54.33	127	58	1	4124	3744	11	136	2e-28	135
S_Unigene627	gi|297737995|emb|CBI27196.3|	44.52	155	72	6	730	308	1080	1218	3e-14	89
S_Unigene627	gi|297737995|emb|CBI27196.3|	42.02	119	69	3	2496	2140	528	642	1e-12	83.2
S_Unigene628	gi|359493041|ref|XP_002267014.2|	69.23	572	163	7	2121	445	836	1393	0	704
S_Unigene628	gi|359493041|ref|XP_002267014.2|	31.89	486	312	17	2929	1529	582	1028	2e-27	132
S_Unigene628	gi|359493041|ref|XP_002267014.2|	45.22	157	85	6	3802	3335	303	448	3e-09	72
S_Unigene629	gi|32815617|gb|AAP88205.1|	42.17	332	181	10	3607	4569	21	333	9e-39	170
S_Unigene629	gi|32815617|gb|AAP88205.1|	39.62	265	159	7	3668	4459	41	297	5e-23	117
S_Unigene629	gi|32815617|gb|AAP88205.1|	34.55	330	210	7	3546	4517	1	316	5e-20	107
S_Unigene630	gi|359491581|ref|XP_002280892.2|	30.63	777	515	19	1474	3732	245	967	2e-54	221
S_Unigene630	gi|359491581|ref|XP_002280892.2|	30.86	794	507	27	1404	3659	222	942	3e-47	198
S_Unigene630	gi|359491581|ref|XP_002280892.2|	30.42	424	262	17	2441	3613	552	927	3e-19	105
S_Unigene631	gi|115466014|ref|NP_001056606.1|	59.09	176	72	0	673	146	30	205	5e-41	177
S_Unigene632	gi|470116036|ref|XP_004294192.1|	31.2	593	363	21	2925	1282	232	775	4e-34	154
S_Unigene633	gi|359486036|ref|XP_002267907.2|	58.33	288	118	3	2403	3260	763	1048	5e-81	310
S_Unigene633	gi|359486036|ref|XP_002267907.2|	36.3	551	322	13	225	1790	53	557	4e-63	250
S_Unigene633	gi|359486036|ref|XP_002267907.2|	32.97	273	171	8	350	1132	95	351	8e-14	87
S_Unigene633	gi|359486036|ref|XP_002267907.2|	60.34	58	23	0	2231	2404	706	763	1e-10	76.6
S_Unigene634	gi|462413287|gb|EMJ18336.1|	30.93	1235	775	41	251	3721	899	2021	3e-88	334
S_Unigene634	gi|462413287|gb|EMJ18336.1|	30.06	1191	787	36	345	3779	930	2040	5e-81	310
S_Unigene634	gi|462413287|gb|EMJ18336.1|	31.42	557	332	22	2320	3840	1564	2060	9e-34	153
S_Unigene635	gi|255549293|ref|XP_002515700.1|	27.98	336	233	14	2810	3790	821	1123	8e-14	87
S_Unigene636	gi|508723609|gb|EOY15506.1|	58.66	658	261	7	1592	3532	3022	3665	2e-179	637
S_Unigene636	gi|508723609|gb|EOY15506.1|	30.89	641	432	14	796	2685	2773	3383	7e-34	153
S_Unigene637	gi|316995997|dbj|BAD83425.2|	85.49	379	52	2	3415	2288	4	382	8e-147	528
S_Unigene638	gi|359491892|ref|XP_002277544.2|	36.43	1172	697	32	3680	309	153	1269	4e-137	496
S_Unigene638	gi|359491892|ref|XP_002277544.2|	35.96	456	284	12	3625	2282	171	611	2e-40	175
S_Unigene638	gi|359491892|ref|XP_002277544.2|	31.83	531	339	14	3741	2218	133	632	6e-36	160
S_Unigene638	gi|359491892|ref|XP_002277544.2|	31.74	419	250	15	1549	401	853	1241	3e-23	118
S_Unigene639	gi|357129211|ref|XP_003566259.1|	68.22	1095	337	9	3475	224	10	1092	0	1404
S_Unigene640	gi|297741709|emb|CBI32841.3|	39.71	1025	563	28	3642	733	569	1543	8e-152	545
S_Unigene640	gi|297741709|emb|CBI32841.3|	28.92	581	391	18	3517	1841	610	1140	2e-35	159
S_Unigene641	gi|359497042|ref|XP_003635406.1|	37.5	608	367	12	4032	2248	1	567	2e-76	295
S_Unigene641	gi|359497042|ref|XP_003635406.1|	32.82	521	340	11	3307	1775	220	724	2e-45	192
S_Unigene642	gi|359476736|ref|XP_002269759.2|	26.92	884	575	29	2585	147	711	1517	1e-47	199
S_Unigene642	gi|359476736|ref|XP_002269759.2|	38.1	273	150	8	4283	3522	168	419	6e-29	137
S_Unigene642	gi|359476736|ref|XP_002269759.2|	29.38	211	143	4	825	211	1294	1496	6e-11	77.8
S_Unigene642	gi|359476736|ref|XP_002269759.2|	30.14	219	147	6	4374	3736	138	348	3e-09	72.4
S_Unigene643	gi|470122517|ref|XP_004297287.1|	34.8	204	131	7	53	658	461	656	2e-11	79.3
S_Unigene644	gi|62177687|gb|AAL26865.2|AF314925_1	33.72	1032	629	29	3421	491	1157	2123	3e-104	387
S_Unigene644	gi|62177687|gb|AAL26865.2|AF314925_1	35.93	487	292	15	1827	427	1685	2144	2e-39	172
S_Unigene644	gi|62177687|gb|AAL26865.2|AF314925_1	35.54	439	250	12	3354	2137	1179	1578	2e-29	138
S_Unigene644	gi|62177687|gb|AAL26865.2|AF314925_1	39.13	161	77	5	791	372	2025	2162	8e-13	83.6
S_Unigene645	gi|359492916|ref|XP_002283927.2|	47.72	591	279	9	371	2053	47	601	5e-126	459
S_Unigene645	gi|359492916|ref|XP_002283927.2|	38.78	147	85	3	916	1341	225	365	2e-10	75.9
S_Unigene646	gi|470139730|ref|XP_004305599.1|	44.05	84	45	1	103	348	8	91	5e-09	70.9
S_Unigene647	gi|225450585|ref|XP_002282109.1|	51.6	1031	465	15	3169	179	1	1002	0	917
S_Unigene647	gi|225450585|ref|XP_002282109.1|	37.96	216	132	4	1890	1249	430	639	6e-18	100
S_Unigene648	gi|359480018|ref|XP_002273034.2|	88.89	243	27	0	3968	3240	1	243	4e-101	377
S_Unigene648	gi|359480018|ref|XP_002273034.2|	30.64	656	423	19	2133	262	697	1309	6e-33	150
S_Unigene648	gi|359480018|ref|XP_002273034.2|	30.55	599	404	13	2071	311	717	1293	2e-26	129
S_Unigene648	gi|359480018|ref|XP_002273034.2|	32.43	370	245	10	3232	2138	246	604	6e-22	114
S_Unigene648	gi|359480018|ref|XP_002273034.2|	34.67	225	141	5	2855	2199	369	584	2e-15	92.4
S_Unigene649	gi|296084110|emb|CBI24498.3|	37.49	947	533	30	3105	442	1	874	1e-105	391
S_Unigene649	gi|296084110|emb|CBI24498.3|	34	597	365	18	2812	1109	97	654	2e-35	158
S_Unigene650	gi|155967407|gb|ABU41519.1|	87.19	968	122	3	201	3098	1	965	0	1624
S_Unigene650	gi|155967407|gb|ABU41519.1|	84.62	39	6	0	1136	1252	312	350	8e-10	73.6
S_Unigene651	gi|295311634|ref|YP_003587262.1|	88.76	178	20	0	2586	3119	1	178	6e-79	303
S_Unigene652	gi|46430481|dbj|BAD16687.1|	36.34	977	590	25	3140	306	8	937	4e-87	330
S_Unigene652	gi|46430481|dbj|BAD16687.1|	34.79	986	605	30	3112	269	23	949	9e-86	325
S_Unigene652	gi|46430481|dbj|BAD16687.1|	35.22	778	480	20	2649	388	169	910	6e-69	270
S_Unigene654	gi|225429228|ref|XP_002263457.1|	81.43	630	109	6	1086	2951	54	674	0	919
S_Unigene655	gi|46095226|gb|AAS80149.1|	26.65	484	332	13	2116	734	34	493	1e-17	99.8
S_Unigene656	gi|255562613|ref|XP_002522312.1|	73.33	255	65	3	1105	350	1344	1594	3e-93	350
S_Unigene656	gi|255562613|ref|XP_002522312.1|	34.55	466	284	12	3108	1774	730	1169	4e-37	164
S_Unigene656	gi|255562613|ref|XP_002522312.1|	33.33	486	302	15	3169	1778	710	1168	1e-30	142
S_Unigene656	gi|255562613|ref|XP_002522312.1|	37.27	271	162	7	3047	2259	750	1008	5e-27	130
S_Unigene656	gi|255562613|ref|XP_002522312.1|	40.2	199	110	4	1466	897	1236	1412	9e-19	103
S_Unigene657	gi|514714252|ref|XP_004952962.1|	43.09	499	272	13	1324	2784	425	847	1e-79	305
S_Unigene657	gi|514714252|ref|XP_004952962.1|	32	300	178	7	71	892	27	310	4e-22	114
S_Unigene658	gi|359478503|ref|XP_002276796.2|	69.05	517	149	3	3236	1719	61	565	3e-167	596
S_Unigene658	gi|359478503|ref|XP_002276796.2|	30.26	509	342	13	1927	440	494	985	9e-25	123
S_Unigene659	gi|357135516|ref|XP_003569355.1|	84.82	514	78	1	1865	324	299	811	0	881
S_Unigene659	gi|357135516|ref|XP_003569355.1|	70.53	302	87	2	2757	1858	1	301	9e-124	451
S_Unigene660	gi|255544454|ref|XP_002513288.1|	53.42	657	294	13	2898	964	1084	1720	2e-158	566
S_Unigene660	gi|255544454|ref|XP_002513288.1|	43.27	275	144	8	2942	2154	1069	1327	2e-37	165
S_Unigene661	gi|292559538|ref|YP_003540962.1|	96.7	182	6	1	7184	6639	1	181	4e-95	358
S_Unigene662	gi|470136319|ref|XP_004303942.1|	30.5	200	137	4	225	818	555	749	1e-08	69.3
S_Unigene663	gi|255557168|ref|XP_002519615.1|	42.42	825	436	24	1	2358	110	860	1e-121	444
S_Unigene664	gi|359497000|ref|XP_002280261.2|	51.05	237	105	6	2398	3075	72	301	5e-41	177
S_Unigene665	gi|356566449|ref|XP_003551444.1|	78.67	75	16	0	1966	1742	298	372	1e-24	122
S_Unigene665	gi|356566449|ref|XP_003551444.1|	64.91	57	20	0	931	761	700	756	7e-12	80.1
S_Unigene666	gi|147790518|emb|CAN69766.1|	64.07	487	171	5	1905	457	18	491	3e-162	579
S_Unigene667	gi|225434984|ref|XP_002284008.1|	96.59	646	22	0	2201	264	3	648	0	1147
S_Unigene668	gi|508699048|gb|EOX90944.1|	51.79	699	300	15	2555	570	41	697	2e-165	590
S_Unigene668	gi|508699048|gb|EOX90944.1|	33.73	332	213	8	1938	964	246	565	2e-31	144
S_Unigene669	gi|508703402|gb|EOX95298.1|	63.53	680	227	9	531	2507	189	848	0	788
S_Unigene669	gi|508703402|gb|EOX95298.1|	27.05	366	245	7	1062	2093	187	544	5e-29	137
S_Unigene669	gi|508703402|gb|EOX95298.1|	34.08	267	171	6	220	1005	92	344	1e-15	92.8
S_Unigene669	gi|508703402|gb|EOX95298.1|	39.16	143	86	3	641	1066	225	364	5e-10	73.9
S_Unigene670	gi|462422344|gb|EMJ26607.1|	53	800	363	15	2821	461	292	1068	9e-174	617
S_Unigene670	gi|462422344|gb|EMJ26607.1|	34.31	510	290	15	2708	1314	329	788	2e-43	185
S_Unigene670	gi|462422344|gb|EMJ26607.1|	37.74	416	228	13	2760	1606	312	690	5e-41	176
S_Unigene671	gi|508780542|gb|EOY27798.1|	40.52	459	257	14	3051	1723	13	426	3e-50	207
S_Unigene671	gi|508780542|gb|EOY27798.1|	34.58	428	252	18	1648	449	451	849	5e-35	157
S_Unigene672	gi|359475799|ref|XP_002285000.2|	75.36	69	14	1	916	719	589	657	2e-19	105
S_Unigene673	gi|359474932|ref|XP_002280381.2|	44.51	182	100	3	1588	2130	403	576	1e-25	125
S_Unigene675	gi|462411657|gb|EMJ16706.1|	29.92	391	248	12	1964	870	35	408	6e-13	83.6
S_Unigene676	gi|225441044|ref|XP_002283911.1|	90.7	527	49	0	313	1893	1	527	0	935
S_Unigene677	gi|359490274|ref|XP_002269873.2|	72.45	599	140	2	2327	606	55	652	0	850
S_Unigene678	gi|255550758|ref|XP_002516427.1|	58.76	645	256	11	2543	639	1	628	6e-149	535
S_Unigene678	gi|255550758|ref|XP_002516427.1|	43.49	269	148	6	1555	761	329	588	3e-32	147
S_Unigene678	gi|255550758|ref|XP_002516427.1|	36.46	277	168	7	1494	688	349	612	4e-23	117
S_Unigene679	gi|225442531|ref|XP_002284134.1|	88.47	607	69	1	522	2339	3	609	0	993
S_Unigene680	gi|255584650|ref|XP_002533048.1|	70.56	248	73	0	1218	475	787	1034	2e-89	337
S_Unigene680	gi|255584650|ref|XP_002533048.1|	36.61	336	204	9	2567	1587	405	727	3e-29	137
S_Unigene680	gi|255584650|ref|XP_002533048.1|	36.96	322	196	8	2577	1633	402	712	5e-29	137
S_Unigene680	gi|255584650|ref|XP_002533048.1|	38.81	268	155	7	2482	1706	433	687	2e-27	131
S_Unigene681	gi|359487233|ref|XP_003633541.1|	37.4	647	384	15	22	1899	313	921	6e-74	286
S_Unigene681	gi|359487233|ref|XP_003633541.1|	47.67	86	45	1	2209	2466	1021	1105	2e-09	72
S_Unigene683	gi|118487947|gb|ABK95795.1|	83.43	658	107	2	2285	318	89	743	0	1068
S_Unigene684	gi|225453650|ref|XP_002267720.1|	45.87	774	359	17	2369	228	11	770	2e-129	470
S_Unigene685	gi|357463523|ref|XP_003602043.1|	34.2	383	234	12	1344	2438	102	451	1e-30	142
S_Unigene685	gi|357463523|ref|XP_003602043.1|	41.15	209	116	5	1466	2071	142	340	3e-25	124
S_Unigene686	gi|449432996|ref|XP_004134284.1|	28.88	876	586	29	135	2651	738	1516	4e-49	204
S_Unigene686	gi|449432996|ref|XP_004134284.1|	29.5	695	452	23	620	2590	864	1496	3e-35	157
S_Unigene686	gi|449432996|ref|XP_004134284.1|	32.74	504	322	14	1111	2571	1022	1490	4e-35	157
S_Unigene687	gi|13384376|gb|AAK21344.1|AC024594_8	29.36	797	510	27	272	2503	40	768	3e-50	207
S_Unigene687	gi|13384376|gb|AAK21344.1|AC024594_8	31.34	718	465	23	312	2381	53	728	4e-46	193
S_Unigene687	gi|13384376|gb|AAK21344.1|AC024594_8	29.44	754	473	28	379	2463	82	755	1e-33	152
S_Unigene688	gi|462418103|gb|EMJ22590.1|	35.18	850	513	23	2599	164	275	1066	1e-68	268
S_Unigene688	gi|462418103|gb|EMJ22590.1|	33.21	837	530	25	2538	115	295	1082	9e-62	245
S_Unigene688	gi|462418103|gb|EMJ22590.1|	33.08	801	497	26	2510	225	306	1046	7e-38	166
S_Unigene689	gi|508786348|gb|EOY33604.1|	88.59	403	46	2	1568	360	54	451	0	700
S_Unigene690	gi|15225141|ref|NP_180741.1|	31.75	674	442	23	2760	793	1	635	4e-38	167
S_Unigene690	gi|15225141|ref|NP_180741.1|	30.58	399	269	8	2090	918	210	594	1e-12	83.2
S_Unigene692	gi|356515965|ref|XP_003526667.1|	32.15	395	249	10	1373	246	225	592	6e-25	123
S_Unigene692	gi|356515965|ref|XP_003526667.1|	30.88	340	219	10	1278	307	256	572	6e-18	100
S_Unigene693	gi|514774842|ref|XP_004968083.1|	55.7	614	270	4	437	2272	20	631	0	640
S_Unigene694	gi|222624297|gb|EEE58429.1|	47.4	154	77	4	2082	2531	229	356	5e-19	103
S_Unigene695	gi|225428322|ref|XP_002282994.1|	75.16	479	108	4	1928	525	93	558	0	658
S_Unigene695	gi|225428322|ref|XP_002282994.1|	39.22	153	81	4	1995	1573	71	209	1e-09	72.4
S_Unigene696	gi|462406161|gb|EMJ11625.1|	36.48	244	152	4	1944	1222	717	955	2e-31	145
S_Unigene697	gi|321438027|gb|ADW84019.1|	80.59	407	79	0	1025	2245	258	664	0	687
S_Unigene697	gi|321438027|gb|ADW84019.1|	83.53	255	42	0	262	1026	4	258	1e-115	424
S_Unigene699	gi|147777785|emb|CAN75734.1|	29.85	459	309	12	2375	1038	912	1330	1e-32	149
S_Unigene699	gi|147777785|emb|CAN75734.1|	30.24	205	140	5	2424	1819	896	1092	2e-12	82
S_Unigene700	gi|224090220|ref|XP_002308955.1|	62.69	721	247	13	2294	198	367	1058	0	782
S_Unigene700	gi|224090220|ref|XP_002308955.1|	52.96	676	304	17	3448	1463	9	638	4e-159	569
S_Unigene700	gi|224090220|ref|XP_002308955.1|	44.54	348	189	9	2235	1204	386	723	5e-53	217
S_Unigene701	gi|297735553|emb|CBI18047.3|	77.52	307	64	2	1189	2094	21	327	7e-132	478
S_Unigene702	gi|147857978|emb|CAN82516.1|	60.39	308	113	6	1221	2117	143	438	2e-78	301
S_Unigene702	gi|147857978|emb|CAN82516.1|	37.91	306	148	11	977	1768	50	322	4e-24	120
S_Unigene703	gi|116789010|gb|ABK25081.1|	56.48	324	136	5	1111	2067	6	326	8e-94	352
S_Unigene704	gi|462402850|gb|EMJ08407.1|	42.64	666	364	12	2311	368	1	650	5e-78	299
S_Unigene704	gi|462402850|gb|EMJ08407.1|	31.33	399	256	12	1583	441	253	626	4e-32	147
S_Unigene704	gi|462402850|gb|EMJ08407.1|	33.68	288	174	5	1287	475	349	615	9e-19	102
S_Unigene705	gi|225447639|ref|XP_002271384.1|	34.38	736	444	27	2093	3	37	712	9e-58	232
S_Unigene705	gi|225447639|ref|XP_002271384.1|	36.79	530	312	19	1584	64	201	692	2e-51	211
S_Unigene705	gi|225447639|ref|XP_002271384.1|	33.12	471	291	17	2185	845	7	442	2e-35	157
S_Unigene706	gi|224105889|ref|XP_002313969.1|	45.56	169	90	4	1608	1108	60	221	5e-27	130
S_Unigene707	gi|508776469|gb|EOY23725.1|	24.95	461	240	13	1522	2586	401	860	2e-14	88.6
S_Unigene708	gi|508710779|gb|EOY02676.1|	66.41	131	43	1	647	258	1	131	1e-35	158
S_Unigene709	gi|508774327|gb|EOY21583.1|	37.08	658	385	19	185	2071	18	636	3e-69	270
S_Unigene709	gi|508774327|gb|EOY21583.1|	36.59	686	396	21	240	2180	36	672	3e-64	253
S_Unigene709	gi|508774327|gb|EOY21583.1|	34.49	693	398	21	307	2217	58	690	2e-60	241
S_Unigene710	gi|359474462|ref|XP_002276953.2|	43.25	615	337	13	2099	291	1	585	4e-122	446
S_Unigene711	gi|449434706|ref|XP_004135137.1|	67.89	408	112	7	1523	357	121	514	4e-141	509
S_Unigene711	gi|449434706|ref|XP_004135137.1|	54.17	168	74	3	1882	1388	1	165	3e-33	150
S_Unigene711	gi|449434706|ref|XP_004135137.1|	41.51	106	55	4	1566	1270	107	204	9e-07	62.8
S_Unigene712	gi|225428981|ref|XP_002264769.1|	83.78	598	94	1	1993	209	37	634	0	1098
S_Unigene713	gi|133711804|gb|ABO36622.1|	27.77	443	295	12	1519	266	293	697	5e-17	97.1
S_Unigene713	gi|133711804|gb|ABO36622.1|	30.2	245	165	5	912	196	487	719	5e-13	83.6
S_Unigene714	gi|334363533|gb|AEG78833.1|	33.99	765	490	19	2306	57	184	925	1e-64	254
S_Unigene714	gi|334363533|gb|AEG78833.1|	33.62	812	478	26	2367	115	164	906	2e-61	244
S_Unigene714	gi|334363533|gb|AEG78833.1|	32.83	731	451	22	2245	173	204	887	2e-51	211
S_Unigene715	gi|462424294|gb|EMJ28557.1|	31.33	549	344	19	918	2465	1294	1793	1e-22	115
S_Unigene715	gi|462424294|gb|EMJ28557.1|	37.44	211	124	5	1526	2134	1486	1689	3e-17	97.8
S_Unigene716	gi|359494312|ref|XP_002268896.2|	53.65	643	288	11	3851	1953	3019	3642	2e-107	399
S_Unigene716	gi|359494312|ref|XP_002268896.2|	62.15	354	123	8	1569	541	3768	4107	7e-100	374
S_Unigene716	gi|359494312|ref|XP_002268896.2|	55.7	386	162	11	5331	4201	2559	2932	1e-83	319
S_Unigene716	gi|359494312|ref|XP_002268896.2|	36.58	585	347	15	7160	5478	1967	2510	1e-64	256
S_Unigene716	gi|359494312|ref|XP_002268896.2|	45.32	406	203	10	2185	1025	3567	3946	2e-63	253
S_Unigene716	gi|359494312|ref|XP_002268896.2|	30.46	453	276	17	7233	5992	1943	2339	5e-18	102
S_Unigene717	gi|148910194|gb|ABR18178.1|	44.53	274	142	10	1967	1176	69	329	1e-46	195
S_Unigene718	gi|224110276|ref|XP_002315469.1|	42.76	428	229	9	1871	636	8	412	4e-61	243
S_Unigene718	gi|224110276|ref|XP_002315469.1|	32.95	349	224	7	1627	611	89	420	2e-20	108
S_Unigene719	gi|462422362|gb|EMJ26625.1|	74.17	604	155	4	2150	342	1	599	0	720
S_Unigene720	gi|357511795|ref|XP_003626186.1|	40.56	678	372	17	56	1996	469	1102	3e-93	350
S_Unigene720	gi|357511795|ref|XP_003626186.1|	33.04	342	213	13	114	1091	488	804	1e-26	129
S_Unigene720	gi|357511795|ref|XP_003626186.1|	32.12	411	250	19	4	1149	452	823	1e-21	112
S_Unigene721	gi|359496374|ref|XP_002268599.2|	78.86	511	106	3	2121	595	2	508	0	811
S_Unigene722	gi|225431871|ref|XP_002275593.1|	89.2	528	55	2	107	1684	1	528	0	941
S_Unigene723	gi|255564808|ref|XP_002523398.1|	37.58	157	84	5	1348	1776	496	636	1e-12	82.4
S_Unigene723	gi|255564808|ref|XP_002523398.1|	36.78	174	102	6	1418	1915	519	683	4e-11	77.4
S_Unigene723	gi|255564808|ref|XP_002523398.1|	42.71	96	54	2	180	464	50	143	4e-09	70.5
S_Unigene723	gi|255564808|ref|XP_002523398.1|	43.53	85	48	1	1473	1727	537	620	5e-07	63.5
S_Unigene724	gi|147833460|emb|CAN77471.1|	33.45	568	360	14	125	1774	375	911	5e-51	209
S_Unigene724	gi|147833460|emb|CAN77471.1|	36.41	423	267	9	613	1875	535	944	1e-35	158
S_Unigene724	gi|147833460|emb|CAN77471.1|	29.81	634	418	20	9	1829	337	929	1e-33	151
S_Unigene725	gi|508776411|gb|EOY23667.1|	30.98	523	344	12	1885	368	103	594	1e-24	122
S_Unigene725	gi|508776411|gb|EOY23667.1|	38.99	218	120	5	1043	429	373	574	1e-21	112
S_Unigene725	gi|508776411|gb|EOY23667.1|	42.38	151	77	4	912	490	416	554	6e-14	86.7
S_Unigene726	gi|225425320|ref|XP_002273708.1|	79.06	530	111	3	2118	529	1	522	0	763
S_Unigene727	gi|324604942|dbj|BAJ79010.1|	97.31	446	11	1	662	1996	1	446	0	827
S_Unigene728	gi|225424148|ref|XP_002283981.1|	31.39	736	468	26	2	2098	126	821	3e-56	227
S_Unigene728	gi|225424148|ref|XP_002283981.1|	33.2	744	451	23	63	2156	146	843	3e-48	200
S_Unigene728	gi|225424148|ref|XP_002283981.1|	31.29	719	467	23	124	2199	166	859	8e-39	169
S_Unigene729	gi|462410212|gb|EMJ15546.1|	35.87	658	389	18	63	1937	1158	1767	1e-66	261
S_Unigene729	gi|462410212|gb|EMJ15546.1|	31.93	664	421	16	2	1900	1138	1755	4e-49	203
S_Unigene729	gi|462410212|gb|EMJ15546.1|	34.73	478	280	14	124	1461	1178	1611	2e-45	191
S_Unigene730	gi|217075002|gb|ACJ85861.1|	39.74	463	266	13	539	1888	31	473	4e-54	219
S_Unigene730	gi|217075002|gb|ACJ85861.1|	35.1	510	325	12	447	1958	1	496	2e-42	181
S_Unigene730	gi|217075002|gb|ACJ85861.1|	41.54	272	153	8	484	1281	13	274	7e-30	139
S_Unigene731	gi|137460|sp|P09469.1|VATA_DAUCA	95.98	423	17	0	2165	897	1	423	0	814
S_Unigene731	gi|137460|sp|P09469.1|VATA_DAUCA	92.16	204	16	0	907	296	420	623	3e-102	379
S_Unigene732	gi|225445124|ref|XP_002283858.1|	35.94	576	360	11	306	2006	43	601	1e-41	179
S_Unigene732	gi|225445124|ref|XP_002283858.1|	32.94	592	368	18	184	1872	3	559	7e-29	136
S_Unigene732	gi|225445124|ref|XP_002283858.1|	46.48	142	76	2	794	1219	202	341	1e-11	79
S_Unigene733	gi|508717785|gb|EOY09682.1|	33.67	490	281	19	1827	490	133	575	5e-48	199
S_Unigene733	gi|508717785|gb|EOY09682.1|	35.51	414	240	15	1885	725	115	494	7e-38	166
S_Unigene734	gi|508703047|gb|EOX94943.1|	81.82	407	74	2	1674	454	1	405	0	692
S_Unigene736	gi|126363757|dbj|BAF47745.1|	78.18	275	60	1	442	1266	52	325	1e-113	417
S_Unigene736	gi|126363757|dbj|BAF47745.1|	73.83	256	67	1	1095	1862	269	523	3e-99	370
S_Unigene737	gi|297843140|ref|XP_002889451.1|	60	100	40	0	1242	943	277	376	2e-17	97.8
S_Unigene738	gi|460380500|ref|XP_004235994.1|	43.69	103	56	3	678	980	235	333	5e-10	73.6
S_Unigene739	gi|508715239|gb|EOY07136.1|	50.97	569	260	10	1941	292	62	605	2e-129	470
S_Unigene739	gi|508715239|gb|EOY07136.1|	37.34	399	237	13	2002	845	42	421	9e-38	165
S_Unigene739	gi|508715239|gb|EOY07136.1|	34.23	336	207	9	1871	906	85	401	4e-28	133
S_Unigene740	gi|297833356|ref|XP_002884560.1|	73.58	106	28	2	325	642	1	99	1e-22	115
S_Unigene740	gi|297833356|ref|XP_002884560.1|	44.78	134	59	3	1497	1853	319	445	3e-07	64.3
S_Unigene741	gi|359479997|ref|XP_002274245.2|	76.56	465	105	2	1529	147	55	514	0	682
S_Unigene742	gi|462407417|gb|EMJ12751.1|	76.32	456	106	4	307	1668	79	529	0	694
S_Unigene742	gi|462407417|gb|EMJ12751.1|	37.85	214	117	7	75	668	1	196	3e-16	94.4
S_Unigene742	gi|462407417|gb|EMJ12751.1|	36.69	169	89	8	191	643	41	190	2e-08	68.2
S_Unigene743	gi|225424679|ref|XP_002264457.1|	45.79	273	147	5	1133	318	647	910	1e-34	155
S_Unigene743	gi|225424679|ref|XP_002264457.1|	47.78	90	47	2	459	190	865	952	2e-09	71.2
S_Unigene744	gi|359473614|ref|XP_002271091.2|	50.42	355	155	8	263	1264	380	717	1e-76	294
S_Unigene744	gi|359473614|ref|XP_002271091.2|	56.52	253	108	2	263	1015	1	240	1e-62	248
S_Unigene745	gi|508779005|gb|EOY26261.1|	70.58	520	144	7	3119	1587	263	770	6e-179	635
S_Unigene745	gi|508779005|gb|EOY26261.1|	43.54	209	111	6	2131	1526	592	790	2e-21	111
S_Unigene746	gi|255539274|ref|XP_002510702.1|	37.4	377	218	8	1382	306	1	356	7e-46	192
S_Unigene746	gi|255539274|ref|XP_002510702.1|	33.46	272	173	9	1069	278	106	365	1e-21	112
S_Unigene747	gi|359477106|ref|XP_003631938.1|	71.91	324	87	2	856	1815	187	505	7e-134	484
S_Unigene747	gi|359477106|ref|XP_003631938.1|	38.65	207	122	6	429	1034	47	245	5e-20	106
S_Unigene748	gi|224124562|ref|XP_002330054.1|	82.03	395	68	2	1995	820	33	423	0	648
S_Unigene749	gi|225447596|ref|XP_002272334.1|	39.49	547	300	15	458	2005	20	535	1e-77	298
S_Unigene749	gi|225447596|ref|XP_002272334.1|	31.82	352	205	12	1089	2039	234	545	8e-24	119
S_Unigene749	gi|225447596|ref|XP_002272334.1|	36	275	171	7	1111	1920	241	506	4e-20	107
S_Unigene750	gi|470116462|ref|XP_004294401.1|	68.56	423	119	3	1524	298	28	446	1e-160	573
S_Unigene751	gi|225423670|ref|XP_002276461.1|	32.32	724	456	22	2	2071	671	1349	3e-53	217
S_Unigene751	gi|225423670|ref|XP_002276461.1|	34.24	476	292	15	54	1418	688	1135	2e-38	167
S_Unigene751	gi|225423670|ref|XP_002276461.1|	32.04	334	214	12	319	1281	775	1090	2e-19	104
S_Unigene751	gi|225423670|ref|XP_002276461.1|	33.66	205	128	7	1582	2172	1189	1382	6e-10	73.2
S_Unigene752	gi|462413869|gb|EMJ18918.1|	38.46	455	266	10	1988	666	2	436	2e-52	214
S_Unigene752	gi|462413869|gb|EMJ18918.1|	34.23	336	209	8	1879	908	38	356	4e-32	146
S_Unigene752	gi|462413869|gb|EMJ18918.1|	37.72	334	198	10	1818	847	58	376	5e-31	143
S_Unigene752	gi|462413869|gb|EMJ18918.1|	76.79	56	13	0	688	521	429	484	1e-16	95.5
S_Unigene753	gi|462413234|gb|EMJ18283.1|	38.28	478	266	14	401	1747	630	1070	2e-54	220
S_Unigene753	gi|462413234|gb|EMJ18283.1|	30.79	604	376	19	166	1851	552	1104	8e-37	162
S_Unigene754	gi|460391674|ref|XP_004241444.1|	33.95	271	174	5	1739	942	1	262	8e-25	122
S_Unigene754	gi|460391674|ref|XP_004241444.1|	30.92	304	195	12	1570	704	55	341	1e-15	92.4
S_Unigene755	gi|225448703|ref|XP_002275275.1|	56.87	211	88	3	1437	2060	21	226	2e-37	164
S_Unigene755	gi|225448703|ref|XP_002275275.1|	43.01	93	53	1	1916	2194	179	270	7e-07	63.2
S_Unigene756	gi|15982950|gb|AAL11503.1|AF367443_1	90.02	401	38	1	2014	818	11	411	0	752
S_Unigene757	gi|224118402|ref|XP_002331473.1|	92.05	566	45	1	1867	170	40	602	0	966
S_Unigene758	gi|296090366|emb|CBI40185.3|	70	510	152	2	1950	424	25	532	0	675
S_Unigene759	gi|225441541|ref|XP_002280990.1|	35.39	568	339	17	1706	87	38	561	7e-51	209
S_Unigene759	gi|225441541|ref|XP_002280990.1|	37.69	321	190	8	1279	347	173	478	1e-25	125
S_Unigene759	gi|225441541|ref|XP_002280990.1|	31.55	393	262	10	1269	112	186	553	2e-20	108
S_Unigene760	gi|462406150|gb|EMJ11614.1|	32.36	751	442	28	2075	21	422	1102	1e-52	214
S_Unigene760	gi|462406150|gb|EMJ11614.1|	28.95	708	453	23	2014	41	442	1096	1e-42	181
S_Unigene761	gi|449455860|ref|XP_004145668.1|	54.28	374	156	6	1377	301	195	544	2e-104	387
S_Unigene761	gi|449455860|ref|XP_004145668.1|	33.33	153	95	2	1447	1010	172	313	3e-12	80.9
S_Unigene762	gi|38112198|gb|AAR11193.1|	48.5	534	271	8	1836	247	90	610	2e-112	413
S_Unigene762	gi|38112198|gb|AAR11193.1|	33.1	287	163	11	1742	969	119	372	4e-18	100
S_Unigene763	gi|225454813|ref|XP_002275630.1|	63.92	485	173	6	62	1510	591	1069	9e-147	527
S_Unigene764	gi|225451571|ref|XP_002274892.1|	70.26	306	89	1	2003	1092	1	306	1e-106	394
S_Unigene764	gi|225451571|ref|XP_002274892.1|	66.81	238	79	1	1084	371	309	545	4e-78	299
S_Unigene765	gi|449470216|ref|XP_004152814.1|	82.41	290	50	4	1889	1023	53	339	3e-125	456
S_Unigene765	gi|449470216|ref|XP_004152814.1|	85.65	216	29	1	1021	380	340	555	2e-83	317
S_Unigene766	gi|470140686|ref|XP_004306070.1|	32.92	401	252	10	65	1216	723	1098	1e-30	141
S_Unigene766	gi|470140686|ref|XP_004306070.1|	39.71	272	156	7	489	1280	859	1119	3e-29	137
S_Unigene767	gi|359473437|ref|XP_002264992.2|	55.25	657	261	14	10	1881	153	775	1e-170	607
S_Unigene767	gi|359473437|ref|XP_002264992.2|	38.81	268	160	6	123	914	190	449	7e-30	139
S_Unigene767	gi|359473437|ref|XP_002264992.2|	39.93	268	157	6	62	853	170	429	4e-28	133
S_Unigene768	gi|225456951|ref|XP_002281671.1|	81.71	585	106	3	1987	236	232	814	0	874
S_Unigene768	gi|225456951|ref|XP_002281671.1|	61.03	331	128	4	2673	1684	4	331	1e-91	344
S_Unigene768	gi|225456951|ref|XP_002281671.1|	42.91	247	140	2	1255	518	201	444	2e-49	204
S_Unigene768	gi|225456951|ref|XP_002281671.1|	53.42	146	67	4	2048	1614	212	354	3e-19	104
S_Unigene769	gi|255554471|ref|XP_002518274.1|	87.27	55	7	0	365	201	376	430	4e-19	103
S_Unigene770	gi|225464655|ref|XP_002276766.1|	68.6	602	186	6	272	2068	13	596	0	731
S_Unigene771	gi|462420047|gb|EMJ24310.1|	93.2	309	21	0	2339	3265	1	309	2e-171	610
S_Unigene772	gi|372450308|ref|YP_005090490.1|	98.35	182	3	0	548	3	19	200	3e-90	339
S_Unigene773	gi|470110539|ref|XP_004291538.1|	40.44	455	266	12	1929	580	541	982	5e-54	219
S_Unigene773	gi|470110539|ref|XP_004291538.1|	42.86	329	185	7	1618	641	642	962	7e-45	189
S_Unigene773	gi|470110539|ref|XP_004291538.1|	33.88	546	319	17	2042	531	504	998	9e-43	182
S_Unigene774	gi|147846477|emb|CAN81663.1|	33.17	398	250	8	1991	846	431	813	6e-36	159
S_Unigene774	gi|147846477|emb|CAN81663.1|	58.33	84	35	1	2286	2035	236	318	2e-20	108
S_Unigene775	gi|508775699|gb|EOY22955.1|	35.13	558	345	18	1930	308	13	496	6e-71	275
S_Unigene776	gi|225456270|ref|XP_002283518.1|	88.31	445	52	0	1971	637	1	445	0	784
S_Unigene777	gi|508720396|gb|EOY12293.1|	68.79	487	143	4	1871	438	30	514	0	696
S_Unigene778	gi|484759938|ref|YP_007905701.1|	66.27	169	49	3	1164	1646	26	185	7e-46	192
S_Unigene779	gi|462400670|gb|EMJ06227.1|	32.87	508	331	11	148	1641	34	523	2e-39	171
S_Unigene779	gi|462400670|gb|EMJ06227.1|	35.11	376	240	9	429	1544	126	491	1e-25	125
S_Unigene780	gi|470128546|ref|XP_004300199.1|	36.67	660	374	17	63	1910	23	628	2e-85	323
S_Unigene780	gi|470128546|ref|XP_004300199.1|	32.95	176	106	6	67	558	30	190	2e-10	74.7
S_Unigene780	gi|470128546|ref|XP_004300199.1|	35.76	151	95	3	185	631	68	214	2e-07	65.1
S_Unigene781	gi|508706128|gb|EOX98024.1|	35.56	464	281	14	1705	368	32	470	6e-44	186
S_Unigene781	gi|508706128|gb|EOX98024.1|	35.09	456	283	11	1644	316	52	487	2e-41	177
S_Unigene781	gi|508706128|gb|EOX98024.1|	35.08	476	289	12	1796	429	2	450	2e-39	171
S_Unigene782	gi|526117946|ref|NP_001268154.1|	33.48	457	287	11	465	1784	15	447	1e-35	158
S_Unigene782	gi|526117946|ref|NP_001268154.1|	31.83	465	293	11	422	1744	1	434	4e-34	153
S_Unigene783	gi|508702850|gb|EOX94746.1|	61.92	759	280	7	2425	176	70	818	0	914
S_Unigene784	gi|255579815|ref|XP_002530745.1|	36.88	263	166	4	1035	247	56	314	1e-14	88.6
S_Unigene784	gi|255579815|ref|XP_002530745.1|	30.64	346	218	10	1157	186	16	334	1e-10	75.5
S_Unigene786	gi|475622295|gb|EMT31827.1|	43.52	579	317	12	1952	246	31	591	1e-87	331
S_Unigene786	gi|475622295|gb|EMT31827.1|	36.53	605	358	20	2043	307	1	571	8e-53	215
S_Unigene786	gi|475622295|gb|EMT31827.1|	36.39	393	244	9	1891	731	51	431	6e-38	166
S_Unigene788	gi|462420090|gb|EMJ24353.1|	64.95	505	172	3	28	1527	9	513	0	645
S_Unigene789	gi|68131842|gb|AAY85199.1|	40.36	659	347	21	5	1843	343	945	4e-86	326
S_Unigene789	gi|68131842|gb|AAY85199.1|	37.08	631	365	18	66	1862	363	951	7e-63	249
S_Unigene789	gi|68131842|gb|AAY85199.1|	39.48	575	321	15	127	1770	383	921	2e-60	241
S_Unigene790	gi|224065112|ref|XP_002301676.1|	40.11	349	188	12	1279	296	27	349	2e-40	174
S_Unigene790	gi|224065112|ref|XP_002301676.1|	38.5	361	206	13	1278	244	27	366	3e-34	154
S_Unigene790	gi|224065112|ref|XP_002301676.1|	38.55	345	190	12	1169	201	63	380	1e-33	151
S_Unigene791	gi|462402834|gb|EMJ08391.1|	29.58	284	175	12	1448	672	184	437	3e-10	73.9
S_Unigene792	gi|359478003|ref|XP_003632053.1|	36.7	218	134	6	1753	1112	61	253	1e-24	122
S_Unigene793	gi|350537641|ref|NP_001234558.1|	29.82	493	312	21	369	1745	76	528	2e-24	120
S_Unigene794	gi|147794990|emb|CAN74067.1|	51.3	308	147	8	1272	358	114	408	5e-67	262
S_Unigene794	gi|147794990|emb|CAN74067.1|	54.8	250	106	5	1618	890	6	239	2e-46	194
S_Unigene795	gi|225461326|ref|XP_002284562.1|	31.17	478	299	13	1706	363	31	474	2e-20	107
S_Unigene795	gi|225461326|ref|XP_002284562.1|	37.24	145	86	4	1764	1345	12	149	5e-09	70.1
S_Unigene796	gi|225465185|ref|XP_002263398.1|	77.62	286	58	5	1562	723	20	297	3e-105	389
S_Unigene796	gi|225465185|ref|XP_002263398.1|	75.81	186	45	1	907	350	237	421	7e-74	285
S_Unigene797	gi|225433440|ref|XP_002285672.1|	81.25	496	93	0	1813	326	1	496	0	827
S_Unigene798	gi|255579673|ref|XP_002530676.1|	87.13	342	42	1	1323	304	14	355	8e-166	590
S_Unigene799	gi|462409879|gb|EMJ15213.1|	75.43	468	112	2	1785	391	4	470	0	724
S_Unigene801	gi|225432412|ref|XP_002276957.1|	52.98	151	71	0	2395	1943	621	771	2e-35	158
S_Unigene801	gi|225432412|ref|XP_002276957.1|	44.14	111	61	5	2389	2060	932	1037	5e-12	80.5
S_Unigene802	gi|363807912|ref|NP_001241938.1|	38.14	485	279	13	1854	463	11	467	2e-48	200
S_Unigene802	gi|363807912|ref|NP_001241938.1|	37.28	464	268	11	1885	563	1	434	1e-39	171
S_Unigene802	gi|363807912|ref|NP_001241938.1|	37.86	420	228	14	1784	624	34	414	7e-37	162
S_Unigene803	gi|508723891|gb|EOY15788.1|	77.28	515	108	5	41	1558	25	537	0	793
S_Unigene804	gi|224064139|ref|XP_002301391.1|	49.17	543	258	9	1701	127	27	552	5e-117	428
S_Unigene805	gi|357131577|ref|XP_003567413.1|	28.26	651	383	23	11	1711	256	841	1e-37	165
S_Unigene805	gi|357131577|ref|XP_003567413.1|	35.81	148	90	4	606	1034	451	591	8e-17	95.9
S_Unigene805	gi|357131577|ref|XP_003567413.1|	31.94	216	139	8	1099	1722	643	845	2e-10	74.7
S_Unigene805	gi|357131577|ref|XP_003567413.1|	45.68	81	43	2	1527	1766	781	859	4e-08	67
S_Unigene806	gi|508784982|gb|EOY32238.1|	75.43	289	67	2	1887	1033	31	314	6e-110	405
S_Unigene806	gi|508784982|gb|EOY32238.1|	44.44	90	50	1	1217	948	254	342	2e-07	64.3
S_Unigene807	gi|449464422|ref|XP_004149928.1|	35.67	457	280	13	1696	368	37	471	2e-44	187
S_Unigene807	gi|449464422|ref|XP_004149928.1|	35.5	431	271	13	1691	420	39	454	1e-26	128
S_Unigene808	gi|359473865|ref|XP_002275105.2|	45.97	372	191	8	430	1515	76	433	3e-73	283
S_Unigene810	gi|462418733|gb|EMJ22996.1|	61.52	382	133	4	115	1218	36	416	4e-128	465
S_Unigene811	gi|295311645|ref|YP_003587228.1|	99.43	527	3	0	287	1867	1	527	0	987
S_Unigene812	gi|502136296|ref|XP_004502635.1|	33.26	457	294	11	1644	307	37	475	2e-39	170
S_Unigene812	gi|502136296|ref|XP_004502635.1|	30.82	477	293	15	1687	368	23	455	3e-26	127
S_Unigene812	gi|502136296|ref|XP_004502635.1|	32.12	330	219	7	1754	780	1	319	2e-16	94.7
S_Unigene813	gi|449464998|ref|XP_004150216.1|	39.3	458	247	17	1768	488	58	477	1e-46	194
S_Unigene813	gi|449464998|ref|XP_004150216.1|	35.6	514	309	14	1908	433	12	495	3e-40	173
S_Unigene813	gi|449464998|ref|XP_004150216.1|	35.07	519	306	18	1829	366	38	517	2e-34	154
S_Unigene814	gi|225430291|ref|XP_002285138.1|	43.54	480	266	12	1651	227	9	438	2e-80	306
S_Unigene815	gi|508709041|gb|EOY00938.1|	32.27	409	259	15	315	1487	316	698	1e-27	132
S_Unigene815	gi|508709041|gb|EOY00938.1|	36.9	252	150	7	635	1363	421	659	5e-21	109
S_Unigene816	gi|224114984|ref|XP_002316910.1|	41.61	149	77	7	422	6	9	144	2e-10	74.7
S_Unigene817	gi|508705835|gb|EOX97731.1|	81.27	550	103	2	2428	779	600	1146	0	813
S_Unigene817	gi|508705835|gb|EOX97731.1|	62.39	109	40	1	792	469	1142	1250	1e-30	142
S_Unigene818	gi|508714251|gb|EOY06148.1|	39.74	151	91	2	260	712	44	192	4e-12	80.1
S_Unigene819	gi|224110206|ref|XP_002333134.1|	34.25	473	289	13	270	1622	35	474	1e-34	154
S_Unigene820	gi|148927396|gb|ABR19829.1|	60.54	299	114	5	735	1619	65	358	8e-86	325
S_Unigene820	gi|148927396|gb|ABR19829.1|	38.68	106	56	4	781	1071	80	170	9e-07	62.4
S_Unigene821	gi|508720022|gb|EOY11919.1|	37.47	459	275	10	142	1482	4	439	9e-45	188
S_Unigene821	gi|508720022|gb|EOY11919.1|	36.31	493	274	17	185	1543	18	459	6e-44	186
S_Unigene821	gi|508720022|gb|EOY11919.1|	34.73	478	274	17	264	1583	43	472	6e-35	155
S_Unigene822	gi|218192947|gb|EEC75374.1|	37.82	156	89	6	776	1219	526	656	1e-08	68.9
S_Unigene823	gi|225461355|ref|XP_002284644.1|	77.95	263	58	0	113	901	108	370	2e-123	449
S_Unigene824	gi|356568702|ref|XP_003552549.1|	34.39	567	351	18	8	1645	168	703	3e-49	203
S_Unigene824	gi|356568702|ref|XP_003552549.1|	34.9	490	275	22	124	1461	206	642	5e-38	166
S_Unigene825	gi|508701290|gb|EOX93186.1|	84.17	417	66	1	1796	546	11	424	0	714
S_Unigene825	gi|508701290|gb|EOX93186.1|	43.7	135	64	2	616	248	401	522	2e-19	104
S_Unigene826	gi|508783261|gb|EOY30517.1|	64.3	493	173	4	1802	333	7	493	6e-168	597
S_Unigene826	gi|508783261|gb|EOY30517.1|	37.09	151	90	4	810	373	337	480	3e-08	67.4
S_Unigene827	gi|225461774|ref|XP_002285602.1|	78.76	372	76	2	488	1594	1	371	8e-159	567
S_Unigene828	gi|224072947|ref|XP_002303940.1|	35.64	275	165	7	1588	800	62	313	6e-25	122
S_Unigene829	gi|460366681|ref|XP_004229208.1|	72.73	473	122	5	132	1529	1	464	5e-180	637
S_Unigene829	gi|460366681|ref|XP_004229208.1|	90.59	85	8	0	896	1150	254	338	2e-26	127
S_Unigene830	gi|225434229|ref|XP_002275950.1|	54.36	436	184	9	373	1635	26	454	9e-99	368
S_Unigene831	gi|255561807|ref|XP_002521913.1|	44.22	606	316	16	2438	687	1	580	1e-88	335
S_Unigene831	gi|255561807|ref|XP_002521913.1|	29.38	371	253	10	1710	625	245	599	2e-20	108
S_Unigene831	gi|255561807|ref|XP_002521913.1|	30.49	246	171	4	1777	1040	223	464	8e-16	93.2
S_Unigene833	gi|225462254|ref|XP_002263263.1|	84.12	403	64	0	196	1404	25	427	0	655
S_Unigene834	gi|462414544|gb|EMJ19281.1|	78.35	411	88	1	97	1326	1	411	4e-177	628
S_Unigene835	gi|225428067|ref|XP_002279715.1|	87.55	458	57	0	1591	218	23	480	0	699
S_Unigene836	gi|460401674|ref|XP_004246342.1|	34.74	449	262	19	20	1273	100	511	8e-35	155
S_Unigene836	gi|460401674|ref|XP_004246342.1|	33.01	409	239	13	66	1187	115	483	4e-31	143
S_Unigene836	gi|460401674|ref|XP_004246342.1|	33.07	384	238	12	124	1218	134	493	4e-29	136
S_Unigene837	gi|225439743|ref|XP_002274395.1|	32.14	224	133	5	708	1322	1	195	1e-18	101
S_Unigene838	gi|14719276|gb|AAK73102.1|AF390556_1	79.55	220	45	0	1090	431	19	238	4e-92	345
S_Unigene839	gi|297746028|emb|CBI16084.3|	70.8	226	66	0	3285	2608	1	226	2e-81	311
S_Unigene840	gi|462399898|gb|EMJ05566.1|	45.68	359	169	7	2452	1454	10	337	2e-66	261
S_Unigene841	gi|147865531|emb|CAN83660.1|	69.43	229	70	1	901	215	281	508	1e-63	251
S_Unigene842	gi|15237721|ref|NP_200670.1|	54.32	81	36	2	3	242	218	296	2e-14	88.2
S_Unigene842	gi|15237721|ref|NP_200670.1|	51.19	84	41	1	64	315	238	320	2e-11	78.2
S_Unigene843	gi|449441294|ref|XP_004138417.1|	88.72	913	102	3	3112	377	746	1655	0	1575
S_Unigene844	gi|90657561|gb|ABD96861.1|	84.05	257	41	0	791	1561	229	485	8e-119	434
S_Unigene844	gi|90657561|gb|ABD96861.1|	89.66	232	24	0	117	812	5	236	3e-113	416
S_Unigene845	gi|356541828|ref|XP_003539374.1|	36.46	362	222	9	369	1430	46	394	2e-34	154
S_Unigene845	gi|356541828|ref|XP_003539374.1|	36.82	201	127	3	430	1032	66	263	6e-21	109
S_Unigene846	gi|20197392|gb|AAM15057.1|	32	275	175	9	1338	550	137	399	8e-16	92.4
S_Unigene846	gi|20197392|gb|AAM15057.1|	27.3	282	187	9	1463	672	96	360	4e-09	70.1
S_Unigene847	gi|413942481|gb|AFW75130.1|	47.2	517	264	9	1609	86	83	583	1e-106	395
S_Unigene847	gi|413942481|gb|AFW75130.1|	33.96	321	199	9	1827	904	7	313	3e-22	114
S_Unigene848	gi|224127957|ref|XP_002329219.1|	55.89	331	140	6	128	1102	31	352	3e-73	283
S_Unigene849	gi|164521171|gb|ABY60447.1|	95.47	397	18	0	1545	355	13	409	0	785
S_Unigene851	gi|147809825|emb|CAN64883.1|	39.94	343	198	7	437	1441	15	351	1e-36	161
S_Unigene851	gi|147809825|emb|CAN64883.1|	37.74	159	99	3	430	906	13	168	2e-11	77.8
S_Unigene852	gi|470116930|ref|XP_004294625.1|	51.54	456	215	8	1769	420	198	642	1e-97	364
S_Unigene852	gi|470116930|ref|XP_004294625.1|	31.71	205	140	2	1104	490	417	619	2e-15	91.7
S_Unigene853	gi|225456355|ref|XP_002283958.1|	35.81	497	284	16	1481	96	1	466	4e-34	153
S_Unigene853	gi|225456355|ref|XP_002283958.1|	34.11	472	292	15	1359	1	52	497	7e-33	149
S_Unigene854	gi|356518416|ref|XP_003527875.1|	90.57	53	5	0	586	744	1	53	5e-19	103
S_Unigene855	gi|482564253|gb|EOA28443.1|	34.34	297	172	8	278	1099	485	763	9e-23	115
S_Unigene855	gi|482564253|gb|EOA28443.1|	38.39	211	121	5	34	639	405	603	5e-20	106
S_Unigene856	gi|225424793|ref|XP_002270582.1|	72.29	462	125	4	1670	294	63	517	0	675
S_Unigene856	gi|225424793|ref|XP_002270582.1|	30.3	264	161	8	1794	1072	22	258	6e-16	92.8
S_Unigene857	gi|224089497|ref|XP_002308733.1|	50.72	278	136	5	1077	247	159	425	7e-55	222
S_Unigene857	gi|224089497|ref|XP_002308733.1|	78.45	116	25	0	1381	1034	51	166	2e-49	204
S_Unigene857	gi|224089497|ref|XP_002308733.1|	39.9	203	121	4	791	186	247	445	2e-19	104
S_Unigene857	gi|224089497|ref|XP_002308733.1|	40.27	149	82	4	730	305	267	406	2e-16	94.4
S_Unigene858	gi|296086542|emb|CBI32131.3|	91.01	445	40	0	615	1949	79	523	0	649
S_Unigene859	gi|225441720|ref|XP_002283046.1|	71.84	174	49	1	1592	1071	4	172	4e-62	246
S_Unigene860	gi|359473684|ref|XP_003631347.1|	71.71	350	97	3	1364	321	111	456	3e-135	489
S_Unigene860	gi|359473684|ref|XP_003631347.1|	48.35	91	45	3	1593	1327	33	121	3e-12	80.5
S_Unigene860	gi|359473684|ref|XP_003631347.1|	81.82	44	8	0	1696	1565	1	44	8e-10	72.4
S_Unigene861	gi|482549391|gb|EOA13585.1|	36.43	140	89	2	127	546	63	200	4e-12	80.1
S_Unigene861	gi|482549391|gb|EOA13585.1|	45.24	84	40	2	191	424	84	160	2e-07	64.7
S_Unigene862	gi|297741251|emb|CBI32382.3|	41.42	1043	559	29	3	2975	124	1107	6e-147	529
S_Unigene862	gi|297741251|emb|CBI32382.3|	43.43	396	216	8	1031	2194	457	840	4e-52	214
S_Unigene862	gi|297741251|emb|CBI32382.3|	37.15	393	223	14	601	1707	318	678	1e-31	145
S_Unigene863	gi|255569810|ref|XP_002525869.1|	47.14	437	195	10	1998	796	4	418	4e-83	316
S_Unigene863	gi|255569810|ref|XP_002525869.1|	39.74	156	90	5	1190	735	293	438	2e-10	75.1
S_Unigene864	gi|449490800|ref|XP_004158710.1|	38.39	521	292	18	1842	367	119	599	1e-59	238
S_Unigene864	gi|449490800|ref|XP_004158710.1|	38.39	435	241	17	1712	489	162	559	9e-45	188
S_Unigene864	gi|449490800|ref|XP_004158710.1|	34.79	457	271	16	1708	419	163	581	2e-37	164
S_Unigene865	gi|357134023|ref|XP_003568619.1|	48.23	367	175	8	633	1688	94	442	8e-71	275
S_Unigene865	gi|357134023|ref|XP_003568619.1|	50.73	205	95	3	1027	1623	225	421	5e-39	169
S_Unigene865	gi|357134023|ref|XP_003568619.1|	48.15	81	42	1	1391	1633	345	424	3e-08	67
S_Unigene866	gi|508780729|gb|EOY27985.1|	67.36	481	147	4	72	1484	22	501	5e-174	617
S_Unigene867	gi|508723664|gb|EOY15561.1|	71.74	368	101	2	1528	434	1	368	2e-128	468
S_Unigene868	gi|255581095|ref|XP_002531362.1|	55.19	366	154	7	251	1318	37	393	1e-81	310
S_Unigene868	gi|255581095|ref|XP_002531362.1|	39.6	149	83	5	405	830	91	231	2e-10	74.3
S_Unigene869	gi|224082346|ref|XP_002306655.1|	56.52	115	49	2	1868	1527	359	472	1e-21	111
S_Unigene869	gi|224082346|ref|XP_002306655.1|	31.05	277	157	7	1644	916	433	690	7e-11	76.3
S_Unigene870	gi|255575683|ref|XP_002528741.1|	79.51	488	90	6	160	1593	3	485	0	668
S_Unigene871	gi|462422184|gb|EMJ26447.1|	40.61	692	394	10	2511	487	20	690	4e-92	346
S_Unigene873	gi|356500805|ref|XP_003519221.1|	55.23	449	177	7	1276	2	24	454	5e-110	405
S_Unigene873	gi|356500805|ref|XP_003519221.1|	37.5	216	121	8	1331	726	6	204	6e-16	92.8
S_Unigene874	gi|225438067|ref|XP_002275953.1|	90.38	364	35	0	1701	610	1	364	0	660
S_Unigene875	gi|462421176|gb|EMJ25439.1|	75.61	287	70	2	1316	456	1	285	1e-97	364
S_Unigene876	gi|449447906|ref|XP_004141707.1|	34.94	538	323	13	1665	133	5	507	1e-56	228
S_Unigene876	gi|449447906|ref|XP_004141707.1|	38.38	456	271	11	1522	185	52	490	5e-47	196
S_Unigene876	gi|449447906|ref|XP_004141707.1|	37.01	462	276	17	1592	252	29	468	8e-31	142
S_Unigene877	gi|225448099|ref|XP_002276733.1|	39.5	238	129	9	1156	488	14	231	1e-27	131
S_Unigene878	gi|312281557|dbj|BAJ33644.1|	37.31	461	267	14	1623	307	1	432	7e-41	175
S_Unigene878	gi|312281557|dbj|BAJ33644.1|	37.96	411	244	10	1616	417	3	396	2e-38	167
S_Unigene878	gi|312281557|dbj|BAJ33644.1|	38.44	398	232	13	1522	368	34	412	5e-34	152
S_Unigene879	gi|462420214|gb|EMJ24477.1|	85.37	417	58	1	1485	244	40	456	0	724
S_Unigene880	gi|225463801|ref|XP_002270400.1|	89.05	484	53	0	29	1480	1	484	0	839
S_Unigene880	gi|225463801|ref|XP_002270400.1|	86.84	38	5	0	1446	1559	473	510	1e-08	68.6
S_Unigene881	gi|224115922|ref|XP_002317160.1|	37.95	469	274	13	1651	296	107	551	3e-43	183
S_Unigene881	gi|224115922|ref|XP_002317160.1|	32.21	503	335	11	1734	244	79	568	4e-39	169
S_Unigene881	gi|224115922|ref|XP_002317160.1|	36.96	460	271	11	1688	366	95	528	5e-36	159
S_Unigene882	gi|449437662|ref|XP_004136610.1|	37.75	151	89	4	238	675	33	178	2e-13	85.5
S_Unigene883	gi|225458217|ref|XP_002281804.1|	75.87	402	95	2	1593	394	32	433	2e-174	619
S_Unigene884	gi|225429337|ref|XP_002272147.1|	70.59	102	30	0	129	434	44	145	4e-34	153
S_Unigene885	gi|255591153|ref|XP_002535451.1|	97.83	92	2	0	1199	1474	24	115	2e-44	187
S_Unigene887	gi|108707873|gb|ABF95668.1|	72.87	387	102	3	1596	445	1	385	4e-145	521
S_Unigene888	gi|514798298|ref|XP_004974092.1|	41.84	98	54	2	690	974	619	712	3e-08	67.4
S_Unigene889	gi|454980|emb|CAA54746.1|	92.18	294	23	0	549	1430	1	294	9e-157	560
S_Unigene890	gi|39725276|emb|CAC85227.1|	42.94	163	93	2	723	235	210	355	2e-16	94.4
S_Unigene891	gi|508709604|gb|EOY01501.1|	72.16	352	97	4	450	1502	4	349	4e-136	493
S_Unigene892	gi|225463940|ref|XP_002269249.1|	62.59	441	154	8	161	1450	1	439	3e-138	498
S_Unigene893	gi|255575120|ref|XP_002528465.1|	89.67	426	44	0	1632	355	596	1021	0	809
S_Unigene893	gi|255575120|ref|XP_002528465.1|	86.14	202	28	0	2227	1622	398	599	2e-99	370
S_Unigene894	gi|297741611|emb|CBI32743.3|	32.69	520	329	16	62	1558	261	757	1e-40	174
S_Unigene894	gi|297741611|emb|CBI32743.3|	31.97	463	296	13	1	1332	241	680	1e-33	151
S_Unigene895	gi|18700131|gb|AAL77677.1|	27.8	500	335	15	1525	104	59	522	1e-20	108
S_Unigene896	gi|225457963|ref|XP_002275306.1|	97.91	431	8	1	1574	285	1	431	0	837
S_Unigene899	gi|508781007|gb|EOY28263.1|	67.67	498	154	8	1643	171	8	484	2e-178	632
S_Unigene899	gi|508781007|gb|EOY28263.1|	51.71	263	122	5	1253	480	253	489	3e-64	253
S_Unigene900	gi|508708396|gb|EOY00293.1|	90.06	362	36	0	1499	414	33	394	0	679
S_Unigene901	gi|225452280|ref|XP_002270990.1|	34.61	393	254	8	1580	411	34	415	3e-35	156
S_Unigene901	gi|225452280|ref|XP_002270990.1|	31.79	368	248	8	1462	368	72	429	4e-24	119
S_Unigene902	gi|157678673|dbj|BAF80448.1|	29.53	403	266	10	1584	430	28	409	4e-21	109
S_Unigene902	gi|157678673|dbj|BAF80448.1|	28.46	397	278	10	1480	308	65	449	1e-17	98.2
S_Unigene904	gi|148469859|gb|ABQ65859.1|	75.38	199	49	0	1535	939	79	277	1e-88	333
S_Unigene904	gi|148469859|gb|ABQ65859.1|	62.93	205	75	1	876	265	298	502	4e-69	269
S_Unigene905	gi|414866601|tpg|DAA45158.1|	38.55	550	316	15	27	1610	287	805	3e-58	233
S_Unigene905	gi|414866601|tpg|DAA45158.1|	36.33	545	329	12	91	1671	308	825	7e-48	198
S_Unigene905	gi|414866601|tpg|DAA45158.1|	37.11	477	270	16	149	1489	327	765	8e-44	185
S_Unigene906	gi|356539122|ref|XP_003538049.1|	41.57	356	199	10	180	1220	40	380	2e-46	193
S_Unigene906	gi|356539122|ref|XP_003538049.1|	34.13	416	253	11	128	1312	23	410	6e-26	125
S_Unigene906	gi|356539122|ref|XP_003538049.1|	43.14	204	114	4	673	1278	201	399	4e-23	116
S_Unigene908	gi|223950315|gb|ACN29241.1|	45.32	139	74	2	1858	2268	282	418	3e-21	110
S_Unigene909	gi|297832896|ref|XP_002884330.1|	30.28	393	265	12	1463	312	45	409	4e-25	123
S_Unigene910	gi|225454328|ref|XP_002277525.1|	81.55	401	74	1	185	1387	15	414	0	650
S_Unigene911	gi|225441209|ref|XP_002266542.1|	26	527	347	13	1573	122	27	503	1e-22	115
S_Unigene911	gi|225441209|ref|XP_002266542.1|	56.36	110	46	2	423	100	404	510	6e-20	105
S_Unigene912	gi|508785029|gb|EOY32285.1|	98.37	430	7	0	114	1403	1	430	0	800
S_Unigene913	gi|255543593|ref|XP_002512859.1|	38.35	339	195	9	62	1036	3	319	3e-33	150
S_Unigene913	gi|255543593|ref|XP_002512859.1|	37.5	328	190	10	217	1155	51	358	1e-30	141
S_Unigene914	gi|224107673|ref|XP_002314557.1|	28.93	280	192	5	1601	783	31	299	4e-14	86.7
S_Unigene914	gi|224107673|ref|XP_002314557.1|	32.03	153	91	5	1354	935	109	246	6e-07	62.8
S_Unigene915	gi|225468498|ref|XP_002270407.1|	93.13	364	25	0	272	1363	1	364	0	692
S_Unigene916	gi|473891595|gb|EMS48745.1|	83.67	49	7	1	1731	1588	10	58	2e-15	91.7
S_Unigene916	gi|473891595|gb|EMS48745.1|	35.81	148	82	6	1583	1179	60	194	5e-11	76.6
S_Unigene917	gi|255582722|ref|XP_002532138.1|	38.11	286	177	4	1529	672	56	337	2e-27	130
S_Unigene917	gi|255582722|ref|XP_002532138.1|	32.36	275	170	9	1651	875	16	270	1e-19	105
S_Unigene917	gi|255582722|ref|XP_002532138.1|	34.8	273	168	8	1584	796	38	296	7e-19	102
S_Unigene918	gi|508713785|gb|EOY05682.1|	30.14	418	260	13	127	1284	617	1000	3e-30	140
S_Unigene918	gi|508713785|gb|EOY05682.1|	35.34	232	145	7	701	1381	810	1032	4e-13	83.6
S_Unigene919	gi|239937658|gb|ACS35626.1|	57.03	384	156	9	1489	365	1	379	1e-94	353
S_Unigene920	gi|508774440|gb|EOY21696.1|	93.98	532	32	0	2268	3863	1	532	0	876
S_Unigene920	gi|508774440|gb|EOY21696.1|	85.68	426	60	3	3856	5130	530	952	3e-170	607
S_Unigene921	gi|508782424|gb|EOY29680.1|	59.54	393	145	8	195	1331	41	416	4e-110	405
S_Unigene921	gi|508782424|gb|EOY29680.1|	42.18	211	113	6	787	1392	238	436	2e-22	114
S_Unigene922	gi|452848847|ref|YP_007474527.1|	78.94	489	102	3	1754	291	176	662	0	714
S_Unigene922	gi|452848847|ref|YP_007474527.1|	54.86	257	104	6	2053	1319	76	319	6e-57	229
S_Unigene923	gi|302143811|emb|CBI22672.3|	44.21	95	51	2	1101	1379	331	422	2e-09	71.2
S_Unigene924	gi|526118073|ref|NP_001268187.1|	28.44	327	231	6	1462	491	28	344	4e-12	80.1
S_Unigene925	gi|225452432|ref|XP_002274197.1|	51.5	301	137	5	4615	5490	213	513	8e-76	293
S_Unigene926	gi|225438483|ref|XP_002278249.1|	86.14	433	60	0	1604	306	1	433	0	723
S_Unigene927	gi|460399197|ref|XP_004245128.1|	97.26	146	4	0	1433	996	1	146	5e-58	232
S_Unigene928	gi|508777822|gb|EOY25078.1|	46.25	80	43	1	2	241	268	346	1e-07	65.1
S_Unigene929	gi|224129994|ref|XP_002320722.1|	52.99	234	110	3	1305	604	35	262	8e-52	211
S_Unigene929	gi|224129994|ref|XP_002320722.1|	40.97	144	82	4	968	546	143	283	2e-14	87.4
S_Unigene930	gi|225438607|ref|XP_002280782.1|	31.8	327	200	12	239	1150	15	312	6e-18	99.4
S_Unigene931	gi|225450549|ref|XP_002281670.1|	38.73	568	291	22	1905	373	7	511	3e-59	236
S_Unigene931	gi|225450549|ref|XP_002281670.1|	36.39	393	222	13	1586	492	114	472	7e-37	162
S_Unigene931	gi|225450549|ref|XP_002281670.1|	37.23	376	227	10	1525	425	134	494	4e-32	146
S_Unigene932	gi|508715507|gb|EOY07404.1|	42.27	220	109	7	1376	771	4	202	2e-24	120
S_Unigene932	gi|508715507|gb|EOY07404.1|	44.16	154	73	4	1254	832	44	182	3e-15	90.1
S_Unigene933	gi|225453402|ref|XP_002273973.1|	39.74	156	91	6	1306	848	52	196	5e-12	79.7
S_Unigene933	gi|225453402|ref|XP_002273973.1|	47.5	80	42	1	962	723	159	232	9e-11	75.5
S_Unigene934	gi|255564389|ref|XP_002523191.1|	83.07	378	62	2	182	1309	1	378	0	655
S_Unigene935	gi|224092033|ref|XP_002309447.1|	45.3	181	85	4	277	777	5	167	1e-34	154
S_Unigene936	gi|296082077|emb|CBI21082.3|	65.06	312	95	4	2237	1344	787	1098	3e-98	366
S_Unigene936	gi|296082077|emb|CBI21082.3|	45.98	224	115	3	1254	601	1126	1346	9e-41	175
S_Unigene937	gi|356548238|ref|XP_003542510.1|	39.76	332	193	8	1585	611	174	492	1e-40	174
S_Unigene937	gi|356548238|ref|XP_003542510.1|	34.73	334	212	10	1533	550	191	512	4e-32	146
S_Unigene938	gi|297739742|emb|CBI29924.3|	61.77	463	164	10	1610	261	441	897	6e-127	461
S_Unigene939	gi|224100073|ref|XP_002311732.1|	36.56	465	282	12	151	1506	69	513	3e-46	193
S_Unigene939	gi|224100073|ref|XP_002311732.1|	35.9	351	208	10	288	1289	114	442	9e-37	161
S_Unigene941	gi|508784247|gb|EOY31503.1|	65.54	267	91	3	1469	672	42	306	6e-102	378
S_Unigene941	gi|508784247|gb|EOY31503.1|	63.85	130	47	0	634	245	320	449	5e-45	189
S_Unigene942	gi|727411|gb|AAC97525.1|	88.75	329	36	1	1509	526	1	329	4e-171	608
S_Unigene943	gi|255574992|ref|XP_002528402.1|	36.39	338	199	11	131	1096	15	326	1e-32	147
S_Unigene943	gi|255574992|ref|XP_002528402.1|	33.16	383	248	10	91	1215	1	365	3e-21	110
S_Unigene944	gi|356561810|ref|XP_003549171.1|	26.29	563	378	25	2021	444	665	1180	3e-15	92
S_Unigene945	gi|255541636|ref|XP_002511882.1|	58.56	1197	461	20	328	3813	688	1831	0	1105
S_Unigene945	gi|255541636|ref|XP_002511882.1|	47.37	190	97	3	3836	4396	1836	2024	6e-43	184
S_Unigene945	gi|255541636|ref|XP_002511882.1|	35.18	452	288	10	149	1489	628	1068	3e-32	148
S_Unigene945	gi|255541636|ref|XP_002511882.1|	66.07	56	18	1	3009	3173	1574	1629	6e-11	77.8
S_Unigene946	gi|226508964|ref|NP_001142464.1|	33.14	347	217	10	1583	588	49	372	2e-31	144
S_Unigene946	gi|226508964|ref|NP_001142464.1|	31.91	376	232	14	1719	664	3	347	2e-20	108
S_Unigene946	gi|226508964|ref|NP_001142464.1|	26.57	350	231	13	1522	551	69	384	1e-14	88.6
S_Unigene947	gi|359491772|ref|XP_002267281.2|	60.65	432	159	6	81	1343	1	419	5e-126	458
S_Unigene949	gi|508701189|gb|EOX93085.1|	35.35	563	342	15	1745	123	1	533	7e-60	239
S_Unigene949	gi|508701189|gb|EOX93085.1|	30.39	543	356	16	1585	23	55	566	2e-32	148
S_Unigene950	gi|357519075|ref|XP_003629826.1|	50.5	101	50	0	1570	1268	486	586	4e-16	93.2
S_Unigene951	gi|449437106|ref|XP_004136333.1|	54.24	330	137	7	1169	222	1	323	6e-25	122
S_Unigene952	gi|470124848|ref|XP_004298421.1|	31.39	223	148	6	620	1273	193	383	8e-12	79
S_Unigene953	gi|514726170|ref|XP_004955913.1|	42.19	320	173	10	1527	604	776	1078	1e-43	184
S_Unigene953	gi|514726170|ref|XP_004955913.1|	40.25	323	180	9	1606	677	750	1054	8e-36	158
S_Unigene953	gi|514726170|ref|XP_004955913.1|	36.28	328	183	12	1466	561	796	1092	1e-27	131
S_Unigene954	gi|356515478|ref|XP_003526427.1|	33.89	416	252	12	1217	39	87	473	1e-36	161
S_Unigene954	gi|356515478|ref|XP_003526427.1|	34.1	393	250	10	1156	5	107	484	2e-35	157
S_Unigene954	gi|356515478|ref|XP_003526427.1|	35.68	213	126	6	729	124	247	445	3e-18	100
S_Unigene955	gi|359487428|ref|XP_002263448.2|	39.87	316	187	6	1470	532	132	435	7e-35	155
S_Unigene956	gi|297599383|ref|NP_001047064.2|	83.77	191	31	0	864	1436	17	207	3e-92	345
S_Unigene957	gi|508705411|gb|EOX97307.1|	34.39	410	244	16	185	1339	88	463	3e-30	140
S_Unigene957	gi|508705411|gb|EOX97307.1|	34.78	276	168	7	124	915	68	324	3e-20	107
S_Unigene958	gi|526118189|ref|NP_001268212.1|	83.05	413	67	2	1719	490	11	423	0	666
S_Unigene959	gi|508703712|gb|EOX95608.1|	79.86	427	86	0	1635	355	5	431	0	706
S_Unigene960	gi|225424186|ref|XP_002284132.1|	56.42	257	105	9	1354	605	1	250	2e-45	190
S_Unigene961	gi|224090627|ref|XP_002309040.1|	33.33	408	254	9	1172	3	347	746	9e-40	172
S_Unigene961	gi|224090627|ref|XP_002309040.1|	37.04	270	156	7	1093	326	373	624	4e-25	123
S_Unigene962	gi|508779951|gb|EOY27207.1|	29.85	613	401	16	1889	138	267	852	3e-30	140
S_Unigene962	gi|508779951|gb|EOY27207.1|	24.06	266	196	5	1158	379	516	772	1e-09	72.8
S_Unigene963	gi|297743305|emb|CBI36172.3|	45	100	53	2	902	609	77	173	9e-10	72
S_Unigene964	gi|255568247|ref|XP_002525098.1|	89.62	183	19	0	687	1235	1	183	4e-93	348
S_Unigene965	gi|508712946|gb|EOY04843.1|	72.97	185	48	3	1227	679	1	180	4e-69	269
S_Unigene966	gi|462417465|gb|EMJ22202.1|	63.98	236	84	1	1195	491	1	236	1e-79	303
S_Unigene967	gi|225463940|ref|XP_002269249.1|	69.55	404	113	7	1370	189	42	442	4e-138	498
S_Unigene968	gi|359474239|ref|XP_003631421.1|	54.65	333	150	5	1299	304	54	372	5e-77	295
S_Unigene969	gi|460366608|ref|XP_004229173.1|	36.23	414	250	15	1575	376	105	484	7e-31	142
S_Unigene969	gi|460366608|ref|XP_004229173.1|	37.58	330	190	12	1421	480	151	459	2e-27	130
S_Unigene969	gi|460366608|ref|XP_004229173.1|	30.77	390	264	9	1390	239	161	523	2e-25	124
S_Unigene970	gi|340960433|gb|EGS21614.1|	34.94	332	207	10	1325	357	84	401	4e-24	119
S_Unigene970	gi|340960433|gb|EGS21614.1|	33.14	341	211	9	1383	412	65	383	2e-19	103
S_Unigene971	gi|462396350|gb|EMJ02149.1|	65.06	415	137	3	2482	1262	694	1098	1e-146	527
S_Unigene971	gi|462396350|gb|EMJ02149.1|	34.86	218	129	6	848	234	1233	1434	2e-13	84.7
S_Unigene971	gi|462396350|gb|EMJ02149.1|	34	200	126	4	790	209	1252	1442	8e-12	79.7
S_Unigene972	gi|225428691|ref|XP_002284953.1|	32.3	387	251	11	1344	217	31	398	7e-28	132
S_Unigene972	gi|225428691|ref|XP_002284953.1|	38.99	218	127	6	1252	617	61	269	3e-19	103
S_Unigene973	gi|296083821|emb|CBI24209.3|	44.82	328	160	6	2445	1525	1084	1409	3e-63	250
S_Unigene973	gi|296083821|emb|CBI24209.3|	50.72	69	34	1	1716	1510	1261	1328	2e-09	72
S_Unigene974	gi|7242785|emb|CAB77245.1|	31.22	458	280	17	1555	287	360	776	5e-31	142
S_Unigene974	gi|7242785|emb|CAB77245.1|	32.94	422	247	15	1463	306	390	770	2e-21	110
S_Unigene975	gi|269784498|dbj|BAI49703.1|	89.14	304	33	0	370	1281	1	304	2e-144	519
S_Unigene976	gi|449437565|ref|XP_004136562.1|	72.68	355	95	2	1501	443	1	352	5e-141	508
S_Unigene977	gi|470128773|ref|XP_004300309.1|	78.36	268	58	2	246	1049	22	266	6e-113	414
S_Unigene978	gi|108707810|gb|ABF95605.1|	40.24	492	261	16	123	1499	3	459	8e-54	218
S_Unigene979	gi|462400806|gb|EMJ06363.1|	34.46	296	179	10	288	1130	145	421	4e-26	126
S_Unigene979	gi|462400806|gb|EMJ06363.1|	32.96	270	173	6	452	1237	199	456	1e-18	101
S_Unigene980	gi|298204572|emb|CBI23847.3|	80.37	326	61	1	741	1709	88	413	8e-140	504
S_Unigene981	gi|225432906|ref|XP_002284181.1|	34.5	458	227	18	1461	307	1	387	1e-26	128
S_Unigene982	gi|334187842|ref|NP_001190367.1|	37.98	287	165	9	1659	838	231	501	1e-32	148
S_Unigene983	gi|462418323|gb|EMJ22772.1|	39.56	407	226	12	63	1223	4	364	1e-47	197
S_Unigene983	gi|462418323|gb|EMJ22772.1|	37.25	349	209	9	167	1183	38	351	4e-29	136
S_Unigene984	gi|224285599|gb|ACN40518.1|	56.84	95	41	2	1731	1447	1	91	1e-12	81.6
S_Unigene985	gi|225457805|ref|XP_002265920.1|	58.26	345	128	4	1585	599	554	893	2e-75	290
S_Unigene986	gi|508785193|gb|EOY32449.1|	74.66	292	72	4	163	1032	7	296	5e-109	401
S_Unigene987	gi|147798190|emb|CAN73746.1|	43.54	209	109	7	2605	2006	9	211	5e-26	127
S_Unigene987	gi|147798190|emb|CAN73746.1|	43.42	152	82	4	2630	2187	1	150	1e-17	99
S_Unigene988	gi|192764525|gb|ACF05806.1|	68.86	395	123	0	1432	248	1	395	1e-169	602
S_Unigene990	gi|508706506|gb|EOX98402.1|	55.63	302	131	4	1201	305	94	389	1e-73	284
S_Unigene991	gi|508722844|gb|EOY14741.1|	33.09	414	251	12	1520	357	77	461	2e-30	140
S_Unigene991	gi|508722844|gb|EOY14741.1|	30.56	396	261	10	1489	344	87	465	3e-23	116
S_Unigene991	gi|508722844|gb|EOY14741.1|	32.89	225	139	7	1437	799	107	314	5e-13	82.8
S_Unigene992	gi|462406932|gb|EMJ12396.1|	65.51	287	98	2	323	1180	48	333	3e-103	382
S_Unigene993	gi|508706710|gb|EOX98606.1|	31.02	461	310	11	1397	39	200	645	1e-35	157
S_Unigene993	gi|508706710|gb|EOX98606.1|	28.29	516	340	15	1458	1	180	658	1e-21	111
S_Unigene993	gi|508706710|gb|EOX98606.1|	31.86	226	136	7	1516	893	161	365	3e-09	70.1
S_Unigene994	gi|470117102|ref|XP_004294703.1|	34.85	307	196	7	970	62	14	311	2e-28	133
S_Unigene995	gi|255568442|ref|XP_002525195.1|	88.74	302	34	0	1294	389	1	302	3e-132	479
S_Unigene996	gi|460406751|ref|XP_004248823.1|	38.9	401	231	12	181	1341	157	533	4e-46	192
S_Unigene996	gi|460406751|ref|XP_004248823.1|	33.61	360	204	12	245	1219	178	493	8e-29	135
S_Unigene997	gi|224123624|ref|XP_002330167.1|	31.77	192	129	4	307	876	42	227	7e-17	95.9
S_Unigene998	gi|508781945|gb|EOY29201.1|	28.57	385	273	7	1456	308	3	368	2e-20	107
S_Unigene998	gi|508781945|gb|EOY29201.1|	45.88	85	46	1	1401	1147	21	104	7e-09	68.9
S_Unigene999	gi|526117703|ref|NP_001268093.1|	31.08	473	319	9	66	1463	51	506	6e-40	172
S_Unigene999	gi|526117703|ref|NP_001268093.1|	36.17	235	136	8	841	1503	306	519	2e-18	100
S_Unigene1000	gi|462410506|gb|EMJ15840.1|	78.1	315	68	2	1317	376	440	753	1e-129	470
S_Unigene1001	gi|356566757|ref|XP_003551595.1|	38.48	395	226	9	329	1462	52	428	5e-45	189
S_Unigene1001	gi|356566757|ref|XP_003551595.1|	34.18	392	245	12	375	1511	73	444	5e-29	135
S_Unigene1002	gi|225464297|ref|XP_002265101.1|	73.29	423	113	2	1492	224	341	761	4e-159	568
S_Unigene1002	gi|225464297|ref|XP_002265101.1|	59.68	62	25	1	1446	1261	356	416	2e-08	67.8
S_Unigene1003	gi|462422634|gb|EMJ26897.1|	41.76	273	150	9	287	1078	31	291	9e-34	151
S_Unigene1003	gi|462422634|gb|EMJ26897.1|	36.54	260	161	7	369	1136	59	310	2e-22	114
S_Unigene1004	gi|527186041|gb|EPS59193.1|	33.5	203	130	7	631	38	45	212	7e-09	68.9
S_Unigene1005	gi|225470790|ref|XP_002269656.1|	33.33	342	210	11	1330	359	59	377	4e-24	119
S_Unigene1005	gi|225470790|ref|XP_002269656.1|	29.63	351	234	7	1406	393	34	366	6e-19	102
S_Unigene1006	gi|357474635|ref|XP_003607602.1|	26.83	328	238	8	1017	40	81	387	2e-11	77.8
S_Unigene1007	gi|1778145|gb|AAB40648.1|	81.07	338	64	0	259	1272	70	407	1e-154	553
S_Unigene1008	gi|359477889|ref|XP_002267189.2|	40.84	382	222	5	124	1257	11	380	3e-46	193
S_Unigene1009	gi|302142727|emb|CBI19930.3|	34.46	354	201	11	1334	366	90	405	5e-31	142
S_Unigene1010	gi|255557757|ref|XP_002519908.1|	38.55	332	199	8	1280	300	39	358	2e-39	170
S_Unigene1010	gi|255557757|ref|XP_002519908.1|	37.94	340	207	8	1402	395	6	327	4e-36	159
S_Unigene1010	gi|255557757|ref|XP_002519908.1|	36.23	276	163	6	1338	550	27	276	9e-28	131
S_Unigene1012	gi|413918839|gb|AFW58771.1|	41.83	153	86	2	1916	1467	521	672	7e-19	102
S_Unigene1013	gi|508778240|gb|EOY25496.1|	83.14	516	86	2	1696	152	334	848	0	865
S_Unigene1014	gi|357601490|gb|AET86955.1|	79.9	413	83	0	91	1329	25	437	0	681
S_Unigene1018	gi|359472868|ref|XP_002284414.2|	57.07	375	151	3	1428	334	18	392	1e-106	393
S_Unigene1020	gi|508706813|gb|EOX98709.1|	30.31	287	184	6	974	162	22	289	3e-10	73.6
S_Unigene1021	gi|462414510|gb|EMJ19247.1|	70.89	292	84	2	1140	2012	136	426	2e-108	400
S_Unigene1021	gi|462414510|gb|EMJ19247.1|	47.65	149	69	3	904	1323	58	196	2e-19	105
S_Unigene1022	gi|255565533|ref|XP_002523757.1|	59.28	388	152	4	316	1461	126	511	1e-126	460
S_Unigene1023	gi|460395502|ref|XP_004243322.1|	44	325	162	9	872	1786	486	786	2e-43	184
S_Unigene1024	gi|460374638|ref|XP_004233117.1|	72.78	371	99	2	1402	296	3	372	5e-153	547
S_Unigene1025	gi|359484612|ref|XP_003633131.1|	86.45	155	21	0	1375	911	52	206	1e-71	277
S_Unigene1025	gi|359484612|ref|XP_003633131.1|	46.84	190	91	4	848	309	227	405	4e-30	139
S_Unigene1025	gi|359484612|ref|XP_003633131.1|	39.62	106	59	2	550	248	326	425	3e-08	67
S_Unigene1026	gi|460397478|ref|XP_004244294.1|	49.44	180	90	3	1209	673	58	221	3e-37	163
S_Unigene1026	gi|460397478|ref|XP_004244294.1|	83.64	55	9	0	1381	1217	1	55	2e-19	103
S_Unigene1027	gi|359806322|ref|NP_001241225.1|	69.86	345	100	3	1324	302	12	350	4e-118	431
S_Unigene1028	gi|225440077|ref|XP_002282506.1|	39.07	215	116	9	192	791	1	197	7e-19	102
S_Unigene1028	gi|225440077|ref|XP_002282506.1|	30.04	263	178	9	317	1087	42	293	3e-10	73.6
S_Unigene1029	gi|125569358|gb|EAZ10873.1|	63.85	343	124	2	95	1123	10	347	3e-104	385
S_Unigene1030	gi|326529893|dbj|BAK08226.1|	42.11	152	78	3	550	975	136	276	1e-14	88.2
S_Unigene1030	gi|326529893|dbj|BAK08226.1|	31.1	209	135	6	254	853	61	236	3e-07	63.5
S_Unigene1031	gi|255543595|ref|XP_002512860.1|	45.27	148	80	3	418	858	26	170	1e-22	114
S_Unigene1032	gi|514731932|ref|XP_004957304.1|	87.4	373	41	1	1360	260	1	373	0	644
S_Unigene1033	gi|462408176|gb|EMJ13510.1|	40.33	181	108	3	678	1220	200	377	5e-24	119
S_Unigene1034	gi|356512331|ref|XP_003524873.1|	33.11	296	167	9	526	1320	171	453	5e-18	99.4
S_Unigene1034	gi|356512331|ref|XP_003524873.1|	33.53	170	99	5	953	1420	330	486	6e-11	75.9
S_Unigene1035	gi|225450073|ref|XP_002277668.1|	62.1	343	128	4	1359	337	7	345	5e-108	398
S_Unigene1036	gi|255551999|ref|XP_002517044.1|	64.44	509	165	10	4	1482	95	583	2e-140	506
S_Unigene1036	gi|255551999|ref|XP_002517044.1|	42.03	207	115	5	41	646	107	305	4e-21	110
S_Unigene1036	gi|255551999|ref|XP_002517044.1|	38.65	207	123	5	102	710	127	326	4e-21	110
S_Unigene1037	gi|462417929|gb|EMJ22494.1|	82.57	109	16	1	1717	1400	1087	1195	9e-43	181
S_Unigene1038	gi|255585546|ref|XP_002533463.1|	93.37	332	22	0	1344	349	1	332	6e-159	567
S_Unigene1039	gi|449439313|ref|XP_004137430.1|	83.08	331	56	2	1316	324	1	322	6e-136	491
S_Unigene1040	gi|508710898|gb|EOY02795.1|	62.59	278	100	3	534	1355	1	274	7e-70	271
S_Unigene1040	gi|508710898|gb|EOY02795.1|	50	86	37	3	1177	1416	216	294	2e-09	70.9
S_Unigene1041	gi|449459566|ref|XP_004147517.1|	66.51	439	145	4	1887	577	28	461	3e-157	562
S_Unigene1042	gi|116310328|emb|CAH67343.1|	40.83	289	157	8	1157	333	78	353	6e-24	119
S_Unigene1043	gi|42795352|gb|AAS46016.1|	79.93	289	58	1	1298	432	1	285	2e-119	436
S_Unigene1045	gi|115435934|ref|NP_001042725.1|	39.94	338	195	8	190	1179	38	362	2e-34	153
S_Unigene1045	gi|115435934|ref|NP_001042725.1|	43.17	278	145	9	266	1060	63	323	4e-32	145
S_Unigene1045	gi|115435934|ref|NP_001042725.1|	39.37	287	159	7	327	1142	83	350	1e-28	134
S_Unigene1046	gi|359474193|ref|XP_003631414.1|	34.75	400	251	12	1363	194	83	462	1e-31	144
S_Unigene1046	gi|359474193|ref|XP_003631414.1|	28.54	417	264	11	1412	264	67	439	2e-11	77.4
S_Unigene1047	gi|115462483|ref|NP_001054841.1|	33.16	582	354	16	1876	236	65	604	6e-43	183
S_Unigene1047	gi|115462483|ref|NP_001054841.1|	29.89	445	294	14	1283	3	261	680	5e-21	110
S_Unigene1048	gi|508701924|gb|EOX93820.1|	37.5	264	158	6	297	1067	110	362	3e-24	120
S_Unigene1049	gi|115481300|ref|NP_001064243.1|	37.78	270	164	5	176	973	59	319	2e-29	137
S_Unigene1049	gi|115481300|ref|NP_001064243.1|	26.72	363	232	14	51	1037	18	340	5e-10	72.8
S_Unigene1050	gi|255584954|ref|XP_002533189.1|	73.33	240	64	1	248	967	98	335	2e-68	266
S_Unigene1051	gi|462406110|gb|EMJ11574.1|	33.72	430	260	10	3	1217	433	830	1e-34	154
S_Unigene1051	gi|462406110|gb|EMJ11574.1|	37.01	281	161	9	490	1284	592	852	3e-30	140
S_Unigene1051	gi|462406110|gb|EMJ11574.1|	33.78	296	176	12	158	985	484	754	4e-19	103
S_Unigene1052	gi|241994864|gb|ACS74708.1|	85.39	349	50	1	150	1193	3	351	1e-175	622
S_Unigene1054	gi|502122432|ref|XP_004497743.1|	37.35	257	158	5	306	1067	76	324	2e-21	110
S_Unigene1055	gi|224097602|ref|XP_002311006.1|	34.52	252	153	8	24	743	3	238	6e-15	89
S_Unigene1055	gi|224097602|ref|XP_002311006.1|	37.18	156	89	4	46	486	10	154	5e-11	75.9
S_Unigene1056	gi|225434494|ref|XP_002275312.1|	91.89	296	24	0	1316	429	1	296	3e-145	521
S_Unigene1057	gi|462419165|gb|EMJ23428.1|	36.4	283	169	8	281	1096	39	306	8e-29	135
S_Unigene1057	gi|462419165|gb|EMJ23428.1|	34	300	178	11	199	1038	12	287	1e-17	98.2
S_Unigene1058	gi|296088612|emb|CBI37603.3|	48.3	147	71	3	1218	793	36	175	1e-18	101
S_Unigene1058	gi|296088612|emb|CBI37603.3|	50.65	77	35	3	1096	875	76	148	4e-07	63.2
S_Unigene1059	gi|225457225|ref|XP_002284112.1|	78.72	94	20	1	866	585	15	107	1e-38	167
S_Unigene1060	gi|224053679|ref|XP_002297925.1|	33.82	346	206	10	1275	307	28	346	3e-23	116
S_Unigene1060	gi|224053679|ref|XP_002297925.1|	29.82	342	221	10	1336	368	8	326	4e-14	86.7
S_Unigene1061	gi|508727349|gb|EOY19246.1|	31.4	328	219	10	1212	247	53	368	1e-27	130
S_Unigene1061	gi|508727349|gb|EOY19246.1|	32.1	271	181	5	1157	354	71	333	4e-20	106
S_Unigene1061	gi|508727349|gb|EOY19246.1|	31.54	279	179	7	1093	293	92	356	4e-20	106
S_Unigene1062	gi|225426874|ref|XP_002283557.1|	70	290	85	4	117	980	1	283	2e-99	369
S_Unigene1063	gi|225441143|ref|XP_002265706.1|	80.22	450	88	1	2669	1323	83	532	0	697
S_Unigene1063	gi|225441143|ref|XP_002265706.1|	77.47	324	70	3	1387	425	511	831	3e-133	483
S_Unigene1064	gi|357156530|ref|XP_003577488.1|	52.82	301	142	2	1199	297	188	486	7e-71	275
S_Unigene1064	gi|357156530|ref|XP_003577488.1|	62.35	170	64	2	1701	1192	28	190	1e-52	214
S_Unigene1065	gi|297746368|emb|CBI16424.3|	28.37	423	286	16	1281	64	315	711	7e-13	82
S_Unigene1065	gi|297746368|emb|CBI16424.3|	31.05	306	197	12	1366	491	287	574	9e-08	65.1
S_Unigene1066	gi|462411274|gb|EMJ16323.1|	49.66	145	72	3	1327	896	10	146	9e-20	105
S_Unigene1067	gi|462422091|gb|EMJ26354.1|	54.36	401	178	9	1255	2442	117	463	6e-95	355
S_Unigene1068	gi|147770303|emb|CAN60235.1|	83.74	289	47	1	907	41	180	466	7e-128	464
S_Unigene1068	gi|147770303|emb|CAN60235.1|	69.6	125	38	1	1238	864	71	192	4e-40	172
S_Unigene1069	gi|317106636|dbj|BAJ53142.1|	70.72	263	74	2	369	1148	487	745	2e-95	356
S_Unigene1070	gi|356537886|ref|XP_003537437.1|	40.85	142	82	3	1078	659	19	156	1e-11	78.2
S_Unigene1071	gi|110740129|dbj|BAF01964.1|	77.09	179	41	4	1121	1657	1	167	2e-64	253
S_Unigene1072	gi|356552535|ref|XP_003544622.1|	41.64	281	152	11	1220	414	624	888	3e-32	146
S_Unigene1075	gi|359486715|ref|XP_002279488.2|	37.33	359	197	12	1219	227	13	337	1e-30	141
S_Unigene1075	gi|359486715|ref|XP_002279488.2|	32.64	337	209	9	1256	300	1	313	2e-22	113
S_Unigene1076	gi|224116454|ref|XP_002317305.1|	36.42	151	86	4	943	1365	176	314	3e-10	73.2
S_Unigene1077	gi|225442559|ref|XP_002284282.1|	65.7	344	75	9	133	1035	1	342	1e-98	366
S_Unigene1078	gi|108710748|gb|ABF98543.1|	39.44	284	152	8	245	1036	2	261	8e-31	141
S_Unigene1078	gi|108710748|gb|ABF98543.1|	37.38	214	123	5	367	975	42	241	3e-18	99.8
S_Unigene1079	gi|225423479|ref|XP_002267076.1|	41.51	265	154	5	1036	245	88	347	2e-33	150
S_Unigene1079	gi|225423479|ref|XP_002267076.1|	32.58	264	175	5	969	187	110	366	1e-24	121
S_Unigene1080	gi|508717442|gb|EOY09339.1|	48.19	359	181	5	1344	283	140	489	2e-67	263
S_Unigene1081	gi|359482107|ref|XP_002270537.2|	38.86	193	107	6	3	548	773	951	3e-21	110
S_Unigene1081	gi|359482107|ref|XP_002270537.2|	31.14	334	218	12	245	1210	852	1164	7e-17	95.5
S_Unigene1081	gi|359482107|ref|XP_002270537.2|	33.17	199	127	6	919	1497	1069	1259	5e-12	79.3
S_Unigene1082	gi|508709185|gb|EOY01082.1|	88.27	162	19	0	1147	662	115	276	2e-75	290
S_Unigene1083	gi|225438287|ref|XP_002269415.1|	45.81	382	199	7	1671	550	1	373	1e-62	247
S_Unigene1083	gi|225438287|ref|XP_002269415.1|	38.77	276	159	8	1286	489	132	393	2e-30	140
S_Unigene1083	gi|225438287|ref|XP_002269415.1|	38.35	206	124	4	1219	611	154	353	1e-24	121
S_Unigene1085	gi|449439880|ref|XP_004137713.1|	68.82	186	58	2	423	980	44	227	5e-69	268
S_Unigene1086	gi|359481615|ref|XP_002282010.2|	36.02	397	240	13	1214	66	21	397	1e-31	144
S_Unigene1086	gi|359481615|ref|XP_002282010.2|	34.65	329	210	8	1095	124	60	378	3e-27	129
S_Unigene1087	gi|508783230|gb|EOY30486.1|	53.72	309	141	4	1214	294	1	301	9e-90	337
S_Unigene1088	gi|225435997|ref|XP_002273102.1|	62.41	431	150	6	64	1320	582	994	2e-133	482
S_Unigene1089	gi|357157556|ref|XP_003577837.1|	24.54	269	198	9	1250	459	5	242	5e-20	105
S_Unigene1090	gi|508783625|gb|EOY30881.1|	37	454	275	11	489	1817	38	476	3e-54	219
S_Unigene1090	gi|508783625|gb|EOY30881.1|	34.15	287	184	7	376	1221	1	277	5e-20	106
S_Unigene1091	gi|218184655|gb|EEC67082.1|	34.19	351	208	9	1281	298	45	366	2e-26	127
S_Unigene1093	gi|224121382|ref|XP_002318568.1|	42.43	403	223	7	1556	375	302	689	1e-59	237
S_Unigene1094	gi|218199404|gb|EEC81831.1|	33.82	275	170	8	1095	307	96	338	3e-21	109
S_Unigene1094	gi|218199404|gb|EEC81831.1|	31.16	337	219	10	1156	185	76	378	4e-18	99.4
S_Unigene1095	gi|462397965|gb|EMJ03633.1|	31.28	211	138	5	869	258	71	274	9e-11	75.1
S_Unigene1096	gi|449456749|ref|XP_004146111.1|	85.71	231	33	0	1078	386	39	269	8e-112	410
S_Unigene1097	gi|359476556|ref|XP_003631859.1|	38.03	426	234	13	1260	73	1322	1711	3e-39	169
S_Unigene1097	gi|359476556|ref|XP_003631859.1|	37.6	391	240	8	1309	149	1306	1686	6e-36	158
S_Unigene1097	gi|359476556|ref|XP_003631859.1|	40	395	228	11	1187	30	1346	1725	5e-35	155
S_Unigene1098	gi|255578241|ref|XP_002529988.1|	58.78	934	363	15	65	2800	121	1020	0	933
S_Unigene1098	gi|255578241|ref|XP_002529988.1|	56.72	67	28	1	1882	2079	722	788	2e-10	75.5
S_Unigene1099	gi|147832870|emb|CAN75086.1|	57.28	419	168	5	1512	289	383	794	3e-123	449
S_Unigene1100	gi|255554933|ref|XP_002518504.1|	93.55	186	12	0	163	720	1	186	4e-89	335
S_Unigene1100	gi|255554933|ref|XP_002518504.1|	86.21	58	8	0	722	895	187	244	2e-21	110
S_Unigene1101	gi|508724378|gb|EOY16275.1|	79.72	355	70	1	1203	145	291	645	6e-155	553
S_Unigene1102	gi|514750516|ref|XP_004962125.1|	38.18	757	421	20	360	2489	10	708	8e-92	346
S_Unigene1102	gi|514750516|ref|XP_004962125.1|	31.11	479	317	13	848	2245	175	628	6e-31	144
S_Unigene1103	gi|502153203|ref|XP_004509254.1|	49.17	242	117	4	491	1198	56	289	4e-52	212
S_Unigene1103	gi|502153203|ref|XP_004509254.1|	36	150	89	4	430	858	36	176	1e-09	71.6
S_Unigene1104	gi|470111504|ref|XP_004291987.1|	35.23	264	169	5	147	932	1	258	3e-20	106
S_Unigene1105	gi|449431880|ref|XP_004133728.1|	32.33	467	290	11	1892	570	68	507	6e-43	182
S_Unigene1106	gi|502122238|ref|XP_004497647.1|	46.89	964	473	24	190	2964	80	991	0	679
S_Unigene1106	gi|502122238|ref|XP_004497647.1|	38.7	323	198	5	2118	3086	714	1031	3e-28	134
S_Unigene1106	gi|502122238|ref|XP_004497647.1|	33.7	273	170	8	251	1036	100	356	2e-17	98.6
S_Unigene1106	gi|502122238|ref|XP_004497647.1|	31.94	263	179	4	309	1097	119	376	3e-16	94.7
S_Unigene1107	gi|255572130|ref|XP_002527005.1|	33.74	741	460	27	3	2132	474	1164	1e-67	264
S_Unigene1107	gi|255572130|ref|XP_002527005.1|	36.13	191	113	6	674	1219	686	866	1e-11	78.6
S_Unigene1108	gi|225442156|ref|XP_002275541.1|	94.4	232	13	0	1220	525	3	234	6e-118	431
S_Unigene1109	gi|508709515|gb|EOY01412.1|	79.11	316	55	1	73	987	1	316	8e-147	526
S_Unigene1110	gi|359806080|ref|NP_001240928.1|	79.32	324	56	2	1244	306	1	312	8e-140	503
S_Unigene1110	gi|359806080|ref|NP_001240928.1|	44.55	101	48	2	496	218	250	341	2e-10	73.9
S_Unigene1111	gi|502164188|ref|XP_004513076.1|	52.75	91	33	2	701	459	275	365	1e-15	90.9
S_Unigene1111	gi|502164188|ref|XP_004513076.1|	35.64	188	121	6	1255	692	112	271	3e-12	79.7
S_Unigene1112	gi|225442184|ref|XP_002276358.1|	85.88	255	33	2	1063	308	7	261	9e-106	390
S_Unigene1113	gi|356503491|ref|XP_003520541.1|	45.28	265	131	5	830	78	64	314	6e-51	208
S_Unigene1113	gi|356503491|ref|XP_003520541.1|	40.71	140	77	4	424	23	201	332	6e-14	85.5
S_Unigene1114	gi|255568141|ref|XP_002525046.1|	38.71	217	116	8	1022	423	82	278	2e-15	90.1
S_Unigene1115	gi|147832563|emb|CAN66014.1|	65.86	290	96	3	454	1314	1	288	4e-97	362
S_Unigene1116	gi|255546033|ref|XP_002514076.1|	77.11	249	57	2	1014	268	10	250	2e-80	306
S_Unigene1117	gi|225447336|ref|XP_002274263.1|	34.59	370	236	8	1575	484	28	375	1e-25	125
S_Unigene1118	gi|449479419|ref|XP_004155594.1|	29.12	261	182	4	1204	431	191	411	4e-18	100
S_Unigene1119	gi|195635065|gb|ACG37001.1|	41.9	105	61	1	437	123	17	120	3e-08	66.6
S_Unigene1120	gi|224055004|ref|XP_002298400.1|	79.56	274	54	2	1186	371	11	284	3e-118	432
S_Unigene1121	gi|147855747|emb|CAN83439.1|	41.93	353	182	11	1478	489	12	349	5e-46	192
S_Unigene1122	gi|462406153|gb|EMJ11617.1|	41.6	363	211	7	1576	491	684	1026	2e-58	234
S_Unigene1123	gi|460410942|ref|XP_004250874.1|	79.23	260	54	1	1207	428	398	653	2e-109	404
S_Unigene1123	gi|460410942|ref|XP_004250874.1|	81.09	201	38	1	1910	1308	164	363	5e-89	337
S_Unigene1124	gi|460379996|ref|XP_004235744.1|	39.45	725	428	15	4129	1988	673	1377	3e-87	331
S_Unigene1124	gi|460379996|ref|XP_004235744.1|	29.57	372	242	9	4019	2964	709	1058	1e-17	99.8
S_Unigene1124	gi|460379996|ref|XP_004235744.1|	35.75	221	133	7	2709	2074	1140	1348	7e-16	94
S_Unigene1125	gi|224109256|ref|XP_002315139.1|	38.14	215	121	6	1159	551	46	245	3e-20	106
S_Unigene1127	gi|508705736|gb|EOX97632.1|	87.96	216	25	1	798	154	92	307	2e-97	362
S_Unigene1128	gi|462407683|gb|EMJ13017.1|	59.64	441	169	9	126	1421	27	455	2e-140	506
S_Unigene1128	gi|462407683|gb|EMJ13017.1|	47.88	165	79	5	134	607	30	184	2e-33	150
S_Unigene1129	gi|508784621|gb|EOY31877.1|	38.1	357	207	9	185	1213	41	378	6e-38	165
S_Unigene1129	gi|508784621|gb|EOY31877.1|	35.67	328	208	7	124	1098	21	340	6e-30	139
S_Unigene1130	gi|462419268|gb|EMJ23531.1|	43.41	539	278	13	1658	123	17	517	7e-94	351
S_Unigene1130	gi|462419268|gb|EMJ23531.1|	37.55	269	163	7	1219	428	165	424	2e-27	130
S_Unigene1132	gi|255541092|ref|XP_002511610.1|	34.62	234	130	8	974	342	106	314	7e-13	82
S_Unigene1132	gi|255541092|ref|XP_002511610.1|	34.01	147	92	4	669	244	207	346	9e-07	61.6
S_Unigene1133	gi|502167120|ref|XP_004514061.1|	94.12	68	4	0	786	583	269	336	6e-30	138
S_Unigene1134	gi|460395500|ref|XP_004243321.1|	57.83	230	91	4	238	909	81	302	1e-57	230
S_Unigene1134	gi|460395500|ref|XP_004243321.1|	85.71	77	11	0	908	1138	302	378	3e-30	139
S_Unigene1134	gi|460395500|ref|XP_004243321.1|	36.97	165	87	5	104	547	37	182	3e-11	76.6
S_Unigene1135	gi|502117808|ref|XP_004495956.1|	66.32	288	92	3	792	1640	149	429	1e-95	357
S_Unigene1136	gi|225462930|ref|XP_002267401.1|	80.73	192	37	0	777	202	27	218	5e-88	331
S_Unigene1137	gi|508710515|gb|EOY02412.1|	29.7	266	183	5	183	968	62	323	6e-14	85.5
S_Unigene1138	gi|508787322|gb|EOY34578.1|	33.33	357	206	12	245	1219	554	878	9e-29	134
S_Unigene1139	gi|212274303|ref|NP_001130206.1|	34.38	224	129	6	851	234	116	317	2e-14	87
S_Unigene1139	gi|212274303|ref|NP_001130206.1|	40.37	161	88	7	826	368	124	273	4e-12	79.3
S_Unigene1140	gi|225423737|ref|XP_002278479.1|	69.73	479	140	8	4177	2756	5	477	5e-158	566
S_Unigene1140	gi|225423737|ref|XP_002278479.1|	83.53	85	14	0	2096	1842	705	789	5e-31	144
S_Unigene1140	gi|225423737|ref|XP_002278479.1|	40.24	169	101	2	3059	2553	378	544	7e-22	114
S_Unigene1142	gi|508777977|gb|EOY25233.1|	70.04	247	66	1	954	238	1	247	2e-91	343
S_Unigene1143	gi|449440858|ref|XP_004138201.1|	71.36	220	63	1	1071	412	35	251	3e-85	322
S_Unigene1144	gi|224067419|ref|XP_002302483.1|	36.21	301	174	9	64	912	333	611	4e-23	115
S_Unigene1144	gi|224067419|ref|XP_002302483.1|	35.69	269	162	7	188	961	374	627	2e-22	113
S_Unigene1145	gi|508718458|gb|EOY10355.1|	41.2	284	148	7	1666	872	1453	1719	7e-40	172
S_Unigene1146	gi|508705236|gb|EOX97132.1|	77.96	313	69	0	1137	199	166	478	3e-123	449
S_Unigene1147	gi|357435979|ref|XP_003588265.1|	42.63	251	84	9	123	695	71	309	9e-31	141
S_Unigene1148	gi|359479118|ref|XP_002264743.2|	85.71	259	35	2	996	226	48	305	2e-105	389
S_Unigene1149	gi|508716722|gb|EOY08619.1|	59.9	616	239	9	2123	300	155	757	9e-155	554
S_Unigene1150	gi|255558218|ref|XP_002520136.1|	92.88	267	19	0	1120	320	11	277	3e-136	491
S_Unigene1151	gi|348015159|gb|AEP40958.1|	81.01	158	28	1	483	950	11	168	5e-73	281
S_Unigene1153	gi|482552707|gb|EOA16900.1|	41.96	143	81	3	653	1075	206	344	2e-16	94.4
S_Unigene1153	gi|482552707|gb|EOA16900.1|	35.57	149	87	5	693	1112	219	356	5e-07	63.5
S_Unigene1154	gi|508722906|gb|EOY14803.1|	37.89	256	154	7	1218	466	96	342	1e-25	124
S_Unigene1154	gi|508722906|gb|EOY14803.1|	34.36	259	161	8	1255	506	84	329	9e-18	98.2
S_Unigene1155	gi|225452706|ref|XP_002282538.1|	68.27	394	122	6	1391	219	243	630	2e-102	380
S_Unigene1155	gi|225452706|ref|XP_002282538.1|	83.6	189	31	0	1926	1360	65	253	2e-85	323
S_Unigene1156	gi|357131922|ref|XP_003567582.1|	38	808	471	20	64	2397	426	1172	4e-87	329
S_Unigene1156	gi|357131922|ref|XP_003567582.1|	32.46	690	452	17	71	2098	428	1094	9e-48	199
S_Unigene1156	gi|357131922|ref|XP_003567582.1|	29.52	376	233	15	1122	2153	772	1112	7e-18	99.8
S_Unigene1157	gi|462396020|gb|EMJ01819.1|	31.62	389	236	13	1097	21	17	367	1e-21	110
S_Unigene1157	gi|462396020|gb|EMJ01819.1|	35.85	212	123	5	1146	550	1	196	8e-16	91.7
S_Unigene1158	gi|356500864|ref|XP_003519250.1|	97.71	306	7	0	1200	283	1	306	9e-180	636
S_Unigene1159	gi|384236148|gb|AFH74399.1|	85.03	187	26	1	260	814	1	187	4e-83	315
S_Unigene1160	gi|312837043|dbj|BAJ34927.1|	43.48	207	111	5	1154	552	29	226	3e-28	132
S_Unigene1160	gi|312837043|dbj|BAJ34927.1|	45.83	144	75	3	1035	613	68	206	6e-19	102
S_Unigene1161	gi|359494747|ref|XP_002269599.2|	61.26	302	116	5	1232	330	1410	1702	5e-77	295
S_Unigene1163	gi|255574842|ref|XP_002528328.1|	65.49	113	39	0	1094	756	8	120	2e-36	160
S_Unigene1163	gi|255574842|ref|XP_002528328.1|	70.15	67	20	0	817	617	100	166	2e-19	103
S_Unigene1163	gi|255574842|ref|XP_002528328.1|	45.52	134	73	1	597	196	181	302	9e-17	94.7
S_Unigene1163	gi|255574842|ref|XP_002528328.1|	52.31	65	31	0	366	172	410	474	4e-10	72.8
S_Unigene1164	gi|255573038|ref|XP_002527449.1|	61.29	124	48	1	1132	761	1	119	1e-34	154
S_Unigene1164	gi|255573038|ref|XP_002527449.1|	53.54	99	38	5	508	236	211	307	3e-14	86.7
S_Unigene1165	gi|359489456|ref|XP_002274894.2|	64.81	233	82	1	249	947	1	232	7e-68	264
S_Unigene1166	gi|514718931|ref|XP_004954115.1|	56.73	275	115	5	46	858	474	745	2e-70	272
S_Unigene1167	gi|225423607|ref|XP_002274221.1|	39.81	324	191	7	1152	193	112	422	5e-35	155
S_Unigene1169	gi|470144416|ref|XP_004307853.1|	34.67	225	136	8	809	168	74	284	1e-15	90.9
S_Unigene1171	gi|508720253|gb|EOY12150.1|	36.39	327	184	14	913	5	1	298	2e-26	126
S_Unigene1172	gi|225437209|ref|XP_002281655.1|	90.95	232	21	0	976	281	23	254	2e-123	448
S_Unigene1173	gi|470114167|ref|XP_004293288.1|	41.75	285	158	8	1259	429	8	281	2e-33	150
S_Unigene1173	gi|470114167|ref|XP_004293288.1|	35.79	285	170	8	1095	280	63	327	2e-24	120
S_Unigene1173	gi|470114167|ref|XP_004293288.1|	35.36	280	171	7	1159	350	42	312	3e-24	120
S_Unigene1174	gi|359493612|ref|XP_003634635.1|	54.14	362	151	9	1843	803	30	375	2e-68	267
S_Unigene1174	gi|359493612|ref|XP_003634635.1|	53.94	330	139	6	1158	208	259	580	7e-55	222
S_Unigene1175	gi|296090245|emb|CBI40064.3|	79.7	197	40	1	886	296	2	197	9e-77	294
S_Unigene1176	gi|224138040|ref|XP_002326503.1|	70.64	218	63	1	969	319	1	218	4e-67	261
S_Unigene1177	gi|255541462|ref|XP_002511795.1|	81.82	209	38	0	205	831	25	233	5e-93	348
S_Unigene1178	gi|255538576|ref|XP_002510353.1|	40.8	250	140	7	1279	554	189	427	5e-32	145
S_Unigene1179	gi|359491066|ref|XP_002279926.2|	75.33	681	157	4	64	2073	518	1187	0	967
S_Unigene1179	gi|359491066|ref|XP_002279926.2|	77.63	76	17	0	2027	2254	1172	1247	9e-27	129
S_Unigene1180	gi|508779550|gb|EOY26806.1|	81.43	140	26	0	489	908	141	280	8e-55	221
S_Unigene1180	gi|508779550|gb|EOY26806.1|	68.64	118	37	2	67	420	5	119	3e-35	156
S_Unigene1182	gi|508701188|gb|EOX93084.1|	41.28	327	175	11	44	973	299	603	6e-38	165
S_Unigene1182	gi|508701188|gb|EOX93084.1|	31.17	308	202	10	123	1016	325	617	7e-20	105
S_Unigene1183	gi|359484941|ref|XP_002266603.2|	68.15	496	156	4	3809	2328	15	503	3e-164	587
S_Unigene1183	gi|359484941|ref|XP_002266603.2|	74.9	255	63	2	1293	532	865	1116	1e-103	385
S_Unigene1183	gi|359484941|ref|XP_002266603.2|	34.98	203	128	6	2821	2225	344	537	1e-17	100
S_Unigene1183	gi|359484941|ref|XP_002266603.2|	41.28	109	60	3	1549	1235	778	885	3e-09	72
S_Unigene1184	gi|35186998|gb|AAQ84167.1|	83.83	235	38	0	254	958	67	301	7e-115	420
S_Unigene1185	gi|508783776|gb|EOY31032.1|	55.07	276	123	4	1191	367	8	278	7e-58	231
S_Unigene1185	gi|508783776|gb|EOY31032.1|	39.74	151	88	3	761	318	149	294	3e-12	80.1
S_Unigene1186	gi|225443974|ref|XP_002280537.1|	72.69	249	61	3	1087	362	9	256	3e-95	355
S_Unigene1187	gi|297744154|emb|CBI37124.3|	28.7	324	225	9	1086	133	144	450	4e-12	79.3
S_Unigene1187	gi|297744154|emb|CBI37124.3|	41.38	145	81	4	973	551	174	312	8e-11	75.1
S_Unigene1188	gi|357133200|ref|XP_003568215.1|	30.58	363	217	14	371	1354	6	336	1e-16	94.4
S_Unigene1188	gi|357133200|ref|XP_003568215.1|	34.75	282	161	12	493	1269	48	303	7e-13	82
S_Unigene1189	gi|462419531|gb|EMJ23794.1|	34.16	281	160	11	191	958	1	251	2e-14	87
S_Unigene1190	gi|462413323|gb|EMJ18372.1|	39.45	218	110	8	1192	605	361	557	3e-18	99.8
S_Unigene1190	gi|462413323|gb|EMJ18372.1|	40.56	143	85	2	978	550	435	575	6e-13	82
S_Unigene1191	gi|460410717|ref|XP_004250767.1|	28.15	270	187	8	186	974	47	297	1e-11	77.8
S_Unigene1193	gi|297737834|emb|CBI27035.3|	42.81	327	180	7	1563	604	51	343	4e-54	219
S_Unigene1194	gi|462420799|gb|EMJ25062.1|	49.44	178	81	2	846	340	58	235	2e-30	140
S_Unigene1195	gi|470134068|ref|XP_004302878.1|	52.78	72	34	1	613	828	612	681	5e-10	72.4
S_Unigene1196	gi|359473158|ref|XP_002282194.2|	34.45	479	301	12	1651	254	194	651	6e-42	179
S_Unigene1198	gi|224096940|ref|XP_002310794.1|	41.71	187	105	4	550	2	55	234	8e-24	118
S_Unigene1199	gi|462414923|gb|EMJ19660.1|	92.39	184	14	0	818	267	1	184	2e-98	366
S_Unigene1199	gi|462414923|gb|EMJ19660.1|	50	82	41	0	830	585	95	176	1e-17	97.4
S_Unigene1199	gi|462414923|gb|EMJ19660.1|	47.67	86	45	0	518	261	3	88	2e-17	96.7
S_Unigene1200	gi|302141906|emb|CBI19109.3|	38.17	186	114	4	861	307	46	226	1e-15	90.9
S_Unigene1200	gi|302141906|emb|CBI19109.3|	37.11	159	100	2	803	327	63	219	5e-14	85.5
S_Unigene1202	gi|470141646|ref|XP_004306541.1|	60	310	120	3	1183	266	58	361	7e-96	357
S_Unigene1202	gi|470141646|ref|XP_004306541.1|	69.09	55	16	1	1349	1188	1	55	6e-11	75.9
S_Unigene1203	gi|508727793|gb|EOY19690.1|	44.91	795	418	17	2579	255	1	760	1e-145	524
S_Unigene1203	gi|508727793|gb|EOY19690.1|	33.77	305	189	10	1182	307	450	743	2e-20	108
S_Unigene1204	gi|470122740|ref|XP_004297397.1|	33.93	280	176	7	938	126	66	333	1e-20	107
S_Unigene1204	gi|470122740|ref|XP_004297397.1|	32.96	267	175	4	963	175	58	317	2e-18	100
S_Unigene1204	gi|470122740|ref|XP_004297397.1|	35.38	212	123	8	1015	422	41	235	4e-13	82.8
S_Unigene1205	gi|255548481|ref|XP_002515297.1|	96.89	193	6	0	915	337	1	193	4e-97	361
S_Unigene1207	gi|224125704|ref|XP_002329697.1|	96.86	159	5	0	247	723	1	159	4e-62	245
S_Unigene1209	gi|297737432|emb|CBI26633.3|	42.42	231	125	5	1648	980	177	403	4e-33	149
S_Unigene1210	gi|186909179|gb|ACC94196.1|	38.1	147	86	4	287	712	17	154	7e-11	75.1
S_Unigene1211	gi|225455904|ref|XP_002275968.1|	66.41	262	87	2	1309	527	132	391	2e-81	310
S_Unigene1213	gi|470118702|ref|XP_004295461.1|	34.93	146	92	3	1162	734	651	790	3e-08	66.6
S_Unigene1214	gi|255566325|ref|XP_002524149.1|	76.42	318	75	0	1146	193	26	343	2e-145	522
S_Unigene1215	gi|255578147|ref|XP_002529943.1|	49.37	399	198	4	1507	323	439	823	2e-88	334
S_Unigene1215	gi|255578147|ref|XP_002529943.1|	40.86	394	202	10	2564	1476	90	449	1e-52	215
S_Unigene1215	gi|255578147|ref|XP_002529943.1|	37.77	323	182	8	2748	1837	29	329	9e-33	149
S_Unigene1215	gi|255578147|ref|XP_002529943.1|	35.6	323	184	9	2794	1898	14	309	3e-27	130
S_Unigene1216	gi|76786311|gb|ABA54917.1|	60	335	128	2	15	1001	4	331	1e-117	429
S_Unigene1217	gi|225445216|ref|XP_002284354.1|	84.64	267	39	3	182	976	1	265	1e-117	429
S_Unigene1218	gi|225465451|ref|XP_002266369.1|	72.56	277	71	3	1034	219	1	273	3e-104	385
S_Unigene1219	gi|460367882|ref|XP_004229799.1|	29.57	345	237	7	26	1042	930	1261	1e-17	97.4
S_Unigene1219	gi|460367882|ref|XP_004229799.1|	30.99	284	189	8	81	911	948	1217	2e-13	84
S_Unigene1220	gi|15234564|ref|NP_195409.1|	81.61	174	32	0	314	835	57	230	1e-75	290
S_Unigene1221	gi|356568409|ref|XP_003552403.1|	91.53	59	5	0	308	484	25	83	1e-25	124
S_Unigene1221	gi|356568409|ref|XP_003552403.1|	46.43	168	72	5	247	696	5	153	2e-22	113
S_Unigene1222	gi|462401049|gb|EMJ06606.1|	68.98	245	72	3	245	967	86	325	3e-74	285
S_Unigene1223	gi|147777645|emb|CAN64807.1|	64.63	229	76	3	1006	335	54	281	1e-73	283
S_Unigene1224	gi|297735173|emb|CBI17535.3|	85.19	270	40	1	1739	930	1	269	1e-108	400
S_Unigene1225	gi|357111020|ref|XP_003557313.1|	76.81	69	16	0	908	702	58	126	1e-22	114
S_Unigene1226	gi|332629595|dbj|BAK22529.1|	84.32	287	45	0	92	952	1	287	4e-141	507
S_Unigene1227	gi|225434698|ref|XP_002280897.1|	40.11	359	200	10	1034	3	13	348	2e-38	166
S_Unigene1227	gi|225434698|ref|XP_002280897.1|	34.83	356	213	11	1071	61	1	329	9e-30	137
S_Unigene1227	gi|225434698|ref|XP_002280897.1|	40	270	155	6	973	185	33	291	9e-27	127
S_Unigene1228	gi|255561659|ref|XP_002521839.1|	36.41	217	138	3	451	1101	403	614	1e-17	97.4
S_Unigene1228	gi|255561659|ref|XP_002521839.1|	30.57	193	105	4	451	942	254	443	2e-07	63.5
S_Unigene1229	gi|225443956|ref|XP_002272405.1|	71.21	389	107	2	1344	193	287	669	1e-152	546
S_Unigene1230	gi|255557703|ref|XP_002519881.1|	75.44	228	56	0	331	1014	67	294	2e-91	342
S_Unigene1231	gi|470134534|ref|XP_004303103.1|	48.66	298	140	10	944	90	14	286	3e-59	235
S_Unigene1232	gi|508776887|gb|EOY24143.1|	40	270	155	7	124	912	29	284	7e-30	138
S_Unigene1232	gi|508776887|gb|EOY24143.1|	51.05	143	69	3	429	854	127	265	3e-22	113
S_Unigene1234	gi|460414467|ref|XP_004252592.1|	33.8	287	172	12	1028	222	22	289	6e-24	118
S_Unigene1235	gi|462397246|gb|EMJ03045.1|	95.95	148	6	0	697	254	1	148	5e-80	304
S_Unigene1236	gi|225456459|ref|XP_002284444.1|	38.4	375	205	17	1082	36	1	343	2e-36	160
S_Unigene1236	gi|225456459|ref|XP_002284444.1|	38.17	317	183	12	978	67	35	333	4e-30	139
S_Unigene1237	gi|224098421|ref|XP_002311168.1|	90.71	140	13	0	1034	615	10	149	6e-54	218
S_Unigene1237	gi|224098421|ref|XP_002311168.1|	85.57	97	14	0	616	326	149	245	6e-40	171
S_Unigene1238	gi|148887785|gb|ABR15468.1|	38.63	233	142	5	416	1111	6	232	6e-21	108
S_Unigene1238	gi|148887785|gb|ABR15468.1|	41.81	232	128	9	495	1169	32	251	5e-15	89
S_Unigene1239	gi|462399142|gb|EMJ04810.1|	33.19	238	132	9	634	2	7	214	1e-10	74.3
S_Unigene1240	gi|357134323|ref|XP_003568767.1|	32.95	261	165	6	975	223	35	281	2e-14	87
S_Unigene1240	gi|357134323|ref|XP_003568767.1|	37.57	181	113	3	670	128	135	312	8e-10	71.6
S_Unigene1241	gi|508776958|gb|EOY24214.1|	53.31	242	95	4	1101	430	22	263	3e-40	172
S_Unigene1242	gi|225446643|ref|XP_002281166.1|	89.56	249	26	0	119	865	121	369	2e-123	448
S_Unigene1243	gi|462400869|gb|EMJ06426.1|	86.41	184	25	0	906	355	184	367	1e-88	334
S_Unigene1243	gi|462400869|gb|EMJ06426.1|	80.38	158	31	1	1348	875	37	191	4e-72	279
S_Unigene1244	gi|514735109|ref|XP_004958079.1|	61.54	429	165	3	368	1654	55	480	2e-137	496
S_Unigene1244	gi|514735109|ref|XP_004958079.1|	34.34	198	113	6	282	824	27	204	4e-12	80.1
S_Unigene1245	gi|508706431|gb|EOX98327.1|	78	150	28	1	1138	704	16	165	2e-61	242
S_Unigene1246	gi|508783989|gb|EOY31245.1|	64.98	297	104	3	112	1002	1	290	8e-109	400
S_Unigene1247	gi|225433656|ref|XP_002265211.1|	31.15	305	174	11	812	6	86	352	6e-19	102
S_Unigene1248	gi|297739973|emb|CBI30155.3|	61.48	122	47	1	179	544	18	135	6e-29	135
S_Unigene1249	gi|359494617|ref|XP_002265730.2|	37.62	537	311	12	1541	3	23	527	3e-53	216
S_Unigene1249	gi|359494617|ref|XP_002265730.2|	28.32	392	277	7	1297	134	104	484	2e-17	97.8
S_Unigene1250	gi|225436851|ref|XP_002271734.1|	40.96	271	144	7	1315	551	184	438	1e-33	150
S_Unigene1250	gi|225436851|ref|XP_002271734.1|	34.33	335	204	13	1380	424	162	480	2e-22	113
S_Unigene1250	gi|225436851|ref|XP_002271734.1|	35.29	221	135	9	1079	441	265	474	3e-18	100
S_Unigene1252	gi|195615008|gb|ACG29334.1|	73.13	469	118	4	1630	248	139	597	0	651
S_Unigene1252	gi|195615008|gb|ACG29334.1|	42	100	58	1	660	361	462	560	5e-09	69.7
S_Unigene1253	gi|359482803|ref|XP_003632843.1|	51	349	158	9	1375	368	846	1177	2e-68	266
S_Unigene1253	gi|359482803|ref|XP_003632843.1|	82.35	119	17	1	1715	1371	729	847	5e-45	189
S_Unigene1254	gi|242047976|ref|XP_002461734.1|	90.83	240	22	0	959	240	34	273	2e-123	449
S_Unigene1255	gi|225429462|ref|XP_002278761.1|	73.31	236	59	3	1795	1100	83	315	9e-88	331
S_Unigene1257	gi|356519050|ref|XP_003528187.1|	84.68	222	34	0	199	864	1	222	4e-98	365
S_Unigene1259	gi|508712304|gb|EOY04201.1|	72.84	232	60	4	972	286	1	223	4e-86	325
S_Unigene1260	gi|147819723|emb|CAN71481.1|	36	225	127	5	929	306	21	228	3e-19	102
S_Unigene1260	gi|147819723|emb|CAN71481.1|	38.5	200	115	7	942	367	17	208	3e-16	92.8
S_Unigene1261	gi|297740356|emb|CBI30538.3|	69.09	317	94	4	1058	120	106	405	1e-108	400
S_Unigene1262	gi|508702473|gb|EOX94369.1|	80.79	177	33	1	899	372	58	234	2e-76	293
S_Unigene1263	gi|116789657|gb|ABK25331.1|	42.36	144	77	3	179	592	34	171	1e-12	80.9
S_Unigene1264	gi|359485791|ref|XP_002275686.2|	77.97	286	63	0	2	859	12	297	5e-122	444
S_Unigene1265	gi|225432120|ref|XP_002263820.1|	95.56	90	4	0	1431	1700	1	90	1e-41	178
S_Unigene1266	gi|225425754|ref|XP_002276889.1|	77.85	289	61	7	1181	324	1	285	3e-120	439
S_Unigene1267	gi|225444663|ref|XP_002277157.1|	43.87	269	132	7	1002	253	1	266	2e-40	172
S_Unigene1268	gi|255544598|ref|XP_002513360.1|	37.66	154	94	2	391	846	94	244	7e-13	81.6
S_Unigene1269	gi|61696685|gb|AAX53103.1|	88.79	223	24	1	948	283	1	223	8e-99	367
S_Unigene1270	gi|116789207|gb|ABK25159.1|	39.68	126	74	4	1248	877	220	341	2e-15	91.7
S_Unigene1271	gi|462402953|gb|EMJ08510.1|	37.41	270	163	6	306	1097	80	339	1e-29	137
S_Unigene1272	gi|1346882|sp|P49293.1|PSY_CUCME	36.42	346	207	9	1367	369	60	388	6e-35	155
S_Unigene1272	gi|1346882|sp|P49293.1|PSY_CUCME	34.62	338	203	9	1285	326	87	402	9e-25	121
S_Unigene1273	gi|225427488|ref|XP_002263208.1|	38.92	167	92	4	631	161	138	292	4e-18	99
S_Unigene1274	gi|255568687|ref|XP_002525315.1|	46.51	372	155	12	1359	376	217	541	6e-60	238
S_Unigene1274	gi|255568687|ref|XP_002525315.1|	43.98	216	120	4	1072	428	312	523	2e-26	127
S_Unigene1274	gi|255568687|ref|XP_002525315.1|	41.46	205	116	5	1097	495	304	501	2e-22	114
S_Unigene1275	gi|357150127|ref|XP_003575351.1|	75	36	9	0	446	553	51	86	5e-08	65.5
S_Unigene1276	gi|225433215|ref|XP_002285392.1|	90.96	166	15	1	186	683	50	214	2e-82	312
S_Unigene1277	gi|449448620|ref|XP_004142064.1|	90.04	241	24	0	869	147	86	326	9e-122	443
S_Unigene1278	gi|225456018|ref|XP_002279561.1|	72.02	361	101	2	1428	346	62	420	3e-143	515
S_Unigene1279	gi|242042539|ref|XP_002468664.1|	43.98	432	223	11	1241	3	33	437	5e-70	271
S_Unigene1280	gi|508722625|gb|EOY14522.1|	33.55	155	93	5	331	765	62	204	2e-07	63.5
S_Unigene1281	gi|462414754|gb|EMJ19491.1|	52.74	201	92	3	925	332	1	195	5e-49	201
S_Unigene1282	gi|508780919|gb|EOY28175.1|	77.49	231	51	1	949	260	1	231	5e-83	314
S_Unigene1283	gi|17402589|dbj|BAB78715.1|	51.04	431	189	9	1461	235	406	814	1e-81	310
S_Unigene1284	gi|508712060|gb|EOY03957.1|	49.09	220	110	4	838	185	60	267	1e-39	170
S_Unigene1285	gi|255573206|ref|XP_002527532.1|	58.16	98	41	1	1052	759	9	105	2e-26	126
S_Unigene1286	gi|242042638|ref|XP_002459190.1|	55.33	394	163	8	1450	308	82	458	4e-100	372
S_Unigene1286	gi|242042638|ref|XP_002459190.1|	37.1	283	158	9	1035	247	220	478	3e-25	123
S_Unigene1287	gi|148907710|gb|ABR16983.1|	55.56	207	54	4	254	760	16	219	1e-50	207
S_Unigene1288	gi|225425118|ref|XP_002275179.1|	33.46	266	170	6	184	960	35	289	1e-16	94.4
S_Unigene1288	gi|225425118|ref|XP_002275179.1|	36.01	286	166	12	126	932	16	280	2e-08	67
S_Unigene1289	gi|225432728|ref|XP_002282919.1|	47.04	742	376	13	2299	125	6	725	3e-161	576
S_Unigene1289	gi|225432728|ref|XP_002282919.1|	33.23	328	215	7	1035	64	426	745	2e-24	121
S_Unigene1289	gi|225432728|ref|XP_002282919.1|	33.53	334	211	10	974	6	446	764	9e-21	109
S_Unigene1290	gi|225426485|ref|XP_002277144.1|	35.2	196	119	2	710	147	61	253	8e-14	84.7
S_Unigene1291	gi|13160653|gb|AAK13318.1|AF290958_1	37.61	351	213	6	1036	2	73	412	3e-39	169
S_Unigene1291	gi|13160653|gb|AAK13318.1|AF290958_1	36.5	337	201	7	975	4	93	408	3e-31	142
S_Unigene1292	gi|297742930|emb|CBI35797.3|	95.9	244	9	1	107	835	50	293	1e-127	462
S_Unigene1293	gi|508706962|gb|EOX98858.1|	49.77	440	203	10	1563	298	331	749	2e-77	296
S_Unigene1293	gi|508706962|gb|EOX98858.1|	35.37	294	158	10	1031	246	509	766	5e-24	119
S_Unigene1293	gi|508706962|gb|EOX98858.1|	33.33	279	170	7	973	185	528	786	4e-21	109
S_Unigene1294	gi|147789556|emb|CAN60849.1|	39.45	218	130	6	944	297	1	201	5e-25	122
S_Unigene1295	gi|225430523|ref|XP_002285572.1|	80.81	99	19	0	1041	745	1	99	1e-38	167
S_Unigene1296	gi|225465809|ref|XP_002262773.1|	94.44	180	10	0	1013	474	10	189	6e-99	367
S_Unigene1297	gi|297809153|ref|XP_002872460.1|	75	320	80	0	36	995	1	320	2e-135	488
S_Unigene1298	gi|297793649|ref|XP_002864709.1|	42.18	211	118	6	248	868	8	211	2e-23	116
S_Unigene1299	gi|225464852|ref|XP_002271772.1|	95.89	146	6	0	171	608	1	146	4e-74	285
S_Unigene1300	gi|359496253|ref|XP_003635192.1|	28.99	169	98	6	89	529	41	187	6e-07	62
S_Unigene1301	gi|357435975|ref|XP_003588263.1|	65.37	283	90	4	233	1057	94	351	1e-75	290
S_Unigene1302	gi|225448570|ref|XP_002273943.1|	40.45	220	123	5	1123	488	307	515	8e-23	114
S_Unigene1302	gi|225448570|ref|XP_002273943.1|	34.82	224	137	5	1047	403	332	543	8e-17	94.7
S_Unigene1303	gi|224365621|ref|YP_002608349.1|	49.7	167	68	7	1822	1370	3	153	2e-22	114
S_Unigene1303	gi|224365621|ref|YP_002608349.1|	52.27	88	36	2	1784	1539	16	98	3e-12	80.9
S_Unigene1304	gi|147783581|emb|CAN68007.1|	43.9	123	68	3	967	602	274	393	1e-11	77.8
S_Unigene1305	gi|194697348|gb|ACF82758.1|	31.15	260	170	7	844	92	36	278	4e-15	89
S_Unigene1306	gi|242093642|ref|XP_002437311.1|	48.98	147	65	6	3	413	245	379	1e-20	107
S_Unigene1306	gi|242093642|ref|XP_002437311.1|	44.63	121	67	2	124	486	285	403	3e-16	92.8
S_Unigene1306	gi|242093642|ref|XP_002437311.1|	32.19	146	94	6	128	550	291	424	7e-07	61.6
S_Unigene1307	gi|255554367|ref|XP_002518223.1|	60.7	201	79	1	609	1211	73	272	9e-54	217
S_Unigene1307	gi|255554367|ref|XP_002518223.1|	59.38	64	26	1	410	601	8	70	2e-12	80.5
S_Unigene1307	gi|255554367|ref|XP_002518223.1|	39.29	168	98	5	645	1136	399	559	3e-11	76.6
S_Unigene1307	gi|255554367|ref|XP_002518223.1|	33.66	202	131	8	624	1220	175	340	6e-11	75.5
S_Unigene1308	gi|462419285|gb|EMJ23548.1|	47.94	194	98	2	1903	1331	32	222	3e-39	170
S_Unigene1309	gi|356572417|ref|XP_003554365.1|	70.92	196	56	2	750	166	36	228	8e-80	303
S_Unigene1310	gi|255572164|ref|XP_002527022.1|	34.6	315	159	14	2	805	97	399	3e-17	95.9
S_Unigene1311	gi|60265524|gb|AAX15920.1|	82.3	243	40	2	184	903	1	242	9e-108	396
S_Unigene1312	gi|224127037|ref|XP_002319991.1|	86.34	205	28	0	140	754	1	205	1e-95	356
S_Unigene1313	gi|295311693|ref|YP_003587344.1|	86.54	327	44	1	1042	62	220	545	4e-140	506
S_Unigene1313	gi|295311693|ref|YP_003587344.1|	98.63	146	2	0	1460	1023	81	226	2e-76	294
S_Unigene1313	gi|295311693|ref|YP_003587344.1|	91.03	78	7	0	2514	2281	1	78	1e-31	145
S_Unigene1313	gi|295311693|ref|YP_003587344.1|	47.13	87	40	3	243	1	486	565	3e-09	71.2
S_Unigene1314	gi|225449106|ref|XP_002276752.1|	75.53	282	65	2	753	1586	1	282	1e-90	340
S_Unigene1315	gi|462408530|gb|EMJ13864.1|	37.95	224	126	6	192	824	103	312	3e-20	106
S_Unigene1315	gi|462408530|gb|EMJ13864.1|	30.43	230	151	5	190	852	102	321	2e-09	70.5
S_Unigene1316	gi|255581426|ref|XP_002531521.1|	67.73	220	58	3	1026	406	2	221	2e-73	282
S_Unigene1317	gi|460370395|ref|XP_004231038.1|	34.88	324	179	10	1003	128	57	363	4e-27	129
S_Unigene1317	gi|460370395|ref|XP_004231038.1|	35.44	158	91	5	608	168	206	350	9e-11	74.7
S_Unigene1318	gi|255578581|ref|XP_002530152.1|	84.19	253	34	5	130	870	15	266	7e-109	400
S_Unigene1319	gi|225464803|ref|XP_002268503.1|	27.07	410	293	9	1673	462	273	660	1e-25	125
S_Unigene1320	gi|359486986|ref|XP_002268158.2|	86.24	189	26	0	873	307	1	189	1e-93	349
S_Unigene1321	gi|508701092|gb|EOX92988.1|	41.28	218	112	5	430	1035	21	219	3e-25	122
S_Unigene1321	gi|508701092|gb|EOX92988.1|	39.61	207	116	6	381	974	5	199	6e-20	105
S_Unigene1322	gi|357493309|ref|XP_003616943.1|	53.25	154	71	1	1065	607	1	154	4e-32	145
S_Unigene1324	gi|116782525|gb|ABK22540.1|	92.89	197	14	0	147	737	1	197	1e-100	373
S_Unigene1325	gi|475565616|gb|EMT14836.1|	40.97	227	131	4	855	184	15	232	3e-39	169
S_Unigene1326	gi|224074707|ref|XP_002304434.1|	98.46	130	2	0	1024	635	1	130	1e-65	257
S_Unigene1327	gi|225429534|ref|XP_002279109.1|	77.5	200	45	1	135	734	1	193	6e-65	254
S_Unigene1328	gi|12229948|sp|Q9XG77.1|PSA6_TOBAC	91.06	246	22	0	949	212	1	246	9e-127	459
S_Unigene1329	gi|514747336|ref|XP_004961342.1|	75.42	297	73	1	1233	343	1	296	8e-119	434
S_Unigene1330	gi|356545580|ref|XP_003541217.1|	56.67	120	51	3	22	378	39	155	3e-22	112
S_Unigene1330	gi|356545580|ref|XP_003541217.1|	40.3	134	72	4	3	380	33	156	6e-11	75.1
S_Unigene1331	gi|225433489|ref|XP_002264895.1|	82.28	79	14	0	844	608	45	123	9e-29	134
S_Unigene1332	gi|116792673|gb|ABK26453.1|	62.82	156	58	0	316	783	83	238	3e-49	202
S_Unigene1333	gi|356553533|ref|XP_003545109.1|	77.52	218	49	0	916	263	123	340	4e-81	308
S_Unigene1334	gi|470148517|ref|XP_004309805.1|	35.2	321	187	10	246	1145	14	309	2e-25	124
S_Unigene1334	gi|470148517|ref|XP_004309805.1|	35	220	127	7	307	918	34	234	3e-16	93.2
S_Unigene1335	gi|224090181|ref|XP_002308949.1|	40.56	143	80	4	843	430	46	181	6e-12	78.6
S_Unigene1336	gi|225427923|ref|XP_002275216.1|	74.9	243	59	2	75	797	1	243	6e-86	324
S_Unigene1337	gi|350538955|ref|NP_001234111.1|	70	140	42	0	989	570	1	140	1e-51	209
S_Unigene1339	gi|449445469|ref|XP_004140495.1|	33.33	219	138	5	1062	430	39	243	2e-10	73.9
S_Unigene1340	gi|357475211|ref|XP_003607891.1|	77.58	165	35	2	963	475	13	173	1e-69	270
S_Unigene1341	gi|462415293|gb|EMJ20030.1|	84.05	232	37	0	975	280	25	256	1e-84	320
S_Unigene1342	gi|527188984|gb|EPS60829.1|	71.65	127	36	1	1495	1875	226	351	6e-49	202
S_Unigene1343	gi|224074217|ref|XP_002304305.1|	97.04	203	6	0	884	276	1	203	3e-107	394
S_Unigene1344	gi|225438615|ref|XP_002281012.1|	30.69	277	177	9	972	187	11	268	2e-18	100
S_Unigene1344	gi|225438615|ref|XP_002281012.1|	34.45	209	131	5	853	245	50	249	2e-13	83.2
S_Unigene1345	gi|225453656|ref|XP_002268289.1|	91.33	196	17	0	864	277	27	222	1e-101	376
S_Unigene1346	gi|508775908|gb|EOY23164.1|	71.5	214	61	1	940	299	4	216	5e-56	224
S_Unigene1347	gi|508725800|gb|EOY17697.1|	43.06	216	121	3	912	271	377	587	4e-41	175
S_Unigene1347	gi|508725800|gb|EOY17697.1|	76.47	68	16	0	1172	969	291	358	9e-22	111
S_Unigene1348	gi|224059600|ref|XP_002299927.1|	74.72	269	65	3	139	936	118	382	3e-102	379
S_Unigene1349	gi|302143802|emb|CBI22663.3|	82.65	219	35	2	188	835	3	220	1e-102	379
S_Unigene1351	gi|225462068|ref|XP_002269877.1|	53.46	376	161	6	1166	81	376	745	8e-100	370
S_Unigene1352	gi|147776498|emb|CAN71889.1|	50.57	441	214	6	130	1440	5	436	3e-100	372
S_Unigene1353	gi|357137758|ref|XP_003570466.1|	38.36	146	90	2	729	292	114	257	1e-11	77.4
S_Unigene1354	gi|38232568|gb|AAR15081.1|	73.93	234	53	3	133	810	1	231	4e-66	258
S_Unigene1355	gi|359478613|ref|XP_003632145.1|	63.39	254	93	0	900	139	283	536	6e-88	330
S_Unigene1355	gi|359478613|ref|XP_003632145.1|	54.47	257	108	2	900	157	24	280	1e-67	263
S_Unigene1356	gi|3582779|gb|AAC69180.1|	50.96	261	128	3	1213	431	266	523	7e-46	191
S_Unigene1356	gi|3582779|gb|AAC69180.1|	39.05	210	120	4	975	370	345	543	6e-22	112
S_Unigene1357	gi|399525614|gb|AFP44118.1|	90.75	173	16	0	971	453	1	173	3e-79	302
S_Unigene1358	gi|255548323|ref|XP_002515218.1|	92.96	398	28	0	1232	2425	12	409	0	773
S_Unigene1359	gi|462420806|gb|EMJ25069.1|	83.33	204	34	0	146	757	30	233	5e-98	364
S_Unigene1360	gi|527200977|gb|EPS68234.1|	73.43	143	38	3	124	552	9	141	2e-41	176
S_Unigene1361	gi|508721349|gb|EOY13246.1|	92.22	167	13	1	87	587	40	204	1e-81	310
S_Unigene1362	gi|460373854|ref|XP_004232728.1|	36.36	198	126	3	776	183	66	260	3e-16	92.8
S_Unigene1363	gi|508713892|gb|EOY05789.1|	84.66	189	29	0	893	327	1	189	2e-92	345
S_Unigene1364	gi|148910743|gb|ABR18438.1|	39.9	208	117	5	1029	430	319	515	1e-23	117
S_Unigene1364	gi|148910743|gb|ABR18438.1|	35.68	227	124	8	983	369	334	535	1e-18	100
S_Unigene1364	gi|148910743|gb|ABR18438.1|	36.28	226	123	8	949	335	345	546	1e-15	90.9
S_Unigene1365	gi|359478764|ref|XP_002278599.2|	57.59	224	95	2	945	274	18	230	2e-53	217
S_Unigene1366	gi|462418868|gb|EMJ23131.1|	33.02	215	128	5	430	1026	1021	1215	5e-17	95.1
S_Unigene1366	gi|462418868|gb|EMJ23131.1|	32.52	326	197	13	5	913	881	1178	9e-14	84.3
S_Unigene1366	gi|462418868|gb|EMJ23131.1|	30.88	272	179	8	186	974	941	1198	3e-13	82.8
S_Unigene1367	gi|225461038|ref|XP_002281399.1|	93.55	186	12	0	854	297	1	186	3e-95	355
S_Unigene1368	gi|475449205|gb|EMT01651.1|	35.93	231	135	8	105	758	461	674	7e-20	104
S_Unigene1369	gi|356558107|ref|XP_003547349.1|	49.38	81	41	1	487	245	1014	1093	1e-09	70.9
S_Unigene1370	gi|224114191|ref|XP_002332423.1|	40.95	210	117	5	1023	415	247	446	1e-21	110
S_Unigene1370	gi|224114191|ref|XP_002332423.1|	40.49	163	90	5	1004	537	253	406	5e-15	88.6
S_Unigene1371	gi|225438712|ref|XP_002282478.1|	68.38	117	37	0	769	419	87	203	1e-42	180
S_Unigene1372	gi|30681471|ref|NP_850015.1|	78.65	178	38	1	777	244	1	177	9e-68	263
S_Unigene1373	gi|225427716|ref|XP_002265086.1|	69.09	453	139	2	2919	1564	4	454	2e-175	623
S_Unigene1373	gi|225427716|ref|XP_002265086.1|	74.74	380	96	1	1799	660	377	755	6e-145	522
S_Unigene1373	gi|225427716|ref|XP_002265086.1|	92.31	52	4	0	613	458	771	822	3e-19	104
S_Unigene1374	gi|225451491|ref|XP_002271350.1|	34.67	274	165	8	135	914	5	260	2e-22	112
S_Unigene1374	gi|225451491|ref|XP_002271350.1|	32.56	215	135	6	236	850	38	239	1e-12	80.5
S_Unigene1375	gi|296084464|emb|CBI25023.3|	49.43	87	41	2	852	601	59	141	2e-07	63.2
S_Unigene1376	gi|356532293|ref|XP_003534708.1|	42.11	209	114	5	503	1108	111	310	2e-25	123
S_Unigene1376	gi|356532293|ref|XP_003534708.1|	38.22	191	113	6	430	987	87	270	8e-15	88.2
S_Unigene1376	gi|356532293|ref|XP_003534708.1|	44.88	127	64	4	552	914	127	246	1e-09	71.2
S_Unigene1377	gi|508703525|gb|EOX95421.1|	31.34	268	178	7	1154	369	588	844	4e-16	92.4
S_Unigene1377	gi|508703525|gb|EOX95421.1|	38.41	151	85	3	913	485	666	806	5e-14	85.5
S_Unigene1379	gi|225424823|ref|XP_002268171.1|	36.52	230	132	8	968	321	402	610	3e-16	92.8
S_Unigene1379	gi|225424823|ref|XP_002268171.1|	34.8	204	124	8	1015	431	379	574	9e-12	77.8
S_Unigene1380	gi|449453361|ref|XP_004144426.1|	87.76	245	30	1	962	228	67	309	7e-107	393
S_Unigene1381	gi|514812720|ref|XP_004981150.1|	43.42	152	85	3	277	729	37	185	2e-18	100
S_Unigene1381	gi|514812720|ref|XP_004981150.1|	38.06	134	75	4	188	565	8	131	7e-09	68.2
S_Unigene1382	gi|147866320|emb|CAN82032.1|	36.45	310	193	6	56	973	49	349	6e-27	128
S_Unigene1382	gi|147866320|emb|CAN82032.1|	36.18	199	124	5	429	1016	171	363	1e-14	87
S_Unigene1383	gi|255548686|ref|XP_002515399.1|	83.14	172	26	1	904	398	9	180	1e-70	273
S_Unigene1384	gi|462395012|gb|EMJ00811.1|	34.25	435	261	12	1266	37	4	423	1e-34	154
S_Unigene1385	gi|225440262|ref|XP_002284022.1|	93.8	1065	66	1	771	3965	208	1271	0	1847
S_Unigene1386	gi|482561483|gb|EOA25674.1|	46.91	81	42	2	584	345	8	86	2e-08	67
S_Unigene1387	gi|508727417|gb|EOY19314.1|	37.04	324	195	8	4	948	237	546	1e-28	134
S_Unigene1387	gi|508727417|gb|EOY19314.1|	37.17	269	162	6	99	884	268	525	1e-22	114
S_Unigene1388	gi|449451415|ref|XP_004143457.1|	83.03	218	37	0	66	719	9	226	9e-99	366
S_Unigene1389	gi|359479376|ref|XP_002274822.2|	62.19	201	72	3	851	261	283	482	6e-58	231
S_Unigene1391	gi|462395827|gb|EMJ01626.1|	69.79	288	82	1	1061	213	4	291	6e-77	294
S_Unigene1393	gi|147799889|emb|CAN77321.1|	66.67	372	124	2	1296	181	214	572	4e-146	525
S_Unigene1393	gi|147799889|emb|CAN77321.1|	41.11	270	158	2	1299	493	53	321	8e-60	238
S_Unigene1393	gi|147799889|emb|CAN77321.1|	70.71	140	41	0	1778	1359	54	193	6e-50	206
S_Unigene1393	gi|147799889|emb|CAN77321.1|	45.96	161	86	2	972	493	2	161	1e-33	151
S_Unigene1393	gi|147799889|emb|CAN77321.1|	46.43	140	74	2	1775	1359	215	353	7e-29	135
S_Unigene1393	gi|147799889|emb|CAN77321.1|	41.09	129	74	4	1814	1434	363	489	6e-18	99.8
S_Unigene1393	gi|147799889|emb|CAN77321.1|	59.57	47	19	0	1896	1756	15	61	8e-07	62.8
S_Unigene1394	gi|359487636|ref|XP_002279490.2|	31.45	283	174	8	806	18	1	275	2e-14	86.3
S_Unigene1394	gi|359487636|ref|XP_002279490.2|	50.57	87	37	3	321	79	176	255	2e-07	63.2
S_Unigene1395	gi|462420717|gb|EMJ24980.1|	71.91	235	66	0	977	273	2	236	2e-96	359
S_Unigene1396	gi|224124100|ref|XP_002319245.1|	52.84	176	80	6	914	396	1	162	1e-30	140
S_Unigene1397	gi|508706598|gb|EOX98494.1|	35.2	196	115	7	853	302	53	233	2e-14	86.7
S_Unigene1397	gi|508706598|gb|EOX98494.1|	90.91	33	3	0	1011	913	1	33	7e-09	68.6
S_Unigene1398	gi|224120234|ref|XP_002318279.1|	34.29	210	129	6	127	729	8	206	1e-17	97.1
S_Unigene1400	gi|290985427|ref|XP_002675427.1|	36.02	186	117	4	1581	1030	11	194	5e-14	87
S_Unigene1400	gi|290985427|ref|XP_002675427.1|	34.92	189	122	4	1593	1030	129	314	2e-13	84.7
S_Unigene1400	gi|290985427|ref|XP_002675427.1|	34.83	178	115	2	1560	1030	43	218	3e-13	84.3
S_Unigene1400	gi|290985427|ref|XP_002675427.1|	35.23	176	113	3	1554	1030	93	266	4e-13	84
S_Unigene1400	gi|290985427|ref|XP_002675427.1|	34.1	173	113	4	1545	1030	1	170	2e-10	75.1
S_Unigene1400	gi|290985427|ref|XP_002675427.1|	35.95	153	98	0	1560	1102	163	315	2e-10	75.1
S_Unigene1401	gi|225433658|ref|XP_002265251.1|	59.63	161	65	1	661	179	73	227	3e-45	188
S_Unigene1402	gi|225431948|ref|XP_002277818.1|	32.58	267	150	8	825	115	1	234	5e-19	101
S_Unigene1403	gi|255543885|ref|XP_002513005.1|	98.79	165	2	0	80	574	1	165	7e-55	221
S_Unigene1404	gi|255587124|ref|XP_002534147.1|	67.9	271	85	2	364	1170	109	376	3e-101	375
S_Unigene1404	gi|255587124|ref|XP_002534147.1|	63.75	80	29	0	111	350	25	104	4e-19	102
S_Unigene1405	gi|508706658|gb|EOX98554.1|	64.51	293	104	2	2517	1639	3	293	4e-101	376
S_Unigene1405	gi|508706658|gb|EOX98554.1|	67.71	223	69	2	1759	1100	254	472	2e-77	297
S_Unigene1405	gi|508706658|gb|EOX98554.1|	35.12	205	131	3	853	245	585	784	6e-13	83.6
S_Unigene1405	gi|508706658|gb|EOX98554.1|	29.81	161	113	4	2469	1987	150	295	1e-08	68.9
S_Unigene1406	gi|470103789|ref|XP_004288312.1|	34.44	151	89	4	425	3	222	361	5e-08	65.5
S_Unigene1407	gi|508713524|gb|EOY05421.1|	33.81	278	173	8	933	133	10	271	2e-17	96.7
S_Unigene1408	gi|508705054|gb|EOX96950.1|	91.84	539	44	0	3771	2155	1	539	0	931
S_Unigene1408	gi|508705054|gb|EOX96950.1|	85.38	513	75	2	2156	618	539	1049	0	862
S_Unigene1408	gi|508705054|gb|EOX96950.1|	48.86	88	45	1	762	499	1002	1088	2e-07	66.2
S_Unigene1408	gi|508705054|gb|EOX96950.1|	46.67	90	44	2	817	560	984	1068	7e-07	63.9
S_Unigene1409	gi|470147991|ref|XP_004309559.1|	39.14	327	169	11	1579	689	60	365	6e-37	162
S_Unigene1410	gi|162464180|ref|NP_001105391.1|	90.14	213	21	0	921	283	1	213	4e-91	341
S_Unigene1411	gi|460379708|ref|XP_004235603.1|	48.45	97	50	1	492	202	122	217	1e-11	77
S_Unigene1411	gi|460379708|ref|XP_004235603.1|	48.28	87	39	3	547	305	104	183	1e-08	67
S_Unigene1412	gi|21592581|gb|AAM64530.1|	80.75	213	38	3	842	213	21	229	4e-82	311
S_Unigene1412	gi|21592581|gb|AAM64530.1|	97.97	148	3	0	659	216	5	152	1e-73	283
S_Unigene1412	gi|21592581|gb|AAM64530.1|	97.37	76	2	0	443	216	1	76	2e-32	146
S_Unigene1413	gi|312282925|dbj|BAJ34328.1|	38.31	154	90	4	752	306	20	166	4e-14	85.5
S_Unigene1414	gi|470134334|ref|XP_004303009.1|	31.11	225	142	7	65	700	214	425	5e-14	85.1
S_Unigene1415	gi|302143247|emb|CBI20542.3|	32.4	429	277	16	567	1814	60	467	5e-28	132
S_Unigene1416	gi|297746292|emb|CBI16348.3|	58.76	354	136	4	1291	260	2	342	5e-95	355
S_Unigene1419	gi|357112836|ref|XP_003558212.1|	87.43	167	21	0	930	430	156	322	5e-82	312
S_Unigene1419	gi|357112836|ref|XP_003558212.1|	77.86	131	29	0	1391	999	3	133	3e-53	216
S_Unigene1421	gi|449469056|ref|XP_004152237.1|	88.21	229	27	0	217	903	31	259	5e-115	420
S_Unigene1422	gi|116788564|gb|ABK24923.1|	38.78	147	77	4	146	547	386	517	1e-08	67
S_Unigene1423	gi|460373697|ref|XP_004232651.1|	77.54	236	51	1	41	742	14	249	3e-98	364
S_Unigene1424	gi|225447241|ref|XP_002272784.1|	48.12	160	83	0	361	840	765	924	2e-26	126
S_Unigene1424	gi|225447241|ref|XP_002272784.1|	43	100	54	3	723	1013	885	981	1e-07	64.3
S_Unigene1426	gi|351726772|ref|NP_001236370.1|	41.61	137	80	2	792	382	22	156	3e-12	79.3
S_Unigene1428	gi|255576115|ref|XP_002528952.1|	70.85	271	76	3	1020	217	1	263	7e-96	357
S_Unigene1430	gi|460390558|ref|XP_004240896.1|	86.21	87	12	0	290	550	88	174	5e-36	158
S_Unigene1431	gi|508774412|gb|EOY21668.1|	96.84	158	5	0	1852	1379	1	158	2e-51	210
S_Unigene1432	gi|508715931|gb|EOY07828.1|	80.17	116	23	0	324	671	55	170	9e-27	127
S_Unigene1433	gi|226713184|sp|A7R385.1|CSPLC_VITVI	73.23	198	53	0	808	215	5	202	2e-64	252
S_Unigene1435	gi|359481534|ref|XP_002274013.2|	55.75	174	77	1	734	213	48	220	7e-51	207
S_Unigene1436	gi|296083449|emb|CBI23407.3|	56.25	496	213	7	516	1991	173	660	1e-138	500
S_Unigene1436	gi|296083449|emb|CBI23407.3|	95.12	41	2	0	2020	2142	670	710	5e-15	90.1
S_Unigene1437	gi|508778170|gb|EOY25426.1|	66.52	233	76	2	4469	5161	5	237	9e-77	296
[truncated: 12,201 more rows]

## Sheet: NMK-1
query id	Subject Id	identity	aligment	mismatch	gap	q start	q end	sub start	sub end	e valve	bit score
N_Unigene1	gi|358346026|ref|XP_003637074.1|	63.61	415	149	7	1154	2392	1	316	1e-111	412
N_Unigene1	gi|358346026|ref|XP_003637074.1|	56.27	295	121	6	2232	3092	265	498	2e-72	282
N_Unigene1	gi|358346026|ref|XP_003637074.1|	80.12	166	32	2	3233	3727	508	649	3e-57	232
N_Unigene1	gi|358346026|ref|XP_003637074.1|	82.67	75	10	1	2609	2824	349	423	1e-26	130
N_Unigene2	gi|225450865|ref|XP_002284178.1|	70.72	304	85	2	327	1226	1	304	4e-121	441
N_Unigene3	gi|296081894|emb|CBI20899.3|	87.91	91	11	0	9	281	55	145	2e-41	174
N_Unigene4	gi|224072270|ref|XP_002303682.1|	84.09	264	42	0	1	792	211	474	6e-79	301
N_Unigene5	gi|171854681|dbj|BAG16530.1|	75.18	278	68	3	1569	739	24	298	5e-120	438
N_Unigene6	gi|357488189|ref|XP_003614382.1|	88.24	136	10	2	454	65	115	249	1e-62	244
N_Unigene7	gi|356545584|ref|XP_003541219.1|	81.31	198	28	2	789	1355	78	265	4e-85	323
N_Unigene8	gi|57013944|ref|YP_173417.1|	95.78	166	7	0	3883	3386	6	171	2e-81	312
N_Unigene9	gi|162279932|ref|NP_064080.2|	96.43	168	4	1	2	499	327	494	1e-85	321
N_Unigene10	gi|482661739|gb|AGK25090.1|	97.14	140	2	1	2	415	155	294	3e-69	270
N_Unigene14	gi|484759968|ref|YP_007905729.1|	97.25	255	7	0	308	1072	77	331	1e-138	499
N_Unigene14	gi|484759968|ref|YP_007905729.1|	97.22	72	2	0	97	312	7	78	3e-30	139
N_Unigene15	gi|484759968|ref|YP_007905729.1|	99.26	136	1	0	1811	1404	333	468	3e-73	283
N_Unigene15	gi|484759968|ref|YP_007905729.1|	94.38	89	3	1	1411	1151	466	554	2e-33	150
N_Unigene16	gi|255554471|ref|XP_002518274.1|	87.27	55	7	0	1704	1868	376	430	4e-19	103
N_Unigene17	gi|372450240|ref|YP_005090393.1|	94.87	117	6	0	2403	2753	39	155	1e-57	232
N_Unigene17	gi|372450240|ref|YP_005090393.1|	94.59	37	2	0	2288	2398	1	37	6e-11	77
N_Unigene18	gi|225446410|ref|XP_002275626.1|	89.02	164	18	0	494	3	12	175	2e-82	312
N_Unigene19	gi|225446491|ref|XP_002278211.1|	49.06	371	189	5	78	1190	11	357	7e-80	305
N_Unigene20	gi|514766760|ref|XP_004966076.1|	76.24	101	24	0	1	303	434	534	7e-28	130
N_Unigene21	gi|359476473|ref|XP_002266678.2|	71.73	849	228	12	2777	267	1	846	0	1130
N_Unigene22	gi|512896060|ref|XP_004898163.1|	82.24	107	14	1	1142	1447	22	128	1e-37	164
N_Unigene23	gi|255587593|ref|XP_002534324.1|	67.21	183	58	1	2047	1505	1	183	1e-42	181
N_Unigene24	gi|224139094|ref|XP_002326766.1|	80.4	449	87	1	2111	768	150	598	0	791
N_Unigene24	gi|224139094|ref|XP_002326766.1|	60.63	127	50	1	2487	2107	28	151	5e-45	189
N_Unigene25	gi|225447336|ref|XP_002274263.1|	54.69	437	196	9	1880	576	1	422	9e-91	341
N_Unigene26	gi|52082696|gb|AAU25941.1|	98.47	393	6	0	1246	68	1	393	0	782
N_Unigene27	gi|168812212|gb|ACA30282.1|	53.4	103	40	4	2	286	39	137	2e-17	94.4
N_Unigene28	gi|225446207|ref|XP_002263617.1|	43.41	182	100	2	539	3	16	197	4e-37	160
N_Unigene29	gi|125554287|gb|EAY99892.1|	42.13	178	97	3	547	32	180	349	8e-28	129
N_Unigene32	gi|296087849|emb|CBI35105.3|	61.49	592	223	7	1968	208	39	597	0	683
N_Unigene33	gi|255561457|ref|XP_002521739.1|	65.09	424	148	3	273	1544	1	406	8e-143	514
N_Unigene33	gi|255561457|ref|XP_002521739.1|	83.33	36	6	0	1711	1818	371	406	8e-09	69.3
N_Unigene35	gi|225435800|ref|XP_002285750.1|	63.43	722	249	15	2630	510	1	705	0	820
N_Unigene36	gi|225452356|ref|XP_002274862.1|	81.91	398	72	0	1274	81	119	516	0	676
N_Unigene37	gi|225465997|ref|XP_002265142.1|	90.43	230	22	0	692	3	80	309	1e-121	441
N_Unigene38	gi|224063167|ref|XP_002301023.1|	67.18	326	98	5	1154	204	1	325	2e-115	422
N_Unigene39	gi|225464852|ref|XP_002271772.1|	95.89	146	6	0	593	1030	1	146	2e-74	286
N_Unigene40	gi|524917752|ref|XP_005113620.1|	44.66	103	47	3	230	508	6	108	2e-10	70.9
N_Unigene40	gi|524917752|ref|XP_005113620.1|	41.3	92	52	2	245	514	65	152	3e-07	60.5
N_Unigene42	gi|125574617|gb|EAZ15901.1|	51.27	316	153	4	812	1756	132	435	3e-85	323
N_Unigene43	gi|508727397|gb|EOY19294.1|	87.56	418	51	3	134	1384	1	415	2e-177	629
N_Unigene44	gi|449455934|ref|XP_004145705.1|	83.8	216	35	0	816	169	266	481	9e-104	382
N_Unigene45	gi|470104129|ref|XP_004288467.1|	91.53	366	31	1	2	1099	25	388	0	644
N_Unigene46	gi|460384955|ref|XP_004238172.1|	53.31	257	120	3	192	962	1	240	1e-60	240
N_Unigene49	gi|255552143|ref|XP_002517116.1|	51.83	328	138	10	1262	339	1	306	2e-69	270
N_Unigene51	gi|225433506|ref|XP_002266154.1|	91.96	485	39	0	1909	455	1	485	0	856
N_Unigene52	gi|297744756|emb|CBI38018.3|	91.64	383	32	0	1149	1	411	793	0	691
N_Unigene54	gi|357601490|gb|AET86955.1|	79.42	413	85	0	1513	275	25	437	0	679
N_Unigene55	gi|374256017|gb|AEZ00870.1|	82.35	170	21	2	770	288	16	178	3e-69	268
N_Unigene58	gi|356546836|ref|XP_003541828.1|	39.1	133	75	4	353	733	36	165	1e-13	83.6
N_Unigene59	gi|356546836|ref|XP_003541828.1|	39.73	365	210	7	75	1139	252	604	4e-55	222
N_Unigene61	gi|351723177|ref|NP_001235734.1|	79.82	114	23	0	445	786	1	114	1e-43	183
N_Unigene62	gi|470103247|ref|XP_004288054.1|	81.14	456	86	0	1368	1	644	1099	0	749
N_Unigene62	gi|470103247|ref|XP_004288054.1|	63.58	324	118	1	2335	1364	325	645	4e-106	392
N_Unigene63	gi|225458571|ref|XP_002284587.1|	54.09	318	144	2	80	1027	3	319	1e-97	363
N_Unigene64	gi|359487017|ref|XP_002263912.2|	88.93	840	93	3	66	2585	1	837	0	1429
N_Unigene64	gi|359487017|ref|XP_002263912.2|	91.19	295	26	0	2534	3418	821	1115	2e-155	557
N_Unigene65	gi|462403670|gb|EMJ09227.1|	86.98	192	25	1	1009	1584	415	605	3e-91	343
N_Unigene65	gi|462403670|gb|EMJ09227.1|	81.01	79	15	1	600	836	279	354	2e-14	87.8
N_Unigene68	gi|147808028|emb|CAN77671.1|	82.43	148	26	1	72	515	1	146	1e-66	258
N_Unigene70	gi|350543336|gb|AEQ29857.1|	87.72	285	35	1	60	914	1	280	8e-143	513
N_Unigene71	gi|15128238|dbj|BAB62566.1|	84.03	238	38	0	1090	377	19	256	1e-112	413
N_Unigene73	gi|307136304|gb|ADN34128.1|	75.61	41	10	0	226	104	119	159	4e-12	75.9
N_Unigene74	gi|197941024|gb|ACH78248.1|	98.98	197	2	0	112	702	1	197	1e-107	395
N_Unigene75	gi|449482741|ref|XP_004156390.1|	85.71	651	93	1	2336	384	357	1006	0	1088
N_Unigene75	gi|449482741|ref|XP_004156390.1|	87.93	290	31	2	3192	2335	71	357	3e-138	500
N_Unigene75	gi|449482741|ref|XP_004156390.1|	34.5	371	231	9	1460	384	98	459	5e-42	180
N_Unigene75	gi|449482741|ref|XP_004156390.1|	35.38	277	172	4	3123	2314	646	918	4e-37	164
N_Unigene75	gi|449482741|ref|XP_004156390.1|	37.19	121	76	4	2336	1974	914	1024	2e-07	65.5
N_Unigene76	gi|110083391|dbj|BAE97400.1|	90.87	701	60	3	177	2267	1	699	0	1101
N_Unigene77	gi|526117709|ref|NP_001267839.1|	65.71	175	50	3	1209	715	571	739	9e-49	201
N_Unigene78	gi|359482366|ref|XP_003632761.1|	98.91	1009	11	0	3322	296	1344	2352	0	2073
N_Unigene78	gi|359482366|ref|XP_003632761.1|	96.69	393	13	0	4467	3289	962	1354	0	736
N_Unigene79	gi|410591616|sp|B3TPQ7.1|ATESY_MAGGA	50.5	596	294	5	1883	99	2	589	9e-164	583
N_Unigene81	gi|302142071|emb|CBI19274.3|	54.82	456	205	8	136	1500	24	447	3e-93	350
N_Unigene83	gi|224130494|ref|XP_002320851.1|	90.1	202	20	1	607	2	1	199	2e-97	362
N_Unigene83	gi|224130494|ref|XP_002320851.1|	29.41	170	104	4	469	8	147	313	1e-09	70.5
N_Unigene84	gi|212274375|ref|NP_001130208.1|	89.6	202	21	0	606	1	1	202	1e-99	369
N_Unigene84	gi|212274375|ref|NP_001130208.1|	29.89	174	110	3	492	7	142	314	8e-10	70.9
N_Unigene85	gi|255550974|ref|XP_002516535.1|	73.37	507	135	2	1782	262	98	595	0	679
N_Unigene86	gi|148910785|gb|ABR18459.1|	66.78	307	102	0	281	1201	113	419	1e-122	447
N_Unigene86	gi|148910785|gb|ABR18459.1|	61.76	68	21	1	60	248	21	88	2e-17	97.1
N_Unigene88	gi|449495710|ref|XP_004159922.1|	53.64	412	182	9	1214	6	14	414	7e-98	364
N_Unigene89	gi|508705567|gb|EOX97463.1|	75.28	623	154	2	2242	374	1	616	0	919
N_Unigene91	gi|359475843|ref|XP_002282918.2|	54.18	742	299	14	51	2153	730	1464	0	676
N_Unigene92	gi|359491066|ref|XP_002279926.2|	79.31	749	152	4	2840	603	501	1247	0	1142
N_Unigene92	gi|359491066|ref|XP_002279926.2|	51.47	511	239	13	4344	2839	24	501	3e-109	404
N_Unigene94	gi|225429462|ref|XP_002278761.1|	70.97	310	83	7	911	3	1	300	8e-100	370
N_Unigene94	gi|225429462|ref|XP_002278761.1|	51.9	79	31	2	485	270	234	312	6e-10	71.6
N_Unigene95	gi|359476992|ref|XP_002263941.2|	46.86	525	269	7	2225	681	59	568	7e-125	455
N_Unigene95	gi|359476992|ref|XP_002263941.2|	41.34	179	104	1	822	289	523	701	2e-31	145
N_Unigene95	gi|359476992|ref|XP_002263941.2|	61.65	133	49	2	2672	2280	59	190	2e-30	141
N_Unigene97	gi|224091248|ref|XP_002309212.1|	97.73	220	5	0	2017	1358	1	220	4e-120	439
N_Unigene97	gi|224091248|ref|XP_002309212.1|	67.48	246	79	1	1329	595	230	475	9e-64	251
N_Unigene98	gi|462411668|gb|EMJ16717.1|	62.04	540	188	7	1766	198	19	550	0	644
N_Unigene98	gi|462411668|gb|EMJ16717.1|	71.11	45	13	0	1312	1178	178	222	2e-08	68.6
N_Unigene99	gi|302144114|emb|CBI23219.3|	62.14	206	76	2	614	3	144	349	2e-53	216
N_Unigene100	gi|462400743|gb|EMJ06300.1|	53.33	390	165	7	368	1486	105	472	2e-82	313
N_Unigene101	gi|225445728|ref|XP_002270904.1|	73.34	619	165	2	2142	286	5	621	0	964
N_Unigene102	gi|359491145|ref|XP_002284739.2|	65.57	395	135	2	1671	490	16	407	1e-154	554
N_Unigene103	gi|508704985|gb|EOX96881.1|	67.74	124	40	0	373	2	1258	1381	4e-44	182
N_Unigene104	gi|508704985|gb|EOX96881.1|	47.65	873	430	25	3	2540	1383	2207	7e-159	568
N_Unigene105	gi|225447340|ref|XP_002280526.1|	70.55	275	78	2	80	895	1	275	6e-97	361
N_Unigene106	gi|508720072|gb|EOY11969.1|	76.61	372	83	1	193	1296	12	383	3e-165	588
N_Unigene107	gi|225423704|ref|XP_002277425.1|	92.59	135	10	0	86	490	1	135	3e-57	228
N_Unigene108	gi|508700838|gb|EOX92734.1|	74.77	111	28	0	679	1011	313	423	4e-47	195
N_Unigene108	gi|508700838|gb|EOX92734.1|	48.3	176	77	3	195	680	138	313	5e-27	129
N_Unigene109	gi|514797779|ref|XP_004973883.1|	95	40	2	0	151	270	90	129	7e-12	75.1
N_Unigene110	gi|255578037|ref|XP_002529889.1|	76.74	374	87	0	100	1221	35	408	1e-143	516
N_Unigene111	gi|224139208|ref|XP_002326795.1|	79.87	477	96	0	3	1433	700	1176	0	704
N_Unigene112	gi|225466149|ref|XP_002269854.1|	77.62	697	156	0	2094	4	1	697	0	1023
N_Unigene114	gi|508717246|gb|EOY09143.1|	90.81	185	17	0	356	910	91	275	3e-84	318
N_Unigene115	gi|242069927|ref|XP_002450240.1|	93.04	115	8	0	484	828	190	304	5e-47	195
N_Unigene116	gi|297734484|emb|CBI15731.3|	49.57	232	109	4	1	672	505	732	2e-48	199
N_Unigene117	gi|297734484|emb|CBI15731.3|	67.3	211	68	1	630	1	294	504	8e-64	251
N_Unigene119	gi|225437380|ref|XP_002268904.1|	75.85	352	82	2	92	1138	7	349	2e-147	528
N_Unigene121	gi|296089545|emb|CBI39364.3|	76.74	331	73	2	23	1003	164	493	7e-146	523
N_Unigene122	gi|296081887|emb|CBI20892.3|	90.22	92	9	0	284	9	151	242	3e-40	169
N_Unigene123	gi|125563519|gb|EAZ08899.1|	89.39	66	7	0	199	2	161	226	7e-30	137
N_Unigene124	gi|224131208|ref|XP_002321027.1|	41.79	134	78	0	495	94	267	400	4e-21	106
N_Unigene126	gi|225438714|ref|XP_002282485.1|	75.27	279	69	2	1507	671	89	364	6e-69	268
N_Unigene126	gi|225438714|ref|XP_002282485.1|	83.02	106	18	1	318	1	373	477	2e-38	167
N_Unigene127	gi|225438714|ref|XP_002282485.1|	92.97	128	9	0	717	334	1	128	8e-51	207
N_Unigene128	gi|357488219|ref|XP_003614397.1|	57.98	238	60	5	2	595	39	276	7e-59	234
N_Unigene129	gi|255589873|ref|XP_002535114.1|	41.18	136	70	3	610	233	952	1087	6e-10	72
N_Unigene130	gi|508724922|gb|EOY16819.1|	85.22	318	47	0	337	1290	18	335	1e-129	470
N_Unigene131	gi|225424643|ref|XP_002285504.1|	62.63	388	130	10	1352	234	146	522	1e-89	337
N_Unigene132	gi|356505467|ref|XP_003521512.1|	66.99	409	131	4	100	1314	7	414	2e-137	495
N_Unigene133	gi|255556187|ref|XP_002519128.1|	78.82	85	17	2	189	440	1	84	4e-31	142
N_Unigene135	gi|225454487|ref|XP_002281065.1|	77.72	202	45	1	1317	712	4	203	4e-78	298
N_Unigene135	gi|225454487|ref|XP_002281065.1|	56.55	145	57	1	851	435	151	295	7e-35	155
N_Unigene138	gi|460367164|ref|XP_004229445.1|	77.16	324	66	2	116	1063	20	342	1e-130	472
N_Unigene139	gi|225456951|ref|XP_002281671.1|	95.33	600	27	1	1869	73	215	814	0	1047
N_Unigene139	gi|225456951|ref|XP_002281671.1|	89.64	222	23	1	2527	1862	1	217	2e-110	408
N_Unigene139	gi|225456951|ref|XP_002281671.1|	43.4	235	133	1	1092	388	201	432	7e-48	200
N_Unigene140	gi|449440528|ref|XP_004138036.1|	65.06	166	54	2	2044	1559	152	317	1e-42	182
N_Unigene140	gi|449440528|ref|XP_004138036.1|	45.55	191	91	4	1093	560	400	589	1e-22	115
N_Unigene141	gi|359495203|ref|XP_002263507.2|	78.06	620	133	3	2148	298	475	1093	0	887
N_Unigene141	gi|359495203|ref|XP_002263507.2|	35.05	291	187	6	1890	1024	473	746	1e-33	152
N_Unigene142	gi|462400143|gb|EMJ05811.1|	75.82	641	140	2	2089	212	2	642	0	1006
N_Unigene143	gi|224482647|gb|ACN50180.1|	99.78	445	1	0	1749	415	1	445	0	878
N_Unigene144	gi|225428408|ref|XP_002283712.1|	85.48	420	61	0	1478	219	66	485	0	752
N_Unigene145	gi|116794473|gb|ABK27154.1|	88.81	143	16	0	1190	762	1	143	4e-68	265
N_Unigene145	gi|116794473|gb|ABK27154.1|	85.23	149	22	1	769	323	141	288	1e-64	254
N_Unigene146	gi|359480491|ref|XP_003632476.1|	53.08	341	140	8	552	1514	1	332	2e-73	284
N_Unigene147	gi|224075495|ref|XP_002304653.1|	48.79	207	104	6	974	360	1	192	2e-36	159
N_Unigene148	gi|508780798|gb|EOY28054.1|	55.86	401	167	4	57	1229	12	405	1e-117	430
N_Unigene149	gi|449439862|ref|XP_004137704.1|	88.95	380	41	2	1409	273	15	393	9e-173	614
N_Unigene150	gi|295321472|gb|ADG01610.1|	69.19	185	56	2	554	3	889	1070	3e-67	259
N_Unigene151	gi|4808530|gb|AAD29845.1|AF064697_1	58.57	280	114	1	1568	735	1	280	8e-83	314
N_Unigene151	gi|4808530|gb|AAD29845.1|AF064697_1	45.05	91	50	0	760	488	272	362	3e-10	73.6
N_Unigene152	gi|470115227|ref|XP_004293804.1|	81.93	83	15	0	6	254	255	337	7e-34	148
N_Unigene155	gi|356554104|ref|XP_003545389.1|	91.35	104	9	0	86	397	1418	1521	6e-49	199
N_Unigene156	gi|388493830|gb|AFK34981.1|	87.85	107	13	0	666	346	6	112	6e-50	205
N_Unigene158	gi|255587105|ref|XP_002534138.1|	81.13	265	50	1	930	136	1	263	6e-120	437
N_Unigene159	gi|508720889|gb|EOY12786.1|	65.92	628	203	8	1851	1	1	624	0	767
N_Unigene162	gi|296083808|emb|CBI24025.3|	55.65	239	106	3	1046	330	625	848	1e-67	263
N_Unigene163	gi|296085730|emb|CBI29532.3|	71.43	91	25	1	54	323	252	342	6e-34	149
N_Unigene164	gi|255572842|ref|XP_002527353.1|	72.29	314	87	0	12	953	227	540	2e-137	495
N_Unigene165	gi|514808339|ref|XP_004979010.1|	59.23	130	50	1	659	279	27	156	6e-37	160
N_Unigene166	gi|225454216|ref|XP_002273474.1|	71.33	422	121	0	1296	31	1	422	6e-166	590
N_Unigene167	gi|225445607|ref|XP_002285432.1|	55.37	298	107	10	13	828	1	264	3e-64	251
N_Unigene168	gi|33346927|gb|AAP34624.1|	95.24	42	2	0	303	178	31	72	1e-14	84.7
N_Unigene169	gi|298204800|emb|CBI25298.3|	60	155	62	0	470	6	1	155	1e-42	180
N_Unigene170	gi|225428013|ref|XP_002278408.1|	76.45	1694	389	14	462	5513	214	1896	0	2172
N_Unigene170	gi|225428013|ref|XP_002278408.1|	90.91	88	7	1	212	472	130	217	1e-33	153
N_Unigene172	gi|225433894|ref|XP_002266580.1|	78.03	487	104	4	1880	429	167	651	0	694
N_Unigene172	gi|225433894|ref|XP_002266580.1|	88.15	135	16	0	405	1	659	793	1e-60	241
N_Unigene172	gi|225433894|ref|XP_002266580.1|	32.77	177	112	6	938	429	1325	1491	5e-15	89.7
N_Unigene173	gi|147866940|emb|CAN83057.1|	80.91	817	152	5	2892	454	167	969	0	1162
N_Unigene173	gi|147866940|emb|CAN83057.1|	84.4	141	22	1	3310	2888	29	168	5e-58	234
N_Unigene174	gi|357167680|ref|XP_003581281.1|	83.28	287	47	1	1688	2545	501	787	2e-118	434
N_Unigene174	gi|357167680|ref|XP_003581281.1|	89.82	167	17	0	632	1132	150	316	9e-60	239
N_Unigene174	gi|357167680|ref|XP_003581281.1|	81.44	97	17	1	342	629	54	150	1e-34	155
N_Unigene174	gi|357167680|ref|XP_003581281.1|	77.52	129	29	0	1134	1520	317	445	3e-33	150
N_Unigene174	gi|357167680|ref|XP_003581281.1|	60.92	87	34	0	1447	1707	421	507	1e-20	108
N_Unigene175	gi|224133400|ref|XP_002321558.1|	81.08	909	165	4	3360	655	250	1157	0	1432
N_Unigene175	gi|224133400|ref|XP_002321558.1|	95.06	263	13	0	4121	3333	1	263	7e-150	539
N_Unigene175	gi|224133400|ref|XP_002321558.1|	92.06	63	5	0	659	471	1156	1218	2e-25	125
N_Unigene175	gi|224133400|ref|XP_002321558.1|	28.57	182	101	3	4088	3630	96	277	6e-15	90.9
N_Unigene175	gi|224133400|ref|XP_002321558.1|	33.33	105	68	1	3974	3666	203	307	2e-07	66.2
N_Unigene176	gi|225446619|ref|XP_002280724.1|	68.54	817	249	11	2608	182	13	817	0	1029
N_Unigene177	gi|225431489|ref|XP_002274730.1|	72.42	359	99	1	1894	818	370	727	2e-144	520
N_Unigene177	gi|225431489|ref|XP_002274730.1|	76.87	268	62	1	2777	1974	80	344	3e-107	397
N_Unigene177	gi|225431489|ref|XP_002274730.1|	71.07	121	35	0	816	454	728	848	2e-45	191
N_Unigene177	gi|225431489|ref|XP_002274730.1|	81.58	38	6	1	2010	1900	333	370	2e-07	65.5
N_Unigene178	gi|508776163|gb|EOY23419.1|	84.67	274	42	0	1708	887	998	1271	9e-128	464
N_Unigene178	gi|508776163|gb|EOY23419.1|	73.33	105	28	1	891	577	1270	1370	2e-37	164
N_Unigene179	gi|462416019|gb|EMJ20756.1|	67.32	407	132	3	2727	1510	30	432	1e-133	484
N_Unigene180	gi|225434179|ref|XP_002275474.1|	78.24	763	160	2	2686	416	1	763	0	946
N_Unigene182	gi|462401786|gb|EMJ07343.1|	84.92	126	19	0	60	437	1	126	2e-54	218
N_Unigene183	gi|462422273|gb|EMJ26536.1|	44.77	449	220	11	354	1616	1	430	4e-86	327
N_Unigene183	gi|462422273|gb|EMJ26536.1|	59.48	269	78	3	1828	2541	525	792	1e-71	278
N_Unigene183	gi|462422273|gb|EMJ26536.1|	63.64	154	54	2	2495	2950	777	930	3e-45	191
N_Unigene184	gi|359482028|ref|XP_002275906.2|	59.63	649	256	13	2250	322	1	623	2e-157	563
N_Unigene185	gi|508709568|gb|EOY01465.1|	81.96	327	59	0	1320	340	171	497	1e-128	466
N_Unigene186	gi|225463743|ref|XP_002265646.1|	52.32	453	188	8	906	2180	10	461	6e-103	382
N_Unigene187	gi|225435800|ref|XP_002285750.1|	56.7	702	285	17	2068	20	1	683	0	685
N_Unigene188	gi|225465369|ref|XP_002276380.1|	70.18	513	144	7	384	1895	1	500	0	685
N_Unigene188	gi|225465369|ref|XP_002276380.1|	37.84	111	63	1	1906	2220	498	608	9e-11	76.3
N_Unigene189	gi|225445527|ref|XP_002285249.1|	65.75	438	150	0	1908	595	224	661	9e-170	603
N_Unigene189	gi|225445527|ref|XP_002285249.1|	26.91	431	297	14	1866	628	59	439	1e-20	108
N_Unigene190	gi|225455822|ref|XP_002275026.1|	88.07	486	58	1	363	1820	84	568	0	845
N_Unigene191	gi|62321248|dbj|BAD94443.1|	81.43	70	13	0	877	668	195	264	9e-25	120
N_Unigene192	gi|508785925|gb|EOY33181.1|	81.61	397	73	0	50	1240	52	448	2e-180	640
N_Unigene192	gi|508785925|gb|EOY33181.1|	92.89	211	15	0	1161	1793	422	632	3e-98	366
N_Unigene193	gi|359485817|ref|XP_002269977.2|	61.59	1286	462	9	4376	615	1	1271	0	1465
N_Unigene194	gi|508777023|gb|EOY24279.1|	83.89	664	107	0	2209	218	1	664	0	1125
N_Unigene195	gi|460368987|ref|XP_004230346.1|	31.23	682	394	19	2007	187	14	678	7e-68	266
N_Unigene196	gi|514774842|ref|XP_004968083.1|	55.7	614	270	4	346	2181	20	631	5e-180	638
N_Unigene197	gi|359484301|ref|XP_002281247.2|	93.5	431	27	1	1662	373	373	803	0	799
N_Unigene198	gi|225456475|ref|XP_002284543.1|	63.75	560	195	10	2058	403	212	760	1e-170	607
N_Unigene198	gi|225456475|ref|XP_002284543.1|	77.62	210	37	2	2660	2061	1	210	2e-82	315
N_Unigene198	gi|225456475|ref|XP_002284543.1|	65.05	103	36	1	401	93	761	862	2e-29	138
N_Unigene199	gi|268376309|gb|ACZ04920.1|	68.73	275	86	1	93	917	321	594	1e-106	392
N_Unigene200	gi|242009491|ref|XP_002425519.1|	59.29	113	45	3	349	14	19	126	4e-21	106
N_Unigene201	gi|508723664|gb|EOY15561.1|	71.47	368	102	2	552	1646	1	368	8e-129	468
N_Unigene202	gi|225461399|ref|XP_002284849.1|	87.86	313	38	2	2150	1212	1	311	8e-144	518
N_Unigene202	gi|225461399|ref|XP_002284849.1|	90.65	107	10	0	1213	893	311	417	2e-50	207
N_Unigene202	gi|225461399|ref|XP_002284849.1|	64.15	106	36	1	894	583	417	522	2e-17	98.2
N_Unigene203	gi|462403691|gb|EMJ09248.1|	68.16	691	215	8	2139	82	1	684	0	885
N_Unigene204	gi|225444607|ref|XP_002277404.1|	72.48	694	183	5	2201	144	144	832	0	986
N_Unigene205	gi|255550313|ref|XP_002516207.1|	61.54	104	34	2	429	722	3	106	2e-26	126
N_Unigene205	gi|255550313|ref|XP_002516207.1|	80.6	67	13	0	697	897	95	161	2e-24	119
N_Unigene206	gi|449465063|ref|XP_004150248.1|	96.03	605	24	0	2431	617	1	605	0	1134
N_Unigene207	gi|225449212|ref|XP_002279619.1|	51.39	683	329	10	249	2288	45	698	1e-138	501
N_Unigene208	gi|225436095|ref|XP_002277700.1|	86.07	876	122	1	21	2648	232	1106	0	1462
N_Unigene209	gi|359473972|ref|XP_002279130.2|	75.48	310	75	1	937	11	365	674	3e-135	489
N_Unigene209	gi|359473972|ref|XP_002279130.2|	53.7	311	144	3	1898	966	54	355	5e-81	309
N_Unigene210	gi|508726579|gb|EOY18476.1|	59.07	689	266	15	2186	168	117	792	4e-162	578
N_Unigene211	gi|297736458|emb|CBI25329.3|	64	175	62	3	695	174	1	173	2e-51	208
N_Unigene212	gi|526118175|ref|NP_001267954.1|	57.14	434	181	8	1094	2380	1	410	3e-125	457
N_Unigene212	gi|526118175|ref|NP_001267954.1|	51.74	259	122	5	2355	3122	400	654	2e-51	211
N_Unigene214	gi|225436920|ref|XP_002275003.1|	71.4	542	154	3	395	2017	4	541	0	683
N_Unigene215	gi|462414632|gb|EMJ19369.1|	64.56	364	123	3	173	1246	1	364	1e-131	476
N_Unigene216	gi|511782605|ref|YP_008080926.1|	90.44	136	13	0	1579	1986	74	209	8e-65	256
N_Unigene216	gi|511782605|ref|YP_008080926.1|	83.1	71	12	0	146	358	1	71	1e-24	122
N_Unigene217	gi|297745622|emb|CBI40787.3|	42.12	501	271	6	2374	929	788	1282	4e-90	340
N_Unigene217	gi|297745622|emb|CBI40787.3|	45.68	81	41	1	533	300	1397	1477	1e-08	70.5
N_Unigene218	gi|462418986|gb|EMJ23249.1|	74.46	599	153	1	1865	69	1	598	0	904
N_Unigene219	gi|461736|sp|Q05046.1|CH62_CUCMA	91.15	565	50	0	2116	422	1	565	0	969
N_Unigene220	gi|359477095|ref|XP_003631937.1|	91.98	187	15	0	1	561	683	869	2e-96	360
N_Unigene220	gi|359477095|ref|XP_003631937.1|	75.5	151	37	1	554	1006	867	1016	1e-60	240
N_Unigene221	gi|225435726|ref|XP_002285701.1|	79.8	396	80	1	1326	139	333	727	0	658
N_Unigene221	gi|225435726|ref|XP_002285701.1|	63.35	322	117	2	2281	1319	17	335	7e-111	408
N_Unigene222	gi|359488832|ref|XP_002273947.2|	80.3	269	53	0	1085	279	48	316	3e-120	439
N_Unigene223	gi|359491894|ref|XP_002274136.2|	47.66	214	98	5	928	329	265	477	1e-39	170
N_Unigene224	gi|147766668|emb|CAN65069.1|	72.38	362	92	4	1253	192	564	918	9e-141	506
N_Unigene224	gi|147766668|emb|CAN65069.1|	93.18	44	3	0	1383	1252	521	564	4e-13	82.8
N_Unigene225	gi|359489740|ref|XP_002264036.2|	73.76	263	68	1	2	787	413	675	5e-107	395
N_Unigene225	gi|359489740|ref|XP_002264036.2|	69.23	247	76	0	786	1526	675	921	2e-92	347
N_Unigene225	gi|359489740|ref|XP_002264036.2|	70	50	15	0	1522	1671	920	969	4e-11	77
N_Unigene226	gi|225448225|ref|XP_002269948.1|	48.63	401	187	10	1287	142	70	385	3e-78	299
N_Unigene227	gi|508722420|gb|EOY14317.1|	76.64	381	88	2	1	1140	5	383	3e-160	572
N_Unigene227	gi|508722420|gb|EOY14317.1|	61.16	121	44	1	1143	1496	391	511	4e-31	143
N_Unigene227	gi|508722420|gb|EOY14317.1|	56.92	65	28	1	1511	1705	516	579	1e-11	78.6
N_Unigene228	gi|356545971|ref|XP_003541406.1|	100	88	0	0	3	266	182	269	1e-41	174
N_Unigene228	gi|356545971|ref|XP_003541406.1|	100	86	0	0	3	260	106	191	4e-40	169
N_Unigene228	gi|356545971|ref|XP_003541406.1|	91.76	85	7	0	6	260	31	115	2e-34	150
N_Unigene229	gi|297745288|emb|CBI40368.3|	78	600	124	4	3	1778	59	657	0	955
N_Unigene230	gi|462418814|gb|EMJ23077.1|	71.67	300	81	3	1672	2559	378	673	2e-105	390
N_Unigene230	gi|462418814|gb|EMJ23077.1|	63.93	280	101	0	837	1676	100	379	2e-102	380
N_Unigene230	gi|462418814|gb|EMJ23077.1|	62.35	85	32	0	539	793	1	85	3e-21	110
N_Unigene231	gi|359475324|ref|XP_003631655.1|	83.41	428	71	0	1574	291	61	488	0	747
N_Unigene231	gi|359475324|ref|XP_003631655.1|	76.19	63	15	0	1752	1564	2	64	2e-17	97.8
N_Unigene233	gi|449441294|ref|XP_004138417.1|	95.46	882	40	0	401	3046	772	1653	0	1680
N_Unigene233	gi|449441294|ref|XP_004138417.1|	94.89	137	7	0	4	414	640	776	6e-58	233
N_Unigene234	gi|462409879|gb|EMJ15213.1|	75.43	468	112	2	1690	296	4	470	0	724
N_Unigene235	gi|51849627|dbj|BAD42345.1|	72.26	292	81	0	877	2	27	318	1e-119	436
N_Unigene236	gi|297740758|emb|CBI30940.3|	82.11	436	75	2	1671	373	8	442	0	699
N_Unigene237	gi|470101401|ref|XP_004287161.1|	76.53	98	23	0	1	294	311	408	6e-41	173
N_Unigene238	gi|359479803|ref|XP_002276883.2|	68.12	527	157	6	376	1923	1	507	2e-147	529
N_Unigene239	gi|224127430|ref|XP_002320072.1|	58.58	338	134	4	176	1171	42	371	8e-98	363
N_Unigene240	gi|508704273|gb|EOX96169.1|	63.64	198	72	1	594	1	178	370	7e-55	221
N_Unigene240	gi|508704273|gb|EOX96169.1|	55.92	152	67	1	1040	585	31	181	3e-40	172
N_Unigene241	gi|225432604|ref|XP_002277936.1|	78.81	571	121	0	3	1715	123	693	0	967
N_Unigene242	gi|255550217|ref|XP_002516159.1|	71.57	313	84	2	2	925	268	580	8e-104	384
N_Unigene243	gi|508699294|gb|EOX91190.1|	75.56	135	33	0	457	861	196	330	1e-48	201
N_Unigene244	gi|225430856|ref|XP_002269123.1|	43.22	199	109	7	40	624	1	185	4e-25	120
N_Unigene245	gi|508780077|gb|EOY27333.1|	59.36	283	107	3	945	121	180	461	1e-81	310
N_Unigene246	gi|508702559|gb|EOX94455.1|	64.23	492	176	4	1613	138	1	466	1e-167	596
N_Unigene247	gi|302142032|emb|CBI19235.3|	71.3	690	190	5	2	2047	74	762	0	951
N_Unigene248	gi|297733888|emb|CBI15135.3|	71	400	111	5	1826	642	111	507	8e-151	541
N_Unigene249	gi|508786793|gb|EOY34049.1|	68.49	403	126	1	1622	417	451	853	3e-160	573
N_Unigene249	gi|508786793|gb|EOY34049.1|	54.37	206	82	2	2842	2261	31	236	1e-55	225
N_Unigene249	gi|508786793|gb|EOY34049.1|	51.46	103	50	0	1917	1609	353	455	7e-10	73.6
N_Unigene252	gi|508713073|gb|EOY04970.1|	84.18	392	62	1	131	1306	4	393	2e-177	629
N_Unigene253	gi|502102464|ref|XP_004492084.1|	32.13	470	291	11	1465	140	398	863	1e-39	171
N_Unigene256	gi|297741568|emb|CBI32700.3|	76.32	511	118	3	1	1524	15	523	0	703
N_Unigene257	gi|38257027|dbj|BAD01556.1|	45.1	286	153	5	670	1515	1	262	3e-53	216
N_Unigene259	gi|339649137|gb|AEJ87198.1|	58.38	394	147	10	306	1436	1	381	5e-102	378
N_Unigene260	gi|508778517|gb|EOY25773.1|	78.64	426	90	2	1612	338	96	513	1e-179	636
N_Unigene261	gi|225434812|ref|XP_002282608.1|	60.96	415	143	8	1559	372	1	408	6e-114	418
N_Unigene262	gi|211906450|gb|ACJ11718.1|	88.5	400	46	0	84	1283	2	401	0	679
N_Unigene263	gi|242049264|ref|XP_002462376.1|	95.79	95	4	0	738	454	1	95	4e-45	188
N_Unigene264	gi|508724051|gb|EOY15948.1|	87.35	253	30	2	53	805	7	258	1e-118	432
N_Unigene265	gi|470126899|ref|XP_004299419.1|	47.2	286	147	5	1250	2095	57	338	2e-61	244
N_Unigene266	gi|359481206|ref|XP_002264310.2|	66.51	427	136	7	249	1508	30	445	8e-164	583
N_Unigene268	gi|508783230|gb|EOY30486.1|	53.4	309	142	4	1201	281	1	301	3e-89	336
N_Unigene269	gi|147810327|emb|CAN76156.1|	41.9	253	137	5	1987	1259	1317	1557	4e-37	163
N_Unigene269	gi|147810327|emb|CAN76156.1|	49.76	205	95	6	1299	709	1544	1730	7e-28	132
N_Unigene269	gi|147810327|emb|CAN76156.1|	38.46	143	82	4	2336	1926	1203	1344	2e-11	78.2
N_Unigene270	gi|508787059|gb|EOY34315.1|	51.63	796	360	15	2746	434	159	880	0	705
N_Unigene271	gi|225451529|ref|XP_002273157.1|	74.12	425	104	5	1546	290	4	425	2e-165	589
N_Unigene272	gi|12655849|gb|AAK00623.1|	71.36	398	104	4	2648	3811	54	444	2e-162	581
N_Unigene272	gi|12655849|gb|AAK00623.1|	74.86	183	45	3	3811	4356	445	625	3e-71	278
N_Unigene273	gi|225428881|ref|XP_002285306.1|	75.37	479	109	5	1612	203	138	607	0	712
N_Unigene273	gi|225428881|ref|XP_002285306.1|	54.11	146	65	3	2030	1599	1	142	3e-29	137
N_Unigene275	gi|508782312|gb|EOY29568.1|	74.18	337	84	2	1409	408	1	335	2e-150	538
N_Unigene276	gi|357149618|ref|XP_003575174.1|	77.96	186	39	2	883	1434	210	395	9e-70	271
N_Unigene276	gi|357149618|ref|XP_003575174.1|	42.08	240	125	5	312	989	41	246	6e-31	142
N_Unigene277	gi|225464742|ref|XP_002264442.1|	86.21	87	12	0	938	1198	98	184	5e-24	119
N_Unigene278	gi|462419070|gb|EMJ23333.1|	76.12	448	107	1	1759	416	1	447	0	674
N_Unigene279	gi|224144852|ref|XP_002325438.1|	69.49	508	145	6	1740	247	4	501	2e-167	596
N_Unigene280	gi|462419047|gb|EMJ23310.1|	80	355	69	1	577	1635	1	355	3e-164	585
N_Unigene281	gi|225468099|ref|XP_002266090.1|	89.19	37	4	0	461	571	15	51	1e-11	76.6
N_Unigene281	gi|225468099|ref|XP_002266090.1|	79.41	34	7	0	750	851	46	79	8e-07	60.8
N_Unigene282	gi|225438442|ref|XP_002275036.1|	60.52	271	106	3	78	887	522	769	6e-80	305
N_Unigene282	gi|225438442|ref|XP_002275036.1|	63.45	197	72	0	856	1446	759	955	1e-70	274
N_Unigene283	gi|297733872|emb|CBI15119.3|	68	125	38	1	1076	708	1	125	4e-27	129
N_Unigene284	gi|484759957|ref|YP_007905719.1|	96.48	142	5	0	1163	1588	115	256	9e-55	221
N_Unigene284	gi|484759957|ref|YP_007905719.1|	55.61	196	80	4	874	1440	19	207	6e-31	142
N_Unigene285	gi|356559867|ref|XP_003548218.1|	34.25	181	91	8	396	854	703	868	2e-10	73.9
N_Unigene287	gi|255579934|ref|XP_002530802.1|	78.5	321	62	1	250	1191	242	562	4e-147	528
N_Unigene287	gi|255579934|ref|XP_002530802.1|	67.16	67	22	1	39	239	174	239	1e-15	91.3
N_Unigene288	gi|502139201|ref|XP_004503680.1|	73.93	445	114	2	1563	235	21	465	0	691
N_Unigene289	gi|462414544|gb|EMJ19281.1|	82.95	305	51	1	914	3	1	305	3e-146	524
N_Unigene290	gi|225432173|ref|XP_002268095.1|	67.34	199	60	3	835	254	1	198	7e-62	244
N_Unigene291	gi|225444824|ref|XP_002280579.1|	87.93	323	39	1	1428	460	19	340	8e-168	597
N_Unigene293	gi|225424837|ref|XP_002272954.1|	76.92	195	45	0	1	585	228	422	1e-84	319
N_Unigene293	gi|225424837|ref|XP_002272954.1|	74	50	13	0	681	830	454	503	9e-15	87.4
N_Unigene293	gi|225424837|ref|XP_002272954.1|	57.53	73	31	1	581	799	421	491	8e-14	84.3
N_Unigene294	gi|225448215|ref|XP_002269221.1|	97.53	243	6	0	463	1191	3	245	3e-134	484
N_Unigene295	gi|502092882|ref|XP_004489813.1|	80.72	166	32	0	794	297	106	271	7e-79	300
N_Unigene295	gi|502092882|ref|XP_004489813.1|	79.8	99	20	0	298	2	271	369	9e-42	177
N_Unigene296	gi|225454452|ref|XP_002276643.1|	96.41	474	17	0	1636	215	1	474	0	924
N_Unigene297	gi|20271131|gb|AAM18521.1|	35.92	142	90	4	423	1	18	154	6e-18	97.1
N_Unigene298	gi|224089579|ref|XP_002308765.1|	63.6	239	86	2	434	1147	28	261	8e-57	228
N_Unigene299	gi|462411440|gb|EMJ16489.1|	78.09	470	101	2	2186	783	2	468	0	721
N_Unigene300	gi|508724780|gb|EOY16677.1|	93.79	338	21	0	1090	77	82	419	0	652
N_Unigene301	gi|359491112|ref|XP_003634223.1|	80.26	228	45	0	686	3	1	228	2e-105	388
N_Unigene302	gi|462413478|gb|EMJ18527.1|	64.09	401	144	0	1307	105	259	659	1e-144	520
N_Unigene303	gi|470122248|ref|XP_004297157.1|	70.31	128	38	1	575	192	15	141	3e-50	204
N_Unigene304	gi|211906448|gb|ACJ11717.1|	76.78	267	62	1	92	892	1	266	2e-107	396
N_Unigene305	gi|253761396|ref|XP_002489102.1|	85.07	67	10	0	213	413	12	78	4e-26	123
N_Unigene306	gi|514814154|ref|XP_004981850.1|	44.44	180	100	3	683	144	87	235	3e-36	159
N_Unigene307	gi|508705436|gb|EOX97332.1|	76.17	193	46	2	819	241	32	222	6e-78	298
N_Unigene308	gi|225456155|ref|XP_002282402.1|	72.76	279	76	0	172	1008	312	590	8e-105	387
N_Unigene309	gi|462422399|gb|EMJ26662.1|	96.52	201	7	0	858	256	1	201	6e-106	390
N_Unigene309	gi|462422399|gb|EMJ26662.1|	89.41	85	9	0	257	3	201	285	2e-38	166
N_Unigene310	gi|147787085|emb|CAN73490.1|	74.61	512	119	4	3	1505	199	708	0	686
N_Unigene312	gi|508710166|gb|EOY02063.1|	53.33	90	42	1	1	270	36	124	2e-18	97.8
N_Unigene314	gi|508716017|gb|EOY07914.1|	56.89	167	68	1	986	498	28	194	4e-29	135
N_Unigene315	gi|460374638|ref|XP_004233117.1|	73.3	367	96	2	1394	300	7	372	7e-152	544
N_Unigene316	gi|1087017|gb|AAB35284.1|	25.83	271	175	8	290	1024	201	452	6e-17	95.5
N_Unigene317	gi|296082262|emb|CBI21267.3|	51.54	227	109	4	816	139	150	365	5e-56	224
N_Unigene318	gi|508708521|gb|EOY00418.1|	75.72	346	79	8	1165	143	1	334	1e-145	523
N_Unigene319	gi|508786130|gb|EOY33386.1|	88.18	220	26	0	35	694	1	220	5e-96	358
N_Unigene320	gi|414591738|tpg|DAA42309.1|	39.32	117	63	3	5	331	315	424	5e-11	74.7
N_Unigene321	gi|508780139|gb|EOY27395.1|	56.87	473	203	2	644	2059	179	650	3e-147	529
N_Unigene321	gi|508780139|gb|EOY27395.1|	62.03	158	60	1	94	567	2	153	5e-45	189
N_Unigene322	gi|255568141|ref|XP_002525046.1|	85.11	141	21	0	925	503	156	296	7e-66	257
N_Unigene324	gi|297736459|emb|CBI25330.3|	68.99	158	46	3	465	1	1	148	2e-45	187
N_Unigene325	gi|359481155|ref|XP_002264086.2|	82.21	444	71	2	1447	140	3	446	0	705
N_Unigene326	gi|225439438|ref|XP_002266163.1|	95.38	260	12	0	1042	263	1	260	2e-141	509
N_Unigene327	gi|225454190|ref|XP_002272636.1|	35.71	210	133	4	882	259	37	208	3e-16	93.6
N_Unigene328	gi|225456343|ref|XP_002283880.1|	76.49	319	75	0	395	1351	1	319	3e-141	509
N_Unigene329	gi|147845807|emb|CAN80099.1|	37.07	723	443	19	2421	289	64	718	1e-94	354
N_Unigene330	gi|255558924|ref|XP_002520485.1|	50.32	157	75	4	845	384	17	160	4e-31	142
N_Unigene331	gi|8574407|emb|CAB94800.1|	88.71	62	7	0	209	394	41	102	2e-28	132
N_Unigene332	gi|125572544|gb|EAZ14059.1|	95.86	145	6	0	705	1139	167	311	1e-74	287
N_Unigene332	gi|125572544|gb|EAZ14059.1|	97.86	140	3	0	717	1136	1	140	5e-73	281
N_Unigene333	gi|255537629|ref|XP_002509881.1|	69	271	82	2	99	905	1	259	4e-93	348
N_Unigene334	gi|225434156|ref|XP_002275001.1|	81.5	427	76	1	1568	297	473	899	6e-173	614
N_Unigene335	gi|508701781|gb|EOX93677.1|	45.08	193	90	4	433	963	95	285	2e-18	100
N_Unigene336	gi|225429824|ref|XP_002280828.1|	55.15	330	144	2	1950	973	19	347	5e-98	366
N_Unigene336	gi|225429824|ref|XP_002280828.1|	61.39	101	38	1	967	668	349	449	7e-25	123
N_Unigene339	gi|225436962|ref|XP_002276508.1|	32.24	152	100	4	463	17	1	144	5e-11	73.2
N_Unigene340	gi|526117878|ref|NP_001267881.1|	48.26	172	88	5	788	276	281	445	6e-30	137
N_Unigene341	gi|224075818|ref|XP_002304782.1|	66.23	305	92	5	1086	205	1	293	3e-101	375
N_Unigene341	gi|224075818|ref|XP_002304782.1|	83.64	55	9	0	797	633	97	151	5e-18	99
N_Unigene342	gi|297737647|emb|CBI26848.3|	44.68	376	205	9	113	1231	1	353	3e-57	229
N_Unigene343	gi|508774980|gb|EOY22236.1|	92.17	447	35	0	250	1590	42	488	0	819
N_Unigene344	gi|508728198|gb|EOY20095.1|	52.63	152	71	2	456	4	10	160	2e-31	141
N_Unigene345	gi|508780012|gb|EOY27268.1|	69.72	284	84	2	1071	226	43	326	2e-99	369
N_Unigene346	gi|332629595|dbj|BAK22529.1|	85.33	225	33	0	285	959	63	287	7e-109	400
N_Unigene346	gi|332629595|dbj|BAK22529.1|	74.63	67	17	0	98	298	1	67	5e-22	112
N_Unigene346	gi|332629595|dbj|BAK22529.1|	46.67	120	64	1	585	944	33	148	2e-20	107
N_Unigene348	gi|462415212|gb|EMJ19949.1|	79.44	180	37	0	644	105	118	297	8e-80	304
N_Unigene348	gi|462415212|gb|EMJ19949.1|	82.14	112	20	0	978	643	7	118	1e-47	197
N_Unigene349	gi|255567955|ref|XP_002524955.1|	64.67	569	160	14	2170	587	245	797	2e-176	625
N_Unigene350	gi|255546435|ref|XP_002514277.1|	53.09	194	90	6	49	627	69	241	5e-37	160
N_Unigene351	gi|225451340|ref|XP_002274609.1|	63.69	358	125	2	1756	698	961	1318	3e-123	449
N_Unigene352	gi|225457915|ref|XP_002272532.1|	97.46	197	5	0	920	330	1	197	3e-96	358
N_Unigene353	gi|225424631|ref|XP_002285492.1|	60	185	72	5	11	559	1	171	6e-50	202
N_Unigene354	gi|224058601|ref|XP_002299560.1|	70.33	209	62	1	1022	396	377	580	7e-46	191
N_Unigene355	gi|470128890|ref|XP_004300366.1|	62.05	332	121	2	1254	274	1	332	2e-114	419
N_Unigene356	gi|502138708|ref|XP_004503502.1|	73.05	141	38	1	426	4	1	138	7e-49	199
N_Unigene358	gi|225457937|ref|XP_002273919.1|	75.66	189	46	1	762	196	1	185	3e-70	271
N_Unigene361	gi|224065537|ref|XP_002301846.1|	86.9	313	40	2	1	936	274	585	4e-157	561
N_Unigene362	gi|255578680|ref|XP_002530200.1|	93.51	154	10	0	359	820	33	186	6e-79	300
N_Unigene363	gi|308943845|gb|ADO51751.1|	91.43	35	3	0	3	107	219	253	2e-12	77.4
N_Unigene364	gi|359483940|ref|XP_002281868.2|	81.19	452	84	2	1494	142	395	845	0	744
N_Unigene365	gi|302143601|emb|CBI22354.3|	98.7	308	4	0	1143	220	406	713	4e-166	590
N_Unigene365	gi|302143601|emb|CBI22354.3|	98.37	307	5	0	1131	211	42	348	1e-164	586
N_Unigene365	gi|302143601|emb|CBI22354.3|	91.12	304	27	1	1131	220	486	765	3e-146	524
N_Unigene365	gi|302143601|emb|CBI22354.3|	87.83	304	37	1	1131	220	1	269	4e-139	501
N_Unigene365	gi|302143601|emb|CBI22354.3|	80.95	294	52	2	1131	262	118	411	5e-121	441
N_Unigene367	gi|356507993|ref|XP_003522747.1|	39.89	183	89	4	813	328	23	203	3e-22	112
N_Unigene369	gi|297738462|emb|CBI27663.3|	75.44	285	70	2	1612	758	1	282	6e-128	464
N_Unigene371	gi|225427089|ref|XP_002276604.1|	42.2	109	59	3	496	182	268	365	3e-13	80.5
N_Unigene373	gi|508711245|gb|EOY03142.1|	54.08	196	76	3	547	2	69	253	6e-55	219
N_Unigene374	gi|115464809|ref|NP_001056004.1|	63.91	133	48	0	1040	642	23	155	5e-45	188
N_Unigene374	gi|115464809|ref|NP_001056004.1|	66.67	69	23	0	697	491	137	205	3e-17	95.9
N_Unigene375	gi|255576396|ref|XP_002529090.1|	62.84	331	123	0	1196	204	63	393	7e-119	434
N_Unigene376	gi|462420238|gb|EMJ24501.1|	68.85	61	19	0	7	189	1	61	2e-16	90.1
N_Unigene379	gi|356546796|ref|XP_003541808.1|	73.13	67	18	0	786	586	214	280	2e-21	108
N_Unigene379	gi|356546796|ref|XP_003541808.1|	77.33	75	17	0	574	350	284	358	1e-13	83.6
N_Unigene380	gi|225445525|ref|XP_002285241.1|	74.38	160	41	0	1955	2434	1	160	2e-62	247
N_Unigene381	gi|225430754|ref|XP_002267044.1|	95.92	98	4	0	481	774	1	98	4e-48	197
N_Unigene382	gi|508724329|gb|EOY16226.1|	55.65	124	50	3	720	364	2	120	2e-22	112
N_Unigene383	gi|508725012|gb|EOY16909.1|	62.63	198	74	1	21	614	11	203	9e-62	243
N_Unigene384	gi|296085525|emb|CBI29257.3|	61.2	366	134	7	197	1270	20	380	1e-98	367
N_Unigene385	gi|359492545|ref|XP_003634429.1|	77.98	327	71	1	90	1067	1	327	4e-146	524
N_Unigene386	gi|460373515|ref|XP_004232564.1|	78.08	73	16	0	359	577	33	105	2e-25	123
N_Unigene387	gi|460386488|ref|XP_004238930.1|	60.11	183	71	4	1056	514	1	181	1e-38	167
N_Unigene388	gi|225437910|ref|XP_002267052.1|	77.24	123	28	0	536	168	55	177	8e-48	196
N_Unigene389	gi|255554789|ref|XP_002518432.1|	82.65	513	87	1	1535	3	1	513	0	748
N_Unigene390	gi|38371990|gb|AAR18735.1|	66.99	312	95	4	107	1018	20	331	1e-119	436
N_Unigene391	gi|462412102|gb|EMJ17151.1|	91.67	216	18	0	201	848	1	216	2e-117	429
N_Unigene392	gi|356531685|ref|XP_003534407.1|	49.32	146	74	2	81	518	181	275	6e-16	89.4
N_Unigene394	gi|225423755|ref|XP_002278958.1|	91.82	318	25	1	200	1150	69	386	8e-160	570
N_Unigene396	gi|359483982|ref|XP_002277049.2|	76.36	55	13	0	660	824	1	55	2e-18	100
N_Unigene397	gi|356574959|ref|XP_003555610.1|	50.54	93	46	3	7	285	158	246	2e-10	70.5
N_Unigene398	gi|357488217|ref|XP_003614396.1|	92.48	133	10	0	1	399	1443	1575	3e-66	257
N_Unigene398	gi|357488217|ref|XP_003614396.1|	90.23	133	13	0	1	399	492	624	1e-64	252
N_Unigene398	gi|357488217|ref|XP_003614396.1|	96.97	66	2	0	216	19	349	414	4e-28	130
N_Unigene398	gi|357488217|ref|XP_003614396.1|	92.45	53	4	0	1	159	1322	1374	1e-19	102
N_Unigene400	gi|462419537|gb|EMJ23800.1|	70.59	272	78	2	814	5	133	395	2e-104	384
N_Unigene400	gi|462419537|gb|EMJ23800.1|	35.97	139	85	4	418	14	67	203	5e-14	84.7
N_Unigene401	gi|358348842|ref|XP_003638451.1|	61.74	115	44	1	25	369	541	617	4e-31	139
N_Unigene402	gi|224124738|ref|XP_002329936.1|	53.26	92	43	0	728	453	59	150	8e-19	100
N_Unigene403	gi|225457598|ref|XP_002272859.1|	66.57	332	109	2	6	995	10	337	4e-122	444
N_Unigene406	gi|356569718|ref|XP_003553043.1|	91.56	154	12	1	845	387	47	200	2e-72	280
N_Unigene406	gi|356569718|ref|XP_003553043.1|	95.83	48	2	0	984	841	1	48	6e-16	92.4
N_Unigene407	gi|470127589|ref|XP_004299750.1|	69.83	348	96	3	62	1078	1	341	1e-138	499
N_Unigene408	gi|388501070|gb|AFK38601.1|	82.98	235	38	1	761	63	1	235	1e-86	327
N_Unigene409	gi|363808242|ref|NP_001242747.1|	89.38	113	12	0	396	58	1	113	3e-53	213
N_Unigene410	gi|357146854|ref|XP_003574135.1|	61.5	226	87	2	678	1	1	216	2e-74	285
N_Unigene411	gi|211905343|gb|ACJ11251.1|	81.48	324	59	1	102	1070	1	324	8e-134	483
N_Unigene413	gi|470141512|ref|XP_004306474.1|	87	200	26	0	620	21	1	200	1e-66	258
N_Unigene414	gi|462418841|gb|EMJ23104.1|	65.46	194	63	5	808	239	528	717	2e-54	218
N_Unigene414	gi|462418841|gb|EMJ23104.1|	31.2	125	86	1	628	254	289	408	7e-07	60.8
N_Unigene415	gi|462407015|gb|EMJ12479.1|	68.13	91	29	0	106	378	203	293	8e-29	132
N_Unigene416	gi|449440147|ref|XP_004137846.1|	65.67	201	63	2	199	783	1	201	3e-62	245
N_Unigene417	gi|297741723|emb|CBI32855.3|	70.71	297	81	7	31	903	25	311	2e-95	355
N_Unigene419	gi|255541908|ref|XP_002512018.1|	84.39	346	51	1	96	1124	1	346	2e-171	608
N_Unigene420	gi|147765308|emb|CAN66937.1|	53.27	107	47	2	314	3	12	117	5e-23	112
N_Unigene421	gi|508779861|gb|EOY27117.1|	65.31	147	51	3	492	52	196	333	3e-41	173
N_Unigene422	gi|225426196|ref|XP_002279684.1|	91	100	9	0	768	469	49	148	3e-37	162
N_Unigene423	gi|508777031|gb|EOY24287.1|	85.32	109	16	0	186	512	1	109	8e-48	195
N_Unigene424	gi|324983997|gb|ADY68781.1|	85.43	247	36	0	923	183	6	252	6e-117	427
N_Unigene425	gi|449434306|ref|XP_004134937.1|	75.86	203	49	0	247	855	45	247	1e-80	307
N_Unigene427	gi|359489993|ref|XP_003634010.1|	69.88	83	25	0	763	515	1	83	5e-11	74.7
N_Unigene428	gi|508718598|gb|EOY10495.1|	50	126	54	4	1	351	194	317	5e-14	82.8
N_Unigene429	gi|147788378|emb|CAN76661.1|	83.84	99	16	0	541	245	13	111	9e-36	156
N_Unigene431	gi|255587934|ref|XP_002534445.1|	92.82	195	14	0	1045	461	1	195	3e-92	345
N_Unigene432	gi|460378545|ref|XP_004235031.1|	67	300	99	0	1080	181	22	321	2e-112	412
N_Unigene433	gi|462411586|gb|EMJ16635.1|	83.05	348	59	0	1372	329	76	423	2e-148	532
N_Unigene434	gi|297737877|emb|CBI27078.3|	48.95	476	234	5	1401	1	57	530	1e-111	410
N_Unigene436	gi|302143027|emb|CBI20322.3|	63.44	93	34	0	1239	961	320	412	1e-25	124
N_Unigene436	gi|302143027|emb|CBI20322.3|	54.35	92	42	0	977	702	408	499	3e-21	109
N_Unigene437	gi|302143027|emb|CBI20322.3|	48.97	486	237	4	1477	53	23	499	5e-119	434
N_Unigene437	gi|302143027|emb|CBI20322.3|	50	66	33	0	333	136	406	471	4e-09	69.7
N_Unigene438	gi|297798686|ref|XP_002867227.1|	76.27	59	14	0	178	2	1434	1492	4e-17	93.6
N_Unigene439	gi|255558300|ref|XP_002520177.1|	58.53	258	106	4	138	908	12	264	1e-67	263
N_Unigene440	gi|356543880|ref|XP_003540386.1|	52.05	146	70	0	3	440	181	326	1e-36	159
N_Unigene442	gi|225429782|ref|XP_002282710.1|	50.41	123	57	1	885	529	12	134	5e-17	95.1
N_Unigene443	gi|161347485|gb|ABX65441.1|	70.43	115	34	0	2	346	97	211	4e-44	182
N_Unigene444	gi|225428695|ref|XP_002284959.1|	91.61	274	23	0	823	2	1	274	6e-143	513
N_Unigene445	gi|359487053|ref|XP_002271720.2|	64.84	128	45	1	47	430	831	957	1e-39	167
N_Unigene446	gi|502147951|ref|XP_004506980.1|	65.52	58	20	1	185	12	790	846	3e-12	76.3
N_Unigene447	gi|460378407|ref|XP_004234964.1|	90.32	124	12	0	708	337	18	141	1e-59	236
N_Unigene450	gi|462411693|gb|EMJ16742.1|	81.9	105	19	0	878	564	382	486	1e-43	182
N_Unigene450	gi|462411693|gb|EMJ16742.1|	67.65	68	22	0	592	389	477	544	8e-18	97.4
N_Unigene452	gi|27923849|sp|Q945U1.1|RS15_ELAOL	96.5	143	5	0	106	534	11	153	1e-73	282
N_Unigene453	gi|297735302|emb|CBI17664.3|	68.42	95	30	0	286	2	30	124	2e-32	144
N_Unigene454	gi|343887276|dbj|BAK61822.1|	82	300	54	1	1833	934	12	310	5e-140	504
N_Unigene454	gi|343887276|dbj|BAK61822.1|	86.55	119	16	0	935	579	310	428	2e-59	237
N_Unigene455	gi|514785012|ref|XP_004970734.1|	91.11	90	8	0	6	275	214	303	9e-41	174
N_Unigene456	gi|356521516|ref|XP_003529401.1|	84.11	321	51	0	1017	55	236	556	7e-155	553
N_Unigene457	gi|53791419|dbj|BAD53933.1|	66.2	216	73	1	766	119	31	235	7e-76	290
N_Unigene458	gi|470141546|ref|XP_004306491.1|	85.29	68	10	0	162	365	30	97	2e-22	112
N_Unigene459	gi|225450919|ref|XP_002284549.1|	57.92	404	170	2	1555	344	72	472	5e-115	421
N_Unigene460	gi|514762031|ref|XP_004964931.1|	74.05	158	40	1	401	871	1	158	3e-50	205
N_Unigene463	gi|526117956|ref|NP_001267901.1|	89.1	211	23	0	633	1	1	211	8e-105	386
N_Unigene464	gi|526253044|ref|NP_001268159.1|	94.25	226	13	0	697	20	1	226	2e-115	423
N_Unigene465	gi|508699067|gb|EOX90963.1|	97.39	153	4	0	709	251	9	161	8e-77	293
N_Unigene467	gi|313586495|gb|ADR71258.1|	93.18	88	6	0	601	338	1	88	8e-39	167
N_Unigene468	gi|224100425|ref|XP_002311871.1|	48.92	325	136	7	887	3	129	449	5e-66	257
N_Unigene468	gi|224100425|ref|XP_002311871.1|	50.41	121	32	2	684	406	195	315	2e-26	126
N_Unigene469	gi|353441188|gb|AEQ94178.1|	78.05	123	19	3	631	287	1	123	3e-34	151
N_Unigene470	gi|225445951|ref|XP_002264547.1|	90.52	232	22	0	1032	337	250	481	1e-119	436
N_Unigene471	gi|462422373|gb|EMJ26636.1|	82.47	154	27	0	6	467	663	816	2e-67	260
N_Unigene472	gi|508717906|gb|EOY09803.1|	63.98	161	56	2	106	582	64	224	3e-52	211
N_Unigene474	gi|289875|gb|AAA19912.1|	54.55	132	60	2	17	412	7	136	8e-32	143
N_Unigene475	gi|508718284|gb|EOY10181.1|	77.88	113	25	0	212	550	11	123	2e-47	195
N_Unigene477	gi|470138235|ref|XP_004304864.1|	76.27	59	14	0	178	2	135	193	2e-19	100
N_Unigene478	gi|508720566|gb|EOY12463.1|	94.9	98	5	0	335	42	1	98	5e-37	159
N_Unigene480	gi|508704823|gb|EOX96719.1|	95.96	99	4	0	296	592	1	99	6e-47	193
N_Unigene481	gi|508775617|gb|EOY22873.1|	77.81	338	74	2	1	1011	230	566	1e-141	509
N_Unigene482	gi|225464926|ref|XP_002274913.1|	86.97	238	31	0	1105	392	74	311	1e-120	440
N_Unigene482	gi|225464926|ref|XP_002274913.1|	72.73	66	17	1	1283	1089	14	79	3e-16	93.2
N_Unigene484	gi|508784158|gb|EOY31414.1|	90.85	164	15	0	90	581	1	164	1e-81	309
N_Unigene485	gi|462405189|gb|EMJ10653.1|	57.5	120	50	1	727	371	149	268	4e-28	131
N_Unigene485	gi|462405189|gb|EMJ10653.1|	70.89	79	23	0	932	696	81	159	2e-24	119
N_Unigene486	gi|508786908|gb|EOY34164.1|	93.55	124	8	0	600	229	36	159	6e-56	223
N_Unigene487	gi|413953425|gb|AFW86074.1|	81.82	110	19	1	327	1	230	339	1e-29	135
N_Unigene487	gi|413953425|gb|AFW86074.1|	58.25	103	37	2	466	176	185	287	3e-16	90.5
N_Unigene489	gi|296083792|emb|CBI24009.3|	53.36	581	260	6	1727	18	606	1176	2e-154	553
N_Unigene490	gi|225428570|ref|XP_002281086.1|	64.38	73	26	0	285	67	185	257	2e-22	110
N_Unigene491	gi|225428570|ref|XP_002281086.1|	78.64	206	44	0	620	3	15	220	8e-94	348
N_Unigene492	gi|462420842|gb|EMJ25105.1|	70.65	201	59	0	72	674	11	211	7e-79	301
N_Unigene493	gi|255541300|ref|XP_002511714.1|	89.69	194	20	0	980	399	114	307	5e-80	304
N_Unigene494	gi|449436104|ref|XP_004135834.1|	97.25	109	3	0	592	266	26	134	2e-51	208
N_Unigene498	gi|462420860|gb|EMJ25123.1|	80	45	9	0	3	137	140	184	1e-11	74.7
N_Unigene499	gi|357140802|ref|XP_003571952.1|	83.64	55	9	0	176	12	319	373	3e-18	96.3
N_Unigene500	gi|514713632|ref|XP_004952810.1|	76.6	47	11	0	105	245	157	203	2e-13	80.9
N_Unigene501	gi|225442349|ref|XP_002281163.1|	79.33	208	43	0	698	75	1	208	1e-74	286
N_Unigene502	gi|226001043|dbj|BAH36875.1|	75	56	12	1	19	180	88	143	3e-16	90.5
N_Unigene506	gi|359476188|ref|XP_002283446.2|	63.59	357	130	0	1571	501	99	455	2e-123	449
N_Unigene506	gi|359476188|ref|XP_002283446.2|	30.91	330	225	4	1571	591	200	526	2e-36	160
N_Unigene506	gi|359476188|ref|XP_002283446.2|	28.31	332	237	3	1499	507	22	350	7e-34	152
N_Unigene506	gi|359476188|ref|XP_002283446.2|	72.29	83	23	0	255	7	537	619	5e-27	129
N_Unigene506	gi|359476188|ref|XP_002283446.2|	65.22	92	32	1	538	263	446	534	5e-25	122
N_Unigene506	gi|359476188|ref|XP_002283446.2|	28.7	230	161	3	1571	891	302	529	2e-20	107
N_Unigene506	gi|359476188|ref|XP_002283446.2|	28.5	193	124	3	1571	1035	405	584	2e-12	81.3
N_Unigene506	gi|359476188|ref|XP_002283446.2|	33.33	129	86	1	890	504	22	148	4e-12	79.7
N_Unigene508	gi|225426621|ref|XP_002280827.1|	82.96	135	23	0	723	319	216	350	2e-61	242
N_Unigene509	gi|359478275|ref|XP_002274820.2|	30.55	347	241	4	1	1041	17	315	2e-35	156
N_Unigene510	gi|297735401|emb|CBI17841.3|	59.06	276	112	3	537	1361	7	277	3e-84	319
N_Unigene511	gi|359478080|ref|XP_003632066.1|	86.32	402	54	1	351	1553	3	404	0	679
N_Unigene512	gi|514775283|ref|XP_004968192.1|	78.62	145	31	0	438	4	268	412	1e-60	239
N_Unigene512	gi|514775283|ref|XP_004968192.1|	73.85	65	17	0	773	579	157	221	2e-20	106
N_Unigene513	gi|255558438|ref|XP_002520244.1|	66.4	494	155	8	3093	1645	19	499	7e-129	469
N_Unigene513	gi|255558438|ref|XP_002520244.1|	61.76	408	142	6	1643	462	500	902	1e-101	379
N_Unigene514	gi|225441483|ref|XP_002280022.1|	79.12	297	62	1	1	891	345	640	1e-143	516
N_Unigene515	gi|359484892|ref|XP_002277218.2|	68.49	822	226	13	3087	721	1	794	0	987
N_Unigene516	gi|508719048|gb|EOY10945.1|	59.74	303	122	2	1455	547	11	299	9e-74	284
N_Unigene517	gi|255545040|ref|XP_002513581.1|	88.21	246	29	0	1290	553	566	811	9e-105	387
N_Unigene517	gi|255545040|ref|XP_002513581.1|	96.36	55	2	0	1451	1287	512	566	4e-21	109
N_Unigene518	gi|508699048|gb|EOX90944.1|	80.74	649	124	1	63	2006	1	649	0	1081
N_Unigene518	gi|508699048|gb|EOX90944.1|	73.68	57	15	0	1981	2151	641	697	3e-13	84.7
N_Unigene519	gi|255576115|ref|XP_002528952.1|	70.85	271	76	3	381	1184	1	263	7e-96	357
N_Unigene520	gi|255571986|ref|XP_002526934.1|	56	200	87	2	360	956	579	776	4e-57	228
N_Unigene520	gi|255571986|ref|XP_002526934.1|	52.59	116	53	1	375	716	223	338	7e-26	124
N_Unigene521	gi|508711585|gb|EOY03482.1|	52.31	260	120	5	221	988	67	321	4e-62	245
N_Unigene522	gi|225434540|ref|XP_002276855.1|	93.71	1319	83	0	1322	5278	339	1657	0	2378
N_Unigene522	gi|225434540|ref|XP_002276855.1|	89.39	330	35	0	337	1326	11	340	9e-153	549
N_Unigene523	gi|74027109|gb|AAZ94659.1|	96.27	482	18	0	254	1699	1	482	0	931
N_Unigene524	gi|189409279|gb|ACC60966.1|	82.79	1133	194	2	638	4033	1	1128	0	1901
N_Unigene525	gi|225440262|ref|XP_002284022.1|	90.77	1278	118	3	138	3971	1	1271	0	2034
N_Unigene526	gi|359473006|ref|XP_002278531.2|	56.63	415	180	1	4098	2854	1	414	1e-105	392
N_Unigene526	gi|359473006|ref|XP_002278531.2|	43.16	855	463	21	2888	393	403	1213	4e-99	370
N_Unigene527	gi|508703140|gb|EOX95036.1|	59.64	1281	474	16	4074	361	1	1251	0	1358
N_Unigene528	gi|359496844|ref|XP_002269564.2|	62.09	1237	461	11	295	3981	149	1373	0	1420
N_Unigene529	gi|359495422|ref|XP_003634989.1|	45.33	1017	504	22	3205	311	1	997	0	720
N_Unigene530	gi|508700207|gb|EOX92103.1|	53.66	915	411	17	3889	1184	1	875	0	837
N_Unigene530	gi|508700207|gb|EOX92103.1|	78.95	57	12	0	1166	996	881	937	3e-15	91.7
N_Unigene531	gi|359488959|ref|XP_003633847.1|	74.56	1034	255	10	403	3480	1	1012	0	1489
N_Unigene532	gi|295311633|ref|YP_003587244.1|	96.64	506	17	0	2447	930	1	506	0	941
N_Unigene533	gi|296089562|emb|CBI39381.3|	53.28	122	45	4	3338	3667	943	1064	2e-21	112
N_Unigene533	gi|296089562|emb|CBI39381.3|	43.24	148	80	5	212	643	16	155	8e-19	103
N_Unigene534	gi|359497042|ref|XP_003635406.1|	41.79	536	305	4	3	1589	35	563	9e-90	339
N_Unigene534	gi|359497042|ref|XP_003635406.1|	37.17	495	311	9	1552	3036	551	1008	1e-63	252
N_Unigene534	gi|359497042|ref|XP_003635406.1|	66.21	145	49	0	137	571	80	224	4e-37	164
N_Unigene535	gi|225456629|ref|XP_002266656.1|	52.87	1203	548	16	3	3554	280	1441	0	1046
N_Unigene535	gi|225456629|ref|XP_002266656.1|	78.4	213	45	1	3553	4188	1441	1653	2e-98	368
N_Unigene536	gi|225423779|ref|XP_002277341.1|	76.51	962	224	2	3443	564	41	1002	0	1447
N_Unigene537	gi|302142027|emb|CBI19230.3|	76.07	397	94	2	2634	1447	157	552	1e-172	614
N_Unigene537	gi|302142027|emb|CBI19230.3|	53.59	153	71	1	3157	2699	25	135	1e-31	146
N_Unigene538	gi|225441852|ref|XP_002284163.1|	72.75	954	250	9	3261	430	3	952	0	1353
N_Unigene539	gi|225447723|ref|XP_002273150.1|	80.92	980	180	7	85	3003	7	981	0	1470
N_Unigene540	gi|508707614|gb|EOX99510.1|	85.87	849	120	0	355	2901	37	885	0	1384
N_Unigene541	gi|508784584|gb|EOY31840.1|	91.72	954	79	0	3135	274	1	954	0	1628
N_Unigene542	gi|508782096|gb|EOY29352.1|	39.05	973	538	24	3094	341	13	926	1e-146	527
N_Unigene543	gi|462410484|gb|EMJ15818.1|	89.46	370	37	2	2856	1753	1	369	0	679
N_Unigene543	gi|462410484|gb|EMJ15818.1|	75.79	347	82	3	1332	298	512	854	3e-151	543
N_Unigene543	gi|462410484|gb|EMJ15818.1|	78.23	147	30	1	1771	1337	364	510	1e-57	232
N_Unigene544	gi|225434189|ref|XP_002279359.1|	71.01	345	100	0	1889	2923	1	345	2e-128	467
N_Unigene545	gi|255558769|ref|XP_002520408.1|	91.15	531	47	1	3130	1538	4	533	0	889
N_Unigene546	gi|225435886|ref|XP_002265928.1|	75.88	771	183	3	136	2439	895	1663	0	1170
N_Unigene546	gi|225435886|ref|XP_002265928.1|	53.79	145	67	0	2441	2875	1664	1808	2e-34	155
N_Unigene547	gi|255570639|ref|XP_002526275.1|	84.33	568	89	2	7	1710	116	676	0	965
N_Unigene547	gi|255570639|ref|XP_002526275.1|	93.47	383	23	2	1727	2869	681	1063	0	725
N_Unigene548	gi|359479329|ref|XP_002273250.2|	80.6	835	160	3	515	3013	130	959	0	1376
N_Unigene548	gi|359479329|ref|XP_002273250.2|	77.34	128	17	1	175	522	5	132	5e-37	163
N_Unigene549	gi|508781970|gb|EOY29226.1|	91.16	950	84	2	3146	297	1	948	0	1665
N_Unigene550	gi|359480018|ref|XP_002273034.2|	76.79	392	91	1	3392	2217	4	393	2e-118	434
N_Unigene550	gi|359480018|ref|XP_002273034.2|	66.77	319	106	0	1377	421	764	1082	4e-102	380
N_Unigene550	gi|359480018|ref|XP_002273034.2|	75	216	54	0	2227	1580	390	605	2e-80	308
N_Unigene550	gi|359480018|ref|XP_002273034.2|	64.54	141	50	1	425	3	1081	1220	2e-30	141
N_Unigene550	gi|359480018|ref|XP_002273034.2|	84.06	69	11	0	1585	1379	695	763	1e-16	96.3
N_Unigene551	gi|225452432|ref|XP_002274197.1|	35.11	655	399	18	2726	840	212	825	2e-82	314
N_Unigene552	gi|225456471|ref|XP_002284518.1|	89.12	910	97	3	3026	303	1	908	0	1424
N_Unigene553	gi|449444568|ref|XP_004140046.1|	59.33	959	365	19	226	3027	1	921	0	952
N_Unigene554	gi|359472780|ref|XP_002275485.2|	70.16	610	168	5	1878	91	378	981	0	810
N_Unigene554	gi|359472780|ref|XP_002275485.2|	54.89	266	118	5	2749	1958	119	370	4e-66	260
N_Unigene555	gi|359483606|ref|XP_002271969.2|	50.87	633	282	21	2130	319	267	866	2e-125	456
N_Unigene556	gi|508775628|gb|EOY22884.1|	79.16	835	172	3	364	2862	10	832	0	1193
N_Unigene557	gi|225457538|ref|XP_002270499.1|	72	800	222	2	2819	426	1	799	0	1130
N_Unigene558	gi|359475304|ref|XP_003631645.1|	91.32	887	76	1	55	2712	1	887	0	1544
N_Unigene559	gi|225432272|ref|XP_002272195.1|	94.22	744	43	1	2802	571	2	744	0	1376
N_Unigene560	gi|359495432|ref|XP_002280519.2|	79.37	853	176	1	315	2873	1	848	0	1293
N_Unigene560	gi|359495432|ref|XP_002280519.2|	30.94	223	149	3	1305	1958	651	872	3e-17	97.8
N_Unigene561	gi|317420016|emb|CBN82052.1|	23.32	253	188	7	1357	617	59	299	6e-08	67
N_Unigene562	gi|359477496|ref|XP_003631985.1|	59.66	585	236	6	2658	904	1	568	0	688
N_Unigene562	gi|359477496|ref|XP_003631985.1|	35.51	138	80	5	604	218	575	710	2e-09	71.6
N_Unigene563	gi|508702721|gb|EOX94617.1|	74.58	177	45	1	2756	2226	1	174	3e-71	277
N_Unigene563	gi|508702721|gb|EOX94617.1|	58.82	68	26	2	923	726	448	515	1e-10	75.9
N_Unigene564	gi|225454188|ref|XP_002272416.1|	84.58	493	76	1	704	2182	1	489	0	841
N_Unigene565	gi|225437979|ref|XP_002272156.1|	76.18	340	81	0	1873	854	230	569	5e-158	565
N_Unigene565	gi|225437979|ref|XP_002272156.1|	54.51	233	94	3	2525	1863	1	233	2e-65	257
N_Unigene566	gi|225452781|ref|XP_002283300.1|	88.81	733	81	1	2407	212	1	733	0	1290
N_Unigene567	gi|508778460|gb|EOY25716.1|	76	350	78	1	523	1554	40	389	3e-124	453
N_Unigene567	gi|508778460|gb|EOY25716.1|	78.84	241	51	0	1610	2332	408	648	1e-93	352
N_Unigene568	gi|2347054|emb|CAA65585.1|	72.33	600	154	5	1938	175	34	630	0	766
N_Unigene569	gi|255544848|ref|XP_002513485.1|	79.7	537	109	0	2229	619	727	1263	0	869
N_Unigene569	gi|255544848|ref|XP_002513485.1|	59.22	179	73	0	2731	2195	560	738	6e-53	216
N_Unigene569	gi|255544848|ref|XP_002513485.1|	72.38	105	29	0	629	315	1260	1364	2e-36	161
N_Unigene570	gi|508786581|gb|EOY33837.1|	77.21	781	175	4	2577	244	2	780	0	1185
N_Unigene571	gi|359481218|ref|XP_002267833.2|	81.83	622	111	2	466	2325	1	622	0	1073
N_Unigene572	gi|225456951|ref|XP_002281671.1|	94.56	791	42	1	114	2483	24	814	0	1426
N_Unigene573	gi|296088013|emb|CBI35296.3|	68.99	1061	289	10	3340	278	1	1038	0	1403
N_Unigene574	gi|359485011|ref|XP_002270732.2|	78.25	708	152	3	2548	431	1	705	0	1044
N_Unigene575	gi|356577644|ref|XP_003556934.1|	70.78	243	68	1	1296	577	157	399	5e-103	382
N_Unigene575	gi|356577644|ref|XP_003556934.1|	61.9	84	32	0	1561	1310	70	153	1e-17	99.4
N_Unigene576	gi|462399797|gb|EMJ05465.1|	89.43	766	81	1	2549	252	1	765	0	1375
N_Unigene577	gi|514711997|ref|XP_004952408.1|	76.92	546	123	5	2103	475	110	648	0	779
N_Unigene577	gi|514711997|ref|XP_004952408.1|	76.23	122	29	1	2398	2033	12	132	2e-42	181
N_Unigene578	gi|225462058|ref|XP_002275829.1|	81	758	143	1	183	2453	1	758	0	1296
N_Unigene579	gi|227053553|gb|ACP18875.1|	76.08	715	158	5	60	2165	85	799	0	1145
N_Unigene580	gi|121309562|dbj|BAF44104.1|	80.73	633	122	0	2322	424	1	633	0	957
N_Unigene581	gi|225430656|ref|XP_002270163.1|	85.3	959	137	2	3260	396	29	986	0	1686
N_Unigene582	gi|462422176|gb|EMJ26439.1|	81.4	758	141	1	242	2515	1	757	0	1310
N_Unigene583	gi|225423670|ref|XP_002276461.1|	79.7	813	160	6	2439	16	1	808	0	1265
N_Unigene584	gi|225426226|ref|XP_002263179.1|	86.17	665	92	1	2487	493	53	716	0	1098
N_Unigene585	gi|356497922|ref|XP_003517805.1|	38.31	522	312	14	502	2037	980	1437	3e-72	280
N_Unigene586	gi|225430316|ref|XP_002282750.1|	48.54	756	383	6	91	2340	19	769	1e-145	524
N_Unigene587	gi|225426757|ref|XP_002282540.1|	80.8	698	134	0	352	2445	1	698	0	1064
N_Unigene588	gi|296083207|emb|CBI22843.3|	78.11	594	114	5	2087	354	91	672	0	932
N_Unigene589	gi|460399315|ref|XP_004245187.1|	75.31	324	79	2	224	1192	5	327	5e-139	502
N_Unigene589	gi|460399315|ref|XP_004245187.1|	66.86	338	109	6	1189	2193	327	650	2e-118	433
N_Unigene590	gi|359489218|ref|XP_002270340.2|	50.68	296	144	3	2013	1132	225	518	8e-84	318
N_Unigene591	gi|242042035|ref|XP_002468412.1|	57.97	621	258	3	2319	466	1	620	0	686
N_Unigene592	gi|296086648|emb|CBI32283.3|	63.97	569	204	3	489	2192	542	1107	2e-170	606
N_Unigene592	gi|296086648|emb|CBI32283.3|	74.07	54	14	0	1	162	489	542	2e-13	85.5
N_Unigene593	gi|449503550|ref|XP_004162058.1|	55.76	217	90	2	1291	659	3	219	8e-22	112
N_Unigene594	gi|242087899|ref|XP_002439782.1|	57.6	1033	419	13	1	3042	1	1006	0	951
N_Unigene595	gi|225424380|ref|XP_002284904.1|	80.95	630	119	2	2289	403	9	637	0	875
N_Unigene596	gi|359491381|ref|XP_002267425.2|	78.83	529	106	6	645	2213	159	677	0	838
N_Unigene597	gi|225446285|ref|XP_002267174.1|	78.84	293	62	0	980	102	460	752	2e-134	486
N_Unigene597	gi|225446285|ref|XP_002267174.1|	56.25	464	197	6	2365	992	15	463	8e-129	468
N_Unigene598	gi|359484112|ref|XP_003633066.1|	78.53	694	149	0	142	2223	19	712	0	1144
N_Unigene599	gi|508781827|gb|EOY29083.1|	63.72	634	224	3	212	2095	502	1134	0	805
N_Unigene599	gi|508781827|gb|EOY29083.1|	81.16	69	13	0	4	210	433	501	7e-23	116
N_Unigene600	gi|359476827|ref|XP_003631895.1|	86.61	784	101	4	2	2341	2471	3252	0	1372
N_Unigene600	gi|359476827|ref|XP_003631895.1|	87.78	409	46	1	2933	4147	3451	3859	0	738
N_Unigene600	gi|359476827|ref|XP_003631895.1|	70.35	199	56	2	2346	2933	3253	3451	2e-63	251
N_Unigene601	gi|225444798|ref|XP_002278397.1|	75.08	610	148	4	189	2006	47	653	0	957
N_Unigene601	gi|225444798|ref|XP_002278397.1|	95.45	44	2	0	550	681	168	211	5e-15	90.1
N_Unigene602	gi|462406162|gb|EMJ11626.1|	77.35	980	221	2	3078	142	272	1250	0	1432
N_Unigene602	gi|462406162|gb|EMJ11626.1|	33.33	174	102	3	2892	2413	2	173	7e-16	93.6
N_Unigene603	gi|508701189|gb|EOX93085.1|	73.2	582	155	3	502	2244	1	580	0	851
N_Unigene604	gi|297740775|emb|CBI30957.3|	70.6	500	147	1	151	1650	162	660	0	675
N_Unigene604	gi|297740775|emb|CBI30957.3|	59.02	61	25	0	185	3	103	163	1e-09	71.6
N_Unigene605	gi|462407261|gb|EMJ12595.1|	86.42	530	72	0	488	2077	58	587	0	861
N_Unigene606	gi|359478930|ref|XP_002283389.2|	54.07	701	295	11	2022	1	1	691	2e-168	600
N_Unigene607	gi|359473809|ref|XP_002264994.2|	36.3	664	384	15	2173	299	277	886	7e-89	335
N_Unigene608	gi|297742526|emb|CBI34675.3|	47.27	861	450	7	2577	7	612	1436	0	765
N_Unigene609	gi|296090366|emb|CBI40185.3|	70	510	152	2	359	1885	25	532	0	674
N_Unigene610	gi|508722759|gb|EOY14656.1|	84.7	889	131	5	69	2720	1	885	0	1477
N_Unigene611	gi|225428981|ref|XP_002264769.1|	82.09	603	105	1	2119	320	32	634	0	1083
N_Unigene612	gi|255585301|ref|XP_002533349.1|	56.89	508	216	3	2	1516	46	520	4e-142	512
N_Unigene613	gi|255537467|ref|XP_002509800.1|	79.58	529	106	3	402	1982	1	521	0	852
N_Unigene614	gi|302142847|emb|CBI20142.3|	68.68	629	180	8	2224	389	391	1011	0	819
N_Unigene615	gi|359485123|ref|XP_002262829.2|	80.36	784	153	1	408	2756	187	970	0	1107
N_Unigene615	gi|359485123|ref|XP_002262829.2|	64.96	137	48	1	1	411	53	187	5e-31	143
N_Unigene616	gi|380042390|gb|AFD33359.1|	85.98	692	97	0	2447	372	85	776	0	1251
N_Unigene617	gi|147844643|emb|CAN82150.1|	82.6	408	71	0	784	2007	224	631	0	704
N_Unigene617	gi|147844643|emb|CAN82150.1|	51.48	237	115	3	81	791	1	226	1e-48	201
N_Unigene618	gi|225454690|ref|XP_002270236.1|	67	300	98	3	633	1529	1	298	1e-110	407
N_Unigene618	gi|225454690|ref|XP_002270236.1|	78.79	165	27	2	1525	1995	297	461	2e-59	238
N_Unigene619	gi|225424910|ref|XP_002270049.1|	73.38	616	164	1	13	1860	288	901	0	973
N_Unigene620	gi|359483518|ref|XP_002272702.2|	78	400	82	3	585	1766	129	526	3e-172	612
N_Unigene620	gi|359483518|ref|XP_002272702.2|	80	70	14	0	373	582	58	127	4e-24	120
N_Unigene621	gi|514800302|ref|XP_004975080.1|	86.05	337	47	0	1258	248	221	557	3e-173	617
N_Unigene621	gi|514800302|ref|XP_004975080.1|	65.98	97	33	0	2105	1815	2	98	2e-30	142
N_Unigene621	gi|514800302|ref|XP_004975080.1|	32.8	186	107	7	766	263	202	376	2e-16	96.3
N_Unigene621	gi|514800302|ref|XP_004975080.1|	25.83	240	166	6	1264	581	319	538	9e-11	77.4
N_Unigene622	gi|56201391|dbj|BAD72949.1|	73.41	346	89	2	2038	1010	1015	1355	3e-128	466
N_Unigene622	gi|56201391|dbj|BAD72949.1|	84.62	221	34	0	1161	499	1306	1526	1e-96	361
N_Unigene623	gi|225436522|ref|XP_002273792.1|	80.29	695	137	2	84	2168	30	722	0	1078
N_Unigene624	gi|359472577|ref|XP_002281541.2|	71.24	445	118	8	2843	1539	991	1432	1e-162	581
N_Unigene624	gi|359472577|ref|XP_002281541.2|	65.64	259	83	4	1035	277	1578	1832	5e-53	216
N_Unigene624	gi|359472577|ref|XP_002281541.2|	54.81	104	47	1	1342	1031	1477	1579	3e-22	114
N_Unigene625	gi|225450640|ref|XP_002278296.1|	48.07	570	277	9	2084	432	4	557	1e-123	450
N_Unigene626	gi|508723692|gb|EOY15589.1|	67.93	449	142	2	2180	840	535	983	6e-165	588
N_Unigene627	gi|224132234|ref|XP_002328218.1|	93.64	535	34	0	2069	465	1	535	0	930
N_Unigene628	gi|462419695|gb|EMJ23958.1|	67.63	241	76	4	92	808	1	235	1e-68	268
N_Unigene628	gi|462419695|gb|EMJ23958.1|	37.38	107	65	2	903	1217	288	375	1e-09	72
N_Unigene629	gi|359481576|ref|XP_002278416.2|	61.14	911	312	14	3065	459	684	1588	0	1066
N_Unigene629	gi|359481576|ref|XP_002278416.2|	66.06	607	196	9	4866	3076	89	679	0	712
N_Unigene630	gi|462418929|gb|EMJ23192.1|	89.81	569	57	1	153	1856	21	589	0	967
N_Unigene631	gi|225450071|ref|XP_002274296.1|	39.23	678	362	19	2003	120	18	674	2e-87	330
N_Unigene632	gi|147860393|emb|CAN82572.1|	88.17	389	46	0	33	1199	1	389	0	726
N_Unigene632	gi|147860393|emb|CAN82572.1|	78.74	207	44	0	1186	1806	385	591	2e-91	343
N_Unigene633	gi|449454281|ref|XP_004144884.1|	69.4	317	91	3	234	1166	22	332	2e-98	367
N_Unigene633	gi|449454281|ref|XP_004144884.1|	72.02	218	61	3	1174	1827	337	551	3e-61	243
N_Unigene634	gi|224482643|gb|ACN50178.1|	98.93	934	10	0	246	3047	20	953	0	1837
N_Unigene635	gi|462418929|gb|EMJ23192.1|	89.54	564	54	1	127	1803	26	589	0	899
N_Unigene636	gi|508713859|gb|EOY05756.1|	78.63	393	84	1	757	1935	2	391	3e-174	619
N_Unigene637	gi|225457674|ref|XP_002276269.1|	87.5	616	77	0	19	1866	1	616	0	1102
N_Unigene638	gi|470116462|ref|XP_004294401.1|	69.27	423	116	3	599	1825	28	446	2e-163	582
N_Unigene639	gi|255559861|ref|XP_002520949.1|	78	450	99	0	121	1470	3142	3591	0	747
N_Unigene639	gi|255559861|ref|XP_002520949.1|	84	50	8	0	2	151	3102	3151	7e-17	96.3
N_Unigene640	gi|460413934|ref|XP_004252330.1|	84.36	582	87	1	129	1862	34	615	0	917
N_Unigene641	gi|343887270|dbj|BAK61816.1|	80.67	564	106	2	274	1956	1	563	0	880
N_Unigene642	gi|508711617|gb|EOY03514.1|	73.29	453	121	3	2109	751	3	451	3e-160	572
N_Unigene643	gi|344259302|gb|AEN03348.1|	76.69	356	82	1	1710	646	1	356	9e-135	488
N_Unigene644	gi|24371053|dbj|BAC22124.1|	93.22	546	37	0	2000	363	1	546	0	922
N_Unigene645	gi|359488533|ref|XP_002276845.2|	31.68	767	440	21	38	2086	651	1382	4e-68	266
N_Unigene646	gi|302144150|emb|CBI23255.3|	88.6	114	13	0	1409	1750	325	438	2e-49	204
N_Unigene647	gi|296087438|emb|CBI34027.3|	69.54	499	130	5	60	1490	295	792	7e-179	634
N_Unigene648	gi|225444788|ref|XP_002278293.1|	50	510	247	6	728	2233	10	513	5e-109	402
N_Unigene649	gi|115436118|ref|NP_001042817.1|	94.38	605	34	0	2011	197	4	608	0	1131
N_Unigene650	gi|462413304|gb|EMJ18353.1|	44.9	510	278	4	473	1993	144	644	1e-129	470
N_Unigene651	gi|462401948|gb|EMJ07505.1|	82.92	322	55	0	1094	129	323	644	3e-148	532
N_Unigene651	gi|462401948|gb|EMJ07505.1|	73.26	288	59	2	1902	1093	36	323	8e-119	434
N_Unigene652	gi|462407749|gb|EMJ13083.1|	84.75	505	73	5	1880	378	52	553	0	770
N_Unigene653	gi|225454087|ref|XP_002266697.1|	84.54	608	92	4	160	1977	1	605	0	901
N_Unigene654	gi|359487136|ref|XP_002262850.2|	69.98	433	130	3	1730	432	699	1126	1e-165	590
N_Unigene654	gi|359487136|ref|XP_002262850.2|	67.27	55	18	0	1899	1735	643	697	8e-12	79.3
N_Unigene655	gi|225471001|ref|XP_002270550.1|	82.54	567	99	0	2073	373	6	572	0	894
N_Unigene656	gi|359495786|ref|XP_002272586.2|	54.09	416	184	10	315	1541	696	1096	1e-94	354
N_Unigene656	gi|359495786|ref|XP_002272586.2|	53.17	126	59	2	315	692	58	179	2e-26	128
N_Unigene657	gi|225433440|ref|XP_002285672.1|	81.25	496	93	0	1841	354	1	496	0	827
N_Unigene658	gi|359481975|ref|XP_002277360.2|	61.21	446	154	5	374	1654	406	837	4e-137	495
N_Unigene658	gi|359481975|ref|XP_002277360.2|	69.64	168	51	0	3	506	277	444	1e-42	181
N_Unigene659	gi|508714833|gb|EOY06730.1|	92.73	578	42	0	45	1778	31	608	0	1043
N_Unigene660	gi|225454180|ref|XP_002272142.1|	61.54	351	123	6	872	1888	1	344	2e-84	320
N_Unigene661	gi|508784178|gb|EOY31434.1|	42.39	545	277	6	28	1551	554	1061	3e-107	396
N_Unigene661	gi|508784178|gb|EOY31434.1|	35.2	321	207	2	526	1485	825	1144	2e-48	200
N_Unigene661	gi|508784178|gb|EOY31434.1|	26.6	406	251	3	475	1551	551	956	2e-36	160
N_Unigene661	gi|508784178|gb|EOY31434.1|	60	95	38	0	1547	1831	1060	1154	7e-26	125
N_Unigene661	gi|508784178|gb|EOY31434.1|	31.71	246	165	2	559	1287	903	1148	2e-24	120
N_Unigene661	gi|508784178|gb|EOY31434.1|	21.39	360	248	5	577	1551	464	816	2e-22	114
N_Unigene661	gi|508784178|gb|EOY31434.1|	28.77	219	156	0	526	1182	930	1148	2e-22	114
N_Unigene661	gi|508784178|gb|EOY31434.1|	53.76	93	43	0	255	533	630	722	4e-19	103
N_Unigene661	gi|508784178|gb|EOY31434.1|	30.94	139	96	1	580	996	1021	1156	1e-14	88.6
N_Unigene661	gi|508784178|gb|EOY31434.1|	31.37	102	70	0	225	530	759	860	8e-07	62.8
N_Unigene662	gi|115452879|ref|NP_001050040.1|	61.94	402	153	1	2	1207	502	902	1e-149	537
N_Unigene662	gi|115452879|ref|NP_001050040.1|	55.4	139	61	2	1209	1622	903	1040	3e-36	160
N_Unigene663	gi|147779655|emb|CAN67215.1|	50.09	551	262	12	188	1801	10	523	2e-88	333
N_Unigene664	gi|462403086|gb|EMJ08643.1|	73.57	473	109	4	1641	271	1	472	2e-179	635
N_Unigene665	gi|398363561|gb|AFO84075.1|	96.9	419	13	0	1675	419	87	505	0	821
N_Unigene665	gi|398363561|gb|AFO84075.1|	71.93	57	16	0	1814	1644	41	97	6e-12	79.7
N_Unigene666	gi|225426846|ref|XP_002276758.1|	47.85	629	230	10	1834	242	4	624	7e-106	391
N_Unigene667	gi|51849627|dbj|BAD42345.1|	77.36	212	48	0	637	2	26	237	3e-90	339
N_Unigene668	gi|147790518|emb|CAN69766.1|	64.07	487	171	5	1893	445	18	491	3e-162	579
N_Unigene669	gi|195615008|gb|ACG29334.1|	88.93	488	54	1	1737	274	111	597	0	882
N_Unigene670	gi|460392867|ref|XP_004242034.1|	74.79	472	119	0	1615	200	3	474	0	716
N_Unigene671	gi|359478503|ref|XP_002276796.2|	67.01	982	319	4	3328	398	23	995	0	1164
N_Unigene672	gi|147801138|emb|CAN71043.1|	70.04	494	148	5	76	1557	20	502	0	660
N_Unigene673	gi|462404898|gb|EMJ10362.1|	78.43	408	88	0	405	1628	1	408	4e-166	592
N_Unigene674	gi|225453602|ref|XP_002264834.1|	61.82	461	170	7	1847	483	1	456	1e-137	497
N_Unigene675	gi|225430744|ref|XP_002266704.1|	82.24	490	87	2	1952	483	1	486	0	769
N_Unigene676	gi|225441896|ref|XP_002284404.1|	79.61	461	94	0	2003	621	332	792	0	722
N_Unigene676	gi|225441896|ref|XP_002284404.1|	76.06	71	17	0	619	407	793	863	2e-22	114
N_Unigene677	gi|296081561|emb|CBI20566.3|	94.61	464	25	0	113	1504	141	604	0	895
N_Unigene677	gi|296081561|emb|CBI20566.3|	88.89	36	4	0	3	110	105	140	2e-11	77.8
N_Unigene678	gi|195542471|gb|ABY76321.2|	82.48	371	65	0	896	2008	2	372	5e-170	604
N_Unigene679	gi|297737830|emb|CBI27031.3|	73.53	578	146	5	2001	289	1	573	0	854
N_Unigene680	gi|225455161|ref|XP_002268370.1|	82.07	145	24	1	142	570	1	145	7e-64	252
N_Unigene681	gi|359479613|ref|XP_002282584.2|	48.42	537	267	16	1824	244	2	490	2e-116	426
N_Unigene682	gi|508784914|gb|EOY32170.1|	86.49	533	69	4	115	1704	6	535	0	893
N_Unigene683	gi|225460010|ref|XP_002271285.1|	81.93	570	94	7	2	1684	333	901	0	842
N_Unigene684	gi|470110082|ref|XP_004291316.1|	76.33	600	142	1	1990	191	133	730	0	990
N_Unigene685	gi|508713742|gb|EOY05639.1|	39.43	601	328	22	1954	260	349	928	2e-88	334
N_Unigene685	gi|508713742|gb|EOY05639.1|	41.2	216	111	5	2540	1941	167	353	4e-17	97.8
N_Unigene686	gi|508708847|gb|EOY00744.1|	95.18	353	17	0	1853	795	1	353	6e-180	638
N_Unigene686	gi|508708847|gb|EOY00744.1|	90.43	188	18	0	813	250	348	535	8e-92	345
N_Unigene687	gi|508719938|gb|EOY11835.1|	30	430	265	14	438	1619	1040	1455	2e-27	131
N_Unigene688	gi|462397760|gb|EMJ03428.1|	76.54	324	76	3	1845	874	5	324	1e-138	500
N_Unigene688	gi|462397760|gb|EMJ03428.1|	88.89	36	4	0	1865	1972	125	160	2e-10	74.7
N_Unigene689	gi|462416930|gb|EMJ21667.1|	63.99	436	154	7	1871	573	1	412	5e-152	545
N_Unigene690	gi|508723727|gb|EOY15624.1|	70.5	383	112	4	1576	431	1	368	9e-122	444
N_Unigene691	gi|224125398|ref|XP_002319576.1|	76.01	346	83	2	1498	461	1	344	2e-154	553
N_Unigene692	gi|225430261|ref|XP_002285072.1|	97.43	428	11	0	1804	521	1	428	0	802
N_Unigene693	gi|462419483|gb|EMJ23746.1|	91.71	422	35	0	379	1644	1	422	0	644
N_Unigene694	gi|225429862|ref|XP_002283326.1|	80.43	414	80	4	480	1718	27	436	3e-169	602
N_Unigene695	gi|410591621|sp|B3TPQ6.1|BCUSY_MAGGA	57.7	539	227	2	1806	193	12	549	1e-170	606
N_Unigene696	gi|225457034|ref|XP_002282761.1|	83.23	471	78	1	67	1476	1	471	0	768
N_Unigene697	gi|359475933|ref|XP_002278691.2|	56.07	239	69	7	944	1552	163	400	2e-52	214
N_Unigene698	gi|508715954|gb|EOY07851.1|	46.49	441	212	9	251	1501	869	1296	1e-79	304
N_Unigene698	gi|508715954|gb|EOY07851.1|	50.59	85	41	2	4	255	784	867	2e-09	71.6
N_Unigene699	gi|147861641|emb|CAN79299.1|	88.1	563	67	0	1884	196	1	563	0	1041
N_Unigene700	gi|224069008|ref|XP_002326252.1|	82.26	434	77	0	1656	355	1	434	0	695
N_Unigene701	gi|255539062|ref|XP_002510596.1|	96.71	487	16	0	1848	388	1	487	0	937
N_Unigene702	gi|255580809|ref|XP_002531225.1|	84.73	465	71	0	1658	264	52	516	0	828
N_Unigene703	gi|508777334|gb|EOY24590.1|	87.45	239	27	2	652	1359	61	299	2e-115	423
N_Unigene704	gi|255570069|ref|XP_002525997.1|	76.2	479	111	3	129	1556	250	727	0	667
N_Unigene705	gi|526117946|ref|NP_001268154.1|	76.61	449	103	2	1522	182	1	447	0	655
N_Unigene706	gi|225434610|ref|XP_002278413.1|	81.93	487	88	0	3	1463	36	522	0	802
N_Unigene707	gi|225453732|ref|XP_002272895.1|	79.06	449	94	3	127	1473	1	440	0	712
N_Unigene708	gi|508706636|gb|EOX98532.1|	81.72	558	99	1	1730	66	1357	1914	0	912
N_Unigene708	gi|508706636|gb|EOX98532.1|	75.47	53	13	0	1882	1724	1306	1358	3e-12	80.5
N_Unigene709	gi|526118189|ref|NP_001268212.1|	83.05	413	67	2	315	1544	11	423	0	666
N_Unigene710	gi|34099827|gb|AAQ57202.1|	78.67	450	93	4	1787	447	23	464	0	719
N_Unigene711	gi|225458305|ref|XP_002282774.1|	85.56	568	82	0	37	1740	1	568	0	990
N_Unigene712	gi|359491054|ref|XP_002279401.2|	49.49	784	359	15	2328	88	1	770	9e-122	444
N_Unigene713	gi|224482655|gb|ACN50184.1|	100	191	0	0	1100	528	1	191	3e-97	363
N_Unigene714	gi|508783594|gb|EOY30850.1|	34.22	529	258	13	1849	533	255	752	3e-51	210
N_Unigene715	gi|508708468|gb|EOY00365.1|	63.7	292	105	3	1765	893	1	289	5e-91	342
N_Unigene716	gi|508776046|gb|EOY23302.1|	55.8	181	69	6	1202	693	38	211	9e-26	125
N_Unigene717	gi|404481696|ref|YP_006666127.1|	86.07	201	28	0	724	122	1	201	4e-89	336
N_Unigene718	gi|225462809|ref|XP_002266004.1|	81.05	496	94	1	1869	382	82	575	0	800
N_Unigene719	gi|296085121|emb|CBI28616.3|	61.58	393	139	9	7	1149	237	617	7e-102	378
N_Unigene720	gi|255552989|ref|XP_002517537.1|	95.09	224	11	0	1078	1749	300	523	2e-115	423
N_Unigene720	gi|255552989|ref|XP_002517537.1|	72.33	300	83	1	183	1082	3	301	2e-113	417
N_Unigene721	gi|508721276|gb|EOY13173.1|	67.82	547	168	5	1788	172	34	578	2e-166	593
N_Unigene722	gi|225458217|ref|XP_002281804.1|	76.09	389	91	2	176	1336	1	389	1e-167	597
N_Unigene723	gi|147780878|emb|CAN68249.1|	84.43	424	66	0	217	1488	16	439	0	798
N_Unigene724	gi|225424679|ref|XP_002264457.1|	62.7	319	118	4	1113	160	647	957	4e-86	326
N_Unigene724	gi|225424679|ref|XP_002264457.1|	65.9	305	98	5	2511	1615	172	472	1e-84	322
N_Unigene725	gi|399525614|gb|AFP44118.1|	90.75	173	16	0	1008	1526	1	173	4e-79	302
N_Unigene726	gi|225434229|ref|XP_002275950.1|	57.17	446	167	13	190	1455	24	454	9e-108	397
N_Unigene727	gi|462415215|gb|EMJ19952.1|	91.7	253	21	0	1078	320	31	283	8e-122	444
N_Unigene728	gi|462412595|gb|EMJ17644.1|	76.71	425	98	2	214	1485	1	423	1e-180	639
N_Unigene729	gi|40317278|gb|AAR84297.1|	94.58	480	26	0	194	1633	1	480	0	929
N_Unigene730	gi|508785914|gb|EOY33170.1|	73.11	517	135	3	1831	293	153	665	0	720
N_Unigene731	gi|449450824|ref|XP_004143162.1|	75.6	504	117	3	1793	300	6	505	0	771
N_Unigene732	gi|297743844|emb|CBI36727.3|	82.69	364	63	1	1782	691	52	414	0	644
N_Unigene733	gi|225439743|ref|XP_002274395.1|	32.14	224	133	5	692	1306	1	195	1e-18	102
N_Unigene734	gi|225452684|ref|XP_002276806.1|	63.08	558	196	5	1817	174	11	567	0	675
N_Unigene735	gi|449438207|ref|XP_004136881.1|	57.36	326	137	4	1506	535	3	325	6e-91	342
N_Unigene735	gi|449438207|ref|XP_004136881.1|	57.83	83	34	2	1584	1829	169	249	1e-16	95.1
N_Unigene736	gi|225463801|ref|XP_002270400.1|	90.39	510	49	0	140	1669	1	510	0	898
N_Unigene737	gi|225432386|ref|XP_002276606.1|	75	592	147	5	1930	158	1	573	0	810
N_Unigene738	gi|398363563|gb|AFO84076.1|	80.76	343	65	1	1164	139	205	547	5e-165	588
N_Unigene738	gi|398363563|gb|AFO84076.1|	73.26	172	46	2	1678	1163	37	205	1e-63	251
N_Unigene739	gi|508720105|gb|EOY12002.1|	93.75	256	16	0	521	1288	3509	3764	2e-136	493
N_Unigene739	gi|508720105|gb|EOY12002.1|	82.58	178	30	2	1	531	3337	3512	3e-75	290
N_Unigene740	gi|194701658|gb|ACF84913.1|	70.98	193	52	1	1373	807	40	232	4e-70	272
N_Unigene741	gi|255579936|ref|XP_002530803.1|	91.53	484	41	0	105	1556	1	484	0	860
N_Unigene742	gi|508718632|gb|EOY10529.1|	74.94	431	108	2	386	1678	367	793	1e-170	606
N_Unigene742	gi|508718632|gb|EOY10529.1|	67.03	91	30	0	111	383	276	366	5e-24	119
N_Unigene743	gi|225427794|ref|XP_002269363.1|	75.81	339	79	6	1659	652	216	548	2e-116	426
N_Unigene744	gi|225456266|ref|XP_002283475.1|	75.24	420	102	4	148	1401	1	415	3e-176	625
N_Unigene744	gi|225456266|ref|XP_002283475.1|	88.41	69	8	0	1403	1609	416	484	2e-26	127
N_Unigene745	gi|462420072|gb|EMJ24335.1|	71.43	441	126	2	289	1611	21	459	0	650
N_Unigene746	gi|225446625|ref|XP_002276769.1|	68.38	487	148	3	243	1685	28	499	1e-169	603
N_Unigene747	gi|359478615|ref|XP_002280607.2|	40.46	393	229	10	287	1450	572	922	3e-33	150
N_Unigene748	gi|359495798|ref|XP_002262872.2|	90.36	498	48	1	94	1587	22	518	0	899
N_Unigene749	gi|225444161|ref|XP_002270765.1|	84.75	400	60	1	1529	333	19	418	0	689
N_Unigene750	gi|462424295|gb|EMJ28558.1|	71.23	570	137	5	1791	163	432	993	0	649
N_Unigene751	gi|225460636|ref|XP_002265125.1|	90.33	393	38	0	1722	544	5	397	0	696
N_Unigene752	gi|225465405|ref|XP_002277751.1|	69.44	481	147	1	41	1483	4	482	0	650
N_Unigene753	gi|359476556|ref|XP_003631859.1|	72.67	439	120	0	57	1373	2007	2445	8e-165	587
N_Unigene754	gi|225437374|ref|XP_002268787.1|	83.22	441	73	2	246	1565	1	437	0	724
N_Unigene755	gi|359478231|ref|XP_002279889.2|	66.44	596	190	6	2531	774	11	595	6e-179	634
N_Unigene756	gi|294464325|gb|ADE77675.1|	46.34	328	147	7	993	1889	1	325	4e-52	213
N_Unigene757	gi|508716645|gb|EOY08542.1|	39.58	518	289	12	1572	91	1	491	4e-55	223
N_Unigene758	gi|357966938|gb|AET97564.1|	89.8	490	50	0	1736	267	1	490	0	939
N_Unigene759	gi|225437714|ref|XP_002273228.1|	62.5	296	108	5	509	1387	1	284	3e-72	279
N_Unigene760	gi|225433575|ref|XP_002270200.1|	79.63	545	111	1	2	1636	383	926	0	885
N_Unigene761	gi|508699007|gb|EOX90903.1|	77.63	447	100	0	175	1515	38	484	0	749
N_Unigene762	gi|508779664|gb|EOY26920.1|	83.45	580	94	2	41	1774	365	944	0	954
N_Unigene762	gi|508779664|gb|EOY26920.1|	27.04	233	157	6	1073	1732	10	235	8e-13	82.4
N_Unigene763	gi|224124562|ref|XP_002330054.1|	90.78	423	39	0	199	1467	1	423	0	785
N_Unigene764	gi|225445424|ref|XP_002285038.1|	58.02	293	107	6	1310	480	37	328	2e-71	276
N_Unigene765	gi|255569405|ref|XP_002525670.1|	88.87	503	56	0	3	1511	190	692	0	919
N_Unigene766	gi|255540653|ref|XP_002511391.1|	86.72	610	80	2	164	1990	39	647	0	999
N_Unigene766	gi|255540653|ref|XP_002511391.1|	88.11	244	29	0	2041	2772	664	907	3e-112	413
N_Unigene767	gi|225428067|ref|XP_002279715.1|	85.48	482	70	1	117	1562	1	480	0	703
N_Unigene768	gi|147765656|emb|CAN71501.1|	82.29	525	93	1	1768	194	5	523	0	860
N_Unigene769	gi|225455553|ref|XP_002268439.1|	45.58	362	196	8	1087	5	189	522	1e-58	234
N_Unigene769	gi|225455553|ref|XP_002268439.1|	49.08	163	83	0	1664	1176	2	164	2e-38	167
N_Unigene770	gi|462409608|gb|EMJ14942.1|	82.47	485	85	0	216	1670	8	492	0	799
N_Unigene771	gi|225442160|ref|XP_002274215.1|	46.8	609	294	13	1741	5	73	667	1e-120	440
N_Unigene772	gi|359493759|ref|XP_002279640.2|	82.6	638	111	0	2264	351	487	1124	0	1026
N_Unigene773	gi|508780134|gb|EOY27390.1|	83.89	478	77	0	1655	222	62	539	0	766
N_Unigene774	gi|147783157|emb|CAN66374.1|	41.82	605	325	19	1736	3	398	960	1e-72	281
N_Unigene775	gi|225456012|ref|XP_002277056.1|	76.4	394	93	1	266	1447	28	420	3e-157	562
N_Unigene776	gi|462395301|gb|EMJ01100.1|	58.31	355	142	4	1214	168	1	347	3e-104	385
N_Unigene777	gi|297737836|emb|CBI27037.3|	90.31	227	22	0	681	1	759	985	4e-119	436
N_Unigene777	gi|297737836|emb|CBI27037.3|	57.93	347	145	5	1714	677	419	759	5e-96	359
N_Unigene778	gi|462397541|gb|EMJ03209.1|	76.2	458	101	4	1685	336	16	472	0	680
N_Unigene779	gi|296090475|emb|CBI40671.3|	67.66	705	219	9	2685	598	239	937	0	836
N_Unigene779	gi|296090475|emb|CBI40671.3|	45.79	190	97	7	3714	3163	3	176	6e-25	124
N_Unigene779	gi|296090475|emb|CBI40671.3|	29.11	213	145	6	3783	3163	32	229	1e-12	83.6
N_Unigene779	gi|296090475|emb|CBI40671.3|	31.72	145	99	1	3729	3295	104	247	3e-12	82
N_Unigene779	gi|296090475|emb|CBI40671.3|	26.35	148	109	3	3741	3298	114	256	1e-09	73.2
N_Unigene780	gi|242042539|ref|XP_002468664.1|	77.75	391	84	2	1828	665	12	401	1e-167	597
N_Unigene780	gi|242042539|ref|XP_002468664.1|	62.65	166	62	2	551	54	439	602	2e-48	201
N_Unigene781	gi|449469056|ref|XP_004152237.1|	89.44	464	49	0	1667	276	31	494	0	823
N_Unigene782	gi|297738340|emb|CBI27541.3|	69.69	617	183	4	2249	411	21	627	0	694
N_Unigene783	gi|225446893|ref|XP_002284064.1|	85.62	480	69	0	85	1524	30	509	0	845
N_Unigene784	gi|255536871|ref|XP_002509502.1|	71.13	388	102	3	1711	578	213	587	5e-126	458
N_Unigene785	gi|225435772|ref|XP_002285729.1|	82.16	398	71	1	1542	349	30	421	0	714
N_Unigene786	gi|359494753|ref|XP_002264454.2|	75.62	484	118	3	112	1563	16	492	0	791
N_Unigene787	gi|449436243|ref|XP_004135902.1|	88.55	454	52	0	1650	289	17	470	0	781
N_Unigene788	gi|359479237|ref|XP_002265745.2|	64.79	426	148	3	1527	256	1	419	2e-110	406
N_Unigene789	gi|225429981|ref|XP_002284012.1|	78.1	557	122	0	1936	266	431	987	0	878
N_Unigene789	gi|225429981|ref|XP_002284012.1|	63.81	431	154	2	3218	1932	2	432	1e-149	537
N_Unigene790	gi|224106289|ref|XP_002314114.1|	88.04	301	36	0	1057	155	230	530	4e-140	505
N_Unigene790	gi|224106289|ref|XP_002314114.1|	74.89	227	57	0	1733	1053	5	231	4e-97	362
N_Unigene791	gi|359496164|ref|XP_002269383.2|	54.75	526	226	11	159	1700	178	689	5e-144	518
N_Unigene792	gi|297746431|emb|CBI16487.3|	63.8	558	202	2	115	1788	1	556	8e-180	638
N_Unigene792	gi|297746431|emb|CBI16487.3|	77.78	324	72	0	1787	2758	556	879	6e-127	462
N_Unigene793	gi|225448988|ref|XP_002270908.1|	64.35	345	99	3	983	21	210	550	8e-116	424
N_Unigene793	gi|225448988|ref|XP_002270908.1|	54.33	300	131	3	1665	784	1	275	2e-59	236
N_Unigene794	gi|225432520|ref|XP_002280174.1|	78.3	507	104	7	1723	221	3	501	7e-179	634
N_Unigene795	gi|508786595|gb|EOY33851.1|	40.37	483	221	18	1494	2741	951	1407	4e-69	270
N_Unigene796	gi|40317278|gb|AAR84297.1|	94.58	480	26	0	124	1563	1	480	0	901
N_Unigene797	gi|224286133|gb|ACN40777.1|	87.61	436	52	1	1662	361	1	436	0	768
N_Unigene798	gi|508727794|gb|EOY19691.1|	61.1	617	238	7	2575	731	6	608	0	671
N_Unigene798	gi|508727794|gb|EOY19691.1|	66.95	118	35	2	738	397	606	720	1e-35	159
N_Unigene798	gi|508727794|gb|EOY19691.1|	73.17	41	11	1	373	251	729	768	3e-07	64.7
N_Unigene799	gi|356536548|ref|XP_003536799.1|	75	388	97	0	8	1171	867	1254	2e-168	600
N_Unigene799	gi|356536548|ref|XP_003536799.1|	92	250	20	0	1170	1919	1254	1503	4e-132	479
N_Unigene799	gi|356536548|ref|XP_003536799.1|	84.8	204	31	0	1903	2514	1498	1701	1e-91	345
N_Unigene799	gi|356536548|ref|XP_003536799.1|	79.51	205	42	0	2516	3130	1702	1906	3e-82	313
N_Unigene800	gi|147821809|emb|CAN61666.1|	74.21	477	122	4	2	1429	66	538	0	724
N_Unigene801	gi|413937171|gb|AFW71722.1|	84.31	459	71	2	167	1540	39	494	0	802
N_Unigene802	gi|449449609|ref|XP_004142557.1|	74.44	399	98	4	1543	359	1	396	1e-149	536
N_Unigene803	gi|225433682|ref|XP_002265776.1|	43.26	460	259	6	77	1450	1	437	5e-87	328
N_Unigene803	gi|225433682|ref|XP_002265776.1|	47.95	73	37	2	1467	1682	444	514	5e-07	63.2
N_Unigene804	gi|482551765|gb|EOA15958.1|	81.73	542	98	2	3476	1854	1	540	0	850
N_Unigene804	gi|482551765|gb|EOA15958.1|	77.94	476	104	1	1858	434	539	1014	0	743
N_Unigene806	gi|508709604|gb|EOY01501.1|	72.16	352	97	4	1251	199	4	349	2e-136	493
N_Unigene807	gi|255552987|ref|XP_002517536.1|	79.16	379	79	1	75	1211	1	377	4e-173	614
N_Unigene808	gi|502117112|ref|XP_004495708.1|	95.74	423	18	0	1639	371	1	423	0	751
N_Unigene809	gi|255589398|ref|XP_002534948.1|	95	40	2	0	987	1106	75	114	2e-12	81.3
N_Unigene810	gi|359487575|ref|XP_002276824.2|	86.65	412	55	0	1447	212	660	1071	3e-152	545
N_Unigene811	gi|514746080|ref|XP_004961035.1|	41.04	212	116	4	857	249	169	372	8e-18	99
N_Unigene812	gi|508706855|gb|EOX98751.1|	69.98	433	130	1	1617	319	9	440	0	658
N_Unigene813	gi|225436904|ref|XP_002274278.1|	51.81	359	170	7	225	1292	20	369	6e-84	318
N_Unigene813	gi|225436904|ref|XP_002274278.1|	44.79	96	53	1	1186	1473	339	429	8e-12	79
N_Unigene814	gi|460391575|ref|XP_004241396.1|	73.66	186	49	0	1528	971	180	365	2e-53	217
N_Unigene814	gi|460391575|ref|XP_004241396.1|	80.99	121	23	0	915	553	372	492	4e-41	176
N_Unigene815	gi|359492154|ref|XP_003634371.1|	74.65	284	68	3	393	1232	1	280	2e-113	416
N_Unigene815	gi|359492154|ref|XP_003634371.1|	77.08	48	11	1	1235	1378	281	327	3e-12	80.5
N_Unigene816	gi|462399810|gb|EMJ05478.1|	49.65	286	134	4	1663	836	312	591	2e-50	207
N_Unigene816	gi|462399810|gb|EMJ05478.1|	64.75	122	43	2	569	204	675	794	5e-30	139
N_Unigene816	gi|462399810|gb|EMJ05478.1|	57.83	83	35	0	804	556	597	679	1e-16	94.7
N_Unigene817	gi|121784|sp|P05522.1|GUN1_PERAE	80.78	333	64	0	1603	605	36	368	9e-145	520
N_Unigene817	gi|121784|sp|P05522.1|GUN1_PERAE	65.38	78	27	0	633	400	359	436	3e-20	107
N_Unigene817	gi|121784|sp|P05522.1|GUN1_PERAE	76.27	59	14	0	413	237	432	490	3e-19	103
N_Unigene818	gi|225430017|ref|XP_002284157.1|	53.28	473	209	5	1597	215	7	475	2e-121	443
N_Unigene819	gi|359494728|ref|XP_002282542.2|	62.71	354	125	5	421	1461	440	779	5e-115	421
N_Unigene820	gi|359476570|ref|XP_002268619.2|	60.33	368	146	2	1455	352	8	325	8e-129	467
N_Unigene821	gi|225449120|ref|XP_002277159.1|	98.16	434	8	0	48	1349	1	434	0	864
N_Unigene822	gi|225443996|ref|XP_002280819.1|	79.13	527	110	2	1581	1	595	1116	0	805
N_Unigene822	gi|225443996|ref|XP_002280819.1|	82.77	238	41	0	2257	1544	370	607	3e-98	366
N_Unigene822	gi|225443996|ref|XP_002280819.1|	25.76	198	135	3	1329	772	1312	1508	8e-09	69.7
N_Unigene823	gi|224120506|ref|XP_002318345.1|	88.6	693	79	0	2333	255	29	721	0	1233
N_Unigene824	gi|162460470|ref|NP_001105521.1|	27.18	390	281	8	293	1453	76	399	5e-21	109
N_Unigene825	gi|225450401|ref|XP_002278318.1|	77.64	662	133	6	96	2036	3	653	0	944
N_Unigene826	gi|225441660|ref|XP_002277043.1|	57.39	460	194	4	1627	254	96	536	6e-115	421
N_Unigene827	gi|255543008|ref|XP_002512567.1|	94.05	420	25	0	1534	275	4	423	0	799
N_Unigene828	gi|462415798|gb|EMJ20535.1|	51.23	447	188	9	38	1288	4	427	1e-117	430
N_Unigene829	gi|359493978|ref|XP_002283662.2|	45.75	400	212	8	1528	344	24	406	2e-70	273
N_Unigene830	gi|462400196|gb|EMJ05864.1|	82.47	251	43	1	1584	835	383	633	2e-116	426
N_Unigene830	gi|462400196|gb|EMJ05864.1|	77.49	191	43	1	574	2	720	909	7e-80	305
N_Unigene830	gi|462400196|gb|EMJ05864.1|	84.04	94	15	0	839	558	632	725	1e-37	164
N_Unigene831	gi|225426874|ref|XP_002283557.1|	69.66	290	86	4	118	981	1	283	7e-99	368
N_Unigene832	gi|462420090|gb|EMJ24353.1|	64.12	510	178	2	1554	3068	4	513	9e-176	624
N_Unigene833	gi|1256259|gb|AAA96275.1|	79.08	153	32	0	434	892	1	153	3e-65	256
N_Unigene833	gi|1256259|gb|AAA96275.1|	78.23	124	27	0	891	1262	153	276	4e-47	196
N_Unigene834	gi|225424186|ref|XP_002284132.1|	50.51	394	180	15	1335	199	1	383	1e-55	224
N_Unigene835	gi|356515866|ref|XP_003526618.1|	68.07	238	76	1	37	750	1	237	2e-66	259
N_Unigene835	gi|356515866|ref|XP_003526618.1|	36.56	93	54	1	704	967	222	314	1e-08	68.6
N_Unigene836	gi|356551544|ref|XP_003544134.1|	87.91	306	37	0	308	1225	1	306	1e-143	516
N_Unigene837	gi|222632703|gb|EEE64835.1|	55.98	518	215	6	1516	2	45	562	3e-158	565
N_Unigene838	gi|225449392|ref|XP_002282536.1|	77.58	281	62	1	1338	499	101	381	4e-108	399
N_Unigene838	gi|225449392|ref|XP_002282536.1|	80.22	91	18	0	1631	1359	4	94	6e-35	155
N_Unigene839	gi|508721608|gb|EOY13505.1|	58.06	279	115	4	1551	721	1	261	8e-84	318
N_Unigene840	gi|470103779|ref|XP_004288307.1|	87.77	654	77	3	2158	206	20	673	0	1114
N_Unigene841	gi|297742934|emb|CBI35801.3|	77.44	399	88	4	1342	152	191	579	9e-157	560
N_Unigene842	gi|449516457|ref|XP_004165263.1|	70.38	287	81	4	1740	892	460	742	3e-93	349
N_Unigene843	gi|462404885|gb|EMJ10349.1|	80.82	438	84	1	1605	292	2	438	0	748
N_Unigene844	gi|225444613|ref|XP_002275155.1|	82.41	597	105	0	2076	286	210	806	0	1019
N_Unigene844	gi|225444613|ref|XP_002275155.1|	73.12	186	50	1	2629	2072	27	211	5e-72	280
N_Unigene845	gi|147840663|emb|CAN62001.1|	81.25	432	81	0	3	1298	550	981	0	717
N_Unigene846	gi|225429230|ref|XP_002263595.1|	70	380	114	1	1608	469	212	590	5e-143	514
N_Unigene846	gi|225429230|ref|XP_002263595.1|	67.47	166	43	1	470	6	590	755	1e-48	201
N_Unigene847	gi|27549566|gb|AAO17067.1|	89.74	302	31	0	126	1031	1	302	2e-139	502
N_Unigene847	gi|27549566|gb|AAO17067.1|	82.61	69	12	0	1021	1227	299	367	6e-22	112
N_Unigene848	gi|225441702|ref|XP_002282897.1|	60	275	106	7	1229	417	24	281	2e-65	256
N_Unigene849	gi|502117112|ref|XP_004495708.1|	95.73	422	18	1	140	1405	1	420	0	761
N_Unigene850	gi|225443541|ref|XP_002272921.1|	46.85	333	170	2	1092	115	139	471	9e-77	294
N_Unigene850	gi|225443541|ref|XP_002272921.1|	54.2	131	60	0	1490	1098	2	132	4e-28	132
N_Unigene851	gi|255575610|ref|XP_002528705.1|	84.46	444	69	0	1606	275	448	891	0	748
N_Unigene852	gi|462420047|gb|EMJ24310.1|	80.09	467	91	5	721	2115	1	462	0	712
N_Unigene853	gi|255556504|ref|XP_002519286.1|	82.62	512	87	2	1803	274	1	510	0	814
N_Unigene854	gi|1763230|gb|AAB69726.1|	87.81	279	34	0	2	838	206	484	6e-134	484
N_Unigene854	gi|1763230|gb|AAB69726.1|	84.04	94	15	1	834	1115	483	575	4e-33	149
N_Unigene855	gi|225438067|ref|XP_002275953.1|	90.11	364	36	0	1564	473	1	364	0	657
N_Unigene855	gi|225438067|ref|XP_002275953.1|	92.59	54	4	0	468	307	366	419	1e-16	95.1
N_Unigene856	gi|225445128|ref|XP_002280525.1|	48.48	427	208	5	2943	1699	5	428	2e-98	367
N_Unigene856	gi|225445128|ref|XP_002280525.1|	47.11	346	182	2	1083	49	631	975	4e-72	280
N_Unigene856	gi|225445128|ref|XP_002280525.1|	60.32	126	50	0	1456	1079	507	632	2e-35	158
N_Unigene856	gi|225445128|ref|XP_002280525.1|	54.76	84	38	0	1709	1458	423	506	6e-15	90.5
N_Unigene857	gi|326503266|dbj|BAJ99258.1|	95.6	182	8	0	1421	876	1	182	1e-96	360
N_Unigene858	gi|359476715|ref|XP_002271463.2|	90.02	401	37	2	1270	77	168	568	0	687
N_Unigene859	gi|359482890|ref|XP_002283628.2|	88.37	258	30	0	1020	247	409	666	2e-119	436
N_Unigene859	gi|359482890|ref|XP_002283628.2|	81.58	38	7	0	1552	1439	341	378	2e-09	70.9
N_Unigene860	gi|359482848|ref|XP_002280211.2|	85.85	311	44	2	1470	538	1	308	1e-135	490
N_Unigene861	gi|225442233|ref|XP_002278228.1|	47.46	413	207	8	342	1550	27	421	1e-92	347
N_Unigene862	gi|359493669|ref|XP_002282332.2|	62.87	474	166	8	110	1501	16	472	4e-156	558
N_Unigene863	gi|255574450|ref|XP_002528137.1|	78.36	342	74	0	2	1027	142	483	1e-151	543
N_Unigene864	gi|225458049|ref|XP_002280438.1|	48.03	458	234	8	59	1420	21	471	1e-103	384
N_Unigene865	gi|225426832|ref|XP_002276651.1|	55.94	488	186	12	61	1437	18	494	2e-84	320
N_Unigene866	gi|255585277|ref|XP_002533338.1|	93.49	292	19	1	1087	1962	182	472	6e-150	538
N_Unigene866	gi|255585277|ref|XP_002533338.1|	56.83	183	78	3	591	1136	17	195	2e-40	174
N_Unigene867	gi|225432943|ref|XP_002284351.1|	69.32	440	132	6	1436	126	1	429	2e-170	605
N_Unigene868	gi|508716931|gb|EOY08828.1|	65.31	294	102	2	309	1190	1	292	5e-102	378
N_Unigene869	gi|225450981|ref|XP_002284787.1|	84.13	397	62	1	7	1194	51	447	0	693
N_Unigene870	gi|508707510|gb|EOX99406.1|	48.03	381	197	5	1464	325	146	514	8e-75	288
N_Unigene871	gi|224122096|ref|XP_002330540.1|	78.74	254	54	1	585	1346	159	410	3e-105	389
N_Unigene871	gi|224122096|ref|XP_002330540.1|	63.75	160	58	0	131	610	8	167	8e-41	175
N_Unigene872	gi|508703752|gb|EOX95648.1|	68.61	411	119	5	1205	3	28	418	5e-154	551
N_Unigene872	gi|508703752|gb|EOX95648.1|	60.63	221	83	3	1570	2220	28	228	2e-64	254
N_Unigene873	gi|218187613|gb|EEC70040.1|	35.19	108	70	0	574	251	630	737	6e-12	79.3
N_Unigene874	gi|359488053|ref|XP_002266454.2|	77.27	264	56	2	426	1205	6	257	3e-99	369
N_Unigene875	gi|359486525|ref|XP_002264331.2|	68.85	321	99	3	1371	412	1	302	8e-104	384
N_Unigene876	gi|460397694|ref|XP_004244402.1|	86.26	131	18	0	1350	958	1	131	1e-55	224
N_Unigene876	gi|460397694|ref|XP_004244402.1|	78.43	102	22	0	907	602	153	254	5e-26	125
N_Unigene877	gi|462403623|gb|EMJ09180.1|	52.92	463	206	4	1437	85	881	1339	4e-137	495
N_Unigene877	gi|462403623|gb|EMJ09180.1|	64.17	187	67	0	1560	2120	1109	1295	7e-64	252
N_Unigene877	gi|462403623|gb|EMJ09180.1|	73.91	46	12	0	1442	1579	1070	1115	4e-12	80.5
N_Unigene878	gi|75308025|sp|Q9AT55.1|METK2_ELAUM	95.42	393	18	0	53	1231	1	393	0	743
N_Unigene879	gi|225445342|ref|XP_002281542.1|	88.47	425	49	1	1	1275	2186	2609	0	699
N_Unigene880	gi|225423489|ref|XP_002267940.1|	79.51	371	68	3	386	1474	35	397	3e-142	512
N_Unigene881	gi|225452159|ref|XP_002263731.1|	74.41	422	106	2	1508	249	1	422	9e-177	627
N_Unigene882	gi|225435967|ref|XP_002270467.1|	66.67	276	92	3	1223	396	24	289	3e-92	347
N_Unigene882	gi|225435967|ref|XP_002270467.1|	66.67	276	92	3	1779	2606	24	289	3e-92	347
N_Unigene883	gi|502139201|ref|XP_004503680.1|	70.97	434	124	3	1387	92	32	463	0	661
N_Unigene884	gi|502132056|ref|XP_004501211.1|	72.2	223	55	4	911	264	1	223	2e-86	327
N_Unigene885	gi|470124907|ref|XP_004298450.1|	63.13	396	141	2	102	1274	5	398	1e-138	499
N_Unigene886	gi|508774748|gb|EOY22004.1|	66.18	136	43	1	1398	1000	193	328	6e-38	165
N_Unigene887	gi|225436624|ref|XP_002280005.1|	90.94	320	29	0	1338	379	1	320	2e-159	570
N_Unigene888	gi|255562960|ref|XP_002522485.1|	87.66	559	65	1	10	1674	307	865	0	971
N_Unigene888	gi|255562960|ref|XP_002522485.1|	100	55	0	0	1670	1834	864	918	2e-22	114
N_Unigene889	gi|225453987|ref|XP_002274528.1|	86.63	389	52	0	125	1291	9	397	0	715
N_Unigene890	gi|225424114|ref|XP_002282753.1|	88.95	380	40	2	1380	247	16	393	0	676
N_Unigene891	gi|225454961|ref|XP_002280630.1|	81.85	314	57	2	358	1299	1	312	2e-129	469
N_Unigene892	gi|462411665|gb|EMJ16714.1|	68.46	390	120	2	118	1278	5	385	6e-136	491
N_Unigene893	gi|470103736|ref|XP_004288286.1|	75.49	408	92	3	1388	189	11	416	3e-163	582
N_Unigene894	gi|116788591|gb|ABK24932.1|	94.5	327	18	0	1210	230	81	407	9e-159	566
N_Unigene895	gi|359473511|ref|XP_002272014.2|	73.8	313	82	2	1430	492	714	1024	2e-94	353
N_Unigene896	gi|470141168|ref|XP_004306307.1|	81	442	84	1	2	1327	237	677	0	738
N_Unigene897	gi|224082450|ref|XP_002306697.1|	61.97	213	74	5	885	268	225	423	4e-62	245
N_Unigene897	gi|224082450|ref|XP_002306697.1|	58.6	186	73	2	1514	969	18	197	5e-35	155
N_Unigene897	gi|224082450|ref|XP_002306697.1|	39.83	118	71	2	1183	830	152	243	5e-11	76.3
N_Unigene898	gi|225461520|ref|XP_002285142.1|	31.05	496	303	19	1516	146	125	586	2e-27	130
N_Unigene899	gi|356500864|ref|XP_003519250.1|	97.71	306	7	0	1199	282	1	306	9e-180	636
N_Unigene900	gi|255547313|ref|XP_002514714.1|	53.32	377	171	7	3	1118	317	661	9e-92	344
N_Unigene901	gi|359493094|ref|XP_003634508.1|	76.64	428	100	2	1644	361	1	420	4e-177	628
N_Unigene902	gi|508702949|gb|EOX94845.1|	86.65	442	59	0	16	1341	102	543	0	728
N_Unigene903	gi|470126692|ref|XP_004299317.1|	87.12	365	47	0	212	1306	362	726	0	664
N_Unigene904	gi|357155874|ref|XP_003577266.1|	86.31	168	23	0	742	1245	1	168	6e-65	255
N_Unigene905	gi|225450073|ref|XP_002277668.1|	78.28	198	43	0	1330	737	7	204	1e-81	310
N_Unigene905	gi|225450073|ref|XP_002277668.1|	83.85	161	26	0	735	253	205	365	7e-74	285
N_Unigene906	gi|462396439|gb|EMJ02238.1|	65.12	344	117	2	195	1217	97	439	1e-116	426
N_Unigene907	gi|224077626|ref|XP_002305334.1|	88.94	398	44	0	2	1195	74	471	0	734
N_Unigene908	gi|462406107|gb|EMJ11571.1|	77.73	494	105	4	9	1475	345	831	0	761
N_Unigene909	gi|225445499|ref|XP_002285192.1|	74.29	280	66	2	1376	555	18	290	5e-109	401
N_Unigene910	gi|356553321|ref|XP_003545005.1|	44.95	396	210	10	82	1245	238	581	5e-65	255
N_Unigene911	gi|449468886|ref|XP_004152152.1|	85.24	332	49	0	1422	427	36	367	6e-171	607
N_Unigene912	gi|225430502|ref|XP_002285549.1|	85.59	354	48	2	239	1291	1	354	3e-175	621
N_Unigene913	gi|359493253|ref|XP_002272639.2|	84.06	389	60	3	1552	392	179	565	0	645
N_Unigene915	gi|462413323|gb|EMJ18372.1|	87.07	348	45	0	1492	449	232	579	3e-173	615
N_Unigene916	gi|351727547|ref|NP_001235117.1|	80.11	357	62	2	1416	373	16	372	1e-150	539
N_Unigene917	gi|508713939|gb|EOY05836.1|	85.88	340	48	0	1356	337	1	340	9e-164	583
N_Unigene918	gi|224086373|ref|XP_002307870.1|	82.06	418	74	1	123	1373	1	418	0	727
N_Unigene919	gi|356511439|ref|XP_003524434.1|	38.37	417	241	14	1359	157	368	758	2e-46	194
N_Unigene920	gi|255576046|ref|XP_002528918.1|	30.77	338	218	13	1156	191	402	722	1e-25	124
N_Unigene921	gi|297735315|emb|CBI17677.3|	37.06	367	226	12	1095	10	206	508	1e-39	171
N_Unigene922	gi|462414598|gb|EMJ19335.1|	99.47	377	2	0	1355	225	1	377	0	755
N_Unigene923	gi|255575120|ref|XP_002528465.1|	88.6	991	113	1	3287	315	33	1021	0	1823
N_Unigene924	gi|147815306|emb|CAN72246.1|	95.77	331	14	0	210	1202	1	331	8e-175	620
N_Unigene925	gi|255587307|ref|XP_002534222.1|	90.39	510	49	0	1547	3076	1	510	0	939
N_Unigene926	gi|462404044|gb|EMJ09601.1|	58.51	188	78	1	589	26	232	418	1e-62	247
N_Unigene926	gi|462404044|gb|EMJ09601.1|	49.37	239	121	3	1298	582	4	233	3e-53	216
N_Unigene927	gi|508714138|gb|EOY06035.1|	77.13	411	94	0	378	1610	2	412	0	657
N_Unigene928	gi|225428691|ref|XP_002284953.1|	75.93	403	97	1	1331	123	1	398	3e-174	618
N_Unigene929	gi|359476009|ref|XP_002280915.2|	79.03	887	186	2	2	2662	251	1133	0	1430
N_Unigene930	gi|225452482|ref|XP_002278739.1|	90.08	363	36	1	1472	384	1	360	0	681
N_Unigene931	gi|508703718|gb|EOX95614.1|	52.41	435	172	9	1439	240	63	496	3e-106	392
N_Unigene932	gi|297742825|emb|CBI35579.3|	60.24	249	96	2	31	768	6054	6301	8e-76	291
N_Unigene932	gi|297742825|emb|CBI35579.3|	48.11	106	55	1	839	1156	6324	6426	2e-17	97.1
N_Unigene933	gi|297742337|emb|CBI34486.3|	58.24	170	63	5	109	594	606	767	1e-47	197
N_Unigene933	gi|297742337|emb|CBI34486.3|	33.48	221	138	9	593	1228	767	978	7e-22	112
N_Unigene934	gi|359491237|ref|XP_003634246.1|	71.29	317	75	5	187	1089	217	532	8e-109	400
N_Unigene935	gi|359491073|ref|XP_002276849.2|	74.96	571	142	3	643	2352	172	740	0	834
N_Unigene935	gi|359491073|ref|XP_002276849.2|	69.14	81	25	0	405	647	93	173	6e-23	116
N_Unigene936	gi|225430169|ref|XP_002284801.1|	79.94	339	68	0	175	1191	40	378	2e-157	562
N_Unigene937	gi|502163102|ref|XP_004512727.1|	91.84	294	24	0	1434	553	187	480	9e-153	546
N_Unigene938	gi|296084830|emb|CBI27712.3|	77.49	351	76	3	1136	93	59	407	3e-153	548
N_Unigene938	gi|296084830|emb|CBI27712.3|	59.02	61	25	0	1305	1123	3	63	3e-10	73.6
N_Unigene939	gi|449459556|ref|XP_004147512.1|	53.59	362	153	7	1490	450	143	484	1e-75	291
N_Unigene940	gi|470123221|ref|XP_004297627.1|	81.09	312	52	3	1369	455	1	312	9e-147	526
N_Unigene941	gi|508704734|gb|EOX96630.1|	80.33	244	48	1	400	1131	114	356	2e-106	393
N_Unigene942	gi|225437515|ref|XP_002275221.1|	88.16	321	37	2	174	1133	25	344	2e-155	555
N_Unigene943	gi|297744435|emb|CBI37697.3|	71.15	468	130	7	1571	183	158	618	0	657
N_Unigene944	gi|30793849|gb|AAP40377.1|	58.63	336	131	3	306	1289	16	338	6e-109	401
N_Unigene945	gi|508710696|gb|EOY02593.1|	83.08	325	54	2	1202	231	85	406	2e-145	522
N_Unigene946	gi|341575453|gb|AEK80406.1|	83.23	328	55	0	1329	346	29	356	4e-162	578
N_Unigene946	gi|341575453|gb|AEK80406.1|	44.83	116	64	1	1008	661	18	132	2e-22	114
N_Unigene947	gi|462418744|gb|EMJ23007.1|	67.41	402	125	2	34	1221	152	553	2e-143	516
N_Unigene948	gi|255551811|ref|XP_002516951.1|	65.48	423	138	4	98	1342	71	487	1e-151	543
N_Unigene949	gi|225434451|ref|XP_002273446.1|	84.76	361	53	2	108	1184	33	392	7e-163	580
N_Unigene950	gi|470127371|ref|XP_004299644.1|	71.88	313	88	0	1329	391	1	313	9e-121	440
N_Unigene951	gi|462419475|gb|EMJ23738.1|	81.6	326	55	1	1172	210	10	335	7e-121	441
N_Unigene952	gi|356575974|ref|XP_003556110.1|	79.51	371	74	1	132	1238	2	372	1e-150	540
N_Unigene953	gi|255545372|ref|XP_002513746.1|	90.67	300	28	0	1090	191	133	432	3e-157	562
N_Unigene953	gi|255545372|ref|XP_002513746.1|	49.64	139	66	4	1475	1071	1	138	1e-07	65.5
N_Unigene954	gi|508774311|gb|EOY21567.1|	77.56	401	86	2	1373	183	26	425	0	644
N_Unigene955	gi|359476981|ref|XP_002273131.2|	57.62	328	138	3	3	983	216	539	1e-94	353
N_Unigene956	gi|224124136|ref|XP_002319254.1|	67.42	221	69	2	960	307	675	895	1e-76	294
N_Unigene956	gi|224124136|ref|XP_002319254.1|	85.92	71	10	0	1162	950	608	678	2e-29	137
N_Unigene956	gi|224124136|ref|XP_002319254.1|	88.75	80	9	0	1406	1167	526	605	6e-29	135
N_Unigene957	gi|462414585|gb|EMJ19322.1|	76.18	382	87	3	1416	283	1	382	8e-161	573
N_Unigene958	gi|351727014|ref|NP_001237146.1|	75.45	167	40	2	594	1091	4	168	3e-68	266
N_Unigene959	gi|255555301|ref|XP_002518687.1|	89.83	413	42	0	3	1241	184	596	0	664
N_Unigene960	gi|255550201|ref|XP_002516151.1|	47.33	300	140	5	312	1157	1	299	1e-64	254
N_Unigene960	gi|255550201|ref|XP_002516151.1|	75	84	21	0	1153	1404	298	381	2e-29	137
N_Unigene961	gi|224082836|ref|XP_002306860.1|	70.89	292	75	6	285	1130	1	286	1e-101	377
N_Unigene962	gi|470103499|ref|XP_004288174.1|	78.81	151	32	0	1391	939	427	577	1e-64	254
N_Unigene962	gi|470103499|ref|XP_004288174.1|	64.52	124	43	2	919	551	583	705	1e-37	164
N_Unigene963	gi|225423947|ref|XP_002282287.1|	71.34	307	83	3	2	907	187	488	8e-97	360
N_Unigene964	gi|225441157|ref|XP_002268193.1|	75.82	273	66	0	1209	391	17	289	5e-137	494
N_Unigene965	gi|225455360|ref|XP_002277330.1|	73.45	403	104	1	60	1259	1	403	2e-141	509
N_Unigene966	gi|508774806|gb|EOY22062.1|	66.24	622	199	3	71	1903	38	658	0	843
N_Unigene967	gi|508724798|gb|EOY16695.1|	79.08	325	66	2	1273	305	285	609	2e-135	489
N_Unigene967	gi|508724798|gb|EOY16695.1|	48.92	323	157	5	2138	1194	5	314	3e-67	263
N_Unigene968	gi|296084139|emb|CBI24527.3|	67.06	340	112	0	1551	532	310	649	6e-129	468
N_Unigene969	gi|359482204|ref|XP_002274214.2|	81.82	550	100	0	1660	11	60	609	0	915
N_Unigene970	gi|414884645|tpg|DAA60659.1|	69.23	377	111	3	89	1204	36	412	3e-157	561
N_Unigene971	gi|225452847|ref|XP_002283702.1|	54.74	232	105	1	560	1255	1	231	1e-54	220
N_Unigene972	gi|225450275|ref|XP_002270378.1|	99.01	202	2	0	247	852	112	313	2e-118	432
N_Unigene972	gi|225450275|ref|XP_002270378.1|	95.24	84	4	0	3	254	31	114	6e-39	168
N_Unigene973	gi|225458774|ref|XP_002283258.1|	61.19	268	91	3	1186	422	387	651	7e-83	314
N_Unigene973	gi|225458774|ref|XP_002283258.1|	76.19	63	15	0	1385	1197	318	380	3e-20	106
N_Unigene974	gi|225440422|ref|XP_002269511.1|	75.74	371	89	1	1305	196	1	371	8e-161	573
N_Unigene975	gi|449462005|ref|XP_004148732.1|	66.19	349	114	2	1360	326	371	719	3e-111	408
N_Unigene976	gi|508779894|gb|EOY27150.1|	84.83	323	49	0	1194	226	890	1212	4e-165	588
N_Unigene976	gi|508779894|gb|EOY27150.1|	87.04	108	14	0	1507	1184	786	893	2e-44	187
N_Unigene977	gi|414866579|tpg|DAA45136.1|	32.23	211	141	5	6	632	689	851	1e-17	97.8
N_Unigene978	gi|508785849|gb|EOY33105.1|	74.56	169	40	2	418	915	51	217	2e-65	256
N_Unigene979	gi|115435934|ref|NP_001042725.1|	85.56	367	51	2	1337	243	5	362	1e-175	622
N_Unigene980	gi|508725442|gb|EOY17339.1|	78.75	287	61	0	1250	390	320	606	1e-128	466
N_Unigene981	gi|225439709|ref|XP_002272768.1|	64.77	352	124	4	1306	251	29	367	2e-118	432
N_Unigene982	gi|225449046|ref|XP_002273970.1|	83.15	178	30	0	1195	662	1	178	4e-70	272
N_Unigene983	gi|225460849|ref|XP_002277187.1|	56.62	461	173	7	1304	3	3	419	6e-119	434
N_Unigene984	gi|356562239|ref|XP_003549379.1|	44.51	510	275	10	1535	30	855	1309	7e-92	344
N_Unigene985	gi|302141817|emb|CBI19020.3|	55.14	399	168	3	93	1256	16	411	3e-123	448
N_Unigene986	gi|508705886|gb|EOX97782.1|	67.97	359	115	0	1367	291	395	753	1e-134	486
N_Unigene987	gi|225453791|ref|XP_002275558.1|	48.61	251	108	8	56	745	1	238	2e-41	176
N_Unigene988	gi|508780184|gb|EOY27440.1|	71.73	382	108	3	95	1240	1	373	3e-126	459
N_Unigene989	gi|297741475|emb|CBI32607.3|	61.88	362	135	3	1	1077	489	837	1e-118	433
N_Unigene990	gi|508710163|gb|EOY02060.1|	89.5	381	34	3	3	1127	106	483	0	671
N_Unigene991	gi|462422282|gb|EMJ26545.1|	43.77	313	163	8	1431	532	628	934	1e-46	194
N_Unigene992	gi|508780962|gb|EOY28218.1|	91.37	255	22	0	1359	595	287	541	2e-131	476
N_Unigene992	gi|508780962|gb|EOY28218.1|	65.22	69	24	0	1549	1343	224	292	5e-14	86.3
N_Unigene993	gi|508716123|gb|EOY08020.1|	66.08	171	57	1	488	997	879	1049	3e-62	246
N_Unigene993	gi|508716123|gb|EOY08020.1|	58.55	152	62	1	37	489	728	879	4e-50	205
N_Unigene994	gi|255575687|ref|XP_002528743.1|	76.44	348	81	2	64	1104	1	347	1e-159	569
N_Unigene995	gi|508786538|gb|EOY33794.1|	72.59	270	74	0	982	173	335	604	5e-112	411
N_Unigene995	gi|508786538|gb|EOY33794.1|	66.1	118	40	0	1334	981	218	335	9e-40	171
N_Unigene996	gi|508720414|gb|EOY12311.1|	44.01	284	144	10	1542	736	648	921	4e-40	174
N_Unigene996	gi|508720414|gb|EOY12311.1|	40.42	240	129	6	2329	1652	406	643	1e-32	149
N_Unigene997	gi|42795352|gb|AAS46016.1|	79.93	289	58	1	1267	401	1	285	2e-119	436
N_Unigene998	gi|79478363|ref|NP_193723.3|	77.2	329	75	0	1232	246	27	355	2e-154	552
N_Unigene999	gi|508712633|gb|EOY04530.1|	64.84	401	133	3	1245	67	10	409	3e-124	452
N_Unigene1000	gi|359492526|ref|XP_002285467.2|	72.66	406	105	9	1407	208	274	673	1e-146	526
N_Unigene1001	gi|225431303|ref|XP_002268940.1|	37.27	652	404	10	2391	451	1	639	2e-108	400
N_Unigene1002	gi|225440232|ref|XP_002283810.1|	96.81	439	14	0	1641	325	1	439	0	782
N_Unigene1003	gi|508784795|gb|EOY32051.1|	44.24	330	174	11	1125	166	242	542	3e-45	189
N_Unigene1004	gi|255583798|ref|XP_002532651.1|	55.03	169	76	0	1	507	414	582	7e-27	128
N_Unigene1005	gi|225445563|ref|XP_002285323.1|	43.37	309	145	8	167	1003	4	307	2e-38	167
N_Unigene1006	gi|502117527|ref|XP_004495852.1|	54	413	188	3	78	1310	22	429	1e-124	453
N_Unigene1006	gi|502117527|ref|XP_004495852.1|	73.63	91	24	0	1300	1572	426	516	2e-33	150
N_Unigene1007	gi|148927396|gb|ABR19829.1|	74.52	361	86	4	1304	240	1	358	6e-153	547
N_Unigene1008	gi|462408132|gb|EMJ13466.1|	65.43	376	118	6	368	1459	1	375	9e-115	420
N_Unigene1009	gi|296083533|emb|CBI23522.3|	51.55	194	92	3	1170	595	116	288	1e-33	150
N_Unigene1009	gi|296083533|emb|CBI23522.3|	69.77	43	13	0	566	438	299	341	6e-07	62.4
N_Unigene1010	gi|357159802|ref|XP_003578564.1|	75	200	49	1	802	206	115	314	3e-73	282
N_Unigene1010	gi|357159802|ref|XP_003578564.1|	53.03	66	31	0	1113	916	10	75	9e-13	81.6
N_Unigene1011	gi|359478246|ref|XP_003632091.1|	55.8	138	45	5	785	1150	1	138	1e-07	64.7
N_Unigene1012	gi|164562223|gb|ABY61026.1|	65.28	144	40	3	1244	843	3	146	6e-47	195
N_Unigene1013	gi|225427065|ref|XP_002275168.1|	88.08	386	46	0	154	1311	1	386	0	650
N_Unigene1014	gi|508711700|gb|EOY03597.1|	85.34	232	34	0	277	972	2	233	7e-121	441
N_Unigene1015	gi|225463891|ref|XP_002264093.1|	67.51	477	146	9	1	1404	642	1105	1e-141	509
N_Unigene1016	gi|359485610|ref|XP_002269303.2|	63.18	611	220	5	1848	31	238	826	0	736
N_Unigene1017	gi|225449052|ref|XP_002274407.1|	97.59	166	4	0	1262	765	1	166	4e-85	322
N_Unigene1018	gi|356571142|ref|XP_003553739.1|	69.69	287	85	2	1178	324	8	294	5e-109	401
N_Unigene1019	gi|462395827|gb|EMJ01626.1|	74.03	258	61	2	1096	341	63	320	6e-84	318
N_Unigene1020	gi|255548287|ref|XP_002515200.1|	83.52	358	59	0	1263	190	1	358	2e-166	592
N_Unigene1021	gi|301793207|emb|CBA11994.1|	95.3	298	14	0	1203	2096	1	298	1e-158	567
N_Unigene1022	gi|508705654|gb|EOX97550.1|	52.89	346	160	6	93	1121	20	353	6e-76	291
N_Unigene1023	gi|460410553|ref|XP_004250691.1|	68.18	176	41	6	386	868	61	233	4e-46	192
N_Unigene1023	gi|460410553|ref|XP_004250691.1|	91.67	60	5	0	207	386	1	60	7e-16	92
N_Unigene1024	gi|225433391|ref|XP_002285620.1|	77.1	310	69	2	196	1119	45	354	4e-122	444
N_Unigene1025	gi|241994864|gb|ACS74708.1|	85.39	349	50	1	68	1111	3	351	1e-175	622
N_Unigene1026	gi|225428388|ref|XP_002283561.1|	83.06	366	62	2	1371	274	7	360	7e-168	597
N_Unigene1027	gi|508713422|gb|EOY05319.1|	66.98	427	135	7	1308	46	37	447	4e-138	498
N_Unigene1028	gi|526118006|ref|NP_001268171.1|	85.39	308	45	1	123	1046	1	306	5e-149	534
N_Unigene1029	gi|147863592|emb|CAN79776.1|	85.41	233	30	1	1239	553	1	233	2e-107	396
N_Unigene1030	gi|508711319|gb|EOY03216.1|	91.23	365	27	2	1101	22	1	365	0	666
N_Unigene1031	gi|508778092|gb|EOY25348.1|	71.5	379	107	2	1305	172	15	392	2e-133	482
N_Unigene1032	gi|359477752|ref|XP_002281833.2|	44.03	352	184	9	1488	472	1	347	9e-48	198
N_Unigene1033	gi|147814981|emb|CAN61366.1|	53.34	688	303	10	2011	2	946	1626	0	669
N_Unigene1034	gi|462419784|gb|EMJ24047.1|	77.15	302	68	1	35	937	1	302	4e-81	308
N_Unigene1035	gi|462407583|gb|EMJ12917.1|	82.53	292	51	0	132	1007	1	292	1e-121	443
N_Unigene1036	gi|460375329|ref|XP_004233459.1|	65.07	272	91	4	1266	463	52	319	2e-94	352
N_Unigene1037	gi|116791611|gb|ABK26041.1|	80.08	256	49	2	1024	263	9	262	4e-94	352
N_Unigene1038	gi|225435012|ref|XP_002284153.1|	88.7	345	35	1	1243	221	1	345	4e-179	634
N_Unigene1039	gi|296082995|emb|CBI22296.3|	90.32	341	33	0	1287	265	6	346	2e-168	598
N_Unigene1040	gi|508718449|gb|EOY10346.1|	84.01	294	46	1	1111	233	37	330	6e-128	464
N_Unigene1040	gi|508718449|gb|EOY10346.1|	94.44	36	2	0	1220	1113	1	36	1e-09	71.2
N_Unigene1041	gi|224066701|ref|XP_002302182.1|	66.76	352	113	6	1330	287	745	1093	1e-99	370
N_Unigene1042	gi|532754|gb|AAA21135.1|	65.79	228	78	2	1296	613	6	231	5e-90	338
N_Unigene1043	gi|356556928|ref|XP_003546772.1|	82.45	319	56	0	1419	463	12	330	3e-140	505
N_Unigene1044	gi|223972398|dbj|BAH23428.1|	80.72	389	75	0	1541	375	1	389	0	661
N_Unigene1045	gi|224099767|ref|XP_002311610.1|	78.49	186	40	0	861	304	138	323	3e-73	282
N_Unigene1046	gi|514797431|ref|XP_004973797.1|	75.66	378	91	2	1133	3	54	425	2e-164	585
N_Unigene1047	gi|116786820|gb|ABK24252.1|	48.24	85	44	0	698	444	322	406	6e-19	102
N_Unigene1047	gi|116786820|gb|ABK24252.1|	26.24	221	161	4	1031	375	137	344	4e-18	99.4
N_Unigene1048	gi|508780332|gb|EOY27588.1|	53.52	512	216	9	85	1554	1	502	1e-120	440
N_Unigene1049	gi|157273654|gb|ABV27481.1|	60.95	274	100	3	1605	2405	121	394	2e-75	291
N_Unigene1049	gi|157273654|gb|ABV27481.1|	76	100	24	0	1306	1605	22	121	6e-36	159
N_Unigene1050	gi|462399726|gb|EMJ05394.1|	86.82	311	41	0	1	933	253	563	2e-144	519
N_Unigene1051	gi|225427419|ref|XP_002264766.1|	82.95	346	59	1	1359	322	71	415	3e-139	502
N_Unigene1051	gi|225427419|ref|XP_002264766.1|	75	40	10	0	1534	1653	247	286	3e-08	67
N_Unigene1052	gi|359483871|ref|XP_002276286.2|	79.63	216	44	1	1245	598	42	254	5e-93	348
N_Unigene1052	gi|359483871|ref|XP_002276286.2|	80.52	154	30	0	596	135	253	406	2e-65	256
N_Unigene1053	gi|225440994|ref|XP_002283576.1|	76.29	367	87	0	1260	160	1	367	2e-148	531
N_Unigene1054	gi|255562058|ref|XP_002522037.1|	85.99	357	50	1	18	1088	1	356	3e-173	614
N_Unigene1055	gi|302141987|emb|CBI19190.3|	54.65	430	194	6	1290	4	426	826	1e-124	454
N_Unigene1055	gi|302141987|emb|CBI19190.3|	87.34	237	30	0	2044	1334	174	410	4e-122	445
N_Unigene1056	gi|296083215|emb|CBI22851.3|	80.49	123	24	0	607	239	352	474	3e-49	202
N_Unigene1057	gi|255553448|ref|XP_002517765.1|	85.96	292	41	0	1275	400	97	388	1e-133	483
N_Unigene1058	gi|357495491|ref|XP_003618034.1|	82.35	204	36	0	1017	406	10	213	5e-98	364
N_Unigene1059	gi|359495710|ref|XP_003635067.1|	61.37	233	86	3	1036	350	25	249	5e-69	268
N_Unigene1060	gi|302398811|gb|ADL36700.1|	69.88	166	50	1	298	795	1	165	9e-58	231
N_Unigene1061	gi|225443383|ref|XP_002266749.1|	59.52	336	134	5	1003	2	1	325	6e-73	281
N_Unigene1062	gi|359491386|ref|XP_002273412.2|	73.24	740	195	7	2211	1	1	729	0	1052
N_Unigene1063	gi|359479465|ref|XP_002270966.2|	52.75	309	133	8	1179	292	1	299	2e-56	226
N_Unigene1064	gi|508699826|gb|EOX91722.1|	80.07	276	44	3	798	4	95	370	3e-124	451
N_Unigene1064	gi|508699826|gb|EOX91722.1|	85.19	54	8	0	968	807	38	91	5e-21	108
N_Unigene1065	gi|225470672|ref|XP_002269494.1|	63.9	410	147	3	1	1227	74	475	8e-119	434
N_Unigene1066	gi|462419087|gb|EMJ23350.1|	89.61	414	43	2	1244	3	25	433	0	769
N_Unigene1067	gi|225426777|ref|XP_002282782.1|	75.98	204	49	0	1015	404	29	232	2e-75	290
N_Unigene1068	gi|359492147|ref|XP_002281978.2|	74.64	347	88	0	5	1045	38	384	4e-149	534
N_Unigene1069	gi|462418588|gb|EMJ22851.1|	60.28	355	141	2	91	1155	15	363	3e-124	451
N_Unigene1070	gi|242058029|ref|XP_002458160.1|	73.36	259	69	0	1182	406	528	786	1e-81	310
N_Unigene1070	gi|242058029|ref|XP_002458160.1|	50	94	47	0	415	134	783	876	1e-18	100
N_Unigene1071	gi|460381904|ref|XP_004236681.1|	92.56	403	30	0	2	1210	196	598	0	688
N_Unigene1072	gi|359484042|ref|XP_002263050.2|	72.36	275	76	0	373	1197	1	275	6e-117	427
N_Unigene1073	gi|225448548|ref|XP_002277114.1|	72.98	248	66	2	1217	477	28	264	1e-95	356
N_Unigene1074	gi|224069629|ref|XP_002326388.1|	67.84	199	64	1	872	276	167	364	1e-73	284
N_Unigene1074	gi|224069629|ref|XP_002326388.1|	63.83	47	17	1	1014	874	122	166	3e-08	67
N_Unigene1074	gi|224069629|ref|XP_002326388.1|	55.77	52	23	0	1338	1183	10	61	1e-07	65.1
N_Unigene1076	gi|359492530|ref|XP_002283504.2|	54.61	282	105	7	1251	475	254	533	4e-58	232
N_Unigene1076	gi|359492530|ref|XP_002283504.2|	70.83	48	14	0	445	302	542	589	1e-09	70.9
N_Unigene1077	gi|359487706|ref|XP_002276198.2|	44.67	197	102	5	766	1335	1	192	1e-25	124
N_Unigene1078	gi|224128015|ref|XP_002329233.1|	79.46	258	53	0	42	815	1	258	3e-116	425
N_Unigene1079	gi|225453382|ref|XP_002273241.1|	85.07	221	33	0	1822	1160	144	364	7e-102	378
N_Unigene1079	gi|225453382|ref|XP_002273241.1|	72.97	222	58	4	782	123	492	708	3e-81	309
N_Unigene1079	gi|225453382|ref|XP_002273241.1|	84.81	158	21	1	1158	694	365	522	2e-64	254
N_Unigene1080	gi|508712535|gb|EOY04432.1|	70.66	559	161	4	2	1669	402	934	0	706
N_Unigene1081	gi|297734882|emb|CBI17116.3|	66.07	563	169	10	445	2067	506	1060	0	696
N_Unigene1081	gi|297734882|emb|CBI17116.3|	62.24	98	37	0	239	532	442	539	4e-24	120
N_Unigene1082	gi|462396213|gb|EMJ02012.1|	81.99	594	107	0	521	2302	321	914	0	999
N_Unigene1082	gi|462396213|gb|EMJ02012.1|	82.29	175	31	0	1	525	148	322	1e-82	315
N_Unigene1083	gi|462422416|gb|EMJ26679.1|	73.33	360	95	2	1527	451	1352	1702	2e-137	495
N_Unigene1083	gi|462422416|gb|EMJ26679.1|	92.11	38	3	0	464	351	1698	1735	3e-12	80.1
N_Unigene1084	gi|255552219|ref|XP_002517154.1|	78.35	291	60	1	1094	231	3	293	1e-108	400
N_Unigene1085	gi|225423491|ref|XP_002269100.1|	89.23	260	28	0	1190	411	1	260	3e-126	458
N_Unigene1086	gi|359486347|ref|XP_002274385.2|	86.7	361	48	0	1239	157	32	392	8e-178	629
N_Unigene1087	gi|224058377|ref|XP_002299490.1|	28	325	234	3	1147	173	798	1066	8e-19	101
N_Unigene1088	gi|224137378|ref|XP_002327111.1|	70.48	271	79	1	86	895	25	295	4e-105	388
N_Unigene1089	gi|115487674|ref|NP_001066324.1|	70.05	434	122	3	606	1883	57	486	2e-174	619
N_Unigene1090	gi|242058137|ref|XP_002458214.1|	50.13	375	164	6	19	1074	1	371	1e-90	340
N_Unigene1091	gi|470134022|ref|XP_004302856.1|	77.47	324	73	1	72	1043	2	324	5e-146	524
N_Unigene1092	gi|356547585|ref|XP_003542191.1|	86.78	121	16	0	1611	1249	52	172	3e-53	216
N_Unigene1093	gi|298204541|emb|CBI23816.3|	82.76	203	35	0	456	1064	76	278	1e-23	117
N_Unigene1094	gi|225456751|ref|XP_002275944.1|	65.08	378	132	1	1134	1	1	369	1e-121	442
N_Unigene1095	gi|502175906|ref|XP_004515763.1|	73.9	295	76	1	176	1057	1	295	2e-128	466
N_Unigene1096	gi|225463552|ref|XP_002267156.1|	84.95	319	48	2	173	1129	8	314	6e-135	487
N_Unigene1097	gi|462413305|gb|EMJ18354.1|	75.76	198	48	0	1027	434	554	751	7e-83	314
N_Unigene1097	gi|462413305|gb|EMJ18354.1|	81.25	64	12	0	1215	1024	491	554	8e-13	81.6
N_Unigene1098	gi|224127744|ref|XP_002320153.1|	39.69	393	220	14	2	1129	688	1068	2e-60	239
N_Unigene1099	gi|359496821|ref|XP_002266132.2|	86.36	352	46	1	117	1166	35	386	7e-164	583
N_Unigene1100	gi|16550928|gb|AAL25647.1|AF197330_1	88	175	21	0	251	775	1	175	5e-82	311
N_Unigene1101	gi|225443952|ref|XP_002279808.1|	74.6	248	62	1	1024	284	661	908	2e-95	355
N_Unigene1101	gi|225443952|ref|XP_002279808.1|	54.93	71	31	1	1232	1023	591	661	2e-13	84
N_Unigene1102	gi|125572544|gb|EAZ14059.1|	95.86	145	6	0	548	982	167	311	1e-74	287
N_Unigene1102	gi|125572544|gb|EAZ14059.1|	97.86	140	3	0	560	979	1	140	4e-73	281
N_Unigene1103	gi|147835477|emb|CAN68413.1|	42.98	235	116	5	1091	441	448	681	1e-24	120
N_Unigene1104	gi|225444981|ref|XP_002282754.1|	67.13	289	93	1	1193	333	10	298	8e-101	374
N_Unigene1105	gi|508773684|gb|EOY20940.1|	72.94	340	92	0	1219	200	236	575	1e-131	476
N_Unigene1106	gi|296087644|emb|CBI34900.3|	91.99	412	30	1	1391	165	1	412	0	776
N_Unigene1107	gi|508705736|gb|EOX97632.1|	77.74	310	69	2	1085	156	3	307	6e-126	457
N_Unigene1108	gi|470106752|ref|XP_004289724.1|	73.95	261	68	1	133	915	1	260	1e-95	357
N_Unigene1109	gi|297740481|emb|CBI30663.3|	57.59	349	144	3	96	1130	17	364	1e-98	367
N_Unigene1109	gi|297740481|emb|CBI30663.3|	55.59	331	144	2	108	1091	372	702	3e-84	318
N_Unigene1110	gi|359491584|ref|XP_002279663.2|	51.96	383	176	7	1125	1	1	377	8e-74	284
N_Unigene1111	gi|225451717|ref|XP_002279575.1|	72.51	291	78	3	1248	382	150	437	7e-116	424
N_Unigene1112	gi|225443722|ref|XP_002265273.1|	54.11	316	131	5	4	909	845	1160	6e-79	301
N_Unigene1113	gi|218201347|gb|EEC83774.1|	85	60	9	0	1045	866	49	108	1e-21	111
N_Unigene1113	gi|218201347|gb|EEC83774.1|	73.77	61	16	0	1190	1008	1	61	1e-17	97.8
N_Unigene1114	gi|462424020|gb|EMJ28283.1|	67.61	352	114	0	1164	109	428	779	1e-141	510
N_Unigene1114	gi|462424020|gb|EMJ28283.1|	83.26	227	38	0	1858	1178	197	423	2e-106	393
N_Unigene1114	gi|462424020|gb|EMJ28283.1|	22.68	291	211	7	1062	232	1137	1413	1e-09	72
N_Unigene1114	gi|462424020|gb|EMJ28283.1|	24.35	193	141	5	1858	1295	909	1069	2e-07	65.1
N_Unigene1115	gi|462424447|gb|EMJ28710.1|	82.67	202	35	0	888	283	1	202	2e-94	352
N_Unigene1116	gi|359486305|ref|XP_002275798.2|	65.62	64	22	0	921	1112	91	154	7e-11	75.1
N_Unigene1117	gi|462405281|gb|EMJ10745.1|	70.89	237	69	2	1146	436	5	234	6e-87	327
N_Unigene1118	gi|76880150|dbj|BAE45850.1|	56.32	348	146	4	1028	3	352	649	1e-101	376
N_Unigene1119	gi|508708362|gb|EOY00259.1|	85.38	171	25	0	1205	693	908	1078	3e-64	252
N_Unigene1119	gi|508708362|gb|EOY00259.1|	68.55	159	50	0	730	254	1066	1224	2e-59	236
N_Unigene1120	gi|297739988|emb|CBI30170.3|	93.91	230	14	1	1194	505	1	229	2e-96	359
N_Unigene1121	gi|359806084|ref|NP_001241440.1|	86.84	190	25	0	320	889	27	216	3e-97	362
N_Unigene1122	gi|225432169|ref|XP_002267688.1|	85.16	256	38	1	1069	302	10	264	7e-104	384
N_Unigene1123	gi|225423491|ref|XP_002269100.1|	91.12	259	23	1	1134	358	2	258	2e-127	462
N_Unigene1124	gi|115484523|ref|NP_001067405.1|	92.98	399	28	0	3	1199	442	840	0	687
N_Unigene1125	gi|296085296|emb|CBI29028.3|	64.23	246	85	4	224	952	56	299	7e-72	277
N_Unigene1126	gi|224136189|ref|XP_002322265.1|	69.17	120	36	1	1317	961	553	672	1e-44	187
N_Unigene1127	gi|508700654|gb|EOX92550.1|	82.51	343	60	0	1	1029	55	397	6e-159	567
N_Unigene1128	gi|224482645|gb|ACN50179.1|	99.34	152	1	0	718	263	1	152	5e-84	318
N_Unigene1129	gi|357132606|ref|XP_003567920.1|	54.99	351	156	3	1312	266	180	490	4e-104	385
N_Unigene1130	gi|359487647|ref|XP_002283392.2|	92.35	170	13	0	419	928	4	173	4e-79	301
N_Unigene1131	gi|508776402|gb|EOY23658.1|	78.06	278	59	2	1102	275	114	391	1e-114	420
N_Unigene1131	gi|508776402|gb|EOY23658.1|	90.35	114	11	0	1427	1086	6	119	1e-43	184
N_Unigene1132	gi|225447983|ref|XP_002269464.1|	51.59	347	167	4	1205	168	1	344	1e-94	353
N_Unigene1133	gi|297816776|ref|XP_002876271.1|	100	30	0	0	1	90	173	202	6e-07	62.4
N_Unigene1135	gi|225457023|ref|XP_002282635.1|	84.81	158	24	0	918	445	80	237	2e-68	266
N_Unigene1135	gi|225457023|ref|XP_002282635.1|	74.67	75	19	0	1138	914	7	81	1e-25	124
N_Unigene1136	gi|508699518|gb|EOX91414.1|	75.66	226	54	1	53	727	250	475	1e-68	267
N_Unigene1137	gi|470123397|ref|XP_004297713.1|	70.65	276	79	2	1111	290	90	364	3e-117	428
N_Unigene1138	gi|225455374|ref|XP_002272755.1|	56.57	198	86	1	1184	591	341	536	5e-55	221
N_Unigene1139	gi|508705582|gb|EOX97478.1|	87.23	321	41	0	1188	226	96	416	1e-168	598
N_Unigene1140	gi|255559348|ref|XP_002520694.1|	63.8	511	180	3	1672	155	5	515	1e-160	573
N_Unigene1141	gi|297737995|emb|CBI27196.3|	50	1292	583	27	3892	206	1	1225	0	1043
N_Unigene1142	gi|255557583|ref|XP_002519821.1|	86.53	297	40	0	103	993	1	297	4e-139	501
N_Unigene1143	gi|61696685|gb|AAX53103.1|	88.79	223	24	1	943	278	1	223	1e-98	367
N_Unigene1144	gi|225434780|ref|XP_002281924.1|	75.69	255	62	2	199	963	1	251	1e-92	347
N_Unigene1146	gi|462419310|gb|EMJ23573.1|	82.37	346	61	1	1	1038	190	534	6e-133	480
N_Unigene1147	gi|514798212|ref|XP_004974050.1|	46.06	432	226	15	402	1676	28	433	2e-87	330
N_Unigene1148	gi|288973214|gb|ADC79707.1|	79.01	243	51	0	217	945	1	243	2e-105	389
N_Unigene1149	gi|225438420|ref|XP_002276166.1|	93.06	245	17	0	120	854	1	245	4e-127	461
N_Unigene1150	gi|449525287|ref|XP_004169649.1|	53.92	421	175	4	1291	86	1	417	6e-89	334
N_Unigene1151	gi|460413967|ref|XP_004252346.1|	85.87	92	13	0	689	964	1	92	4e-40	172
N_Unigene1152	gi|359488171|ref|XP_002280570.2|	35.85	463	279	9	1745	411	546	997	1e-56	228
N_Unigene1153	gi|359474079|ref|XP_002270960.2|	74.81	270	68	0	1013	204	53	322	3e-120	438
N_Unigene1154	gi|508709517|gb|EOY01414.1|	77.08	288	66	0	106	969	1	288	2e-113	416
N_Unigene1155	gi|356566273|ref|XP_003551358.1|	91.26	309	27	0	1140	214	5	313	1e-170	605
N_Unigene1156	gi|297737962|emb|CBI27163.3|	77.57	419	74	1	4	1200	263	681	3e-176	624
N_Unigene1157	gi|359492901|ref|XP_002285733.2|	60.06	338	130	10	1105	107	1	307	8e-74	284
N_Unigene1158	gi|224135753|ref|XP_002327295.1|	50.33	151	75	4	1281	829	80	189	4e-22	112
N_Unigene1158	gi|224135753|ref|XP_002327295.1|	80.49	41	8	0	1075	953	108	148	5e-10	72.4
N_Unigene1158	gi|224135753|ref|XP_002327295.1|	78.38	37	8	0	256	146	188	224	2e-07	63.9
N_Unigene1159	gi|406870041|gb|AFS65094.1|	66.67	222	73	3	1074	412	1	216	4e-67	262
N_Unigene1160	gi|225441260|ref|XP_002274343.1|	79.32	237	49	0	901	191	1	237	1e-107	396
N_Unigene1161	gi|470102716|ref|XP_004287797.1|	93.98	249	15	0	211	957	1	249	2e-118	432
N_Unigene1162	gi|359480807|ref|XP_002277575.2|	49.68	1095	519	28	3191	3	574	1641	0	753
N_Unigene1162	gi|359480807|ref|XP_002277575.2|	40	385	208	10	4475	3390	169	507	1e-57	233
N_Unigene1162	gi|359480807|ref|XP_002277575.2|	44.27	131	66	5	4792	4421	61	180	6e-14	87.8
N_Unigene1163	gi|297739231|emb|CBI28882.3|	61.36	528	202	3	558	2135	178	701	4e-180	638
N_Unigene1164	gi|255583960|ref|XP_002532727.1|	92.97	128	9	0	497	880	1	128	8e-50	204
N_Unigene1165	gi|125987648|sp|A0ZZ26.2|RPOC1_GOSBA	81.18	542	100	4	2312	693	142	679	0	797
N_Unigene1166	gi|225424246|ref|XP_002284469.1|	80.21	283	56	0	42	890	1	283	1e-132	479
N_Unigene1167	gi|508786528|gb|EOY33784.1|	86.08	625	87	1	3010	1136	1	623	0	1125
N_Unigene1168	gi|115444821|ref|NP_001046190.1|	86.23	276	38	0	1047	220	1	276	1e-125	456
N_Unigene1169	gi|508702473|gb|EOX94369.1|	80.23	177	34	1	938	411	58	234	4e-76	291
N_Unigene1170	gi|359491904|ref|XP_002270277.2|	73.2	347	91	2	1050	16	27	373	5e-140	504
N_Unigene1171	gi|459021864|gb|AGG39698.1|	69.33	225	69	0	208	882	7	231	1e-80	306
N_Unigene1172	gi|508715507|gb|EOY07404.1|	88.04	209	25	0	507	1133	1	209	5e-95	355
N_Unigene1173	gi|359478145|ref|XP_002272428.2|	67.3	370	119	2	1459	356	1	370	3e-128	465
N_Unigene1174	gi|508785019|gb|EOY32275.1|	79.05	296	59	4	974	96	60	345	1e-118	433
N_Unigene1175	gi|356571172|ref|XP_003553753.1|	71.3	108	31	1	1147	824	113	217	3e-36	159
N_Unigene1175	gi|356571172|ref|XP_003553753.1|	57.14	91	37	3	588	322	315	400	2e-16	93.6
N_Unigene1176	gi|470143852|ref|XP_004307581.1|	49.55	333	165	5	1065	76	23	347	7e-77	294
N_Unigene1177	gi|225454954|ref|XP_002280495.1|	74.39	164	41	1	452	940	47	210	2e-66	259
N_Unigene1178	gi|255585277|ref|XP_002533338.1|	83.93	305	49	0	3	917	317	621	7e-143	513
N_Unigene1179	gi|225437697|ref|XP_002279985.1|	58.42	291	120	5	954	85	65	334	2e-92	345
N_Unigene1179	gi|225437697|ref|XP_002279985.1|	58.7	92	38	1	1066	791	12	101	2e-22	113
N_Unigene1180	gi|297744105|emb|CBI37075.3|	78.08	835	183	1	2950	446	422	1255	0	1289
N_Unigene1180	gi|297744105|emb|CBI37075.3|	36.13	869	508	21	2944	479	4	828	2e-128	467
N_Unigene1181	gi|148907463|gb|ABR16864.1|	89.26	149	14	2	740	300	1	149	6e-68	264
N_Unigene1182	gi|359807666|ref|NP_001241171.1|	85.77	267	38	0	72	872	1	267	1e-116	426
N_Unigene1183	gi|225429472|ref|XP_002277629.1|	65.42	240	83	0	165	884	2	241	3e-93	348
N_Unigene1184	gi|470114435|ref|XP_004293420.1|	98.58	211	3	0	948	316	1	211	9e-104	383
N_Unigene1185	gi|225470670|ref|XP_002269262.1|	52.76	290	129	3	1089	244	1	290	6e-68	264
N_Unigene1186	gi|255557703|ref|XP_002519881.1|	75.44	228	56	0	326	1009	67	294	2e-91	342
N_Unigene1187	gi|449437202|ref|XP_004136381.1|	88.26	264	31	0	1047	256	9	272	4e-126	457
N_Unigene1188	gi|255554933|ref|XP_002518504.1|	91.39	244	16	1	986	270	1	244	4e-118	431
N_Unigene1189	gi|50404477|gb|AAT76903.1|	63.59	184	62	3	38	574	17	197	2e-51	209
N_Unigene1190	gi|225424598|ref|XP_002285415.1|	90.15	274	27	1	81	902	1	273	4e-138	497
N_Unigene1191	gi|225463378|ref|XP_002271605.1|	73.9	295	77	1	2	886	566	859	1e-113	416
N_Unigene1192	gi|225434536|ref|XP_002276692.1|	70.93	227	66	3	1083	403	1	223	1e-66	260
N_Unigene1193	gi|359496170|ref|XP_002270005.2|	75.95	237	57	0	17	727	166	402	9e-98	363
N_Unigene1193	gi|359496170|ref|XP_002270005.2|	88.24	85	10	0	889	1143	456	540	5e-38	165
N_Unigene1193	gi|359496170|ref|XP_002270005.2|	68.66	67	21	0	684	884	388	454	8e-17	95.1
N_Unigene1194	gi|508713839|gb|EOY05736.1|	87.75	204	25	0	796	185	1	204	9e-98	363
N_Unigene1195	gi|225429582|ref|XP_002280239.1|	72.3	888	246	3	2904	241	1	880	0	1279
N_Unigene1196	gi|115467862|ref|NP_001057530.1|	69.5	318	97	0	1164	211	23	340	1e-126	459
N_Unigene1197	gi|462413240|gb|EMJ18289.1|	58.57	280	110	2	291	1112	3	280	6e-57	228
N_Unigene1198	gi|255554527|ref|XP_002518302.1|	87.9	248	30	1	222	965	58	304	1e-124	452
N_Unigene1199	gi|297735496|emb|CBI17936.3|	73.71	483	127	1	1860	412	111	591	0	724
N_Unigene1200	gi|224053749|ref|XP_002297960.1|	84.07	615	98	0	1846	2	1	615	0	1077
N_Unigene1201	gi|225449052|ref|XP_002274407.1|	97.59	166	4	0	1095	598	1	166	3e-85	322
N_Unigene1202	gi|508709476|gb|EOY01373.1|	88.56	734	84	0	1070	3271	126	859	0	1306
N_Unigene1202	gi|508709476|gb|EOY01373.1|	67.97	128	30	4	724	1074	1	127	7e-36	160
N_Unigene1203	gi|462420736|gb|EMJ24999.1|	81.82	88	16	0	763	500	3	90	2e-32	146
N_Unigene1204	gi|462407769|gb|EMJ13103.1|	90.36	249	24	0	152	898	1	249	9e-116	423
N_Unigene1205	gi|121483700|gb|ABM54183.1|	87.86	280	34	0	68	907	1	280	3e-140	504
N_Unigene1206	gi|508778175|gb|EOY25431.1|	78.9	109	23	0	562	888	17	125	5e-44	185
N_Unigene1206	gi|508778175|gb|EOY25431.1|	53.25	77	27	3	785	988	83	159	1e-12	80.9
N_Unigene1207	gi|514786621|ref|XP_004971132.1|	84.62	195	29	1	936	355	1	195	7e-79	300
N_Unigene1208	gi|449459908|ref|XP_004147688.1|	95.52	201	8	1	853	254	15	215	6e-89	334
N_Unigene1209	gi|255554146|ref|XP_002518113.1|	72.04	211	59	0	2	634	572	782	4e-89	334
N_Unigene1210	gi|508720051|gb|EOY11948.1|	84.42	231	36	2	318	1010	1	227	3e-63	249
N_Unigene1211	gi|225449044|ref|XP_002274159.1|	62.33	515	193	3	2	1543	386	898	0	649
N_Unigene1212	gi|449501888|ref|XP_004161485.1|	68.13	273	87	2	118	936	3	273	1e-95	356
N_Unigene1213	gi|110740129|dbj|BAF01964.1|	91.72	169	14	1	42	548	1	167	8e-82	311
N_Unigene1213	gi|110740129|dbj|BAF01964.1|	97.2	107	3	0	1215	895	1	107	3e-53	216
N_Unigene1214	gi|225444663|ref|XP_002277157.1|	43.87	269	132	7	987	238	1	266	2e-40	173
N_Unigene1215	gi|147777239|emb|CAN72154.1|	71.88	256	69	2	1027	269	458	711	2e-86	325
N_Unigene1215	gi|147777239|emb|CAN72154.1|	48.39	93	43	2	369	106	676	768	1e-10	74.3
N_Unigene1216	gi|359473131|ref|XP_002282072.2|	56.87	313	130	9	174	1097	3	301	1e-77	296
N_Unigene1217	gi|297737725|emb|CBI26926.3|	75.83	240	58	1	1109	390	14	251	1e-86	326
N_Unigene1217	gi|297737725|emb|CBI26926.3|	74.42	129	32	1	391	8	251	379	1e-47	197
N_Unigene1218	gi|255550299|ref|XP_002516200.1|	85.28	265	39	1	894	1688	481	744	8e-133	481
N_Unigene1218	gi|255550299|ref|XP_002516200.1|	73.89	157	41	0	320	790	310	466	4e-57	229
N_Unigene1218	gi|255550299|ref|XP_002516200.1|	74.19	93	24	0	3	281	205	297	7e-28	132
N_Unigene1219	gi|225454346|ref|XP_002278060.1|	48.44	289	149	2	1098	232	196	478	7e-76	290
N_Unigene1220	gi|462401436|gb|EMJ06993.1|	92.2	205	16	0	902	288	39	243	4e-100	371
N_Unigene1221	gi|147810266|emb|CAN71449.1|	68.7	246	77	0	1106	369	34	279	2e-94	352
N_Unigene1222	gi|356559971|ref|XP_003548269.1|	95.08	244	12	0	110	841	1	244	2e-127	462
N_Unigene1223	gi|255553905|ref|XP_002517993.1|	78.85	260	54	1	1155	379	728	987	2e-113	416
N_Unigene1225	gi|224095105|ref|XP_002310346.1|	50	258	123	5	269	1024	1	244	5e-60	238
N_Unigene1226	gi|317106701|dbj|BAJ53201.1|	58.16	294	102	7	1	819	705	985	3e-72	278
N_Unigene1227	gi|296086345|emb|CBI31934.3|	43.33	810	439	17	248	2617	412	1202	5e-142	512
N_Unigene1228	gi|255559444|ref|XP_002520742.1|	66.82	220	72	2	902	246	1	219	6e-75	287
N_Unigene1229	gi|225435987|ref|XP_002272429.1|	88.77	187	20	1	188	745	246	432	4e-89	334
N_Unigene1230	gi|384236100|gb|AFH74375.1|	88.58	219	23	2	171	821	6	223	4e-101	374
N_Unigene1231	gi|225459758|ref|XP_002285900.1|	89.31	131	14	0	1092	1484	10	140	9e-63	248
N_Unigene1232	gi|449453411|ref|XP_004144451.1|	69.12	217	66	1	354	1001	1	217	5e-85	321
N_Unigene1233	gi|255568577|ref|XP_002525262.1|	62.96	54	20	0	725	564	1	54	1e-10	73.9
N_Unigene1234	gi|460389634|ref|XP_004240456.1|	44.87	234	127	5	891	196	23	215	1e-35	157
N_Unigene1235	gi|462419728|gb|EMJ23991.1|	84.08	402	62	2	1601	402	1	401	0	689
N_Unigene1237	gi|225466103|ref|XP_002266334.1|	68.14	587	185	1	320	2074	1	587	0	772
N_Unigene1238	gi|462407803|gb|EMJ13137.1|	80.85	235	45	0	276	980	1	235	2e-107	396
N_Unigene1239	gi|462395940|gb|EMJ01739.1|	78.48	223	48	2	204	872	70	288	2e-78	299
N_Unigene1240	gi|359491772|ref|XP_002267281.2|	60.65	432	159	6	1510	248	1	419	5e-126	458
N_Unigene1241	gi|359495840|ref|XP_002270894.2|	77.86	262	57	1	925	143	9	270	3e-114	418
N_Unigene1242	gi|225462291|ref|XP_002265244.1|	74.47	282	72	2	57	902	73	348	8e-118	430
N_Unigene1243	gi|217314609|gb|ACK36942.1|	98.59	213	3	0	996	358	23	235	7e-114	417
N_Unigene1244	gi|225457931|ref|XP_002273443.1|	77.22	417	95	1	1673	423	301	715	2e-150	539
N_Unigene1245	gi|400073104|gb|AFP66573.1|	71.79	117	33	0	599	249	22	138	1e-43	183
N_Unigene1246	gi|502147951|ref|XP_004506980.1|	48.64	257	113	6	957	244	105	359	9e-45	187
N_Unigene1246	gi|502147951|ref|XP_004506980.1|	49.16	238	105	5	921	256	1	236	8e-43	181
N_Unigene1247	gi|481044552|gb|AGJ95058.1|	80.98	205	39	1	3	617	407	605	2e-82	312
N_Unigene1248	gi|449459000|ref|XP_004147234.1|	64.91	228	80	1	857	174	4	215	2e-61	242
N_Unigene1249	gi|470109939|ref|XP_004291245.1|	32.84	341	182	12	256	1137	1	326	1e-18	100
N_Unigene1251	gi|225442156|ref|XP_002275541.1|	94.4	232	13	0	1006	311	3	234	5e-118	431
N_Unigene1252	gi|508703591|gb|EOX95487.1|	73.42	222	59	1	929	264	37	257	9e-92	343
N_Unigene1253	gi|462419496|gb|EMJ23759.1|	97.97	197	4	0	981	391	112	308	3e-112	411
N_Unigene1254	gi|462420806|gb|EMJ25069.1|	77.58	223	48	1	939	277	11	233	4e-98	364
N_Unigene1255	gi|225451102|ref|XP_002265951.1|	61.14	175	64	1	284	796	44	218	1e-43	183
N_Unigene1256	gi|414865888|tpg|DAA44445.1|	35.92	284	180	4	1052	207	60	326	6e-33	148
N_Unigene1256	gi|414865888|tpg|DAA44445.1|	43.44	122	69	1	644	279	46	166	5e-16	92
N_Unigene1257	gi|297734973|emb|CBI17335.3|	82.71	399	68	2	1565	372	61	456	1e-177	630
N_Unigene1258	gi|470143495|ref|XP_004307409.1|	69.96	253	76	5	990	232	1	242	1e-77	296
N_Unigene1259	gi|60265524|gb|AAX15920.1|	82.72	243	39	2	857	138	1	242	2e-108	398
N_Unigene1260	gi|449509146|ref|XP_004163508.1|	52.45	265	111	3	1087	338	336	595	1e-69	270
N_Unigene1261	gi|224102259|ref|XP_002312613.1|	57.75	329	131	5	1261	299	17	343	8e-59	234
N_Unigene1262	gi|356558963|ref|XP_003547771.1|	74.82	274	69	0	272	1093	5	278	5e-109	401
N_Unigene1263	gi|470144043|ref|XP_004307676.1|	53.27	214	96	3	909	280	47	258	4e-39	169
N_Unigene1264	gi|460401160|ref|XP_004246096.1|	84.9	192	29	0	904	329	232	423	4e-90	338
N_Unigene1265	gi|462414649|gb|EMJ19386.1|	70.5	322	94	2	988	26	35	354	6e-130	470
N_Unigene1266	gi|225427923|ref|XP_002275216.1|	74.9	243	59	2	990	268	1	243	4e-86	324
N_Unigene1267	gi|255552279|ref|XP_002517184.1|	84.1	346	55	1	1040	3	99	443	5e-162	577
N_Unigene1269	gi|298204448|emb|CBI16928.3|	93.25	237	16	0	113	823	101	337	3e-95	355
N_Unigene1270	gi|224092296|ref|XP_002309548.1|	76	250	60	2	51	800	1	247	1e-81	309
N_Unigene1271	gi|357111602|ref|XP_003557601.1|	71.38	325	72	2	1298	387	2	326	3e-119	435
N_Unigene1272	gi|89152256|gb|ABD62864.1|	89.73	224	23	1	967	296	1	223	7e-108	397
N_Unigene1273	gi|470128289|ref|XP_004300076.1|	78.31	166	36	1	683	186	47	209	1e-66	259
N_Unigene1275	gi|526117709|ref|NP_001267839.1|	70.34	236	69	1	330	1034	27	262	5e-65	254
N_Unigene1276	gi|225445652|ref|XP_002265472.1|	64.65	314	111	2	1163	222	9	318	3e-110	405
N_Unigene1277	gi|224101737|ref|XP_002312401.1|	69.88	249	75	1	1001	255	7	248	2e-82	313
N_Unigene1278	gi|225440230|ref|XP_002283808.1|	71.32	258	71	2	1028	264	3	259	1e-102	380
N_Unigene1279	gi|357129075|ref|XP_003566193.1|	82.17	129	23	0	371	757	1	129	2e-55	222
N_Unigene1280	gi|508784450|gb|EOY31706.1|	69.49	295	84	5	1003	137	98	373	6e-104	384
N_Unigene1280	gi|508784450|gb|EOY31706.1|	84.62	104	16	0	1292	981	1	104	1e-45	191
N_Unigene1281	gi|462398026|gb|EMJ03694.1|	77.46	244	55	1	49	780	1	242	5e-105	387
N_Unigene1282	gi|462411254|gb|EMJ16303.1|	73.17	123	33	0	645	277	1	123	2e-47	196
N_Unigene1283	gi|225445190|ref|XP_002284205.1|	90.48	210	20	0	148	777	1	210	6e-99	367
N_Unigene1284	gi|224093276|ref|XP_002309862.1|	68.24	233	74	1	1026	328	3	233	8e-80	303
N_Unigene1285	gi|449453361|ref|XP_004144426.1|	87.76	245	30	1	983	249	67	309	7e-107	393
N_Unigene1286	gi|225456136|ref|XP_002281955.1|	69.59	217	66	3	906	256	7	218	5e-76	291
N_Unigene1287	gi|514822177|ref|XP_004985758.1|	50.99	151	74	1	289	741	180	329	3e-33	149
N_Unigene1288	gi|470136494|ref|XP_004304026.1|	56.52	253	109	3	1010	255	196	445	2e-77	295
N_Unigene1289	gi|462415293|gb|EMJ20030.1|	79.54	259	53	1	1055	279	1	256	1e-89	336
N_Unigene1291	gi|297737941|emb|CBI27142.3|	72.14	341	91	4	3	1013	631	957	1e-115	422
N_Unigene1292	gi|225457225|ref|XP_002284112.1|	78.72	94	20	1	856	575	15	107	6e-39	167
N_Unigene1293	gi|356568702|ref|XP_003552549.1|	81.88	276	50	2	1020	193	232	505	1e-109	402
N_Unigene1293	gi|356568702|ref|XP_003552549.1|	67.21	61	20	2	206	24	501	559	7e-12	78.2
N_Unigene1294	gi|115459202|ref|NP_001053201.1|	69.44	108	30	1	795	481	46	153	7e-17	94.7
N_Unigene1295	gi|255566759|ref|XP_002524363.1|	64.98	257	82	6	88	834	10	259	1e-85	323
N_Unigene1296	gi|225439878|ref|XP_002278867.1|	89.81	216	21	1	898	254	1	216	5e-110	404
N_Unigene1297	gi|357165351|ref|XP_003580354.1|	52.11	213	92	5	33	641	40	251	4e-50	205
N_Unigene1298	gi|462396405|gb|EMJ02204.1|	94.63	205	11	0	2	616	263	467	4e-97	361
N_Unigene1299	gi|326495064|dbj|BAJ85628.1|	64.63	164	54	1	434	913	18	181	3e-59	235
N_Unigene1300	gi|449454436|ref|XP_004144961.1|	69.37	222	66	1	65	724	1	222	1e-73	283
N_Unigene1301	gi|147809484|emb|CAN60148.1|	83.47	242	40	0	112	837	1	242	1e-102	379
N_Unigene1302	gi|356510519|ref|XP_003523985.1|	49.65	141	70	5	274	693	8	140	4e-16	92
N_Unigene1303	gi|508779855|gb|EOY27111.1|	38.49	239	142	4	1004	303	84	273	2e-31	142
N_Unigene1304	gi|225446351|ref|XP_002274051.1|	98.87	266	3	0	1384	587	914	1179	2e-152	545
N_Unigene1305	gi|224087343|ref|XP_002308129.1|	73.27	202	51	2	1163	567	499	700	2e-77	296
N_Unigene1305	gi|224087343|ref|XP_002308129.1|	66.84	190	61	3	565	2	701	888	2e-43	183
N_Unigene1306	gi|508779732|gb|EOY26988.1|	76.59	252	56	2	606	1352	5	256	1e-88	333
N_Unigene1307	gi|255580797|ref|XP_002531219.1|	67.07	328	106	3	179	1156	134	455	1e-127	463
N_Unigene1307	gi|255580797|ref|XP_002531219.1|	53.85	65	30	2	4	198	82	141	2e-07	63.9
N_Unigene1308	gi|508785899|gb|EOY33155.1|	82.29	401	69	2	1705	509	8	407	0	662
N_Unigene1309	gi|296081602|emb|CBI20607.3|	48.42	221	111	5	3	656	377	561	2e-39	169
N_Unigene1310	gi|462401209|gb|EMJ06766.1|	77.88	312	69	0	75	1010	10	321	8e-138	496
N_Unigene1311	gi|359496366|ref|XP_002269095.2|	58.2	244	102	0	86	817	6	249	1e-84	319
N_Unigene1312	gi|470137334|ref|XP_004304422.1|	78.57	140	30	2	976	557	223	360	1e-56	226
N_Unigene1313	gi|470101295|ref|XP_004287110.1|	71.9	153	43	1	858	400	22	171	5e-50	204
N_Unigene1314	gi|296083161|emb|CBI22797.3|	82.55	235	41	0	891	187	4	238	6e-95	353
N_Unigene1315	gi|38232568|gb|AAR15081.1|	73.93	234	53	3	41	718	1	231	3e-66	258
N_Unigene1316	gi|462401509|gb|EMJ07066.1|	64.25	193	69	0	836	258	16	208	1e-71	276
N_Unigene1317	gi|475565616|gb|EMT14836.1|	43.9	246	135	4	185	913	15	251	3e-50	206
N_Unigene1318	gi|226495995|ref|NP_001150110.1|	89.77	215	22	0	938	294	1	215	3e-90	338
N_Unigene1319	gi|359489054|ref|XP_003633863.1|	84.32	185	28	1	18	569	1782	1966	7e-72	277
N_Unigene1319	gi|359489054|ref|XP_003633863.1|	71.31	122	29	1	574	921	1968	2089	6e-34	151
N_Unigene1320	gi|50844675|gb|AAT84459.1|	84.33	134	21	0	611	210	1	134	2e-54	219
N_Unigene1321	gi|508782661|gb|EOY29917.1|	67.19	64	21	0	194	3	44	107	1e-17	97.1
N_Unigene1322	gi|255557303|ref|XP_002519682.1|	76.15	218	45	2	156	788	1	217	1e-91	343
N_Unigene1323	gi|224059034|ref|XP_002299685.1|	78.41	88	19	0	239	502	56	143	5e-31	141
N_Unigene1324	gi|297744765|emb|CBI38027.3|	59.77	353	140	3	135	1187	1	345	3e-110	405
N_Unigene1325	gi|225433926|ref|XP_002268743.1|	82.33	266	46	1	1227	433	1	266	6e-114	418
N_Unigene1326	gi|255545748|ref|XP_002513934.1|	63.31	308	107	4	1213	308	350	654	1e-110	406
N_Unigene1327	gi|225460010|ref|XP_002271285.1|	82.45	245	38	3	270	989	1	240	6e-95	353
N_Unigene1328	gi|470108781|ref|XP_004290687.1|	39.93	288	135	7	921	172	141	426	5e-45	188
N_Unigene1329	gi|225450121|ref|XP_002279163.1|	64.5	231	77	5	868	191	1	226	1e-69	269
N_Unigene1330	gi|359476644|ref|XP_003631874.1|	64.79	284	93	2	96	926	2	283	1e-88	333
N_Unigene1331	gi|118488533|gb|ABK96079.1|	68.93	177	54	2	337	864	59	233	2e-63	249
N_Unigene1332	gi|225458824|ref|XP_002285282.1|	58.77	439	176	5	212	1513	1	438	1e-114	421
N_Unigene1333	gi|462414973|gb|EMJ19710.1|	70.13	154	46	1	912	451	1	152	5e-54	218
N_Unigene1334	gi|225437229|ref|XP_002281971.1|	57.81	192	75	1	857	300	1	192	1e-59	236
N_Unigene1335	gi|225462624|ref|XP_002264437.1|	72.73	220	60	1	931	272	1	219	7e-94	350
N_Unigene1336	gi|359488307|ref|XP_002279124.2|	88.44	346	40	0	1143	106	136	481	0	646
N_Unigene1337	gi|224071222|ref|XP_002303377.1|	53.04	115	54	2	611	267	248	356	8e-26	124
N_Unigene1337	gi|224071222|ref|XP_002303377.1|	59	100	40	1	960	664	110	209	7e-14	84.7
N_Unigene1338	gi|321437409|gb|ADW83715.1|	85.64	181	26	0	227	769	2	182	5e-82	311
N_Unigene1339	gi|508784252|gb|EOY31508.1|	60.61	495	184	7	1762	311	58	552	4e-150	538
N_Unigene1340	gi|255540473|ref|XP_002511301.1|	89.97	319	32	0	3	959	102	420	2e-170	604
N_Unigene1341	gi|255581988|ref|XP_002531792.1|	76.11	113	27	0	852	514	1	113	1e-32	147
N_Unigene1342	gi|359492982|ref|XP_002285596.2|	76.31	249	59	0	34	780	46	294	7e-111	407
N_Unigene1343	gi|225433489|ref|XP_002264895.1|	71.54	123	34	1	871	506	1	123	8e-41	174
N_Unigene1344	gi|514761268|ref|XP_004964745.1|	97.56	123	3	0	1067	699	620	742	1e-67	264
N_Unigene1345	gi|147862555|emb|CAN81495.1|	39.27	219	103	8	571	5	1	207	6e-20	104
N_Unigene1346	gi|225463817|ref|XP_002271306.1|	53.42	146	62	4	128	547	25	166	3e-27	129
N_Unigene1347	gi|359478263|ref|XP_002276253.2|	64.8	250	86	2	941	198	1	249	7e-77	293
N_Unigene1348	gi|359487694|ref|XP_002276639.2|	76.71	322	75	1	1085	120	36	355	6e-118	430
N_Unigene1349	gi|224117674|ref|XP_002331603.1|	53.19	141	66	0	539	961	26	166	3e-29	135
N_Unigene1350	gi|359475330|ref|XP_003631658.1|	86.52	89	12	0	809	543	1	89	2e-37	162
N_Unigene1351	gi|296081480|emb|CBI20003.3|	72.83	92	25	0	691	416	51	142	6e-23	114
N_Unigene1352	gi|225431916|ref|XP_002276905.1|	55.79	475	180	7	1705	371	412	881	3e-114	419
N_Unigene1353	gi|514802945|ref|XP_004976364.1|	73.76	202	53	0	1	606	467	668	8e-78	296
N_Unigene1354	gi|224096296|ref|XP_002310600.1|	74.32	148	37	1	955	515	197	344	2e-39	169
N_Unigene1355	gi|460404042|ref|XP_004247494.1|	70.29	239	71	0	866	150	1	239	2e-85	322
N_Unigene1356	gi|225442589|ref|XP_002284408.1|	94.69	207	10	1	80	697	1	207	1e-108	399
N_Unigene1357	gi|1729981|sp|P50694.1|TLP_PRUAV	57.98	238	97	4	73	777	9	245	9e-77	293
N_Unigene1358	gi|225464884|ref|XP_002273425.1|	80.53	226	32	4	1304	663	2	223	7e-94	351
N_Unigene1359	gi|359486185|ref|XP_003633408.1|	94.93	217	11	0	302	952	15	231	7e-117	426
N_Unigene1360	gi|225434913|ref|XP_002283455.1|	82.17	129	20	1	773	396	1	129	1e-48	200
N_Unigene1361	gi|462398149|gb|EMJ03817.1|	78.43	204	44	1	885	274	1	192	1e-69	270
N_Unigene1362	gi|359476979|ref|XP_002280225.2|	72.66	256	67	4	63	821	1	253	1e-101	376
N_Unigene1363	gi|462397250|gb|EMJ03049.1|	69.76	205	62	1	888	274	1	204	1e-77	296
N_Unigene1364	gi|147843035|emb|CAN83309.1|	86.05	129	14	3	73	447	420	544	2e-52	213
N_Unigene1365	gi|508776867|gb|EOY24123.1|	50	142	50	5	838	476	4	145	2e-26	125
N_Unigene1366	gi|147807584|emb|CAN75358.1|	78.97	252	51	1	2	751	511	762	1e-117	429
N_Unigene1367	gi|225462930|ref|XP_002267401.1|	81.25	192	36	0	770	195	27	218	6e-89	333
N_Unigene1368	gi|462413382|gb|EMJ18431.1|	54.42	362	152	8	1346	300	93	441	1e-74	287
N_Unigene1369	gi|460400869|ref|XP_004245954.1|	95.81	215	9	0	861	217	1	215	2e-119	435
N_Unigene1370	gi|462422911|gb|EMJ27174.1|	59.38	160	63	2	27	500	1	159	6e-41	174
N_Unigene1371	gi|502117300|ref|XP_004495773.1|	94.2	207	12	0	3	623	766	972	1e-110	406
N_Unigene1372	gi|225428263|ref|XP_002282385.1|	94.95	99	5	0	844	548	1	99	1e-47	196
N_Unigene1373	gi|508781358|gb|EOY28614.1|	83.17	315	48	3	930	1	33	345	9e-143	512
N_Unigene1374	gi|356499077|ref|XP_003518370.1|	79.11	316	66	0	1	948	153	468	1e-149	535
N_Unigene1375	gi|224078952|ref|XP_002305693.1|	63.93	122	44	2	198	563	31	148	6e-36	157
N_Unigene1376	gi|225441601|ref|XP_002281697.1|	83.41	217	31	1	48	683	9	225	3e-101	375
N_Unigene1377	gi|357435977|ref|XP_003588264.1|	83.02	53	9	0	716	558	219	271	6e-15	88.2
N_Unigene1377	gi|357435977|ref|XP_003588264.1|	62.26	53	20	2	337	179	276	314	4e-08	65.5
N_Unigene1378	gi|508704032|gb|EOX95928.1|	80.48	210	41	0	902	273	2	211	4e-91	341
N_Unigene1379	gi|462407521|gb|EMJ12855.1|	76.61	248	56	2	905	168	65	312	1e-100	372
N_Unigene1380	gi|242043036|ref|XP_002459389.1|	56.15	130	56	2	655	269	89	217	2e-30	139
N_Unigene1381	gi|302143802|emb|CBI22663.3|	82.65	219	35	2	891	244	3	220	1e-102	379
N_Unigene1382	gi|508718246|gb|EOY10143.1|	66.45	310	103	4	1153	227	1	305	8e-108	397
N_Unigene1383	gi|508704245|gb|EOX96141.1|	84.97	153	23	0	883	425	1	153	9e-58	230
N_Unigene1384	gi|508723573|gb|EOY15470.1|	54.9	337	148	4	1127	129	359	693	3e-84	318
N_Unigene1386	gi|297608865|ref|NP_001062288.2|	92.2	141	11	1	825	403	12	151	1e-58	233
N_Unigene1387	gi|239052136|ref|NP_001136444.2|	56.98	179	77	0	689	153	84	262	1e-49	204
N_Unigene1387	gi|239052136|ref|NP_001136444.2|	59.65	57	23	1	858	688	29	84	1e-13	84.7
N_Unigene1388	gi|224054336|ref|XP_002298209.1|	67.11	228	69	2	156	821	54	281	2e-86	326
N_Unigene1389	gi|225462219|ref|XP_002269801.1|	55.63	311	113	2	64	921	47	354	5e-90	337
N_Unigene1390	gi|508712992|gb|EOY04889.1|	65.61	189	65	0	830	264	1	189	4e-66	258
N_Unigene1391	gi|225451199|ref|XP_002274195.1|	45.45	121	65	2	1041	682	527	638	9e-17	94.4
N_Unigene1392	gi|296082141|emb|CBI21146.3|	59.76	169	67	3	110	613	14	179	6e-45	187
N_Unigene1393	gi|148887371|sp|Q5H7P5.4|EBM_LILLO	81.82	264	44	1	3	782	473	736	4e-130	472
N_Unigene1393	gi|148887371|sp|Q5H7P5.4|EBM_LILLO	52.74	201	92	5	878	1471	768	949	4e-44	186
N_Unigene1394	gi|225459777|ref|XP_002285906.1|	81.6	212	39	0	42	677	5	216	2e-96	358
N_Unigene1395	gi|225451301|ref|XP_002278320.1|	83.53	170	28	0	868	359	7	176	6e-78	297
N_Unigene1396	gi|255559422|ref|XP_002520731.1|	93.68	174	11	0	655	134	1	174	2e-91	342
N_Unigene1397	gi|508716137|gb|EOY08034.1|	58.26	230	72	2	803	186	1	229	1e-52	214
N_Unigene1398	gi|359494005|ref|XP_003634707.1|	75.46	269	63	2	798	1	15	283	3e-69	268
N_Unigene1399	gi|224064484|ref|XP_002301499.1|	78.79	33	7	0	868	770	239	271	7e-07	61.2
N_Unigene1401	gi|40645472|dbj|BAD06581.1|	73.37	413	108	3	1875	3107	62	473	2e-151	544
N_Unigene1402	gi|255553492|ref|XP_002517787.1|	92.11	190	15	0	893	324	281	470	1e-100	372
N_Unigene1402	gi|255553492|ref|XP_002517787.1|	34.01	147	91	4	749	327	120	264	1e-12	80.5
N_Unigene1402	gi|255553492|ref|XP_002517787.1|	35.25	122	73	2	674	327	102	223	2e-10	73.2
N_Unigene1402	gi|255553492|ref|XP_002517787.1|	38.16	76	47	0	554	327	100	175	2e-07	62.8
N_Unigene1403	gi|460402394|ref|XP_004246697.1|	76.77	155	32	3	785	333	37	188	6e-56	224
N_Unigene1404	gi|449469048|ref|XP_004152233.1|	50.4	125	60	3	136	504	12	135	1e-25	123
N_Unigene1405	gi|508704972|gb|EOX96868.1|	90.32	217	21	0	1	651	280	496	9e-103	379
N_Unigene1406	gi|224083811|ref|XP_002307132.1|	90.58	138	13	0	202	615	1	138	2e-63	249
N_Unigene1407	gi|508787187|gb|EOY34443.1|	67.6	747	229	13	2467	266	1	712	0	789
N_Unigene1408	gi|225428947|ref|XP_002263235.1|	83.58	201	33	1	76	678	14	213	2e-83	315
N_Unigene1409	gi|508775440|gb|EOY22696.1|	82.57	304	50	2	1481	579	611	910	9e-136	490
N_Unigene1409	gi|508775440|gb|EOY22696.1|	82.43	74	13	0	1704	1483	537	610	7e-27	129
N_Unigene1410	gi|253684301|gb|ACT33369.1|	99.31	145	1	0	123	557	3	147	2e-78	298
N_Unigene1411	gi|508708476|gb|EOY00373.1|	75.71	177	43	2	783	253	1	175	4e-68	264
N_Unigene1412	gi|224122458|ref|XP_002330486.1|	83.52	437	72	1	147	1457	2	436	0	756
N_Unigene1413	gi|296086430|emb|CBI32019.3|	76.43	297	69	1	338	1225	84	380	2e-127	462
N_Unigene1414	gi|470110180|ref|XP_004291364.1|	98.54	137	2	0	773	363	54	190	6e-72	277
N_Unigene1415	gi|508776181|gb|EOY23437.1|	83.15	178	30	0	670	137	45	222	2e-78	298
N_Unigene1416	gi|116833020|gb|ABK29439.1|	53.5	200	93	3	1063	464	326	515	6e-40	171
N_Unigene1417	gi|225454288|ref|XP_002276701.1|	70.12	164	47	2	810	325	1	164	2e-27	129
N_Unigene1418	gi|115479119|ref|NP_001063153.1|	95.28	106	5	0	656	339	43	148	1e-55	223
N_Unigene1419	gi|297734859|emb|CBI17093.3|	72.32	289	79	2	23	886	303	590	2e-107	395
N_Unigene1420	gi|225455706|ref|XP_002266571.1|	82.03	217	39	0	882	232	101	317	2e-96	358
N_Unigene1421	gi|225445268|ref|XP_002284574.1|	57.58	165	70	1	209	703	55	211	3e-50	205
N_Unigene1422	gi|296084315|emb|CBI24703.3|	71.24	233	66	2	839	144	54	284	3e-76	291
N_Unigene1423	gi|115445439|ref|NP_001046499.1|	95.19	187	9	0	127	687	1	187	2e-102	378
N_Unigene1424	gi|508778304|gb|EOY25560.1|	68.75	176	54	3	716	192	1	170	2e-63	248
N_Unigene1425	gi|508781876|gb|EOY29132.1|	88.03	234	28	1	822	121	3	235	1e-111	409
N_Unigene1427	gi|508706819|gb|EOX98715.1|	53.31	362	167	3	32	1111	4	362	1e-111	410
N_Unigene1428	gi|225451218|ref|XP_002274832.1|	42.06	214	97	4	869	309	1	208	9e-33	147
N_Unigene1429	gi|508715399|gb|EOY07296.1|	76.93	828	180	4	132	2582	25	840	0	1189
N_Unigene1430	gi|225426586|ref|XP_002280081.1|	71.58	183	43	1	740	219	11	193	7e-65	253
N_Unigene1431	gi|255567166|ref|XP_002524564.1|	88.3	487	57	0	664	2124	168	654	0	854
N_Unigene1431	gi|255567166|ref|XP_002524564.1|	71.95	164	46	1	180	671	8	170	9e-64	252
N_Unigene1432	gi|462401569|gb|EMJ07126.1|	65.53	206	71	2	906	289	1	202	3e-74	285
N_Unigene1433	gi|462424509|gb|EMJ28772.1|	77.78	207	46	0	806	186	14	220	2e-93	348
N_Unigene1435	gi|225447103|ref|XP_002273465.1|	57.48	254	105	6	51	803	1	250	4e-66	258
N_Unigene1436	gi|462414923|gb|EMJ19660.1|	92.39	184	14	0	372	923	1	184	2e-98	366
N_Unigene1436	gi|462414923|gb|EMJ19660.1|	50	82	41	0	360	605	95	176	1e-17	97.4
N_Unigene1436	gi|462414923|gb|EMJ19660.1|	47.67	86	45	0	672	929	3	88	2e-17	96.7
N_Unigene1437	gi|242042439|ref|XP_002468614.1|	93.75	160	10	0	801	322	1	160	1e-88	332
N_Unigene1438	gi|359493891|ref|XP_003634688.1|	61.98	484	171	6	1760	348	1	477	1e-137	497
N_Unigene1440	gi|225453951|ref|XP_002280012.1|	98.68	151	2	0	68	520	1	151	4e-78	298
N_Unigene1441	gi|297828237|ref|XP_002882001.1|	86.19	239	32	1	822	109	1	239	3e-110	404
N_Unigene1442	gi|333108561|gb|AEF15864.1|	94.97	159	7	1	812	339	1	159	1e-81	309
N_Unigene1443	gi|462397480|gb|EMJ03148.1|	74.54	216	55	0	855	208	288	503	3e-93	348
N_Unigene1444	gi|359494776|ref|XP_002269971.2|	83.7	270	44	0	866	57	78	347	3e-122	444
N_Unigene1445	gi|225423955|ref|XP_002282387.1|	45.6	193	98	4	115	672	1	192	3e-29	135
N_Unigene1446	gi|225461830|ref|XP_002285647.1|	69.5	200	56	4	872	288	1	198	5e-74	284
N_Unigene1447	gi|224133448|ref|XP_002321570.1|	51.11	90	44	0	134	403	1	90	6e-10	71.2
N_Unigene1448	gi|357485863|ref|XP_003613219.1|	97.33	187	5	0	813	253	268	454	2e-99	368
N_Unigene1448	gi|357485863|ref|XP_003613219.1|	99.44	180	1	0	795	256	1	180	6e-98	363
N_Unigene1449	gi|297833938|ref|XP_002884851.1|	84.92	126	19	0	807	430	1	126	3e-58	231
N_Unigene1450	gi|8272384|dbj|BAA96444.1|	78.26	46	10	0	273	410	34	79	2e-14	85.9
N_Unigene1451	gi|508776862|gb|EOY24118.1|	62.31	459	171	3	1968	598	27	478	2e-134	487
N_Unigene1451	gi|508776862|gb|EOY24118.1|	76.71	146	33	1	590	156	481	626	3e-54	220
N_Unigene1452	gi|470132264|ref|XP_004302005.1|	71.67	180	51	0	1076	537	37	216	8e-59	234
N_Unigene1453	gi|514707751|ref|XP_004951373.1|	52.35	277	127	3	816	1	12	281	4e-66	258
N_Unigene1454	gi|462396349|gb|EMJ02148.1|	66.28	258	87	0	776	3	923	1180	5e-94	350
N_Unigene1455	gi|357134641|ref|XP_003568925.1|	82.86	210	35	1	843	217	33	242	1e-96	359
N_Unigene1456	gi|508778118|gb|EOY25374.1|	65.85	615	202	10	2201	381	358	951	0	693
N_Unigene1457	gi|296089234|emb|CBI39006.3|	69.62	316	89	4	783	1709	218	526	5e-102	378
N_Unigene1457	gi|296089234|emb|CBI39006.3|	62.61	222	79	5	128	781	4	217	9e-67	261
N_Unigene1458	gi|255569430|ref|XP_002525682.1|	74.57	173	44	0	842	324	417	589	1e-71	276
N_Unigene1459	gi|255555403|ref|XP_002518738.1|	93.29	149	8	1	777	337	3	151	2e-72	278
N_Unigene1460	gi|18411555|ref|NP_567210.1|	76.19	126	25	1	226	588	38	163	8e-41	173
N_Unigene1461	gi|255563641|ref|XP_002522822.1|	58.06	124	40	2	2	337	721	843	1e-26	127
N_Unigene1461	gi|255563641|ref|XP_002522822.1|	47.01	134	58	4	321	683	838	964	8e-17	95.1
N_Unigene1463	gi|508703756|gb|EOX95652.1|	89.81	157	16	0	703	233	1	157	1e-71	276
N_Unigene1464	gi|225424099|ref|XP_002283125.1|	54.31	232	103	4	23	709	1	218	7e-54	217
N_Unigene1465	gi|514822525|ref|XP_004985925.1|	90.65	139	13	0	249	665	75	213	2e-65	255
N_Unigene1466	gi|312985281|gb|ADR30791.1|	76.47	102	24	1	51	356	1	95	2e-25	122
N_Unigene1467	gi|351721168|ref|NP_001238480.1|	84.8	204	31	0	736	125	1	204	2e-95	355
N_Unigene1468	gi|460391190|ref|XP_004241206.1|	91.84	98	8	0	690	397	1	98	3e-45	188
N_Unigene1469	gi|462414552|gb|EMJ19289.1|	76.89	411	95	2	1584	352	2	410	2e-176	625
N_Unigene1470	gi|359485888|ref|XP_003633349.1|	69.17	133	38	2	731	342	14	145	1e-41	176
N_Unigene1471	gi|225463039|ref|XP_002267523.1|	92.5	160	12	0	813	334	1	160	7e-72	276
N_Unigene1472	gi|462401667|gb|EMJ07224.1|	54.71	170	62	2	198	662	1	167	4e-43	181
N_Unigene1473	gi|225461038|ref|XP_002281399.1|	93.55	186	12	0	750	193	1	186	3e-95	355
N_Unigene1474	gi|225451641|ref|XP_002277244.1|	75.51	196	48	0	590	3	36	231	1e-78	300
N_Unigene1475	gi|225434976|ref|XP_002283974.1|	63.72	113	36	3	628	305	327	437	5e-29	134
N_Unigene1475	gi|225434976|ref|XP_002283974.1|	59.38	64	26	3	818	627	273	327	2e-08	65.9
N_Unigene1476	gi|224106672|ref|XP_002314245.1|	96.4	139	5	0	82	498	1	139	8e-60	236
N_Unigene1477	gi|449469915|ref|XP_004152664.1|	99.39	165	1	0	102	596	1	165	3e-55	221
N_Unigene1478	gi|326498995|dbj|BAK05988.1|	75.9	83	20	0	576	328	109	191	3e-28	132
N_Unigene1479	gi|508723329|gb|EOY15226.1|	86.42	162	22	0	297	782	70	231	6e-63	247
N_Unigene1480	gi|284433792|gb|ADB85102.1|	91.89	148	12	0	777	334	1	148	2e-66	259
N_Unigene1481	gi|526117828|ref|NP_001268124.1|	86.39	147	20	0	745	305	1	147	8e-68	263
N_Unigene1482	gi|449469116|ref|XP_004152267.1|	75.18	141	34	1	568	149	1	141	6e-42	177
N_Unigene1483	gi|116791575|gb|ABK26031.1|	53.47	144	67	0	296	727	46	189	2e-38	166
N_Unigene1484	gi|449447480|ref|XP_004141496.1|	70.29	138	40	1	640	230	4	141	8e-49	200
N_Unigene1486	gi|508718622|gb|EOY10519.1|	68.59	156	49	1	116	583	54	206	1e-45	189
N_Unigene1487	gi|224081308|ref|XP_002306366.1|	76.43	280	65	1	1163	327	14	293	2e-100	373
N_Unigene1488	gi|460399255|ref|XP_004245157.1|	56.64	113	46	2	2	331	8	120	3e-25	121
N_Unigene1489	gi|255551655|ref|XP_002516873.1|	48.45	194	97	2	41	613	1	192	1e-26	126
N_Unigene1490	gi|508775681|gb|EOY22937.1|	95.08	122	6	0	673	308	1	122	2e-59	235
N_Unigene1491	gi|255554489|ref|XP_002518283.1|	86.44	354	46	1	1342	287	16	369	2e-149	535
N_Unigene1492	gi|225423730|ref|XP_002278252.1|	81.29	155	29	1	79	543	1	154	9e-67	259
N_Unigene1493	gi|194690644|gb|ACF79406.1|	70.68	191	56	0	91	663	1	191	4e-59	234
N_Unigene1494	gi|75269859|sp|Q53P98.1|SIPL2_ORYSJ	65.95	511	170	4	159	1679	16	523	0	662
N_Unigene1495	gi|147784232|emb|CAN63891.1|	71.43	182	52	2	31	576	309	480	4e-60	237
N_Unigene1496	gi|359487879|ref|XP_002266607.2|	81.82	187	34	0	619	59	1	187	9e-79	299
N_Unigene1497	gi|147787240|emb|CAN60336.1|	62.14	243	83	2	704	3	37	279	1e-76	292
N_Unigene1498	gi|359491016|ref|XP_003634202.1|	83.56	432	71	3	1511	216	177	599	0	701
N_Unigene1499	gi|147846791|emb|CAN80628.1|	63.06	942	331	11	110	2884	29	950	0	1044
N_Unigene1500	gi|225446613|ref|XP_002280622.1|	78.86	175	37	1	760	236	156	329	1e-60	239
N_Unigene1501	gi|118486764|gb|ABK95217.1|	80.25	81	16	1	648	406	1	79	1e-19	103
N_Unigene1502	gi|508710766|gb|EOY02663.1|	66.37	226	75	2	993	319	9	227	9e-67	260
N_Unigene1503	gi|255573572|ref|XP_002527710.1|	90.43	115	11	0	705	361	1	115	8e-52	210
N_Unigene1504	gi|225456211|ref|XP_002282921.1|	83.84	359	58	0	15	1091	2	360	2e-180	639
N_Unigene1505	gi|356561476|ref|XP_003549007.1|	68.69	198	62	2	2	595	308	468	4e-64	252
N_Unigene1506	gi|225423849|ref|XP_002281060.1|	54.14	567	218	12	153	1727	13	569	1e-117	431
N_Unigene1507	gi|225455904|ref|XP_002275968.1|	64.86	222	77	2	3	665	172	391	1e-71	276
N_Unigene1508	gi|225463454|ref|XP_002275908.1|	82.35	68	12	0	338	541	92	159	5e-26	124
N_Unigene1509	gi|350538955|ref|NP_001234111.1|	70	140	42	0	735	316	1	140	9e-52	209
N_Unigene1510	gi|359473059|ref|XP_003631240.1|	93.65	126	8	0	743	366	1	126	7e-61	240
N_Unigene1511	gi|462408059|gb|EMJ13393.1|	67.59	145	46	2	669	238	1	144	2e-40	173
N_Unigene1512	gi|351722006|ref|NP_001236973.1|	74.77	107	27	0	689	369	23	129	3e-43	181
N_Unigene1513	gi|297736511|emb|CBI25382.3|	59.45	587	233	11	2173	428	6	575	0	655
N_Unigene1514	gi|357512103|ref|XP_003626340.1|	97.32	112	3	0	192	527	28	139	7e-41	173
N_Unigene1515	gi|225424108|ref|XP_002283507.1|	37.36	174	102	4	97	597	1	138	9e-18	97.1
N_Unigene1517	gi|359488197|ref|XP_002271823.2|	79.75	652	129	3	1948	2	1	651	0	953
N_Unigene1518	gi|147817790|emb|CAN66658.1|	56.94	418	168	8	1448	231	11	420	3e-111	409
N_Unigene1519	gi|225439283|ref|XP_002266162.1|	88.02	167	20	0	729	229	141	307	5e-61	242
N_Unigene1519	gi|225439283|ref|XP_002266162.1|	75.36	138	34	0	1150	737	1	138	2e-49	203
N_Unigene1520	gi|118482807|gb|ABK93320.1|	94.25	226	13	0	37	714	1	226	3e-109	401
N_Unigene1521	gi|30695525|ref|NP_175758.2|	59.8	102	41	0	608	303	66	167	4e-23	115
N_Unigene1521	gi|30695525|ref|NP_175758.2|	56.14	57	25	0	772	602	12	68	7e-10	71.2
N_Unigene1522	gi|508723748|gb|EOY15645.1|	69.46	203	62	0	780	172	14	216	6e-75	286
N_Unigene1524	gi|224123920|ref|XP_002330242.1|	73.17	123	33	0	696	328	4	126	3e-46	191
N_Unigene1525	gi|225437517|ref|XP_002275358.1|	84.25	127	20	1	625	245	1	126	1e-52	213
N_Unigene1526	gi|508780234|gb|EOY27490.1|	85.49	193	28	0	815	237	1	193	3e-83	314
N_Unigene1527	gi|462414779|gb|EMJ19516.1|	68.86	228	70	2	109	789	2	227	2e-71	275
N_Unigene1528	gi|225434632|ref|XP_002279631.1|	82.98	141	24	2	685	263	1	139	1e-61	242
N_Unigene1529	gi|224134839|ref|XP_002327502.1|	58.13	289	97	6	1281	487	136	423	6e-83	314
N_Unigene1530	gi|225469294|ref|XP_002266810.1|	84.43	244	38	0	915	184	149	392	1e-120	439
N_Unigene1531	gi|449458572|ref|XP_004147021.1|	100	97	0	0	611	321	20	116	2e-49	201
N_Unigene1532	gi|242050850|ref|XP_002463169.1|	93.75	80	5	0	699	460	1	80	3e-34	152
N_Unigene1533	gi|255564407|ref|XP_002523200.1|	77.94	612	133	3	2609	780	1	610	0	862
N_Unigene1534	gi|359482015|ref|XP_002282071.2|	100	130	0	0	760	371	99	228	9e-68	263
N_Unigene1535	gi|462420364|gb|EMJ24627.1|	91.23	114	10	0	687	346	10	123	3e-54	218
N_Unigene1536	gi|508786672|gb|EOY33928.1|	90.53	243	23	0	27	755	1	243	3e-135	487
N_Unigene1537	gi|284521000|gb|ADB93075.1|	85.19	135	20	0	164	568	1	135	1e-51	209
N_Unigene1538	gi|358248544|ref|NP_001240155.1|	44.05	84	46	2	377	625	92	174	5e-11	75.9
N_Unigene1539	gi|224141283|ref|XP_002324004.1|	83.05	177	30	1	116	646	1	176	2e-82	311
N_Unigene1540	gi|502077023|ref|XP_004485527.1|	60.32	63	25	0	728	540	1	63	6e-14	84.3
N_Unigene1541	gi|224093862|ref|XP_002310024.1|	76.98	291	67	0	1754	882	45	335	4e-133	482
N_Unigene1541	gi|224093862|ref|XP_002310024.1|	68.4	231	73	0	855	163	344	574	7e-89	335
N_Unigene1542	gi|255582507|ref|XP_002532039.1|	83.14	255	43	0	952	188	86	340	1e-120	439
N_Unigene1543	gi|255571087|ref|XP_002526494.1|	95.3	149	7	0	55	501	1	149	3e-68	265
N_Unigene1544	gi|13752560|gb|AAK38726.1|AF369706_1	82.51	183	32	1	1211	663	251	432	2e-77	296
N_Unigene1544	gi|13752560|gb|AAK38726.1|AF369706_1	73.08	104	24	3	661	362	433	535	2e-33	150
N_Unigene1545	gi|388511655|gb|AFK43889.1|	96.43	84	3	0	200	451	1	84	7e-48	196
N_Unigene1546	gi|297742498|emb|CBI34647.3|	75.64	78	19	0	190	423	318	395	2e-15	89.4
N_Unigene1547	gi|225452811|ref|XP_002283517.1|	75.31	81	20	0	595	353	26	106	6e-23	114
N_Unigene1549	gi|224122478|ref|XP_002330491.1|	81.73	208	38	0	679	56	10	217	1e-86	325
N_Unigene1551	gi|225459050|ref|XP_002285635.1|	76.6	94	22	0	233	514	50	143	5e-36	157
N_Unigene1552	gi|225457681|ref|XP_002276622.1|	85.23	88	13	0	257	520	47	134	6e-37	160
N_Unigene1553	gi|225464902|ref|XP_002274217.1|	52.05	146	65	3	79	501	21	162	2e-27	128
N_Unigene1554	gi|255562498|ref|XP_002522255.1|	79.66	354	72	0	188	1249	1	354	2e-162	578
N_Unigene1555	gi|460386040|ref|XP_004238708.1|	72.47	178	47	1	751	224	1	178	3e-30	138
N_Unigene1556	gi|225448313|ref|XP_002265235.1|	65.79	152	52	1	588	133	99	246	1e-44	186
N_Unigene1557	gi|225453428|ref|XP_002275089.1|	89.41	85	9	0	154	408	7	91	2e-36	159
N_Unigene1557	gi|225453428|ref|XP_002275089.1|	93.33	45	3	0	410	544	91	135	2e-16	92.4
N_Unigene1558	gi|449438191|ref|XP_004136873.1|	54.47	380	126	6	1000	2	23	400	6e-90	337
N_Unigene1559	gi|357124189|ref|XP_003563786.1|	82.35	51	9	0	231	383	39	89	7e-19	100
N_Unigene1560	gi|224139616|ref|XP_002323194.1|	82.31	147	26	1	20	460	1	145	9e-59	233
N_Unigene1561	gi|224123352|ref|XP_002330294.1|	80.81	172	33	0	34	549	1	172	8e-71	273
N_Unigene1562	gi|116782232|gb|ABK22422.1|	85.51	138	20	0	63	476	1	138	5e-59	233
N_Unigene1563	gi|147825262|emb|CAN73264.1|	47.5	200	101	6	1081	494	125	290	3e-34	152
N_Unigene1564	gi|359492950|ref|XP_002284841.2|	67.24	293	92	3	173	1039	8	299	7e-110	403
N_Unigene1565	gi|508700972|gb|EOX92868.1|	87.32	142	18	0	61	486	1	142	4e-63	247
N_Unigene1566	gi|460379959|ref|XP_004235726.1|	84.76	210	32	1	914	285	243	451	3e-87	328
N_Unigene1567	gi|462411275|gb|EMJ16324.1|	80.82	146	27	1	685	251	1	146	2e-60	238
N_Unigene1568	gi|462413422|gb|EMJ18471.1|	74.26	136	35	0	203	610	55	190	8e-55	219
N_Unigene1569	gi|357512103|ref|XP_003626340.1|	97.32	112	3	0	194	529	28	139	6e-41	173
N_Unigene1570	gi|508786412|gb|EOY33668.1|	91.76	85	7	0	992	1246	1	85	1e-38	168
N_Unigene1571	gi|312985273|gb|ADR30787.1|	87.5	128	16	0	139	522	17	144	2e-52	211
N_Unigene1572	gi|226497802|ref|NP_001151265.1|	42.76	145	77	3	674	258	1	136	6e-24	117
N_Unigene1574	gi|253760977|ref|XP_002489033.1|	100	47	0	0	597	737	2	48	1e-20	107
N_Unigene1575	gi|116778878|gb|ABK21036.1|	92.22	90	7	0	523	254	39	128	1e-37	162
N_Unigene1575	gi|116778878|gb|ABK21036.1|	85.71	42	6	0	638	513	1	42	6e-11	74.3
N_Unigene1576	gi|359475462|ref|XP_003631688.1|	73.91	46	12	0	572	435	46	91	3e-12	78.6
N_Unigene1577	gi|255577936|ref|XP_002529840.1|	91.13	124	11	0	698	327	1	124	2e-56	224
N_Unigene1578	gi|225455669|ref|XP_002263622.1|	69.47	226	65	2	4	669	15	240	6e-84	316
N_Unigene1579	gi|225459136|ref|XP_002285702.1|	74.21	190	48	2	749	183	1	189	3e-63	248
N_Unigene1580	gi|225443670|ref|XP_002263343.1|	55.93	177	78	0	705	175	3	179	6e-54	217
N_Unigene1581	gi|388521069|gb|AFK48596.1|	70.13	77	23	0	551	321	35	111	1e-23	116
N_Unigene1582	gi|508712816|gb|EOY04713.1|	74.19	93	23	1	661	386	1	93	1e-29	136
N_Unigene1583	gi|338173927|gb|AEI83504.1|	86.44	118	16	0	675	322	5	122	4e-41	174
N_Unigene1584	gi|502164191|ref|XP_004513077.1|	85.5	131	19	0	169	561	5	135	2e-56	225
N_Unigene1585	gi|225465405|ref|XP_002277751.1|	70.56	377	111	0	721	1851	106	482	2e-147	529
N_Unigene1586	gi|115434738|ref|NP_001042127.1|	73.45	113	30	0	244	582	18	130	1e-44	186
N_Unigene1587	gi|296088145|emb|CBI35566.3|	70.83	48	14	0	760	617	25	72	2e-12	79.3
N_Unigene1588	gi|225449460|ref|XP_002283227.1|	84.38	32	5	0	403	308	52	83	3e-08	65.1
N_Unigene1589	gi|460415218|ref|XP_004252957.1|	82.68	127	22	0	121	501	36	162	2e-55	221
N_Unigene1590	gi|224055457|ref|XP_002298508.1|	82.11	95	17	0	513	229	52	146	2e-29	135
N_Unigene1591	gi|508711702|gb|EOY03599.1|	73.89	157	41	0	721	251	17	173	1e-51	209
N_Unigene1592	gi|470127691|ref|XP_004299799.1|	85.51	69	10	0	436	642	117	185	2e-18	99.4
N_Unigene1592	gi|470127691|ref|XP_004299799.1|	56.86	51	22	0	279	431	68	118	1e-10	73.2
N_Unigene1593	gi|508709821|gb|EOY01718.1|	86.36	132	18	0	543	148	58	189	2e-61	241
N_Unigene1594	gi|225444714|ref|XP_002278332.1|	91.67	120	10	0	131	490	1	120	7e-56	223
N_Unigene1595	gi|359480423|ref|XP_003632458.1|	66.03	521	169	4	2138	600	400	915	0	657
N_Unigene1595	gi|359480423|ref|XP_003632458.1|	75.78	161	39	0	2617	2135	240	400	1e-67	265
N_Unigene1596	gi|508773573|gb|EOY20829.1|	84.56	149	23	1	100	546	1	148	2e-64	251
N_Unigene1597	gi|356516678|ref|XP_003527020.1|	68.06	144	46	0	2	433	117	260	9e-34	149
N_Unigene1598	gi|225435704|ref|XP_002283472.1|	52.99	117	55	1	128	478	90	205	3e-27	128
N_Unigene1599	gi|255561236|ref|XP_002521629.1|	49.21	126	50	3	129	464	24	149	1e-25	123
N_Unigene1601	gi|359479516|ref|XP_002275749.2|	68.63	153	47	2	691	236	1	152	2e-54	218
N_Unigene1602	gi|224075525|ref|XP_002304666.1|	73.59	284	75	0	118	969	15	298	7e-125	454
N_Unigene1603	gi|357488189|ref|XP_003614382.1|	97.37	114	3	1	1	342	116	228	6e-58	232
N_Unigene1603	gi|357488189|ref|XP_003614382.1|	44.62	260	138	5	531	1292	265	463	2e-36	161
N_Unigene1603	gi|357488189|ref|XP_003614382.1|	86.49	37	5	0	1475	1585	463	499	6e-11	76.6
N_Unigene1604	gi|255571742|ref|XP_002526814.1|	56.36	110	46	2	182	505	22	129	2e-25	122
N_Unigene1606	gi|225435032|ref|XP_002284277.1|	93.69	111	7	0	161	493	42	152	3e-46	191
N_Unigene1607	gi|317106611|dbj|BAJ53118.1|	75.57	131	31	1	59	448	58	188	4e-52	211
N_Unigene1608	gi|224085111|ref|XP_002307496.1|	100	96	0	0	150	437	2	97	2e-45	188
N_Unigene1609	gi|296083677|emb|CBI23666.3|	77.11	166	37	2	720	226	58	220	2e-61	241
N_Unigene1610	gi|255565970|ref|XP_002523973.1|	74.39	82	21	0	195	440	52	133	1e-27	129
N_Unigene1611	gi|225438408|ref|XP_002275766.1|	39.94	363	189	10	4	1005	112	464	2e-43	183
N_Unigene1612	gi|514748667|ref|XP_004961674.1|	69.01	355	105	4	351	1400	1	354	1e-132	479
N_Unigene1613	gi|508700140|gb|EOX92036.1|	87.44	223	26	1	1900	1238	3	225	5e-105	389
N_Unigene1614	gi|508786244|gb|EOY33500.1|	76.99	113	26	0	83	421	1	113	2e-20	105
N_Unigene1615	gi|470134787|ref|XP_004303219.1|	72.97	74	20	2	533	312	23	94	4e-11	74.7
N_Unigene1616	gi|508699054|gb|EOX90950.1|	80.53	113	22	0	99	437	3	115	2e-46	191
N_Unigene1617	gi|462418995|gb|EMJ23258.1|	57.74	168	60	6	890	420	430	594	5e-34	151
N_Unigene1618	gi|255574570|ref|XP_002528196.1|	74.03	77	20	1	603	373	327	401	4e-20	104
N_Unigene1619	gi|225432290|ref|XP_002273066.1|	80.25	81	10	1	572	348	1	81	2e-28	132
N_Unigene1620	gi|508717983|gb|EOY09880.1|	83.33	108	18	2	528	851	1	104	5e-44	184
N_Unigene1621	gi|295855160|gb|ADG46029.1|	75.81	372	89	3	1418	306	18	387	9e-171	607
N_Unigene1622	gi|284433786|gb|ADB85099.1|	82.43	74	13	0	76	297	18	91	9e-27	126
N_Unigene1623	gi|224115158|ref|XP_002316957.1|	80.25	81	16	0	518	276	57	137	2e-30	139
N_Unigene1624	gi|508723715|gb|EOY15612.1|	52.38	63	30	2	91	279	18	72	8e-08	63.5
N_Unigene1625	gi|224100933|ref|XP_002312074.1|	94.81	135	7	0	629	225	25	159	1e-66	258
N_Unigene1627	gi|225427356|ref|XP_002282657.1|	82.58	890	154	2	3070	404	1	888	0	1385
N_Unigene1628	gi|290886187|gb|ADD69807.1|	91.04	67	6	0	571	371	1	67	2e-27	128
N_Unigene1629	gi|359482285|ref|XP_003632749.1|	78.38	37	8	0	190	300	1	37	8e-10	69.7
N_Unigene1630	gi|302142093|emb|CBI19296.3|	93.4	106	7	0	497	180	58	163	2e-49	201
N_Unigene1631	gi|225455716|ref|XP_002267092.1|	80	40	8	0	317	436	1	40	2e-11	74.3
N_Unigene1632	gi|225455336|ref|XP_002276600.1|	98.9	91	1	0	1121	849	280	370	3e-45	189
N_Unigene1634	gi|357512381|ref|XP_003626479.1|	89.74	117	11	1	22	369	44	160	5e-47	192
N_Unigene1634	gi|357512381|ref|XP_003626479.1|	91.07	112	9	1	37	369	125	236	3e-45	186
N_Unigene1634	gi|357512381|ref|XP_003626479.1|	97.18	71	2	0	37	249	201	271	1e-29	134
N_Unigene1637	gi|3126963|gb|AAC16010.1|	59.46	333	128	4	1383	406	1	332	9e-110	404
N_Unigene1638	gi|508708499|gb|EOY00396.1|	78.14	215	44	2	1684	1049	628	842	5e-87	328
N_Unigene1639	gi|359473336|ref|XP_002264951.2|	85.41	473	69	1	1880	462	20	489	0	702
N_Unigene1639	gi|359473336|ref|XP_002264951.2|	84.67	137	21	0	412	2	506	642	1e-55	224
N_Unigene1640	gi|357436159|ref|XP_003588355.1|	56.62	136	55	5	1090	695	859	958	2e-27	130
N_Unigene1640	gi|357436159|ref|XP_003588355.1|	100	56	0	0	1332	1165	812	867	3e-23	116
N_Unigene1640	gi|357436159|ref|XP_003588355.1|	82	50	9	0	347	198	1000	1049	2e-12	80.5
N_Unigene1640	gi|357436159|ref|XP_003588355.1|	96.97	33	1	0	214	116	1044	1076	1e-11	77.8
N_Unigene1640	gi|357436159|ref|XP_003588355.1|	70.83	48	10	1	465	334	957	1004	9e-10	71.6
N_Unigene1641	gi|125995173|dbj|BAF47270.1|	65.03	326	107	4	145	1101	6	330	4e-115	421
N_Unigene1642	gi|515395846|ref|WP_016885142.1|	89.66	58	6	1	193	20	3	59	2e-20	103
N_Unigene1643	gi|357436159|ref|XP_003588355.1|	92.68	41	3	1	4	126	812	851	3e-11	74.3
N_Unigene1644	gi|359487562|ref|XP_002279731.2|	57.21	617	260	8	1991	153	353	945	0	675
N_Unigene1645	gi|359493774|ref|XP_003634665.1|	67.83	401	107	3	1325	189	1	401	3e-149	535
N_Unigene1646	gi|446561303|ref|WP_000638649.1|	45.13	113	62	7	876	1214	61	164	1e-13	85.1
N_Unigene1646	gi|446561303|ref|WP_000638649.1|	50	88	44	5	936	1199	7	89	2e-11	77.8
N_Unigene1646	gi|446561303|ref|WP_000638649.1|	45.78	83	45	5	951	1199	5	75	2e-08	67.8
N_Unigene1648	gi|508723759|gb|EOY15656.1|	41.82	428	227	8	1460	243	1	387	7e-61	241
N_Unigene1649	gi|508701793|gb|EOX93689.1|	66	550	178	9	1877	255	1	546	0	669
N_Unigene1650	gi|359472756|ref|XP_002276261.2|	88.41	69	8	0	29	235	9	77	3e-29	132
N_Unigene1651	gi|359472756|ref|XP_002276261.2|	85.47	709	103	2	1	2127	84	790	0	1179
N_Unigene1652	gi|359491581|ref|XP_002280892.2|	91.78	146	12	0	821	1258	283	428	6e-65	254
N_Unigene1652	gi|359491581|ref|XP_002280892.2|	45.49	288	122	6	67	825	1	284	6e-37	161
N_Unigene1653	gi|255564132|ref|XP_002523063.1|	75.76	924	221	4	3216	454	585	1506	0	1375
N_Unigene1654	gi|225432118|ref|XP_002263668.1|	70.53	475	133	2	1638	235	3	477	0	696
N_Unigene1655	gi|325461582|gb|ADZ14893.1|	91.44	187	16	0	183	743	101	287	1e-89	336
N_Unigene1656	gi|124020|sp|P01066.1|IBB1_ARAHY	46.55	58	30	1	617	447	11	68	8e-09	67.4
N_Unigene1657	gi|124020|sp|P01066.1|IBB1_ARAHY	44.83	58	31	1	26	196	11	68	9e-09	65.5
N_Unigene1659	gi|449525275|ref|XP_004169643.1|	51.11	180	82	2	1216	695	508	687	1e-33	150
N_Unigene1659	gi|449525275|ref|XP_004169643.1|	69.32	88	27	0	696	433	687	774	7e-22	111
N_Unigene1660	gi|147809607|emb|CAN73350.1|	92.12	685	54	1	92	2146	1	682	0	1056
N_Unigene1662	gi|218185855|gb|EEC68282.1|	69.7	967	293	2	3	2903	170	1131	0	1216
N_Unigene1663	gi|359489368|ref|XP_003633913.1|	61.45	428	156	5	1575	319	43	468	2e-136	493
N_Unigene1664	gi|508712606|gb|EOY04503.1|	58.46	532	210	8	1952	390	23	547	4e-129	469
N_Unigene1666	gi|116781530|gb|ABK22140.1|	56.09	271	116	2	109	912	1	271	1e-74	286
N_Unigene1667	gi|357496973|ref|XP_003618775.1|	84.7	536	79	6	1682	84	1	507	0	889
N_Unigene1667	gi|357496973|ref|XP_003618775.1|	96.41	446	16	0	1682	345	541	986	0	877
N_Unigene1668	gi|508714072|gb|EOY05969.1|	61.57	445	171	2	1542	208	76	509	1e-155	556
N_Unigene1670	gi|301793217|emb|CBA11999.1|	75.63	636	154	3	682	2586	20	651	0	937
N_Unigene1671	gi|508778183|gb|EOY25439.1|	95.18	83	4	0	744	496	15	97	1e-29	136
N_Unigene1672	gi|2499245|sp|P93401.2|NU2M_OENBE	97.06	238	5	1	2657	3364	1	238	7e-110	405
N_Unigene1673	gi|462394838|gb|EMJ00637.1|	61.2	183	71	3	569	21	49	181	3e-49	200
N_Unigene1674	gi|357436153|ref|XP_003588352.1|	45.49	255	135	8	753	1	319	515	2e-39	170
N_Unigene1675	gi|62184034|gb|AAX73328.1|	96.96	494	15	0	5169	3688	1	494	0	928
N_Unigene1676	gi|381356182|gb|AFG26324.1|	68.54	178	42	2	406	897	26	200	3e-62	244
N_Unigene1677	gi|225460893|ref|XP_002278706.1|	54.71	340	146	2	159	1154	19	358	9e-95	353
N_Unigene1678	gi|508719181|gb|EOY11078.1|	94.5	382	19	1	1669	530	45	426	0	745
N_Unigene1679	gi|356537527|ref|XP_003537278.1|	100	264	0	0	1036	1827	43	306	3e-142	512
N_Unigene1679	gi|356537527|ref|XP_003537278.1|	100	228	0	0	1138	1821	1	228	4e-121	442
N_Unigene1679	gi|356537527|ref|XP_003537278.1|	96.12	103	4	0	713	1021	11	113	1e-46	194
N_Unigene1679	gi|356537527|ref|XP_003537278.1|	96.12	103	4	0	713	1021	87	189	1e-46	194
N_Unigene1679	gi|356537527|ref|XP_003537278.1|	96.12	103	4	0	713	1021	163	265	1e-46	194
N_Unigene1679	gi|356537527|ref|XP_003537278.1|	93.94	66	4	0	713	910	239	304	1e-25	125
N_Unigene1679	gi|356537527|ref|XP_003537278.1|	100	37	0	0	911	1021	1	37	3e-10	74.3
N_Unigene1681	gi|3551956|gb|AAC34856.1|	73.29	292	78	1	2163	1288	8	298	2e-131	476
N_Unigene1682	gi|470136691|ref|XP_004304117.1|	74.85	167	42	0	542	42	249	415	1e-68	267
N_Unigene1683	gi|344190188|gb|AEM97876.1|	80	100	20	0	2	301	174	273	3e-44	183
N_Unigene1684	gi|470128656|ref|XP_004300252.1|	94.83	116	6	0	291	638	32	147	5e-60	238
N_Unigene1685	gi|296086145|emb|CBI31586.3|	42.21	154	80	4	205	639	11	160	4e-24	117
N_Unigene1686	gi|162279932|ref|NP_064080.2|	97.14	245	7	0	737	3	81	325	5e-116	423
N_Unigene1687	gi|225433588|ref|XP_002269672.1|	82.03	640	112	4	3	1913	171	807	0	1059
N_Unigene1688	gi|291067089|gb|ADD74168.1|	92.73	385	28	0	1453	299	3	387	0	671
N_Unigene1689	gi|508779550|gb|EOY26806.1|	79.89	174	35	0	693	172	140	313	1e-68	268
N_Unigene1689	gi|508779550|gb|EOY26806.1|	66.67	117	39	2	1124	774	1	114	7e-34	152
N_Unigene1690	gi|462399300|gb|EMJ04968.1|	74.9	251	62	1	2	751	51	301	2e-93	350
N_Unigene1690	gi|462399300|gb|EMJ04968.1|	53.54	99	46	0	1133	1429	422	520	2e-08	67.8
N_Unigene1692	gi|359476779|ref|XP_002278934.2|	71.71	152	42	2	4	456	198	347	7e-57	225
N_Unigene1692	gi|359476779|ref|XP_002278934.2|	57.41	54	23	0	295	456	87	140	3e-11	73.9
N_Unigene1693	gi|356531906|ref|XP_003534517.1|	83.78	37	6	0	10	120	336	372	3e-12	76.3
N_Unigene1695	gi|359489218|ref|XP_002270340.2|	50.68	296	144	3	2097	1216	225	518	1e-83	318
N_Unigene1696	gi|164604828|dbj|BAF98466.1|	36.61	224	129	7	290	922	20	230	1e-23	117
N_Unigene1696	gi|164604828|dbj|BAF98466.1|	50	70	35	1	627	836	133	201	7e-10	71.2
N_Unigene1697	gi|514778959|ref|XP_004969231.1|	49.32	444	203	8	1501	236	101	518	1e-103	384
N_Unigene1697	gi|514778959|ref|XP_004969231.1|	61.97	71	27	0	1385	1173	140	210	2e-18	100
N_Unigene1697	gi|514778959|ref|XP_004969231.1|	67.8	59	19	2	969	793	278	333	6e-10	72.8
N_Unigene1698	gi|164604828|dbj|BAF98466.1|	65.89	129	44	0	606	220	390	518	1e-47	196
N_Unigene1698	gi|164604828|dbj|BAF98466.1|	74.07	108	28	0	928	605	283	390	4e-39	168
N_Unigene1699	gi|224070853|ref|XP_002303265.1|	87.14	350	45	0	1286	237	1	350	0	656
N_Unigene1700	gi|359492526|ref|XP_002285467.2|	64.27	694	219	15	2588	594	1	674	0	726
N_Unigene1701	gi|225463240|ref|XP_002273732.1|	76.62	154	36	0	314	775	606	759	2e-41	176
N_Unigene1702	gi|357448007|ref|XP_003594279.1|	77.22	79	18	1	181	417	49	126	7e-19	100
N_Unigene1703	gi|225425754|ref|XP_002276889.1|	78.14	215	44	6	1	636	57	268	1e-84	319
N_Unigene1704	gi|470126878|ref|XP_004299409.1|	85.71	63	9	0	138	326	90	152	2e-24	117
N_Unigene1705	gi|319739583|gb|ADV59926.1|	69.66	267	81	0	1080	280	4	270	3e-108	398
N_Unigene1706	gi|255581603|ref|XP_002531606.1|	77.31	216	49	0	146	793	5	220	8e-96	356
N_Unigene1707	gi|350538689|ref|NP_001233843.1|	62	50	19	0	30	179	216	265	9e-10	68.2
N_Unigene1708	gi|156315053|ref|XP_001617928.1|	36.36	88	56	0	187	450	4	91	3e-11	75.1
N_Unigene1708	gi|156315053|ref|XP_001617928.1|	36.36	88	56	0	187	450	94	181	4e-11	74.7
N_Unigene1708	gi|156315053|ref|XP_001617928.1|	36.36	88	56	0	187	450	14	101	5e-11	74.3
N_Unigene1708	gi|156315053|ref|XP_001617928.1|	36.36	88	56	0	187	450	104	191	5e-11	74.3
N_Unigene1708	gi|156315053|ref|XP_001617928.1|	36.36	88	56	0	187	450	124	211	5e-11	74.3
N_Unigene1708	gi|156315053|ref|XP_001617928.1|	36.36	88	56	0	187	450	24	111	6e-11	73.9
N_Unigene1708	gi|156315053|ref|XP_001617928.1|	36.36	88	56	0	187	450	34	121	6e-11	73.9
N_Unigene1708	gi|156315053|ref|XP_001617928.1|	36.36	88	56	0	187	450	44	131	6e-11	73.9
N_Unigene1708	gi|156315053|ref|XP_001617928.1|	36.36	88	56	0	187	450	54	141	8e-11	73.6
N_Unigene1708	gi|156315053|ref|XP_001617928.1|	36.36	88	56	0	187	450	64	151	8e-11	73.6
N_Unigene1708	gi|156315053|ref|XP_001617928.1|	36.36	88	56	0	187	450	74	161	8e-11	73.6
N_Unigene1708	gi|156315053|ref|XP_001617928.1|	36.36	88	56	0	187	450	84	171	8e-11	73.6
N_Unigene1708	gi|156315053|ref|XP_001617928.1|	36.36	88	56	0	187	450	114	201	8e-11	73.6
N_Unigene1708	gi|156315053|ref|XP_001617928.1|	35.63	87	56	0	187	447	134	220	5e-10	70.9
N_Unigene1708	gi|156315053|ref|XP_001617928.1|	35.23	88	57	0	187	450	144	231	2e-09	68.9
N_Unigene1711	gi|225462092|ref|XP_002271499.1|	43.15	336	182	9	2004	1024	1	305	7e-51	209
N_Unigene1711	gi|225462092|ref|XP_002271499.1|	23.74	337	251	9	998	6	235	511	2e-15	91.3
N_Unigene1712	gi|449459554|ref|XP_004147511.1|	87.03	316	33	1	88	1011	5	320	7e-150	536
N_Unigene1713	gi|410591621|sp|B3TPQ6.1|BCUSY_MAGGA	50.09	541	267	3	1775	162	12	550	4e-151	541
N_Unigene1714	gi|508775627|gb|EOY22883.1|	82.47	154	27	1	752	291	6	158	4e-52	212
N_Unigene1715	gi|116781901|gb|ABK22290.1|	97.65	85	2	0	163	417	81	165	5e-28	129
N_Unigene1716	gi|225429582|ref|XP_002280239.1|	73.83	879	220	4	2874	268	1	877	0	1285
N_Unigene1717	gi|462403023|gb|EMJ08580.1|	80.69	466	87	2	468	1856	45	510	0	760
N_Unigene1719	gi|482556042|gb|EOA20234.1|	79.31	87	17	1	812	555	1	87	7e-31	141
N_Unigene1720	gi|255581558|ref|XP_002531584.1|	87.5	64	8	0	194	3	1224	1287	1e-24	117
N_Unigene1721	gi|359481849|ref|XP_002276633.2|	70.71	239	70	0	717	1	1534	1772	6e-80	303
N_Unigene1722	gi|296082603|emb|CBI21608.3|	80.94	425	78	2	344	1609	12	436	0	736
N_Unigene1722	gi|296082603|emb|CBI21608.3|	35.79	190	113	5	962	1504	10	199	4e-19	103
N_Unigene1725	gi|502162634|ref|XP_004512564.1|	83.87	31	5	0	16	108	12	42	7e-07	58.5
N_Unigene1726	gi|225444834|ref|XP_002280767.1|	51.05	333	158	6	69	1052	1	324	2e-79	303
[truncated: 12,126 more rows]
