# Supplementary material for: De novo assembly and characterization of transcriptomes of early-stage fruit from two genotypes of Annona squamosa L. with contrast in seed number
Source: BMC Genomics. 2015 Feb 14;16(1):86. doi: 10.1186/s12864-015-1248-3 (PMC4336476; doi:10.1186/s12864-015-1248-3)
Supplement: Additional file 5: — Details of hormone related unigenes identified in the developing fruit transcriptome of A. squamosa genotypes (Sitaphal and NMK-1). [file 12864_2015_1248_MOESM5_ESM.xlsx]

## Sheet: Additional File 4
Details of hormone related unigenes identified in the developing fruit transcriptome of A. squamosa genotypes (Sitaphal and NMK-1)
Auxin
Gene ID	Gene name	Role in Pathway	Sitaphal	E-value	NMK-1	E-value
AT5G62000	ARF2	transcription repressor	S_Unigene28	2e-69	N_Unigene198	0
AT3G62980	Tir1	F-box protein	S_Unigene764	1e-159	N_Unigene3105	9e-59
AT1G59750	ARF1	trasncrption repressor	S_Unigene1920	0	N_Unigene1670	0
AT2G34650	PINOID	serine-threonine protein kinase	S_Unigene2359	2e-42	N_Unigene1079	4e-51
AT1G30330	ARF6	transcription activator	Sitaphal8_S_Unigene02803	1e-59	N_Unigene1816	0
AT1G19220	ARF19	transccription repressor	S_Unigene1183	4e-168	N_Unigene4644	0
AT2G38120	AUX1	auxin influx carrier	S_Unigene288	4e-35	NMK0_N_Unigene05814	0
AT3G15540	IAA19	transcriotion represssion	Sitaphal12_S_Unigene06476	8e-48	NMK0_N_Unigene08274	4e-63
AT1G19850	ARF5	transcription activator; reduced leaf vascularture; heterodimer with IAA12	Sitaphal8_S_Unigene06329	8e-89	NMK4_N_Unigene03666	7e-121
AT2G01420	Atpin4	auxin efflux carrier	S_Unigene4565	3e-93	NMK4_N_Unigene04635	1e-83
AT4G29080	IAA27	transcriotion represssion	S_Unigene1077	1e-98	N_Unigene2771	6e-102
AT3G02260	BIG	Calossin/Pushover protein, involves in auxin transport	Sitaphal4_S_Unigene01325	1e-135	N_Unigene4415	0
AT1G25490	RCN1	protein phosphatase II A subunit	S_Unigene3522	0	N_Unigene4696	0
AT3G04730	IAA16	transcriotion represssion	S_Unigene3273	3e-48	N_Unigene5380	2e-87
AT5G42190	asK1	SKP protein	S_Unigene3166	2e-82	N_Unigene5428	1e-82
AT5G08590	asK2	SKP protein	S_Unigene1944	5e-18	N_Unigene294	6e-163
AT1G73590	Atpin1	auxin efflux carrier	Sitaphal0_S_Unigene05091	2e-11
AT2G33860	ARF3	transcriptio repressor; alteration in gynoecium structure	Sitaphal8_S_Unigene05472	6e-102
AT4G37390	GH3 2		Sitaphal12_S_Unigene03727	0
AT1G04550	IAA12	transcriotion represssion, heterdimer with ARF5	Sitaphal12_S_Unigene04371	2e-64
AT4G23980	ARF9	transcription repressor	S_Unigene2467	1e-56
AT5G54510	GH3 6				NMK4_N_Unigene09648	2e-133
AT1G05180	AXR1	E1 RUB-activating enzyme			N_Unigene4321	0
AT5G37020	ARF8	transcription activator			NMK4_N_Unigene02912	6e-61
AT1G48670	GH3 18				NMK0_N_Unigene03495	8e-31
AT1G28130	GH3 17	not induced by auxin			NMK0_N_Unigene03497	7e-103
AT4G00880	SAUR31				NMK0_N_Unigene04453	8e-38
AT2G46370	GH3 11	supressor of COP1			NMK0_N_Unigene05105	2e-157
AT2G14960	GH3 1				NMK4_N_Unigene05670	6e-99
AT5G65670	IAA9	transcriotion represssion			N_Unigene201(N)	2e-121
AT3G61830	ARF18				N_Unigene2430 (N)	0
Absissic Acid
AT4G15900	PRL1		S_Unigene376	1e-38	N_Unigene37	8e-09
AT2G26980	CIPK3		S_Unigene199	4e-53	N_Unigene236	0
AT3G11410	PP2C	Negative regulator	S_Unigene4031	4e-32	N_Unigene261	7e-112
AT4G33950	SRK2E	Positive regulator	Sitaphal8_S_Unigene05007	2e-17	N_Unigene294	1e-160
AT4G26080	ABI1	Negative regulator	Sitaphal8_S_Unigene06190	4e-25	N_Unigene936	1e-29
AT3G48040	ROP10/RAC8	Negative regulator	S_Unigene4510	3e-24	N_Unigene1283	3e-113
AT5G63980	FRY1/SAL1		S_Unigene1770	6e-155	N_Unigene1530	3e-64
AT1G25490	RCN1	Positive regulator	S_Unigene3522	0	N_Unigene4696	0
AT3G45640	MPK3		S_Unigene1944	7e-140	N_Unigene1106	9e-55
AT1G74740	CPK30/CDPK1a	Positive regulator	S_Unigene306	8e-57	N_Unigene1481	2e-18
AT5G66880	APK	ABA-activated PK	Sitaphal0_S_Unigene10525	2e-08	N_Unigene3341	5e-24
AT5G58670	PLC1	Positive regulator	Sitaphal4_S_Unigene01047	7e-36	N_Unigene4701	0
AT3G56860	AKIP1	Substrate of APK	S_Unigene1885	6e-08	N_Unigene5487	1e-11
AT2G47190	MYB2	Transcription	Sitaphal8_S_Unigene05847	3e-28	NMK0_N_Unigene01257	8e-40
AT2G39810	HOS1		Sitaphal8_S_Unigene03203	1e-140	NMK0_N_Unigene07363	4e-91
AT1G45249	AREB1/ABF2/AtbZIP36	Transcription	S_Unigene2311	7e-75	NMK0_N_Unigene07512	3e-48
AT2G41070	AtbZIP12/EEL/DPBF4	Negative Regulator	Sitaphal0_S_Unigene02909	2e-11	NMK4_N_Unigene09528	8e-77
AT5G01810	PKS3		S_Unigene782	6e-34	N_Unigene309	7e-28
AT1G18890	CPK10/CDPK1	Positive regulator	S_Unigene1387	1e-18	N_Unigene419	3e-10
AT4G17615	ScaBP5/CBL1		S_Unigene3000	4e-94	N_Unigene463	7e-128
AT4G00480	MYC1	Transcription	Sitaphal12_S_Unigene01918	2e-16	N_Unigene681	2e-21
AT5G57050	ABI2	Negative regulator			N_Unigene3185	3e-33
AT2G13540	ABH1				NMK0_N_Unigene06097	1e-120
AT2G26300	GPA1	Positive regulator			N_Unigene908	1e-53
AT1G64060	RBOHF	Positive regulator			N_Unigene1409	8e-151
AT5G40280	ERA1/WIG		Sitaphal0_S_Unigene00546	6e-17
AT2G22430	AtHB6	Transcription	S_Unigene3909	3e-60
AT5G65310	AtHB5	Transcription	Sitaphal12_S_Unigene06225	2e-41
Brassinosteroid
AT2G26710	Bas1	putative role in brassinosteroid metabolism--inactivation; target gene	S_Unigene2294	3e-17	N_Unigene239	5e-10
AT4G39400	BRI1	Part of the BR receptor complex; target gene	S_Unigene313	2e-57	N_Unigene252	5e-57
AT4G18710	brassinosteroid-insensitive 2, BIN2	Negative regulator of BR signaling through inhibitory phosphorylation of BR positive regulators BES1 and BRZ1	S_Unigene68	2e-63	N_Unigene309	1e-19
AT4G33430	BRI associated receptor kinase 1, BAK1	putative member of the BR receptor complex	S_Unigene163	6e-61	N_Unigene362	1e-58
AT2G30980	asKd-zeta		S_Unigene2881	5e-59	N_Unigene419	9e-11
AT3G19820	Diminuto1, DIM1	sterol biosynthesis; campesterol and sitosterol synthesis	S_Unigene2323	0	N_Unigene699	0
AT4G30610	BRI1 suppressor dominant, BRS1	Hypothesized to cleave a BR-binding protein, making it competent to bind BR; such a protein-BR complex would then interact with BRI1/BAK1	S_Unigene941	7e-119	N_Unigene786	3e-85
AT1G20330	ATSMT2-1	sterol biosynthesis	S_Unigene4049	2e-178	N_Unigene4716	2e-170
AT1G11680	ATCYP51	sterol biosynthesis	S_Unigene3851	0	N_Unigene5874	0
AT5G05690	CPD	brassinosteroid biosynthesis; target gene	Sitaphal12_S_Unigene07395	9e-90	NMK0_N_Unigene07597	6e-39
AT4G36380			Sitaphal0_S_Unigene01470	2e-12	NMK4_N_Unigene11045	2e-58
AT1G76490	HMG1	Lipid, fatty-acid and isoprenoid biosynthesis; sterol biosynthesis	S_Unigene4535	0	N_Unigene854	3e-177
AT4G17190	FPS2	Lipid, fatty-acid and isoprenoid biosynthesis; sterol biosynthesis	S_Unigene1052	0	N_Unigene1025	0
AT4G34640	SQS1	Biosynthesis of derivatives of homoisopentenyl pyrophosphate; Sterol biosynthesis	Sitaphal8_S_Unigene03849	0	N_Unigene1044	0
AT3G52940	FACKEL	tetracyclic and pentacyclic triterpenes (cholesterin, steroids and hopanoids) biosynthesis; sterol biosynthesis; regulation of cell expansion and division; development--embryogensis and meristem	S_Unigene1592	2e-171	N_Unigene1053	6e-173
AT5G14640	asK-epsilon		S_Unigene2595	6e-27	N_Unigene1106	0
AT1G09840	AtK-1		S_Unigene796	2e-122	N_Unigene1340	3e-20
AT2G46290	TRIP-1, TGF-beta receptor-interacting protein	Immediate early gene; positive regulator of BR signaling? Possible mechanism--transcriptional upregulation by BR may increase protein translation	S_Unigene3616	0	N_Unigene1699	4e-41
AT5G13710	ATSMT1	sterol biosynthesis	Sitaphal8_S_Unigene05918	3e-09	N_Unigene3428	4e-09
AT3G61160	asK-beta		S_Unigene4400	3e-20	N_Unigene3453	3e-20
AT5G16440	IDI1	Lipid, fatty-acid and isoprenoid biosynthesis; sterol biosynthesis	S_Unigene1184	7e-145	N_Unigene3542	2e-145
AT4G00720	asK-theta		S_Unigene2234	5e-144	N_Unigene3665	0
AT1G20050		sterol biosynthesis	Sitaphal8_S_Unigene05407	1e-83	N_Unigene3767	2e-76
AT3G54250		Lipid, fatty-acid and isoprenoid biosynthesis; sterol biosynthesis	S_Unigene4772	6e-18	N_Unigene3931	2e-150
AT5G38970	BR-6-oxidase, BR6ox, BR6ox1	brassinosteroid biosynthesis	Sitaphal0_S_Unigene08804	5e-18	N_Unigene4334	1e-49
AT3G02580	STE1	sterol biosynthesis; target gene	S_Unigene2817	1e-143	N_Unigene4357	1e-143
AT3G05840	AtSK12	Probably negative regulator of meristem proliferation and positive regulator of gynoecium patterning--RNAi leads to increase in number of flower meristems and perianth organs and an altered gynoecium pattern	S_Unigene849	0	N_Unigene4772	0
AT1G50430	Dwarf5, DWF5	sterol biosynthesis	S_Unigene4434	0	N_Unigene4785	0
AT1G57870	asK-delta		S_Unigene4181	2e-50	NMK0_N_Unigene07018	4e-24
AT1G06390	AtGSK1	Overexpression leads to enhanced salt and drought tolerance; induces salt-stress-responsive genes and anthocyanin accumulation	S_Unigene3411	5e-52	N_Unigene45	1e-37
AT5G57560	TCH4	Immediate early gene	S_Unigene2827	5e-97	N_Unigene502	2e-21
AT2G07050	ATCYC	sterol biosynthesis	Sitaphal8_S_Unigene04834	1e-172	N_Unigene582	0
AT1G19350	bri1-EMS-suppressor 1, BES1	Positive regulator of BR signaling	Sitaphal0_S_Unigene02731	7e-07
AT3G50660	Dwarf4, DWF4	brassinosteroid biosynthesis; target gene	Sitaphal12_S_Unigene07708	1e-132
AT4G37760		Biosynthesis of derivatives of homoisopentenyl pyrophosphate; Sterol biosynthesis	S_Unigene280	2e-162
AT2G22830		Biosynthesis of derivatives of homoisopentenyl pyrophosphate; Sterol biosynthesis	S_Unigene2409	6e-69
AT3G07020		sterol metabolism--sterol glycosylation	Sitaphal0_S_Unigene03831	2e-23
AT3G30180	BR-6-oxidase 2, BR6ox2	brassinosteroid biosynthesis			NMK0_N_Unigene00069	7e-16
AT3G02590	delta 7-sterol-C5-desaturase 2	sterol biosynthesis			N_Unigene1536(N)	2e-10
AT5G27450	MVK	Lipid, fatty-acid and isoprenoid biosynthesis; sterol biosynthesis			NMK0_N_Unigene02557	4e-107
AT1G31910		Lipid, fatty-acid and isoprenoid biosynthesis; sterol biosynthesis			NMK4_N_Unigene07000	2e-160
AT5G50375	CPI1	sterol biosynthesis			NMK8_N_Unigene05654	4e-145
AT2G46280	TRIP-1, TGF-beta receptor-interacting protein	Immediate early gene; positive regulator of BR signaling? Possible mechanism--transcriptional upregulation by BR may increase protein translation; possible substrate of BRI1			N_Unigene1402	4e-11
Cytokinin
AT5G35750	AHK2	sensor	S_Unigene296	7e-21	N_Unigene193	0
AT1G64520	RPN12a	protein degradation	S_Unigene4352	2e-144	N_Unigene1182	2e-144
AT3G21510	AHP1	phosphorelay	S_Unigene4946	4e-44	N_Unigene5661	3e-44
AT1G19050	ARR7	negative feedback regulator	Sitaphal0_S_Unigene02932	2e-11	NMK0_N_Unigene09599	4e-65
AT5G56970	CKX3	induced by cytokinin and feedback regulation of cytokinin levels			NMK0_N_Unigene06611	4e-136
AT3G16857	ARR1	transcription activation			NMK0_N_Unigene09736	3e-51
AT2G41310	ARR8	negative feedback regulator			NMK4_N_Unigene05706	1e-38
AT4G16110	ARR2	transcription activation			NMK8_N_Unigene05757	1e-144
AT5G10720	CKI2	sensor			NMK0_N_Unigene00818	4e-17
AT2G25180	ARR12		Sitaphal12_S_Unigene02156	4e-22
Gibbrellin
AT1G15550	GA4	gibberellin 3-beta-hydroxylase	S_Unigene384	4e-36	N_Unigene28	5e-14
AT1G79460	GA2	ent-kaurene synthase	S_Unigene1843	6e-138	N_Unigene79	1e-46
AT5G25900	GA3	ent-kaurene 19-oxidase/subfamily of cytochrome P450	S_Unigene788	0	N_Unigene240	4e-47
AT3G11540	SPIY (SPINDLY)	O-linked N-acetylglucosamine transferase	Sitaphal0_S_Unigene04702	8e-23	N_Unigene581	3e-77
AT4G25420	GA5	gibberellin 20 oxidase	Sitaphal12_S_Unigene02761	1e-20	N_Unigene1830	7e-17
AT4G02780	GA1	ent-copalyl diphosphate synthase	S_Unigene783	0	N_Unigene4621	0
AT1G14920	GAI	transcription factor (SCRAEROW-like)	Sitaphal8_S_Unigene03379	5e-72	NMK4_N_Unigene01904	5e-38
AT3G27920	GL1 (GLABROUS1)	transcription factor (MYB)	Sitaphal0_S_Unigene06776	1e-12	NMK0_N_Unigene01257	5e-32
AT2G36830	gamma-TIP	putative aquaporin	S_Unigene2702	8e-28	N_Unigene70	1e-32
AT4G30270	MERI-R	xyloglucan endo1,4-beta-D-gglucanase	S_Unigene2827	2e-93	N_Unigene502	6e-24
AT5G07200	AtGA20ox	putative gibberellin 20 oxidase	S_Unigene1726	4e-51	N_Unigene3129	7e-51
AT1G78440		putative gibberellin 2-oxidase			N_Unigene29	2e-18
AT5G51810	AtGA20ox	putative gibberellin 20 oxidase			NMK0_N_Unigene04347	4e-19
AT3G03450	RGL2	transcription factor (SCRAEROW-like)			NMK0_N_Unigene06602	4e-32
AT1G30040		putative gibberellin 2-oxidase			NMK0_N_Unigene09811	4e-42
AT3G11440	AtMYB65	transcription factor (MYB)			NMK8_N_Unigene03324	2e-18
AT4G21690		putative gibberellin 3-beta-hydroxylase	S_Unigene1216	8e-48
AT1G80330		putative gibberellin 3-beta-hydroxylase	Sitaphal8_S_Unigene02457	3e-07
AT5G06100	AtMYB33	transcription factor (MYB)	Sitaphal12_S_Unigene03080	1e-20
AT1G74670	GasA5		Sitaphal12_S_Unigene03351	8e-13
Ethylene
AT1G55150	ethylene-responsive DEAD/DEAH box RNA helicase protein, putative		S_Unigene177	5e-22	N_Unigene692	2e-56
AT5G03730	CTR1	MKKK	S_Unigene313	6e-33	N_Unigene36	4e-20
AT1G05010	ACO1		S_Unigene437	1e-08	N_Unigene28	1e-12
AT2G22300	ethylene-induced calmodulin-binding protein, putative		S_Unigene499	1e-32	N_Unigene530	0
AT5G03280	EIN2		S_Unigene803	2e-31	N_Unigene698	6e-77
AT5G63120	ethylene-responsive DEAD/DEAH box RNA helicase protein, putative		S_Unigene1068	1..00E-59	N_Unigene190	5e-58
AT3G11930	ethylene-responsive protein, putative		S_Unigene1586	1e-18	N_Unigene1539	4e-19
AT1G66340	ETR1	ethylene receptor	S_Unigene2229	0	N_Unigene193	1e-37
AT3G16770	AtEBP1		S_Unigene3714	8e-31	N_Unigene257	2e-41
AT3G20770	EIN3	Transcriptional factor	S_Unigene3959	8e-149	N_Unigene188	0
AT3G24500	ethylene-responsive transcriptional coactivator, putative		S_Unigene4995	7e-44	N_Unigene1565	7e-44
AT3G04580	EIN4	ethylene receptor			N_Unigene678	5e-170
AT3G23150	ETR2	ethylene receptor			NMK0_N_Unigene04531	3e-13
AT3G23240	ERF1	Transcriptional factor			NMK0_N_Unigene08621	3e-08
AT3G16050	putative ethylene-inducible protein		S_Unigene4186	8e-102
AT5G25190	ethylene responsive element binding protein, putative		AS12_S_Unigene06286	7e-53
