# Supplementary material for: De novo assembly and characterization of transcriptomes of early-stage fruit from two genotypes of Annona squamosa L. with contrast in seed number
Source: BMC Genomics. 2015 Feb 14;16(1):86. doi: 10.1186/s12864-015-1248-3 (PMC4336476; doi:10.1186/s12864-015-1248-3)
Supplement: Additional file 6: — Details of transcription factor related unigenes identified in the developing fruit transcriptome of A. squamosa genotypes (Sitaphal and NMK-1). [file 12864_2015_1248_MOESM6_ESM.xlsx]

## Sheet: Additional file 6
Details of transcription factor related unigenes identified in the developing fruit transcriptome of A. squamosa genotypes (Sitaphal and NMK-1)
Gene Id	Transcription factor family	Discription	Sitaphal	E-Value	NMK-1	E-Value
AT5G67180	AP2	TOE3/ TARGET OF EARLY ACTIVATION TAGGED (EAT) 3	Sitaphal0_S_Unigene06252	2e-14
AT2G41710.1	AP2				NMK4_N_Unigene02799	3e-103
AT4G37750.1	AP2	ANT/ AINTEGUMENTA			NMK8_N_Unigene02366	2e-17
AT5G62000.3	ARF	ARF2	S_Unigene28	4e-68	N_Unigene198	0
AT1G59750.4	ARF	ARF1	S_Unigene1920	0	N_Unigene378	2e-08
AT1G30330.1	ARF	ARF6	Sitaphal8_S_Unigene02804	5e-62	N_Unigene1101	3e-86
AT1G19220.1	ARF	ARF19	S_Unigene1183	7e-167	N_Unigene2278	3e-72
AT1G19850.1	ARF	ARF5	Sitaphal8_S_Unigene06329	1e-87	NMK4_N_Unigene03666	1e-199
AT1G30330.2	ARF	ARF6	Sitaphal8_S_Unigene02803	2e-58	NMK4_N_Unigene10545	5e-70
AT4G23980.2	ARF	ARF9	S_Unigene2467	8e-57
AT2G46530.2	ARF	ARF11	S_Unigene3273	2e-09
AT2G33860.1	ARF	ARF3	Sitaphal8_S_Unigene05472	1e-100
AT3G61830.1	ARF	ARF18			N_Unigene2430	0
AT5G37020.1	ARF	ARF8			NMK4_N_Unigene02912	1e-59
AT4G18020.5	ARR-B	APRR2	S_Unigene3420	5e-59	NMK4_N_Unigene08699	1e-89
AT2G25180.1	ARR-B	RR12	Sitaphal12_S_Unigene02156	2e-20	NMK4_N_Unigene11062	5e-16
AT1G67710.1	ARR-B	ARR11			NMK0_N_Unigene09599	1e-12
AT3G16857.1	ARR-B	ARR1			NMK0_N_Unigene09736	1e-49
AT3G16857.2	ARR-B	ARR1			NMK4_N_Unigene03184	4e-08
AT4G16110.1	ARR-B	ARR2			NMK8_N_Unigene05757	6e-143
AT3G18990.1	B3	VRN1	Sitaphal8_S_Unigene06072	4e-18	N_Unigene5205	9e-18
AT5G58280.1	B3		S_Unigene2915	6e-51
AT5G66980.1	B3				NMK0_N_Unigene04614	1e-11
AT2G35550.4	BBR-B	BPC7	Sitaphal8_S_Unigene07504	3e-32
AT1G14685.3	BBR-B	BPC2			NMK0_N_Unigene07860	2e-68
AT5G42520.1	BBR-BPC	BPC6	S_Unigene3615	4e-29
AT2G45880.1	BES1	BAM7	S_Unigene2469	6e-63	N_Unigene229	0
AT5G45300.1	BES1	BMY2	S_Unigene3827	1e-162	N_Unigene4676	0
AT4G36780.1	BES1	BEH2	Sitaphal0_S_Unigene04571	2e-25
AT5G41315.1	bHLH	GL3	S_Unigene2169	3e-118	N_Unigene212	8e-133
AT4G16430.1	bHLH	JAM3	Sitaphal12_S_Unigene01918	2e-40	N_Unigene681	5e-123
AT1G72210.1	bHLH		S_Unigene4372	2e-84	N_Unigene1157	3e-80
AT1G15790.2	bHLH		S_Unigene2028	1e-27	N_Unigene1246	1e-27
AT5G54680.1	bHLH	ILR3	Sitaphal8_S_Unigene05678	3e-53	N_Unigene3164	1e-71
AT4G29100.1	bHLH		Sitaphal8_S_Unigene05804	4e-30	N_Unigene3368	2e-63
AT4G02590.3	bHLH	UNE12	Sitaphal12_S_Unigene02228	2e-30	N_Unigene3688	1e-62
AT5G10570.1	bHLH		Sitaphal8_S_Unigene07319	1e-08	N_Unigene3919	6e-09
AT5G01310.1	bHLH	APTX	Sitaphal0_S_Unigene11238	1e-10	N_Unigene5736	2e-148
AT5G08130.4	bHLH	BIM1	Sitaphal12_S_Unigene02114	8e-13	NMK0_N_Unigene05394	1e-80
AT5G57150.1	bHLH		S_Unigene571	4e-10
AT1G51070.1	bHLH	bHLH115	S_Unigene3103	6e-22
AT2G46510.1	bHLH	AIB	S_Unigene3119	2e-28
AT1G51070.2	bHLH	bHLH115	S_Unigene3474	2e-17
AT1G32640.1	bHLH	MYC2	S_Unigene3637	6e-40
AT3G23210.1	bHLH	bHLH34	Sitaphal0_S_Unigene04106	7e-09
AT1G09530.2	bHLH	PIF3	Sitaphal0_S_Unigene11561	4e-10
AT4G38070.1	bHLH		Sitaphal8_S_Unigene05700	1e-10
AT3G26744.4	bHLH	ICE1	Sitaphal8_S_Unigene06962	2e-101
AT1G01260.3	bHLH	JAM2	Sitaphal12_S_Unigene01920	5e-23
AT4G02590.2	bHLH	UNE12	Sitaphal12_S_Unigene02227	1e-24
AT3G07340.1	bHLH	CIB3	Sitaphal12_S_Unigene02308	3e-11
AT1G68810.1	bHLH		Sitaphal12_S_Unigene07377	1e-79
AT5G46830.1	bHLH	NIG1			N_Unigene931	9e-62
AT4G09820.1	bHLH	TT8			N_Unigene2796	4e-55
AT3G23690.1	bHLH				N_Unigene3378	4e-60
AT2G40200.1	bHLH				N_Unigene3889	2e-32
AT1G68920.3	bHLH				N_Unigene4729	6e-70
AT4G17880.1	bHLH	MYC4			N_Unigene4982	3e-91
AT2G42280.1	bHLH	FBH4			N_Unigene5053	8e-68
AT5G50915.2	bHLH				NMK0_N_Unigene04362	9e-45
AT2G43140.2	bHLH				NMK0_N_Unigene04633	6e-46
AT1G69010.1	bHLH	BIM2			NMK0_N_Unigene07186	1e-66
AT3G47640.3	bHLH	PYE			NMK4_N_Unigene08853	4e-29
AT4G38900.3	bZIP		S_Unigene2770	5e-14	N_Unigene743	8e-95
AT1G58110.2	bZIP		Sitaphal8_S_Unigene06333	2e-39	N_Unigene3796	1e-76
AT2G35530.1	bZIP	bZIP16	S_Unigene2521	2e-43	N_Unigene3808	3e-91
AT2G46270.1	bZIP	GBF3	Sitaphal8_S_Unigene03656	3e-73	N_Unigene4768	3e-73
AT5G10030.2	bZIP	TGA4	S_Unigene930	7e-21	NMK0_N_Unigene03054	4e-79
AT1G45249.1	bZIP	ABF2	S_Unigene2311	9e-76	NMK0_N_Unigene07512	5e-50
AT1G06070.1	bZIP		S_Unigene2477	1e-131
AT2G41070.3	bZIP	EEL	Sitaphal0_S_Unigene02909	1e-09
AT3G12250.5	bZIP	TGA6	Sitaphal0_S_Unigene10681	2e-16
AT5G65210.5	bZIP	TGA1			N_Unigene2389	2e-49
AT2G40620.1	bZIP				NMK0_N_Unigene04091	9e-13
AT5G28770.1	bZIP	BZO2H3			NMK4_N_Unigene02968	2e-37
AT3G56850.1	bZIP	AREB3			NMK4_N_Unigene09528	2e-93
AT1G75390.1	bZIP	bZIP44			NMK4_N_Unigene11508	3e-35
AT2G40950.1	bZIP	BZIP17			NMK8_N_Unigene02439	4e-45
AT1G30970.1	C2H2	SUF4	S_Unigene247	2e-10	N_Unigene3151	4e-80
AT4G06634.2	C2H2	YY1	Sitaphal0_S_Unigene11018	5e-18	NMK4_N_Unigene10030	7e-109
AT5G04240.1	C2H2	ELF6	S_Unigene4724	2e-27
AT1G72050.1	C2H2	TFIIIA	Sitaphal0_S_Unigene01271	6e-10
AT3G13810.2	C2H2	IDD11	Sitaphal0_S_Unigene10002	3e-24
AT1G75710.1	C2H2		Sitaphal12_S_Unigene06641	1e-65
AT4G12240.1	C2H2				NMK0_N_Unigene03445	3e-30
AT3G57670.1	C2H2	NTT			NMK0_N_Unigene04308	2e-60
AT1G27730.1	C2H2	STZ			NMK0_N_Unigene08146	1e-43
AT1G34370.3	C2H2	STOP1			NMK0_N_Unigene08892	3e-127
AT5G63280.1	C2H2				NMK4_N_Unigene01951	2e-118
AT3G48430.1	C2H2	REF6			NMK4_N_Unigene08669	1e-117
AT1G74250.1	C2H2				NMK8_N_Unigene00771	2e-12
AT2G01940.1	C2H2	SGR5			NMK8_N_Unigene01785	6e-09
AT2G02070.1	C2H2	IDD5			NMK8_N_Unigene06125	5e-86
AT4G25440.1	C3H	ZFWD1			N_Unigene994	8e-11
AT5G49200.1	C3H		Sitaphal12_S_Unigene04238	2e-07	N_Unigene1155	2e-08
AT3G02830.1	C3H	ZFN1	Sitaphal8_S_Unigene04071	1e-128	N_Unigene1692	1e-43
AT2G16485.1	C3H		Sitaphal8_S_Unigene06794	2e-23	N_Unigene1800	3e-31
AT2G20280.1	C3H		S_Unigene995	3e-147	N_Unigene4398	1e-150
AT5G06770.1	C3H		S_Unigene986	6e-52	N_Unigene5015	2e-52
AT5G63260.1	C3H		Sitaphal0_S_Unigene10427	5e-17	NMK0_N_Unigene05940	1e-77
AT2G28450.2	C3H		Sitaphal0_S_Unigene03627	1e-09	NMK4_N_Unigene03619	9e-40
AT2G47850.3	C3H		S_Unigene100	9e-23	NMK4_N_Unigene05523	3e-25
AT1G01350.1	C3H		S_Unigene450	7e-24	NMK4_N_Unigene10150	3e-95
AT2G47850.2	C3H		Sitaphal0_S_Unigene04107	1e-13	NMK8_N_Unigene00066	8e-16
AT4G29190.1	C3H	OZF2	S_Unigene1111	4e-27
AT5G51980.1	C3H		Sitaphal0_S_Unigene01261	1e-13
AT3G51120.1	C3H		Sitaphal8_S_Unigene02324	5e-50
AT3G12680.1	C3H	HUA1			N_Unigene2581	4e-171
AT2G24830.1	C3H				N_Unigene2968	9e-31
AT5G51980.2	C3H				N_Unigene3110	1e-10
AT2G19810.1	C3H	OZF1			N_Unigene4854	6e-116
AT5G58620.1	C3H	TZF9			NMK0_N_Unigene03312	7e-46
AT2G40140.2	C3H	CZF1			NMK0_N_Unigene03314	1e-40
AT3G08505.2	C3H				NMK0_N_Unigene09451	1e-64
AT5G16540.2	C3H	ZFN3			NMK4_N_Unigene00635	1e-31
AT2G32930.1	C3H	ZFN2			NMK4_N_Unigene10369	3e-19
AT5G16540.1	C3H	ZFN3			NMK8_N_Unigene03182	8e-30
AT2G41900.1	C3H	OXS2	S_Unigene2977	5e-77	NMK0_N_Unigene01098	7e-41
AT2G22300.2	CAMTA	SR1	S_Unigene499	6e-31	N_Unigene530	0
AT3G16940.1	CAMTA		S_Unigene4573	3e-64	N_Unigene4658	0
AT4G16150.1	CAMTA		Sitaphal0_S_Unigene04555	2e-10
AT1G67310.1	CAMTA				NMK4_N_Unigene02849	6e-93
AT5G24930.1	CO-like	COL4	S_Unigene4032	2e-74
AT5G57660.1	CO-like	COL5			N_Unigene4022	4e-31
AT3G21880.1	CO-like	BBX10			NMK0_N_Unigene06513	9e-57
AT2G47890.1	CO-like				NMK4_N_Unigene11985	9e-18
AT1G28050.1	CO-like	BBX13			NMK8_N_Unigene06324	1e-23
AT4G29000.1	CPP		Sitaphal12_S_Unigene05395	7e-118
AT3G22780.1	CPP	TSO1	Sitaphal12_S_Unigene07464	2e-07
AT4G14770.1	CPP	TCX2			N_Unigene4104	8e-95
AT1G78600.1	DBB	LZF1	Sitaphal8_S_Unigene04123	4e-79	N_Unigene839	1e-78
AT5G15840.2	DBB	CO/ CONSTANS	Sitaphal12_S_Unigene01620	4e-29
AT4G38960.1	DBB	BBX19			N_Unigene3304	4e-73
AT5G39660.2	Dof	CDF2	Sitaphal12_S_Unigene02284	9e-37	NMK0_N_Unigene08439	1e-52
AT2G28510.1	Dof				N_Unigene5192	4e-36
AT1G51700.1	Dof	DOF1			NMK12_N_Unigene00753	1e-23
AT2G36010.1	E2F/D	E2F3	Sitaphal12_S_Unigene07090	7e-24	NMK0_N_Unigene01412	4e-43
AT5G03415.1	E2F/DP	DPB			NMK0_N_Unigene06563	3e-124
AT3G48160.2	E2F/DP	DEL1/ DP-E2F-LIKE 1			NMK4_N_Unigene09942	6e-64
AT3G20770.1	EIL	EIN3/ ETHYLENE-INSENSITIVE3	S_Unigene3959	3e-147
AT1G53910.3	ERF	RAP2.12/ RELATED TO AP2 12	S_Unigene2528	4e-59
AT1G53910.2	ERF	RAP2.12/ RELATED TO AP2 12	S_Unigene919	1e-48
AT3G16770.1	ERF	EBP/ ETHYLENE-RESPONSIVE ELEMENT BINDING PROTEIN	S_Unigene3714	4e-29
AT5G25190.1	ERF	ESE3/ ETHYLENE AND SALT INDUCIBLE 3	Sitaphal12_S_Unigene06286	3e-51
AT3G23240.1	ERF	ERF1/ ETHYLENE RESPONSE FACTOR 1
AT1G78080.1	ERF	RAP2.4/ RELATED TO AP2 4
AT2G27110.2	FAR1	FRS3/ FAR1-RELATED SEQUENCE 3	Sitaphal0_S_Unigene06471	3e-10
AT4G15090.1	FAR1	FAR1/ FAR-RED IMPAIRED RESPONSE 1	S_Unigene2978	1e-94
AT4G38180.1	FAR1	FRS5/ FAR1-RELATED SEQUENCE 5	S_Unigene1958	3e-153
AT3G06250.1	FAR1	FRS7/ FAR1-RELATED SEQUENCE 7	S_Unigene421	7e-36
AT1G10240.1	FAR1	FRS11/ FAR1-RELATED SEQUENCE 11	Sitaphal0_S_Unigene06522	3e-10
AT1G52520.1	FAR1	FRS6/ FAR1-RELATED SEQUENCE 6	Sitaphal8_S_Unigene04519	5e-11
AT5G18960.1	FAR1	FRS12/ FAR1-RELATED SEQUENCE 12			N_Unigene1256	7e-23
AT1G76320.2	FAR1	FRS4/ FAR1-RELATED SEQUENCE 4			N_Unigene3125	1e-66
AT2G01060.1	G2-like		S_Unigene24	9e-20	N_Unigene3171	4e-107
AT2G03500.1	G2-like		Sitaphal12_S_Unigene04080	8e-67
AT4G28610.1	G2-like	PHR1/ PHOSPHATE STARVATION RESPONSE 1	Sitaphal12_S_Unigene04920	5e-39
AT3G04450.1	G2-like		Sitaphal0_S_Unigene08862	3e-16
AT1G32240.1	G2-like	KAN2/ KANADI 2	Sitaphal8_S_Unigene00809	4e-17
AT1G69580.1	G2-like		Sitaphal8_S_Unigene04533	3e-63
AT5G42630.2	G2-like	ATS/ ABERRANT TESTA SHAPE	Sitaphal12_S_Unigene07552	2e-50
AT4G13640.1	G2-like	UNE16/ UNFERTILIZED EMBRYO SAC 16			NMK4_N_Unigene08962	2e-76
AT1G51600.2	GATA	ZML2/ ZIM-LIKE 2	Sitaphal0_S_Unigene00841	3e-13
AT5G47140.1	GATA	GATA27/ GATA TRANSCRIPTION FACTOR 27	Sitaphal0_S_Unigene03854	2e-09
AT4G32890.1	GATA	GATA9/ GATA TRANSCRIPTION FACTOR 9			N_Unigene3557	2e-36
AT4G17570.3	GATA	GATA26/ GATA TRANSCRIPTION FACTOR 26			NMK4_N_Unigene07945	2e-68
AT4G17570.2	GATA	GATA26/ GATA TRANSCRIPTION FACTOR 26			NMK4_N_Unigene08873	3e-39
AT5G48150.2	GRAS	PAT1/ PHYTOCHROME A SIGNAL TRANSDUCTION 1	S_Unigene749	3e-53	N_Unigene98	0
AT4G00150.1	GRAS	HAM3/ HAIRY involved in MERISTEM 3	S_Unigene4987	8e-19	N_Unigene1659	2e-52
AT1G63100.1	GRAS		Sitaphal8_S_Unigene03379	0	NMK8_N_Unigene04891	7e-162
AT2G29065.1	GRAS		S_Unigene2938	7e-26
AT1G07530.1	GRAS	SCL14/ SCARECROW-LIKE 14			N_Unigene5246	5e-99
AT2G37650.1	GRAS				NMK0_N_Unigene06602	1e-108
AT5G52510.1	GRAS	SCL8/ SCARECROW-LIKE 8			NMK0_N_Unigene06885	3e-110
AT5G66770.1	GRAS				NMK0_N_Unigene07587	5e-103
AT1G14920.1	GRAS	GAI/ GIBBERELLIC ACID INSENSITIVE	S_Unigene2938	7e-26	NMK4_N_Unigene01904	3e-36
AT1G21450.1	GRAS	SCL1/ SCARECROW-LIKE 1			NMK4_N_Unigene09287	1e-124
AT2G22840.1	GRF	GRF1/ GROWTH-REGULATING FACTOR 1	S_Unigene3870	2e-45	N_Unigene1076	2e-31
AT5G44180.2	HB-other	RLT2/ RINGLET 2	Sitaphal12_S_Unigene04861	3e-24	N_Unigene4987	9e-95
AT5G44180.1	HB-other	RLT2/ RINGLET 2	Sitaphal8_S_Unigene02677	6e-26	N_Unigene5135	7e-42
AT4G12750.1	HB-other		Sitaphal8_S_Unigene05562	3e-45	NMK0_N_Unigene06443	8e-94
AT3G18380.1	HB-other	SHH2/ SAWADEE HOMEODOMAIN HOMOLOG 2	S_Unigene184	6e-09	NMK4_N_Unigene09275	2e-61
AT3G18380.3	HB-other	SHH2/ SAWADEE HOMEODOMAIN HOMOLOG 2	Sitaphal0_S_Unigene06538	4e-09
AT3G18380.2	HB-other				N_Unigene4569	5e-49
AT4G02560.2	HB-other	LD/ LUMINIDEPENDENS			NMK4_N_Unigene04301	4e-48
AT5G11270.1	HB-other	OCP3/ OVEREXPRESSOR OF CATIONIC PEROXIDASE 3			NMK4_N_Unigene04942	6e-32
AT4G03250.1	HB-other				NMK8_N_Unigene00543	8e-37
AT1G28420.1	HB-other	HB-1/ HOMEOBOX-1			NMK8_N_Unigene06475	4e-39
AT4G29940.2	HB-PHD	PRHA/ PATHOGENESIS RELATED HOMEODOMAIN PROTEIN A			NMK4_N_Unigene04304	3e-44
AT2G34710.1	HD-ZIP	PHB/ PHABULOSA	S_Unigene1013	0	N_Unigene364	0
AT1G69780.1	HD-ZIP	ATHB13	Sitaphal12_S_Unigene06225	2e-88	N_Unigene1703	5e-78
AT5G60690.1	HD-ZIP	REV/ REVOLUTA	S_Unigene3543	0	N_Unigene3592	0
AT4G36740.1	HD-ZIP	HB40/ HOMEOBOX PROTEIN 40	S_Unigene1573	5e-43	N_Unigene3820	6e-43
AT1G52150.3	HD-ZIP	ATHB-15	Sitaphal0_S_Unigene10228	2e-13	NMK4_N_Unigene08095	0
AT2G22430.1	HD-ZIP	HB6/ HOMEOBOX PROTEIN 6	S_Unigene3909	1e-58
AT3G61150.1	HD-ZIP	HDG1/ HOMEODOMAIN GLABROUS 1	Sitaphal0_S_Unigene01166	2e-14
AT5G46880.1	HD-ZIP	HB-7/ HOMEOBOX-7	Sitaphal12_S_Unigene02133	9e-55
AT4G16780.1	HD-ZIP	HB-2/ HOMEOBOX PROTEIN 2	Sitaphal12_S_Unigene04739	5e-70
AT4G04890.1	HD-ZIP	PDF2/ PROTODERMAL FACTOR 2	Sitaphal12_S_Unigene07210	2e-127
AT1G30490.1	HD-ZIP	PHV/ PHAVOLUTA			N_Unigene4217	0
AT4G00730.1	HD-ZIP	ANL2/ ANTHOCYANINLESS 2			NMK0_N_Unigene05694	5e-170
AT4G00730.2	HD-ZIP	ANL2/ ANTHOCYANINLESS 2			NMK0_N_Unigene06624	1e-98
AT3G01470.1	HD-ZIP	HB-1/ HOMEOBOX 1			NMK8_N_Unigene06306	1e-74
AT5G56780.1	HRT-like	ET2/ EFFECTOR OF TRANSCRIPTION2	Sitaphal12_S_Unigene06224	1e-56	NMK8_N_Unigene04215	6e-36
AT4G26170.1	HRT-like		Sitaphal12_S_Unigene04515	3e-28
AT2G26150.1	HSF	HSFA2/ HEAT SHOCK TRANSCRIPTION FACTOR A2	Sitaphal12_S_Unigene00868	4e-42
AT1G46264.1	HSF	HSFB4/ HEAT SHOCK TRANSCRIPTION FACTOR B4	Sitaphal12_S_Unigene02209	5e-99
AT5G62020.1	HSF	HSFB2A/ HEAT SHOCK TRANSCRIPTION FACTOR B2A	Sitaphal12_S_Unigene07375	5e-14
AT5G16820.2	HSF	HSF3/ HEAT SHOCK FACTOR 3			NMK0_N_Unigene05226	9e-85
AT3G22830.1	HSF	HSFA6B/ HEAT SHOCK TRANSCRIPTION FACTOR A6B			NMK0_N_Unigene05682	8e-69
AT3G02550.1	LBD	LBD41/ LOB DOMAIN-CONTAINING PROTEIN 41	S_Unigene1259	2e-85
AT4G37540.1	LBD	LBD39/ LOB DOMAIN-CONTAINING PROTEIN 39	Sitaphal12_S_Unigene01193	3e-75
AT4G20380.7	LSD	LSD1/ LESION SIMULATING DISEASE 1			N_Unigene1424	2e-64
AT3G02310.1	MIKC	SEP2/ SEPALLATA 2	S_Unigene1269	5e-94	N_Unigene1148	1e-111
AT4G18960.1	MIKC	AG/ AGAMOUS	S_Unigene1883	4e-82	N_Unigene1230	3e-103
AT1G24260.1	MIKC	SEP3/ SEPALLATA3	S_Unigene1311	2e-105	N_Unigene1259	2e-106
AT2G45650.1	MIKC	AGL6/ AGAMOUS-LIKE 6	Sitaphal0_S_Unigene10359	6e-19	NMK0_N_Unigene07693	2e-104
AT5G60910.1	MIKC	AGL8/ AGAMOUS-LIKE 8	Sitaphal12_S_Unigene04894	7e-69
AT5G20240.1	MIKC	PI/ PISTILLATA			N_Unigene3373	7e-73
AT3G54340.1	MIKC	AP3/ APETALA 3			N_Unigene5166	6e-57
AT4G09960.1	MIKC	STK/ SEEDSTICK			NMK4_N_Unigene11694	8e-88
AT2G37630.1	MYB	AS1/ ASYMMETRIC LEAVES 1	S_Unigene255	1e-98	N_Unigene1988	7e-138
AT3G52250.1	MYB		Sitaphal8_S_Unigene02866	1e-09	N_Unigene3160	2e-80
AT3G11450.1	MYB		S_Unigene2241	4e-79	N_Unigene5039	0
AT1G09770.1	MYB	CDC5/ CELL DIVISION CYCLE 5	S_Unigene1949	0	NMK0_N_Unigene06520	0
AT4G32730.1	MYB	PC-MYB1	Sitaphal12_S_Unigene03080	8e-82	NMK8_N_Unigene03324	2e-38
AT1G08810.1	MYB	MYB60/ MYB DOMAIN PROTEIN 60	S_Unigene4148	2e-87
AT4G38620.1	MYB	MYB4/ MYB DOMAIN PROTEIN 4	Sitaphal0_S_Unigene11787	4e-09
AT1G69560.1	MYB	MYB105/ MYB DOMAIN PROTEIN 105	Sitaphal4_S_Unigene01069	4e-28
AT3G18100.2	MYB	MYB4R1/ MYB DOMAIN PROTEIN 4R1	Sitaphal8_S_Unigene02220	1e-15
AT5G02320.2	MYB	MYB3R-5/ MYB DOMAIN PROTEIN 3R-5	Sitaphal8_S_Unigene05847	1e-114
AT5G08520.1	MYB				N_Unigene1487	1e-92
AT5G40350.1	MYB	MYB24/ MYB DOMAIN PROTEIN 24			NMK0_N_Unigene01257	2e-48
AT3G01530.1	MYB	MYB57/ MYB DOMAIN PROTEIN 57			NMK0_N_Unigene03258	2e-75
AT5G49620.1	MYB	MYB78/ MYB DOMAIN PROTEIN 78			NMK0_N_Unigene06932	2e-81
AT1G22640.1	MYB	MYB3/ MYB DOMAIN PROTEIN 3			NMK4_N_Unigene00795	4e-45
AT5G11510.1	MYB	MYB3R-4/ MYB DOMAIN PROTEIN 3R-4			NMK4_N_Unigene06672	1e-41
AT5G11510.2	MYB	MYB3R-4/ MYB DOMAIN PROTEIN 3R-4			NMK8_N_Unigene03322	2e-30
AT1G72650.2	MYB_related	TRFL6/ TRF-LIKE 6			N_Unigene771	2e-97
AT5G47390.1	MYB_related	MYBH/ MYB HYPOCOTYL ELONGATION-RELATED			N_Unigene1704	2e-32
AT1G01060.3	MYB_related	LHY/ LATE ELONGATED HYPOCOTYL			N_Unigene2467	3e-48
AT1G01060.4	MYB_related	LHY/ LATE ELONGATED HYPOCOTYL			NMK0_N_Unigene05216	8e-35
AT1G70000.2	MYB_related				NMK8_N_Unigene06206	1e-58
AT1G49950.3	MYB_related	TRB1/ TELOMERE REPEAT BINDING FACTOR 1	S_Unigene1397	3e-25
AT3G21430.2	MYB_related	ALY3/ ALWAYS EARLY 3	S_Unigene3025	1e-35
AT4G01280.1	MYB_related		Sitaphal0_S_Unigene02035	8e-12
AT5G02840.3	MYB_related	LCL1/ LHY/CCA1-LIKE 1	Sitaphal0_S_Unigene02036	2e-11
AT3G09600.2	MYB_related	RVE8/ REVEILLE 8	Sitaphal0_S_Unigene05950	2e-08
AT1G01380.1	MYB_related	ETC1/ ENHANCER OF TRY AND CPC 1	Sitaphal0_S_Unigene06776	7e-12
AT1G09710.2	MYB_related		Sitaphal8_S_Unigene04759	4e-67
AT1G07540.1	MYB_related	TRFL2/ TRF-LIKE 2			N_Unigene606	7e-109
AT1G17520.1	MYB_related				N_Unigene3251	4e-57
AT2G36960.2	MYB_related	TKI1/ TSL-KINASE INTERACTING PROTEIN 1			NMK0_N_Unigene05577	1e-130
AT3G09600.1	MYB_related	RVE8/ REVEILLE 8			NMK0_N_Unigene09273	3e-84
AT4G39160.1	MYB_related				NMK8_N_Unigene01934	1e-38
AT1G64100.2	NAC		S_Unigene669	7e-31	N_Unigene506	2e-13
AT1G25580.1	NAC	SOG1/ SUPPRESSOR OF GAMMA RADIATION 1	S_Unigene1995	4e-57	N_Unigene4836	4e-160
AT5G64530.1	NAC	XND1/ XYLEM NAC DOMAIN 1	Sitaphal12_S_Unigene05717	4e-60	NMK0_N_Unigene04653	2e-46
AT5G08790.1	NAC	ATAF2	S_Unigene2130	6e-50	NMK0_N_Unigene07199	2e-90
AT4G35580.1	NAC	NTL9/ NAC TRANSCRIPTION FACTOR-LIKE 9	S_Unigene3061	2e-63
AT1G56010.2	NAC	NAC1/ NAC DOMAIN CONTAINING PROTEIN 1	S_Unigene4070	4e-103
AT3G10500.1	NAC	NAC053/ NAC DOMAIN CONTAINING PROTEIN 53			N_Unigene2823	1e-105
AT2G46770.1	NAC	NST1/ NAC SECONDARY WALL THICKENING PROMOTING FACTOR1			N_Unigene4464	9e-108
AT3G04070.2	NAC	NAC047/ NAC DOMAIN CONTAINING PROTEIN 47			NMK0_N_Unigene03349	2e-79
AT1G34190.1	NAC	NAC017/ NAC DOMAIN CONTAINING PROTEIN 17			NMK0_N_Unigene05221	1e-100
AT3G17730.1	NAC	NAC057/ NAC DOMAIN CONTAINING PROTEIN 57			NMK0_N_Unigene08100	3e-60
AT5G13180.1	NAC	NAC083/ NAC DOMAIN CONTAINING PROTEIN 83			NMK4_N_Unigene01493	3e-70
AT1G56010.1	NAC	NAC1/ NAC DOMAIN CONTAINING PROTEIN 1			NMK4_N_Unigene02527	6e-20
AT4G28500.1	NAC	NAC073/ NAC DOMAIN CONTAINING PROTEIN 73			NMK4_N_Unigene09485	3e-108
AT4G35580.2	NAC	NTL9/ NAC TRANSCRIPTION FACTOR-LIKE 9			NMK4_N_Unigene11579	6e-77
AT5G12840.4	NF-YA	NF-YA1/ "NUCLEAR FACTOR Y, SUBUNIT A1"	Sitaphal12_S_Unigene04596	3e-42
AT3G53340.1	NF-YB	NF-YB10/ "NUCLEAR FACTOR Y, SUBUNIT B10"	Sitaphal8_S_Unigene03032	8e-21
AT3G12480.1	NF-YC	NF-YC11/ "NUCLEAR FACTOR Y, SUBUNIT C11"	S_Unigene4035	2e-42	N_Unigene2381	2e-62
AT1G56170.2	NF-YC	NF-YC2/ "NUCLEAR FACTOR Y, SUBUNIT C2"			N_Unigene5704	3e-72
AT5G43250.1	NF-YC	NF-YC13/ "NUCLEAR FACTOR Y, SUBUNIT C13"			NMK4_N_Unigene11357	2e-43
AT4G24020.1	Nin-like	NLP7/ NIN LIKE PROTEIN 7			N_Unigene5480	0
AT1G68840.2	RAV	RAV2/ RELATED TO ABI3/VP1 2			NMK0_N_Unigene06976	1e-135
AT5G43270.3	SBP	SPL2/ SQUAMOSA PROMOTER BINDING PROTEIN-LIKE 2	Sitaphal8_S_Unigene03897	1e-64	N_Unigene2885	2e-67
AT1G20980.1	SBP	SPL14/ SQUAMOSA PROMOTER BINDING PROTEIN-LIKE 14	S_Unigene4354	1e-50	N_Unigene4669	0
AT2G47070.1	SBP	SPL1/ SQUAMOSA PROMOTER BINDING PROTEIN-LIKE 1	S_Unigene473	2e-21	N_Unigene5157	2e-173
AT1G76580.1	SBP		S_Unigene4173	8e-96	NMK4_N_Unigene03543	1e-35
AT5G50670.1	SBP	SPL13B/ SQUAMOSA PROMOTER-BINDING PROTEIN LIKE 13B	Sitaphal8_S_Unigene04663	1e-55
AT5G18830.1	SBP	SPL7/ SQUAMOSA PROMOTER BINDING PROTEIN-LIKE 7			NMK0_N_Unigene06843	3e-57
AT1G32730.1	SRS	SHA/ SH2 DOMAIN PROTEIN A			NMK4_N_Unigene03996	5e-55
AT1G17040.2	STAT	SHA/ SH2 DOMAIN PROTEIN A	Sitaphal8_S_Unigene06455	3e-23
AT5G25220.1	TALE	KNAT3/ KNOTTED1-LIKE HOMEOBOX GENE 3	S_Unigene1133	1e-46	NMK0_N_Unigene08027	8e-174
AT5G02030.1	TALE	RPL/ REPLUMLESS			NMK0_N_Unigene05938	8e-69
AT2G35940.3	TALE	BLH1/ BEL1-LIKE HOMEODOMAIN 1			NMK0_N_Unigene07056	4e-93
AT4G08150.1	TALE	KNAT1/ KNOTTED-LIKE FROM ARABIDOPSIS THALIANA			NMK0_N_Unigene07388	1e-98
AT2G27990.1	TALE	BLH8/ BEL1-LIKE HOMEODOMAIN 8			NMK0_N_Unigene07472	1e-71
AT4G32980.1	TALE	ATH1/ HOMEOBOX GENE 1			NMK4_N_Unigene02271	3e-61
AT3G27010.1	TCP	TCP20/ TEOSINTE BRANCHED 1, CYCLOIDEA, PCF (TCP)-DOMAIN FAMILY PROTEIN 20	Sitaphal12_S_Unigene04265	6e-68
AT1G13450.1	Trihelix	GT-1	S_Unigene3031	6e-27	NMK4_N_Unigene07210	0
AT1G21200.1	Trihelix		S_Unigene4055	5e-73
AT3G24490.1	Trihelix		Sitaphal8_S_Unigene07268	4e-26
AT2G35640.1	Trihelix		Sitaphal12_S_Unigene00582	1e-48
AT3G54390.1	Trihelix				N_Unigene2848	6e-45
AT1G33240.1	Trihelix	GTL1/ GT-2-LIKE 1			NMK0_N_Unigene04183	2e-24
AT3G10030.1	Trihelix				NMK0_N_Unigene08330	3e-105
AT1G76880.1	Trihelix				NMK0_N_Unigene08659	1e-53
AT1G28520.2	VOZ	VOZ1/ VASCULAR PLANT ONE ZINC FINGER PROTEIN	Sitaphal12_S_Unigene03756	5e-143	N_Unigene672	0
AT1G14410.1	Whirly	WHY1/ WHIRLY 1			NMK4_N_Unigene05876	2e-110
AT4G12020.2	WRKY	WRKY19	S_Unigene1242	1e-11	N_Unigene45	5e-11
AT4G12020.3	WRKY	WRKY19	Sitaphal8_S_Unigene05186	2e-17	N_Unigene3412	5e-15
AT4G12020.1	WRKY		Sitaphal12_S_Unigene08148	1e-14	NMK0_N_Unigene00074	1e-09
AT4G30935.1	WRKY	WRKY32/ WRKY DNA-BINDING PROTEIN 32	Sitaphal12_S_Unigene06666	3e-46	NMK4_N_Unigene09993	2e-46
AT5G56270.1	WRKY	WRKY2/ WRKY DNA-BINDING PROTEIN 2	S_Unigene3464	3e-90
AT3G04670.1	WRKY	WRKY39/ WRKY DNA-BINDING PROTEIN 39	S_Unigene4132	1e-65
AT4G18170.1	WRKY	WRKY28/ WRKY DNA-BINDING PROTEIN 28	Sitaphal0_S_Unigene03633	3e-22
AT4G24240.1	WRKY	WRKY7/ WRKY DNA-BINDING PROTEIN 7	Sitaphal12_S_Unigene05632	2e-17
AT2G37260.1	WRKY	TTG2/ TRANSPARENT TESTA GLABRA 2	Sitaphal12_S_Unigene06247	3e-18
AT2G37260.2	WRKY	TTG2/ TRANSPARENT TESTA GLABRA 2			N_Unigene3699	2e-78
AT4G26640.2	WRKY	WRKY20			NMK0_N_Unigene05239	2e-138
AT1G62300.1	WRKY	WRKY6			NMK0_N_Unigene05483	2e-104
AT2G24570.1	WRKY	WRKY17/ WRKY DNA-BINDING PROTEIN 17			NMK0_N_Unigene07949	2e-101
AT2G23320.1	WRKY	WRKY15/ WRKY DNA-BINDING PROTEIN 15			NMK8_N_Unigene01242	9e-58
AT2G26580.2	YABBY	YAB5/ YABBY5	Sitaphal8_S_Unigene06652	4e-71	NMK4_N_Unigene10273	3e-73
AT4G24660.1	ZF-HD	HB22/ HOMEOBOX PROTEIN 22	Sitaphal0_S_Unigene11551	2e-21	NMK8_N_Unigene02661	3e-49
AT3G28920.1	ZF-HD	HB34/ HOMEOBOX PROTEIN 34			NMK0_N_Unigene08609	1e-55
