# Supplementary material for: De novo assembly and characterization of transcriptomes of early-stage fruit from two genotypes of Annona squamosa L. with contrast in seed number
Source: BMC Genomics. 2015 Feb 14;16(1):86. doi: 10.1186/s12864-015-1248-3 (PMC4336476; doi:10.1186/s12864-015-1248-3)
Supplement: Additional file 7: — Details of seed development related unigenes identified in the developing fruit transcriptome of A. squamosa genotypes (Sitaphal and NMK-1). [file 12864_2015_1248_MOESM7_ESM.xlsx]

## Sheet: Additional file 7
Details of seed development related unigenes identified in the developing fruit transcriptome of A. squamosa genotypes (Sitaphal and NMK-1)
Gene ID	Description	Sitaphal	E-Value	NMK-1	E- Value
AT1G63700.1	YDA	S_Unigene2598	0	N_Unigene36	2e-31
AT5G58230.1	MULTICOPY SUPRESSOR OF IRA1	S_Unigene2627	1e-31	N_Unigene37	3e-155
AT3G48750.1	CDC2	S_Unigene889	0	N_Unigene45	6e-39
AT4G02060.1	PRL	Sitaphal8_S_Unigene03589	4e-113	N_Unigene52	1e-94
AT2G04030.1	CR88	S_Unigene1663	3e-111	N_Unigene76	3e-174
AT1G80070.1	SUS2/ ABNORMAL SUSPENSOR 2	S_Unigene2161	0	N_Unigene78	0
AT4G32400.1	SHS1/ SODIUM HYPERSENSITIVE 1	S_Unigene975	4e-13	N_Unigene83	2e-24
AT5G62410.1	SMC2	S_Unigene4099	0	N_Unigene111	0
AT2G18510.1	emb2444/ EMBRYO DEFECTIVE 2444	S_Unigene1885	3e-23	N_Unigene141	7e-32
AT1G20960.1	emb1507/ EMBRYO DEFECTIVE 1507	S_Unigene3762	0	N_Unigene172	0
AT5G64580.1	EMB3144/ EMBRYO DEFECTIVE 3144	S_Unigene150	9e-43	N_Unigene177	0
AT5G08610.1	PDE340/ PIGMENT DEFECTIVE 340	S_Unigene90	3e-39	N_Unigene190	2e-72
AT2G40930.1	UBP5/ UBIQUITIN-SPECIFIC PROTEASE 5	S_Unigene915	4e-15	N_Unigene209	2e-170
AT2G28000.1	CPN60A/ CHAPERONIN-60ALPHA	S_Unigene679	4e-170	N_Unigene219	9e-144
AT5G07280.1	EMS1/ EXCESS MICROSPOROCYTES1	S_Unigene163	2e-20	N_Unigene252	1e-58
AT5G26742.2	emb1138/ EMBRYO DEFECTIVE 1138	S_Unigene273	1e-50	N_Unigene256	3e-41
AT3G04340.1	emb2458/ EMBRYO DEFECTIVE 2458			N_Unigene351	2e-134
AT3G52590.1	UBQ1/ UBIQUITIN EXTENSION PROTEIN 1	S_Unigene563	6e-46	N_Unigene365	3e-47
AT2G38670.1	PECT1/ PHOSPHORYLETHANOLAMINE CYTIDYLYLTRANSFERASE 1	Sitaphal8_S_Unigene03999	0	N_Unigene400	3e-127
AT1G10910.1	EMB3103/ EMBRYO DEFECTIVE 3103			N_Unigene437	6e-12
AT5G14170.1	CHC1	S_Unigene761	4e-125	N_Unigene450	1e-51
AT2G34650.1	PID/ PINOID	S_Unigene2359	1e-41	N_Unigene454	6e-34
AT4G33990.1	EMB2758/ EMBRYO DEFECTIVE 2758	Sitaphal0_S_Unigene11732	4e-07	N_Unigene506	1e-80
AT2G30950.1	VAR2/ VARIEGATED 2	S_Unigene228	1e-19	N_Unigene517	4e-54
AT5G22800.1	EMB1030/ EMBRYO DEFECTIVE 1030	S_Unigene417	1e-66	N_Unigene536	6e-152
AT2G20580.1	RPN1A/ 26S PROTEASOME REGULATORY SUBUNIT S2 1A	S_Unigene229	0	N_Unigene540	0
AT1G78580.1	TPS1/ TREHALOSE-6-PHOSPHATE SYNTHASE	S_Unigene2729	1e-44	N_Unigene543	6e-110
AT3G54670.3	TTN8/ TITAN8	S_Unigene648	3e-103	N_Unigene550	0
AT5G15450.1	CLPB3/ CASEIN LYTIC PROTEINASE B3	S_Unigene403	4e-53	N_Unigene552	0
AT5G51430.1	EYE/ EMBRYO YELLOW	S_Unigene2591	0	N_Unigene556	0
AT4G02570.1	CUL1/ CULLIN 1	S_Unigene2187	0	N_Unigene559	0
AT2G17090.1	SSP/ SHORT SUSPENSOR	S_Unigene4794	6e-107	N_Unigene564	1e-137
AT3G01610.1	CDC48C/ CELL DIVISION CYCLE 48C	S_Unigene768	1e-98	N_Unigene572	2e-139
AT3G02280.1	TAH18	S_Unigene3852	2e-57	N_Unigene574	7e-80
AT1G12360.1	KEU/ KEULE			N_Unigene577	0
AT4G23100.1	GSH1/ GLUTAMATE-CYSTEINE LIGASE	S_Unigene4895	3e-165	N_Unigene613	0
AT1G24706.2	THO2			N_Unigene624	3e-155
AT3G19700.1	IKU2/ HAIKU2	S_Unigene289	1e-51	N_Unigene626	1e-135
AT3G54660.1	GR/ GLUTATHIONE REDUCTASE	S_Unigene797	8e-177	N_Unigene657	8e-176
AT5G39710.1	EMB2745/ EMBRYO DEFECTIVE 2745	S_Unigene4425	9e-26	N_Unigene661	1e-67
AT1G06950.1	TIC110	S_Unigene658	2e-169	N_Unigene671	0
AT1G36160.1	ACC1/ ACETYL-COA CARBOXYLASE 1	S_Unigene46	0	N_Unigene682	1e-60
AT5G62790.2	DXR/ 1-DEOXY-D-XYLULOSE 5-PHOSPHATE REDUCTOISOMERASE	S_Unigene1869	0	N_Unigene696	0
AT3G61140.1	FUS6/ FUSCA 6	S_Unigene3216	2e-121	N_Unigene707	0
AT1G50030.1	TOR/ TARGET OF RAPAMYCIN	S_Unigene282	5e-40	N_Unigene708	0
AT5G52920.1	PKP-BETA1	S_Unigene326	0	N_Unigene736	3e-78
AT1G43170.1	RP1/ RIBOSOMAL PROTEIN 1	S_Unigene3982	0	N_Unigene751	0
AT1G64790.2	ILA/ ILITHYIA	S_Unigene1097	3e-44	N_Unigene753	0
AT1G20200.1	emb2719/ EMBRYO DEFECTIVE 2719	S_Unigene835	0	N_Unigene767	0
AT1G43710.1	emb1075/ EMBRYO DEFECTIVE 1075	S_Unigene956	3e-160	N_Unigene801	0
AT4G32720.1	La1/ LA PROTEIN 1	S_Unigene2699	8e-92	N_Unigene818	2e-127
AT1G32490.1	ESP3/ ENHANCED SILENCING PHENOTYPE 3	S_Unigene978	8e-18	N_Unigene830	3e-50
AT2G26890.1	GRV2/ GRAVITROPISM DEFECTIVE 2	Sitaphal12_S_Unigene03369	3e-58	N_Unigene879	0
AT1G13980.1	GN/ GNOM	S_Unigene2306	1e-25	N_Unigene888	0
AT2G01140.1	PDE345/ PIGMENT DEFECTIVE 345	S_Unigene2603	4e-131	N_Unigene890	0
AT5G50850.1	MAB1/ MACCI-BOU	S_Unigene449	7e-71	N_Unigene894	3e-78
AT3G17650.1	YSL5/ YELLOW STRIPE LIKE 5	S_Unigene3548	3e-52	N_Unigene896	2e-165
AT3G19980.1	FYPP3	S_Unigene1158	2e-128	N_Unigene899	4e-128
AT5G10330.1	EMBRYO DEFECTIVE 2196			N_Unigene901	0
AT1G74960.2	FAB1/ FATTY ACID BIOSYNTHESIS 1	S_Unigene3972	6e-172	N_Unigene907	1e-162
AT2G47940.1	DEG2/ DEGRADATION OF PERIPLASMIC PROTEINS 2			N_Unigene915	2e-116
AT1G18450.1	ARP4/ ACTIN-RELATED PROTEIN 4	Sitaphal8_S_Unigene03647	0	N_Unigene922	2e-93
AT5G50210.1	QS/ QUINOLINATE SYNTHASE	S_Unigene2384	2e-127	N_Unigene935	0
AT3G63490.1	EMB3126/ EMBRYO DEFECTIVE 3126			N_Unigene941	3e-130
AT2G21470.2	SAE2/ SUMO-ACTIVATING ENZYME 2	S_Unigene254	0	N_Unigene943	0
AT3G25860.1	LTA2	Sitaphal0_S_Unigene05143	3e-18	N_Unigene948	2e-22
AT2G30200.1	EMB3147/ EMBRYO DEFECTIVE 3147	S_Unigene1674	0	N_Unigene949	0
AT5G16750.1	TOZ/ TORMOZEMBRYO DEFECTIVE			N_Unigene956	6e-141
AT3G18290.1	BTS/ BRUTUS	S_Unigene556	9e-16	N_Unigene964	3e-51
AT4G23250.1	emb1290/ EMBRYO DEFECTIVE 1290	Sitaphal8_S_Unigene02239	5e-28	N_Unigene968	1e-50
AT2G26060.1	emb1345/ EMBRYO DEFECTIVE 1345	S_Unigene3638	6e-28	N_Unigene994	1e-172
AT3G52940.1	FK/ FACKEL	S_Unigene1592	2e-170	N_Unigene1053	5e-172
AT1G80410.2	EMB2753/ EMBRYO DEFECTIVE 2753	S_Unigene1689	2e-172	N_Unigene1070	9e-111
AT2G41500.1	LIS/ LACHESIS	Sitaphal4_S_Unigene01324	1e-26	N_Unigene1111	3e-10
AT3G49240.1	emb1796/ EMBRYO DEFECTIVE 1796			N_Unigene1138	3e-54
AT3G06350.1	MEE32/ MATERNAL EFFECT EMBRYO ARREST 32	S_Unigene3278	2e-147	N_Unigene1140	5e-147
AT3G55620.1	eIF6A/ EUKARYOTIC INITIATION FACOR 6A	S_Unigene475	2e-163	N_Unigene1149	8e-166
AT3G49660.1	WDR5a	S_Unigene3616	2e-16	N_Unigene1155	5e-18
AT3G10220.1	EMB2804/ EMBRYO DEFECTIVE 2804	S_Unigene2639	1e-125	N_Unigene1160	2e-126
AT1G34550.1	EMB2756/ EMBRYO DEFECTIVE 2756	S_Unigene395	6e-56	N_Unigene1193	1e-41
AT4G33090.1	APM1/ AMINOPEPTIDASE M1	S_Unigene230	6e-73	N_Unigene1195	0
AT5G13480.2		Sitaphal8_S_Unigene04111	2e-14	N_Unigene1209	6e-16
AT2G15290.1	TIC21	S_Unigene4725	3e-95	N_Unigene1239	3e-95
AT1G34430.1	EMB3003/ EMBRYO DEFECTIVE 3003	S_Unigene515	3e-103	N_Unigene1298	4e-124
AT4G21710.1	NRPB2	S_Unigene789	2e-93	N_Unigene1304	0
AT4G23430.2	Tic32-Iva	S_Unigene1240	6e-10	N_Unigene1310	6e-126
AT5G42080.1	DL1/ DYNAMIN-LIKE PROTEIN	S_Unigene1872	0	N_Unigene1327	8e-21
AT5G23880.1	CPSF100	Sitaphal0_S_Unigene02343	1e-17	N_Unigene1359	1e-13
AT5G55940.1	emb2731/ EMBRYO DEFECTIVE 2731			N_Unigene1432	6e-87
AT3G57870.1	SCE1/ SUMO CONJUGATION ENZYME 1	S_Unigene3484	5e-27	N_Unigene1437	6e-106
AT2G18390.1	TTN5/ TITAN 5	S_Unigene1785	4e-48	N_Unigene1448	1e-47
AT3G48930.1	EMB1080/ EMBRYO DEFECTIVE 1080	S_Unigene3467	2e-89	N_Unigene1471	9e-93
AT1G08560.1	SYP111/ SYNTAXIN OF PLANTS 111	S_Unigene1900	3e-36	N_Unigene1519	1e-43
AT4G03240.1	FH/ FRATAXIN HOMOLOG			N_Unigene1568	3e-58
AT1G48350.1	EMB3105/ EMBRYO DEFECTIVE 3105	Sitaphal8_S_Unigene02645	2e-20	N_Unigene1589	2e-70
AT1G11680.1	CYP51G1/ CYTOCHROME P450 51G1	S_Unigene3851	0	N_Unigene1668	1e-13
AT1G01040.2	DCL1/ DICER-LIKE 1	Sitaphal12_S_Unigene07119	1e-59	N_Unigene1677	7e-62
AT4G39120.1	IMPL2/ MYO-INOSITOL MONOPHOSPHATASE LIKE 2	S_Unigene2878	7e-23	N_Unigene1705	5e-23
AT4G32410.1	CESA1/ CELLULOSE SYNTHASE 1	S_Unigene461	6e-28	N_Unigene1738	1e-86
AT5G27540.1	MIRO1/ MIRO-RELATED GTP-ASE 1	S_Unigene620	0	N_Unigene1743	0
AT1G19850.1	MP/ MONOPTEROS	Sitaphal8_S_Unigene02803	1e-43	N_Unigene1816	1e-129
AT3G10690.1	GYRA/ DNA GYRASE A	S_Unigene3213	0	N_Unigene1867	0
AT4G11150.1	TUF/ VACUOLAR ATP SYNTHASE SUBUNIT E1	S_Unigene3002	2e-105	N_Unigene1877	6e-106
AT5G09900.3	EMB2107	S_Unigene926	0	N_Unigene1965	2e-158
AT2G03050.1	EMB93	Sitaphal12_S_Unigene06685	2e-46	N_Unigene2022	3e-25
AT5G37510.2	EMB1467	S_Unigene1873	0	N_Unigene2058	0
AT5G48230.2	ACAT2/ ACETOACETYL-COA THIOLASE 2	S_Unigene364	3e-124	N_Unigene2092	0
AT1G70070.1	EMB25	Sitaphal0_S_Unigene02327	2e-10	N_Unigene2115	0
AT5G02190.1	EMBRYO DEFECTIVE 24	S_Unigene2347	2e-21	N_Unigene2146	1e-27
AT1G53580.1	GLY3/ GLYOXALASE II 3			N_Unigene2149	1e-08
AT2G18020.1	EMB2296/ EMBRYO DEFECTIVE 2296	S_Unigene4321	4e-172	N_Unigene2157	1e-164
AT3G52380.1	CP33/ CHLOROPLAST RNA-BINDING PROTEIN 33	S_Unigene3477	9e-14	N_Unigene2167	2e-40
AT1G24340.1	emb2421/ EMBRYO DEFECTIVE 2421	Sitaphal0_S_Unigene11237	4e-14	N_Unigene2170	0
AT3G23110.1	RLP37/ RECEPTOR LIKE PROTEIN 37	Sitaphal8_S_Unigene02401	7e-11	N_Unigene2190	9e-13
AT5G56290.1	PEX5/ PEROXIN 5	S_Unigene1356	7e-53	N_Unigene2464	0
AT1G79350.1	EMB1135/ EMBRYO DEFECTIVE 1135	S_Unigene2966	0	N_Unigene2501	3e-159
AT5G49160.1	MET1/ METHYLTRANSFERASE 1	S_Unigene1733	3e-55	N_Unigene2513	2e-54
AT2G04842.1	EMB2761/ EMBRYO DEFECTIVE 2761	S_Unigene2308	2e-98	N_Unigene2517	2e-134
AT5G39980.1				N_Unigene2541	7e-16
AT2G38280.1	FAC1/ EMBRYONIC FACTOR1	Sitaphal0_S_Unigene03295	1e-21	N_Unigene2573	0
AT4G26300.1	emb1027/ EMBRYO DEFECTIVE 1027	S_Unigene2836	8e-48	N_Unigene2577	0
AT1G14610.1	TWN2/ TWIN 2	S_Unigene1703	0	N_Unigene2582	0
AT2G27170.1	TTN7/ TITAN7	S_Unigene1858	0	N_Unigene2603	0
AT4G36480.1	LCB1/ LONG-CHAIN BASE1	S_Unigene4494	1e-110	N_Unigene2655	0
AT1G67320.3	EMB2813/ EMBRYO DEFECTIVE 2813	S_Unigene1974	0	N_Unigene2681	0
AT1G62750.1	SCO1/ SNOWY COTYLEDON 1	S_Unigene231	8e-37	N_Unigene2695	0
AT5G22640.1	emb1211/ EMBRYO DEFECTIVE 1211	S_Unigene982	4e-39	N_Unigene2700	0
AT5G13690.1	CYL1/ CYCLOPS 1	Sitaphal4_S_Unigene00951	2e-65	N_Unigene2706	0
AT1G60170.1	emb1220/ EMBRYO DEFECTIVE 1220	S_Unigene858	0	N_Unigene2741	0
AT5G57930.2	APO2/ ACCUMULATION OF PHOTOSYSTEM ONE 2	Sitaphal12_S_Unigene04222	1e-100	N_Unigene2798	2e-85
AT3G51820.1		S_Unigene3206	0	N_Unigene2803	0
AT3G12670.1	emb2742/ EMBRYO DEFECTIVE 2742	S_Unigene2236	0	N_Unigene2816	0
AT5G53860.4	emb2737	S_Unigene4184	3e-165	N_Unigene2824	4e-151
AT5G08170.1	EMB1873	S_Unigene4096	0	N_Unigene2904	0
AT4G03430.1	EMB2770/ EMBRYO DEFECTIVE 2770	S_Unigene2570	0	N_Unigene2914	0
AT1G79230.1	MST1/ MERCAPTOPYRUVATE SULFURTRANSFERASE 1	S_Unigene1556	1e-99	N_Unigene2926	0
AT1G79560.1	FTSH12/ FTSH PROTEASE 12			N_Unigene2954	0
AT1G63160.1	RFC2/ REPLICATION FACTOR C 2	S_Unigene4149	0	N_Unigene2976	0
AT3G16290.1	EMB2083/ EMBRYO DEFECTIVE 2083			N_Unigene2981	0
AT2G43360.1	BIO2/ BIOTIN AUXOTROPH 2	S_Unigene4737	2e-85	N_Unigene2998	0
AT1G08510.1	FATB/ FATTY ACYL-ACP THIOESTERASES B	S_Unigene4122	1e-77	N_Unigene3062	9e-78
AT2G26830.1	emb1187/ EMBRYO DEFECTIVE 1187			N_Unigene3086	1e-173
AT5G24400.1	emb2024/ EMBRYO DEFECTIVE 2024	S_Unigene2747	2e-120	N_Unigene3135	1e-120
AT5G20920.1	EIF2 BETA	Sitaphal8_S_Unigene04177	1e-119	N_Unigene3215	6e-119
AT5G10360.1	EMB3010/ EMBRYO DEFECTIVE 3010			N_Unigene3219	3e-120
AT3G04790.1	EMB3119/ EMBRYO DEFECTIVE 3119			N_Unigene3221	6e-99
AT1G02090.1	FUS5/ FUSCA 5	S_Unigene2865	1e-108	N_Unigene3226	6.00E-1244
AT1G12410.1	CLP2/ CLP PROTEASE PROTEOLYTIC SUBUNIT 2	S_Unigene2958	1e-118	N_Unigene3258	1e-26
AT4G09650.1	ATPD/ ATP SYNTHASE DELTA-SUBUNIT GENE			N_Unigene3262	5e-82
AT5G48600.2	SMC3/ STRUCTURAL MAINTENANCE OF CHROMOSOME 3	S_Unigene2845	4e-152	N_Unigene3294	0
AT5G50960.1	NBP35/ NUCLEOTIDE BINDING PROTEIN 35	S_Unigene4210	4e-137	N_Unigene3306	7e-164
AT1G67730.1	KCR1/ BETA-KETOACYL REDUCTASE 1	S_Unigene1355	4e-12	N_Unigene3336	2e-18
AT5G56680.1	cytosolic asparaginyl-tRNA synthetase	S_Unigene340	2e-13	N_Unigene3367	7e-148
AT2G21710.1	EMB2219/ EMBRYO DEFECTIVE 2219	Sitaphal8_S_Unigene06430	3e-35	N_Unigene3396	2e-33
AT5G14800.1	P5CR	S_Unigene4455	4e-107	N_Unigene3398	2e-128
AT2G01735.1	RIE1/ RING-FINGER PROTEIN FOR EMBRYOGENESIS			N_Unigene3414	8e-90
AT3G18110.1	EMB1270/ EMBRYO DEFECTIVE 1270			N_Unigene3418	7e-33
AT5G13710.1	SMT1/ STEROL METHYLTRANSFERASE 1	S_Unigene4049	4e-60	N_Unigene3428	3e-08
AT2G39080.1	EMB2799/ EMBRYO DEFECTIVE 2799	Sitaphal12_S_Unigene04434	2e-146	N_Unigene3445	1e-147
AT1G77470.1	RFC3/ REPLICATION FACTOR C SUBUNIT 3	S_Unigene3028	3e-154	N_Unigene3457	0
AT1G74850.1	PTAC2/ PLASTID TRANSCRIPTIONALLY ACTIVE 2	S_Unigene669	5e-37	N_Unigene3500	1e-71
AT5G27740.1	EMB2775/ EMBRYO DEFECTIVE 2775			N_Unigene3514	0
AT4G29060.1	emb2726/ EMBRYO DEFECTIVE 2726	Sitaphal8_S_Unigene03976	8e-98	N_Unigene3525	2e-124
AT2G39770.1	CYT1/ CYTOKINESIS DEFECTIVE 1	S_Unigene1238	4e-29	N_Unigene3528	2e-41
AT4G15560.1	CLA1/ CLOROPLASTOS ALTERADOS 1	S_Unigene2552	5e-130	N_Unigene3548	4e-125
AT5G14320.1	EMB3137/ EMBRYO DEFECTIVE 3137	Sitaphal12_S_Unigene06964	6e-68	N_Unigene3686	1e-67
AT3G20740.1	FIE/ FERTILIZATION-INDEPENDENT ENDOSPERM	Sitaphal0_S_Unigene04483	8e-07	N_Unigene3721	0
AT1G20050.1	HYD1/ HYDRA1	Sitaphal8_S_Unigene05407	9e-83	N_Unigene3767	2e-75
AT2G25660.1	emb2410/ EMBRYO DEFECTIVE 2410	Sitaphal8_S_Unigene04897	2e-177	N_Unigene3775	2e-105
AT1G17220.1	FUG1/ FU-GAERI1	S_Unigene3177	2e-30	N_Unigene3830	9e-118
AT4G09980.1	EMB1691/ EMBRYO DEFECTIVE 1691	Sitaphal0_S_Unigene06368	3e-22	N_Unigene3838	0
AT1G05190.1	emb2394/ EMBRYO DEFECTIVE 2394	S_Unigene2127	1e-104	N_Unigene3910	7e-106
AT4G21190.1	emb1417/ EMBRYO DEFECTIVE 1417			N_Unigene3930	5e-121
AT1G67630.1	POLA2/ DNA POLYMERASE ALPHA 2	Sitaphal0_S_Unigene11308	4e-15	N_Unigene3968	5e-107
AT5G22010.1	RFC1/ REPLICATION FACTOR C1	S_Unigene2224	0	N_Unigene3985	0
AT2G28880.1	emb1997/ EMBRYO DEFECTIVE 1997	Sitaphal12_S_Unigene07571	2e-41	N_Unigene4016	3e-17
AT5G22370.1	QQT1	S_Unigene371	7e-46	N_Unigene4041	4e-72
AT4G02980.1	ABP1/ ENDOPLASMIC RETICULUM AUXIN BINDING PROTEIN 1	S_Unigene3713	1e-53	N_Unigene4045	3e-61
AT3G55510.1	RBL/ REBELOTE	S_Unigene3107	1e-43	N_Unigene4148	6e-59
AT3G55610.1	P5CS2	S_Unigene3773	6e-47	N_Unigene4206	0
AT5G60600.1	HDS/ 4-HYDROXY-3-METHYLBUT-2-ENYL DIPHOSPHATE SYNTHASE	S_Unigene3809	0	N_Unigene4280	0
AT1G48850.1	EMB1144/ EMBRYO DEFECTIVE 1144	S_Unigene3903	0	N_Unigene4288	0
AT1G75660.1	XRN3/ 5'-3' EXORIBONUCLEASE 3	S_Unigene2237	0	N_Unigene4311	0
AT3G18390.1	EMB1865/ EMBRYO DEFECTIVE 1865	S_Unigene1928	0	N_Unigene4348	0
AT1G71440.1	PFI/ PFIFFERLING			N_Unigene4369	3e-91
AT5G19820.1	emb2734/ EMBRYO DEFECTIVE 2734	S_Unigene1761	0	N_Unigene4382	0
AT3G04680.1	CLPS3/ CLP-SIMILAR PROTEIN 3			N_Unigene4397	3e-151
AT4G26900.1	AT-HF/ HIS HF	S_Unigene5029	2e-170	N_Unigene4436	7e-131
AT3G26900.1	SKL1/ SHIKIMATE KINASE-LIKE 1	S_Unigene3684	3e-17	N_Unigene4478	6e-36
AT3G11940.1	RPS5A/ RIBOSOMAL PROTEIN 5A	S_Unigene3256	3e-130	N_Unigene4489	3e-129
AT2G22870.1	EMB2001/ EMBRYO DEFECTIVE 2001	Sitaphal12_S_Unigene05612	1e-146	N_Unigene4594	9e-95
AT3G20440.2	EMB2729/ EMBRYO DEFECTIVE 2729	S_Unigene200	4e-97	N_Unigene4619	8e-146
AT3G54010.1	PAS1/ PASTICCINO 1	S_Unigene52	6e-46	N_Unigene4640	4e-45
AT5G19620.1	OEP80/ OUTER ENVELOPE PROTEIN OF 80 KDA			N_Unigene4686	0
AT1G08130.1	LIG1/ DNA LIGASE 1	Sitaphal8_S_Unigene03924	0	N_Unigene4687	0
AT4G14210.1	PDS3/ PHYTOENE DESATURASE 3	Sitaphal8_S_Unigene02725	2e-33	N_Unigene4688	0
AT3G04870.1	ZDS/ ZETA-CAROTENE DESATURASE			N_Unigene4694	4e-175
AT1G20110.1		Sitaphal0_S_Unigene10175	2e-13	N_Unigene4721	0
AT5G04560.2	DME/ DEMETER	S_Unigene2262	2e-45	N_Unigene4730	0
AT1G55350.5		Sitaphal8_S_Unigene07079	3e-122	N_Unigene4731	0
AT5G23940.1	PEL3/ PERMEABLE LEAVES3	Sitaphal8_S_Unigene00324	3e-18	N_Unigene4732	3e-27
AT4G21800.1	QQT2/ QUATRE-QUART2	S_Unigene3212	3e-39	N_Unigene4745	7e-157
AT5G18580.1	FASS/ FASS 1	S_Unigene829	0	N_Unigene4801	0
AT5G66680.1	DGL1/ DEFECTIVE GLYCOSYLATION	S_Unigene1711	0	N_Unigene4881	0
AT2G26930.1	CDPMEK	Sitaphal8_S_Unigene04833	2e-165	N_Unigene4895	2e-164
AT2G35650.1	CSLA07/ CELLULOSE SYNTHASE LIKE	S_Unigene2456	4e-116	N_Unigene4914	1e-104
AT3G20630.1	UBP14/ UBIQUITIN-SPECIFIC PROTEASE 14	S_Unigene2252	0	N_Unigene4983	0
AT2G26510.1	PDE135/ PIGMENT DEFECTIVE EMBRYO 135	S_Unigene813	6e-26	N_Unigene5056	1e-176
AT2G47620.1	SWI3A/ SWITCH/SUCROSE NONFERMENTING 3A	S_Unigene4791	2e-26	N_Unigene5071	3e-35
AT3G46740.1	TOC75-III	S_Unigene3509	0	N_Unigene5107	0
AT1G02560.1	CLPP5	S_Unigene50	2e-134	N_Unigene5165	1e-134
AT2G43650.1	EMB2777/ EMBRYO DEFECTIVE 2777	S_Unigene3222	7e-57	N_Unigene5184	2e-58
AT5G63050.1	EMB2759/ EMBRYO DEFECTIVE 2759			N_Unigene5203	1e-56
AT5G14760.1	AO/ L-ASPARTATE OXIDASE	S_Unigene2218	1e-43	N_Unigene5325	6e-69
AT3G60740.1	TTN1/ TITAN 1	S_Unigene1219	1e-18	N_Unigene5407	4e-141
AT4G36630.1	EMBRYO DEFECTIVE 2754 (EMB2754)			N_Unigene5425	9e-149
AT1G44900.1	MCM2/ MINICHROMOSOME MAINTENANCE 2	S_Unigene2209	0	N_Unigene5494	0
AT1G55900.1	EMB1860			N_Unigene5512	3e-131
AT5G10480.3	PAS2/ PASTICCINO 2	S_Unigene4623	1e-119	N_Unigene5519	2e-120
AT2G41720.1	EMB2654/ EMBRYO DEFECTIVE 2654	S_Unigene3698	4e-11	N_Unigene5524	8e-15
AT2G28800.1	ALB3	S_Unigene868	5e-88	N_Unigene5671	0
AT3G04400.1	emb2171/ EMBRYO DEFECTIVE 2171			N_Unigene5706	1e-95
AT1G01370.1	HTR12	S_Unigene5120	2e-21	N_Unigene5798	4e-21
AT2G31060.3	EMB2785/ EMBRYO DEFECTIVE 2785	Sitaphal12_S_Unigene01496	5e-14	N_Unigene5826	3e-14
AT4G33680.1	AGD2/ ABERRANT GROWTH AND DEATH 2	S_Unigene1041	0	N_Unigene5877	0
AT2G33430.1	DAL1/ DIFFERENTIATION AND GREENING-LIKE 1			N_Unigene5937	7e-102
AT5G40480.1	EMB3012/ EMBRYO DEFECTIVE 3012	S_Unigene3077	9e-89	N_Unigene5973	0
AT1G09770.1	CDC5/ CELL DIVISION CYCLE 5	S_Unigene1949	0	NMK0_N_Unigene01257	1e-07
AT1G48175.1	emb2191/ EMBRYO DEFECTIVE 2191			NMK0_N_Unigene01299	8e-64
AT4G04350.1	EMB2369	S_Unigene381	4e-24	NMK0_N_Unigene01646	2e-08
AT3G01370.1	CFM2/ CRM FAMILY MEMBER 2			NMK0_N_Unigene01663	5e-54
AT4G33460.1	ABCI10/ ATP-BINDING CASSETTE I10	Sitaphal8_S_Unigene05934	4e-09	NMK0_N_Unigene02091	3e-13
AT4G22260.1	IM/ IMMUTANS			NMK0_N_Unigene02330	9e-14
AT1G08840.2	emb2411/ EMBRYO DEFECTIVE 2411	S_Unigene2365	2e-18	NMK0_N_Unigene02502	7e-14
AT3G49170.1	EMB2261/ EMBRYO DEFECTIVE 2261	Sitaphal8_S_Unigene07051	3e-54	NMK0_N_Unigene02664	2e-73
AT2G32950.1	COP1/ CONSTITUTIVE PHOTOMORPHOGENIC 1			NMK0_N_Unigene03132	2e-89
AT5G07500.1	PEI1			NMK0_N_Unigene03312	1e-25
AT1G12260.1	NAC007/ NAC 007	S_Unigene3061	6e-38	NMK0_N_Unigene03349	3e-48
AT5G49930.1	emb1441/ EMBRYO DEFECTIVE 1441	S_Unigene2442	1e-107	NMK0_N_Unigene03418	2e-45
AT4G30580.1	ATS2			NMK0_N_Unigene03425	3e-13
AT1G67490.1	GCS1/ GLUCOSIDASE 1	S_Unigene805	7e-34	NMK0_N_Unigene04195	3e-69
AT3G08850.1	RAPTOR1	S_Unigene1001	3e-45	NMK0_N_Unigene04287	7e-34
AT1G74900.1	OTP43	S_Unigene4619	1e-48	NMK0_N_Unigene04626	8e-22
AT5G05560.1	EMB2771			NMK0_N_Unigene04631	3e-13
AT1G15510.1	ECB2	Sitaphal12_S_Unigene06347	2e-30	NMK0_N_Unigene04740	1e-14
AT1G78630.1	EMB1473	S_Unigene4659	7e-105	NMK0_N_Unigene04873	2e-40
AT4G31160.1	DCAF1			NMK0_N_Unigene05287	5e-179
AT4G16370.1	OPT3			NMK0_N_Unigene05295	0
AT5G08130.5	BIM1	Sitaphal12_S_Unigene02114	3e-13	NMK0_N_Unigene05394	4e-78
AT4G24270.2		S_Unigene895	3e-25	NMK0_N_Unigene05729	0
AT5G40160.1	EMB139	Sitaphal0_S_Unigene05374	6e-19	NMK0_N_Unigene06067	6e-08
AT5G13010.1	EMB3011	S_Unigene4252	0	NMK0_N_Unigene06725	0
AT1G67440.1	EMB1688			NMK0_N_Unigene06777	1e-136
AT2G03150.1	emb1579	S_Unigene2562	5e-62	NMK0_N_Unigene06816	2e-67
AT4G28590.1	MRL7/ MESOPHYLL-CELL RNAI LIBRARY LINE 7			NMK0_N_Unigene07043	4e-88
AT1G76620.1		Sitaphal8_S_Unigene02889	1e-09	NMK0_N_Unigene07396	4e-68
AT2G41350.2	EMB2819	Sitaphal12_S_Unigene02005	5e-84	NMK0_N_Unigene07724	3e-123
AT1G79490.1	EMB2217	Sitaphal12_S_Unigene07968	6e-100	NMK0_N_Unigene07763	5e-16
AT1G03360.1				NMK0_N_Unigene07792	2e-134
AT5G35220.1	EGY1			NMK0_N_Unigene07809	2e-154
AT5G61410.1	RPE	Sitaphal12_S_Unigene05722	2e-112	NMK0_N_Unigene07824	2e-45
AT2G02150.1				NMK0_N_Unigene07966	9e-26
AT1G62360.1	STM/ SHOOT MERISTEMLESS			NMK0_N_Unigene08027	2e-26
AT5G18570.1	EMB269/ EMBRYO DEFECTIVE 269			NMK0_N_Unigene08073	2e-66
AT2G17250.1	EMB2762	Sitaphal8_S_Unigene05944	2e-98	NMK0_N_Unigene08109	4e-131
AT1G08260.1	ABA OVERLY SENSITIVE 4			NMK0_N_Unigene08161	8e-65
AT1G59990.1	EMB3108	Sitaphal12_S_Unigene02185	1e-80	NMK0_N_Unigene08188	2e-23
AT2G36000.1	EMB3114			NMK0_N_Unigene08335	4e-72
AT3G54350.1	emb1967/ EMBRYO DEFECTIVE 1967	Sitaphal8_S_Unigene04701	4e-70	NMK0_N_Unigene08369	3e-63
AT3G54170.1	FIP37	Sitaphal12_S_Unigene07666	9e-104	NMK0_N_Unigene08384	1e-77
AT4G20090.1	EMB1025	Sitaphal8_S_Unigene06142	1e-41	NMK0_N_Unigene08446	1e-17
AT5G05680.1	MOS7			NMK0_N_Unigene08708	3e-107
AT1G08520.1	ALB1/ ALBINA 1			NMK0_N_Unigene08772	3e-145
AT1G06570.1	PDS1/ PHYTOENE DESATURATION 1	S_Unigene501	8e-18	NMK0_N_Unigene09105	2e-112
AT5G18700.1	RUK	S_Unigene1555	0	NMK0_N_Unigene09149	6e-14
AT4G28210.1	emb1923			NMK0_N_Unigene09708	3e-38
AT2G17510.2	EMB2763	S_Unigene2825	7e-44	NMK4_N_Unigene00006	8e-50
AT4G13940.1	HOG1	S_Unigene1704	0	NMK4_N_Unigene00816	1e-78
AT4G05410.1	YAO/ YAOZHE			NMK4_N_Unigene01217	2e-09
AT5G24670.2	EMB2820			NMK4_N_Unigene01313	1e-48
AT3G46560.1	TIM9			NMK4_N_Unigene01812	3e-38
AT1G12770.1	EMB1586/ EMBRYO DEFECTIVE 1586	S_Unigene3459	7e-18	NMK4_N_Unigene01862	6e-15
AT3G05680.2	EMB2016	S_Unigene4213	5e-20	NMK4_N_Unigene01941	2e-24
AT4G13750.1	EMB2597			NMK4_N_Unigene03740	1e-81
AT5G50280.1	EMB1006	S_Unigene2917	9e-15	NMK4_N_Unigene03848	1e-10
AT5G42970.1	COP8	S_Unigene4166	0	NMK4_N_Unigene03960	6e-176
AT5G03800.1	EMB175			NMK4_N_Unigene04529	5e-11
AT5G48720.2	XRI1/ X-RAY INDUCED TRANSCRIPT 1			NMK4_N_Unigene04550	3e-33
AT2G01420.2	PIN4/ PIN-FORMED 4	S_Unigene4275	4e-62	NMK4_N_Unigene04635	7e-83
AT3G60830.1	ARP7	S_Unigene1202	8e-115	NMK4_N_Unigene04950	3e-21
AT5G51200.1	EMB3142	Sitaphal0_S_Unigene05211	1e-14	NMK4_N_Unigene05051	3e-65
AT3G07430.1	YLMG1-1			NMK4_N_Unigene05522	1e-41
AT5G12130.1	pde149/ PIGMENT DEFECTIVE 149			NMK4_N_Unigene06066	1e-84
AT5G50390.1	EMB3141/ EMBRYO DEFECTIVE 3141	Sitaphal0_S_Unigene03696	1e-09	NMK4_N_Unigene06308	4e-17
AT1G05750.1	PDE247/ PIGMENT DEFECTIVE 247	Sitaphal8_S_Unigene05123	3e-79	NMK4_N_Unigene06310	6e-14
AT3G44530.1	HIRA/ HOMOLOG OF HISTONE CHAPERONE HIRA	Sitaphal4_S_Unigene01678	3e-89	NMK4_N_Unigene06357	2e-50
AT4G22970.1	ESP/ HOMOLOG OF SEPARASE	Sitaphal8_S_Unigene01930	9e-27	NMK4_N_Unigene07020	5e-133
AT3G61780.1	emb1703/ EMBRYO DEFECTIVE 1703			NMK4_N_Unigene07313	1e-145
AT4G00620.1	EMB3127/ EMBRYO DEFECTIVE 3127	Sitaphal8_S_Unigene06385	3e-156	NMK4_N_Unigene07434	6e-163
AT1G10270.1	GRP23/ GLUTAMINE-RICH PROTEIN 23	Sitaphal8_S_Unigene06733	2e-34	NMK4_N_Unigene07926	3e-53
AT4G39620.1	EMB2453/ EMBRYO DEFECTIVE 2453	S_Unigene3727	1e-26	NMK4_N_Unigene07961	0
AT2G38770.1	EMB2765/ EMBRYO DEFECTIVE 2765	S_Unigene4232	0	NMK4_N_Unigene08038	8e-126
AT1G23400.1	CAF2			NMK4_N_Unigene08250	7e-70
AT4G10760.1	MTA/ MRNAADENOSINE METHYLASE	S_Unigene4787	2e-111	NMK4_N_Unigene08495	0
AT5G15540.1	EMB2773/ EMBRYO DEFECTIVE 2773			NMK4_N_Unigene08771	1e-54
AT5G59440.3				NMK4_N_Unigene08785	4e-99
AT4G27010.2	EMB2788/ EMBRYO DEFECTIVE 2788			NMK4_N_Unigene08845	1e-68
AT5G24120.1	SIGE/ SIGMA FACTOR E	S_Unigene819	2e-33	NMK4_N_Unigene08920	3e-163
AT1G79810.1	TED3			NMK4_N_Unigene09033	1e-81
AT4G39920.1	POR/ PORCINO			NMK4_N_Unigene09407	1e-87
AT2G36230.1	APG10	Sitaphal0_S_Unigene06478	4e-11	NMK4_N_Unigene09659	1e-118
AT1G22700.1				NMK4_N_Unigene09703	5e-74
AT2G38020.1	VCL1			NMK4_N_Unigene09911	7e-63
AT4G31780.2	MGDG synthase	Sitaphal8_S_Unigene07390	2e-141	NMK4_N_Unigene09974	1e-109
AT1G02580.1	MEA/ MEDEA	Sitaphal8_S_Unigene06696	6e-09	NMK4_N_Unigene10050	7e-82
AT5G02250.1	EMB2730/ EMBRYO DEFECTIVE 2730	Sitaphal0_S_Unigene06043	2e-13	NMK4_N_Unigene10145	3e-99
AT2G37560.1	ORC2	Sitaphal8_S_Unigene04528	9e-162	NMK4_N_Unigene10391	1e-109
AT5G58250.1	EMB3143/ EMBRYO DEFECTIVE 3143	S_Unigene3221	4e-73	NMK4_N_Unigene10677	1e-73
AT2G32590.1	EMB2795/ EMBRYO DEFECTIVE 2795	Sitaphal8_S_Unigene07105	9e-93	NMK4_N_Unigene10717	2e-96
AT3G11670.1	DGD1	Sitaphal0_S_Unigene09389	2e-20	NMK4_N_Unigene10737	5e-111
AT2G31530.1	SCY2/ SECY HOMOLOG 2			NMK4_N_Unigene10884	3e-18
AT4G33495.1	RPD1/ ROOT PRIMORDIUM DEFECTIVE 1			NMK4_N_Unigene11453	5e-41
AT5G13510.1	EMB3136/ EMBRYO DEFECTIVE 3136			NMK4_N_Unigene11456	1e-98
AT3G06960.1	PDE320/ PIGMENT DEFECTIVE 320	Sitaphal12_S_Unigene05966	4e-47	NMK4_N_Unigene11458	4e-23
AT4G14110.1	COP9			NMK4_N_Unigene11912	3e-50
AT3G48500.2	PDE312/ PIGMENT DEFECTIVE 312			NMK4_N_Unigene12513	6e-65
AT4G26500.1	CPSUFE/ CHLOROPLAST SULFUR E	Sitaphal0_S_Unigene02332	6e-16	NMK8_N_Unigene01249	1e-49
AT5G08470.1	PEX1/ PEROXISOME 1			NMK8_N_Unigene02180	4e-27
AT2G19450.1	TAG1			NMK8_N_Unigene02743	4e-53
AT2G01190.1	PDE331/ PIGMENT DEFECTIVE 331			NMK8_N_Unigene02790	8e-64
AT5G11890.1	EMB3135			NMK8_N_Unigene02867	3e-20
AT4G10180.1	DET1/ DE-ETIOLATED 1			NMK8_N_Unigene03142	5e-63
AT5G60540.1	PDX2/ PYRIDOXINE BIOSYNTHESIS 2	S_Unigene2932	4e-25	NMK8_N_Unigene03638	4e-37
AT3G10670.1	NAP7/ NON-INTRINSIC ABC PROTEIN 7	Sitaphal12_S_Unigene06806	1e-111	NMK8_N_Unigene04885	8e-149
AT5G57590.1	BIO1			NMK8_N_Unigene05693	1e-88
AT2G01350.1	QPT	Sitaphal12_S_Unigene01396	4e-27	NMK8_N_Unigene05701	9e-175
AT5G22130.2	PNT1/ PEANUT 1	Sitaphal0_S_Unigene06481	5e-17	NMK8_N_Unigene05771	3e-55
AT5G66055.1	EMB16			NMK8_N_Unigene06396	5e-20
AT4G03280.1	PETC			NMK8_N_Unigene06506	7e-101
AT2G18290.1	APC10			NMK8_N_Unigene06776	1e-112
AT3G55010.1	PUR5			NMK8_N_Unigene06791	4e-137
AT5G16620.1	TIC40			NMK12_N_Unigene01518	3e-88
AT1G74970.1	RPS9	S_Unigene573	4e-89
AT1G31860.1	AT-IE	S_Unigene2809	2e-86
AT5G37630.1	EMB2656	S_Unigene3307	1e-88
AT3G13200.1	EMB2769	S_Unigene4364	4e-76
AT1G55600.1	WRKY10	Sitaphal0_S_Unigene03633	1e-07
AT5G27270.1	EMB976	Sitaphal0_S_Unigene05031	3e-09
AT2G48120.1	PAC/ PALE CRESS	Sitaphal0_S_Unigene06204	3e-15
AT1G55870.1	AHG2	Sitaphal0_S_Unigene06746	3e-07
AT5G16715.1	EMB2247	Sitaphal0_S_Unigene08737	3e-15
AT3G27670.1	RST1/ RESURRECTION1	Sitaphal0_S_Unigene10622	2e-08
AT3G04460.1	PEX12	Sitaphal0_S_Unigene10903	4e-18
AT4G23660.3	PPT1	Sitaphal4_S_Unigene00462	1e-28
AT1G65360.1	AGL23	Sitaphal4_S_Unigene00992	4e-16
AT4G01800.2		Sitaphal4_S_Unigene01762	4e-144
AT1G02780.1	emb2386	Sitaphal8_S_Unigene02296	2e-83
AT1G21970.1	LEC1/ LEAFY COTYLEDON 1	Sitaphal8_S_Unigene03032	2e-14
AT2G34780.1	MEE22	Sitaphal8_S_Unigene03885	2e-15
AT1G80260.1	embryo defective 1427	Sitaphal8_S_Unigene04691	8e-11
AT3G12080.1	emb2738/ EMBRYO DEFECTIVE 2738	Sitaphal8_S_Unigene04742	0
AT1G04950.1	EMBRYO DEFECTIVE 2781	Sitaphal8_S_Unigene05757	6e-142
AT5G06240.1	EMBRYO DEFECTIVE 2735	Sitaphal8_S_Unigene06336	5e-65
AT4G25080.3	CHLM/ MAGNESIUM-PROTOPORPHYRIN IX METHYLTRANSFERASE	Sitaphal12_S_Unigene01213	1e-72
AT5G18820.1	CPN60ALPHA2/ CHAPERONIN-60ALPHA2	Sitaphal12_S_Unigene01229	5e-10
AT3G62910.1	APG3/ ALBINO AND PALE GREEN	Sitaphal12_S_Unigene02816	5e-47
AT1G21390.1	emb2170/ EMBRYO DEFECTIVE 2170	Sitaphal12_S_Unigene02938	3e-19
AT5G23720.1	PHS1/ PROPYZAMIDE-HYPERSENSITIVE 1	Sitaphal12_S_Unigene03000	5e-23
AT2G03870.2	EMB2816/ EMBRYO DEFECTIVE 2816	Sitaphal12_S_Unigene03087	2e-58
AT5G12840.1	NF-YA1/ "NUCLEAR FACTOR Y, SUBUNIT A1"	Sitaphal12_S_Unigene04596	1e-41
AT4G18480.1	CHLI1	Sitaphal12_S_Unigene04658	0
AT1G07320.1	RPL4/ RIBOSOMAL PROTEIN L4	Sitaphal12_S_Unigene05179	3e-105
AT5G21140.1	emb1379/ EMBRYO DEFECTIVE 1379	Sitaphal12_S_Unigene05315	1e-108
AT4G38160.3	pde191/ PIGMENT DEFECTIVE 191	Sitaphal12_S_Unigene06048	1e-102
AT1G21690.3	emb1968/ EMBRYO DEFECTIVE 1968	Sitaphal12_S_Unigene06502	2e-15
AT4G19350.1	EMB3006/ EMBRYO DEFECTIVE 3006	Sitaphal12_S_Unigene06793	3e-37
AT4G32260.1	PDE334/ PIGMENT DEFECTIVE 334	Sitaphal12_S_Unigene06908	4e-50
AT2G25710.1	HCS1/ HOLOCARBOXYLASE SYNTHASE 1	Sitaphal12_S_Unigene07216	3e-90
AT2G35670.1	FIS2/ FERTILIZATION INDEPENDENT SEED 2	Sitaphal12_S_Unigene07864	4e-32
