# Supplementary material for: De novo assembly and characterization of transcriptomes of early-stage fruit from two genotypes of Annona squamosa L. with contrast in seed number
Source: BMC Genomics. 2015 Feb 14;16(1):86. doi: 10.1186/s12864-015-1248-3 (PMC4336476; doi:10.1186/s12864-015-1248-3)
Supplement: Additional file 8: — Unigenes with RPKM values in the transcriptome data of developing fruits (0 and 8 DAP) in A. squamosa genotypes (Sitaphal and NMK-1). [file 12864_2015_1248_MOESM8_ESM.xlsx]

## Sheet: RPKM values
Additional File 7: Unigenes with RPKM values in the developing fruits, during, 0 and 8 DAP in A. squamosa genotypes (Sitaphal and NMK-1)
				RPKM values
Unigenes	Arabidopsis hit ID	NR-annotation	Length	Sitaphal		NMK-1
				0 DAP	8 DAP	0 DAP	8 DAP		Description
N_Unigene100	AT3G56860	gi|462400743|gb|EMJ06300.1|	1883	37.3117	21.819	58.9633	25.3121		AT3G56860.3 encodes a nuclear protein that binds to RNA with a specificity for oligouridylates in vitro. Along with UBP1 and UBA1a, it may act as a component of a complex recognizing U-rich sequences in plant 3'-UTRs and contributing to the stabilization of mRNAs in the nucleus. protein_coding UBP1-ASSOCIATED PROTEIN 2A (UBA2A) UBP1-ASSOCIATED PROTEIN 2A (UBA2A)
N_Unigene1000	AT4G37750	gi|359492526|ref|XP_002285467.2|	1676	2.62	32.6851	18.6316	19.6881		AT4G37750.1 ANT is required for control of cell proliferation and encodes a putative transcriptional regulator similar to AP2. Loss of function alleles have reduced fertility, abnormal ovules and abnormal lateral organs. Expressed specifically in the chalaza and in floral organ primordia. protein_coding AINTEGUMENTA (ANT) COMPLEMENTING A PROTEIN KINASE C MUTANT 1 (CKC1); (CKC);DRAGON (DRG);AINTEG…
N_Unigene1002	AT2G26990	gi|225440232|ref|XP_002283810.1|	1811	26.6717	30.2486	26.822	20.245		AT2G26990.1 Represses photomorphogenesis and induces skotomorphogenesis in the dark. protein_coding FUSCA 12 (FUS12) (CSN2);CONSTITUTIVE PHOTOMORPHOGENIC 12 (COP12); (ATCSN2);FUSCA 12 (FUS12)
N_Unigene1003	AT2G19270	gi|508784795|gb|EOY32051.1|	1343	26.1571	27.193	31.0018	10.9199		AT2G19270.1 CONTAINS InterPro DOMAIN/s: Mitotic checkpoint protein PRCC, C-terminal (InterPro:IPR018800); Has 930 Blast hits to 533 proteins in 146 species: Archae - 0; Bacteria - 18; Metazoa - 327; Fungi - 143; Plants - 61; Viruses - 0; Other Eukaryotes - 381 (source: NCBI BLink). protein_coding
N_Unigene1005	AT1G15340	gi|225445563|ref|XP_002285323.1|	1344	133.955	112.088	69.7022	81.8384		AT1G15340.1 Protein containing methyl-CpG-binding domain.Has sequence similarity to human MBD proteins. protein_coding METHYL-CPG-BINDING DOMAIN 10 (MBD10) METHYL-CPG-BINDING DOMAIN 10 (MBD10)
N_Unigene1007	AT3G45310	gi|148927396|gb|ABR19829.1|	1333	62.5892	37.6708	67.6745	24.7541		AT3G45310.1 Cysteine proteinases superfamily protein; FUNCTIONS IN: cysteine-type endopeptidase activity, cysteine-type peptidase activity; INVOLVED IN: proteolysis; LOCATED IN: endomembrane system; EXPRESSED IN: 22 plant structures; EXPRESSED DURING: 13 growth stages; CONTAINS InterPro DOMAIN/s: Peptidase C1A, papain (InterPro:IPR013128), Proteinase inhibitor I29, cathepsin propeptide (InterPro:…
N_Unigene1008	AT5G63640	gi|462408132|gb|EMJ13466.1|	1463	63.0305	31.2032	37.9453	30.0727		AT5G63640.1 ENTH/VHS/GAT family protein; FUNCTIONS IN: protein transporter activity; INVOLVED IN: intracellular protein transport, intra-Golgi vesicle-mediated transport; LOCATED IN: Golgi stack, plasma membrane; EXPRESSED IN: 23 plant structures; EXPRESSED DURING: 13 growth stages; CONTAINS InterPro DOMAIN/s: VHS (InterPro:IPR002014), GAT (InterPro:IPR004152), ENTH/VHS (InterPro:IPR008942); BEST…
N_Unigene1010	AT1G76150	gi|357159802|ref|XP_003578564.1|	1313	43.4765	38.2447	26.4251	11.1694		AT1G76150.1 Encodes a monofunctional enoyl-CoA hydratase 2, involved in the degradation of even cis-unsaturated fatty acids, gene expression is enhanced during the first 2 days of germination, as well as in senescent leaves. protein_coding ENOYL-COA HYDRATASE 2 (ECH2) (ATECH2);ENOYL-COA HYDRATASE 2 (ECH2)
N_Unigene1013	AT4G19006	gi|225427065|ref|XP_002275168.1|	1663	18.4834	49.4109	45.9	37.4793		AT4G19006.1 Proteasome component (PCI) domain protein; CONTAINS InterPro DOMAIN/s: Proteasome component (PCI) domain (InterPro:IPR000717); BEST Arabidopsis thaliana protein match is: Proteasome component (PCI) domain protein (TAIR:AT5G45620.1); Has 1087 Blast hits to 1083 proteins in 229 species: Archae - 0; Bacteria - 0; Metazoa - 564; Fungi - 232; Plants - 168; Viruses - 0; Other Eukaryotes - 1…
N_Unigene1014	AT5G39360	gi|508711700|gb|EOY03597.1|	1442	3.04516	41.1548	16.8428	15.2553		AT5G39360.1 EID1-like 2 (EDL2); BEST Arabidopsis thaliana protein match is: EID1-like 1 (TAIR:AT5G15440.1); Has 126 Blast hits to 118 proteins in 17 species: Archae - 0; Bacteria - 0; Metazoa - 0; Fungi - 0; Plants - 126; Viruses - 0; Other Eukaryotes - 0 (source: NCBI BLink). protein_coding EID1-LIKE 2 (EDL2) EID1-LIKE 2 (EDL2)
N_Unigene1015	AT5G42140	gi|225463891|ref|XP_002264093.1|	1589	24.8711	25.856	13.1011	11.5367		AT5G42140.1 Regulator of chromosome condensation (RCC1) family with FYVE zinc finger domain; CONTAINS InterPro DOMAIN/s: Regulator of chromosome condensation, RCC1 (InterPro:IPR000408), Disease resistance/zinc finger/chromosome condensation-like region (InterPro:IPR013591), Zinc finger, FYVE-type (InterPro:IPR000306), Regulator of chromosome condensation/beta-lactamase-inhibitor protein II (Inter…
N_Unigene1018	AT1G54870	gi|356571142|ref|XP_003553739.1|	1319	116.52	190.353	223.592	127.864		AT1G54870.1 ChlADR is an aldehyde reductase that catalyzes the reduction of the aldehyde carbonyl groups on saturated and alpha,beta-unsaturated aldehydes with more than 5 carbons in vitro. The N-terminal region of this protein directs GFP to the chloroplast where where ChlADR likely helps to maintain the photosynthetic process by detoxifying reactive carbonyls formed during lipid peroxidation. I…
N_Unigene1021	AT1G30330	gi|301793207|emb|CBA11994.1|	2134	41.1539	59.8972	63.4092	34.3614		AT1G30330.2 Encodes a member of the auxin response factor family. Mediates auxin response via expression of auxin regulated genes. Acts redundantly with ARF8 to control stamen elongation and flower maturation. Expression of ARF6 is controlled by miR167. protein_coding AUXIN RESPONSE FACTOR 6 (ARF6) AUXIN RESPONSE FACTOR 6 (ARF6)
N_Unigene1022	AT4G35160	gi|508705654|gb|EOX97550.1|	1326	13.2462	130.823	88.9646	102.304		AT4G35160.1 O-methyltransferase family protein; FUNCTIONS IN: methyltransferase activity, O-methyltransferase activity, protein dimerization activity; LOCATED IN: cytosol; CONTAINS InterPro DOMAIN/s: Winged helix-turn-helix transcription repressor DNA-binding (InterPro:IPR011991), Plant methyltransferase dimerisation (InterPro:IPR012967), O-methyltransferase, family 2 (InterPro:IPR001077), O-meth…
N_Unigene1025	AT4G17190	gi|241994864|gb|ACS74708.1|	1316	36.7039	114.472	26.3649	33.4319		AT4G17190.1 Encodes a protein with farnesyl diphosphate synthase activity, which catalyzes the rate limiting step in isoprenoid biosynthesis. Its mRNA is most abundantly expressed in flowers. protein_coding FARNESYL DIPHOSPHATE SYNTHASE 2 (FPS2) FARNESYL DIPHOSPHATE SYNTHASE 2 (FPS2)
N_Unigene1026	AT1G22920	gi|225428388|ref|XP_002283561.1|	1383	53.9762	52.813	30.1052	15.9061		AT1G22920.1 AJH1 encodes a protein similar to JAB1, a specific mammalian coactivator of AP-1 transcription. Encodes a subunit of the COP9 complex that is involved in protein deneddylation. Plants with mutations in CSN5A and CSN5B have a de-etiolated phenotype. protein_coding COP9 SIGNALOSOME 5A (CSN5A) COP9 SIGNALOSOME 5A (CSN5A); (JAB1);ARABIDOPSIS JAB1 HOMOLOG 1 (AJH1)
N_Unigene1028	AT4G39230	gi|526118006|ref|NP_001268171.1|	1307	104.151	45.4057	111.495	61.7138		AT4G39230.1 encodes a protein whose sequence is similar to phenylcoumaran benzylic ether reductase (PCBER), which catalyzes NADPH-dependent reduction of 8-5' linked lignans such as dehydrodiconiferyl alcohol to give isodihydrodehydrodiconiferyl alcohol. protein_coding
N_Unigene1029	AT2G40650	gi|147863592|emb|CAN79776.1|	1324	39.7987	37.9269	34.0673	27.6915		AT2G40650.1 PRP38 family protein; CONTAINS InterPro DOMAIN/s: PRP38 (InterPro:IPR005037); BEST Arabidopsis thaliana protein match is: SART-1 family (TAIR:AT5G16780.1); Has 71927 Blast hits to 24591 proteins in 1125 species: Archae - 74; Bacteria - 21911; Metazoa - 26638; Fungi - 6334; Plants - 3978; Viruses - 317; Other Eukaryotes - 12675 (source: NCBI BLink). protein_coding
N_Unigene103	AT5G44800	gi|508704985|gb|EOX96881.1|	433	40.5647	0	24.0389	25.402		AT5G44800.1 chromatin remodeling 4 (CHR4); FUNCTIONS IN: in 6 functions; INVOLVED IN: chromatin assembly or disassembly, regulation of transcription; LOCATED IN: chromatin, nucleus; EXPRESSED IN: 24 plant structures; EXPRESSED DURING: 11 growth stages; CONTAINS InterPro DOMAIN/s: Protein of unknown function DUF1087 (InterPro:IPR009463), Zinc finger, PHD-type, conserved site (InterPro:IPR019786), …
N_Unigene1030	AT5G01020	gi|508711319|gb|EOY03216.1|	1307	26.8776	41.913	37.165	25.2466		AT5G01020.1 Protein kinase superfamily protein; FUNCTIONS IN: protein serine/threonine kinase activity, protein kinase activity, kinase activity, ATP binding; INVOLVED IN: protein amino acid phosphorylation, N-terminal protein myristoylation; LOCATED IN: plasma membrane; EXPRESSED IN: 22 plant structures; EXPRESSED DURING: 13 growth stages; CONTAINS InterPro DOMAIN/s: Protein kinase, ATP binding …
N_Unigene1032	AT2G33435	gi|359477752|ref|XP_002281833.2|	1577	61.2586	17.3685	17.6011	18.5992		AT2G33435.1 RNA-binding (RRM/RBD/RNP motifs) family protein; FUNCTIONS IN: RNA binding, nucleotide binding, nucleic acid binding; INVOLVED IN: biological_process unknown; LOCATED IN: cellular_component unknown; CONTAINS InterPro DOMAIN/s: RNA recognition motif, RNP-1 (InterPro:IPR000504), Nucleotide-binding, alpha-beta plait (InterPro:IPR012677); BEST Arabidopsis thaliana protein match is: U2 snR…
N_Unigene1034	AT1G04850	gi|462419784|gb|EMJ24047.1|	1445	51.6603	66.3429	40.8191	50.7455		AT1G04850.1 ubiquitin-associated (UBA)/TS-N domain-containing protein; FUNCTIONS IN: zinc ion binding; INVOLVED IN: biological_process unknown; LOCATED IN: intracellular; EXPRESSED IN: 24 plant structures; EXPRESSED DURING: 13 growth stages; CONTAINS InterPro DOMAIN/s: Zinc finger, C2H2-like (InterPro:IPR015880), Ubiquitin-associated/translation elongation factor EF1B, N-terminal (InterPro:IPR000…
N_Unigene1035	AT4G21570	gi|462407583|gb|EMJ12917.1|	1378	3.18659	6.62558	40.2859	18.6245		AT4G21570.1 Protein of unknown function (DUF300); INVOLVED IN: biological_process unknown; LOCATED IN: endomembrane system; CONTAINS InterPro DOMAIN/s: Protein of unknown function DUF300 (InterPro:IPR005178); BEST Arabidopsis thaliana protein match is: Protein of unknown function (DUF300) (TAIR:AT1G11200.1); Has 836 Blast hits to 835 proteins in 194 species: Archae - 0; Bacteria - 0; Metazoa - 28…
N_Unigene1037	AT5G20510	gi|116791611|gb|ABK26041.1|	1408	56.1366	68.0863	49.2844	39.0592		AT5G20510.1 Encodes a member of the Alfin1-like family of nuclear-localized PHD (plant homeodomain) domain containing proteins. All AL proteins except AL3 bind to di- or trimethylated histone H3 (H3K4me3/2). Members of this family include: AT5G05610 (AL1), AT3G11200 (AL2), AT3G42790 (AL3), AT5G26210 (AL4), AT5G20510 (AL5), AT2G02470 (AL6), AT1G14510 (AL7). protein_coding ALFIN-LIKE 5 (AL5) ALFIN-…
N_Unigene1038	AT2G28760	gi|225435012|ref|XP_002284153.1|	1293	44.149	127.1	64.4013	170.133		AT2G28760.2 UDP-XYL synthase 6 (UXS6); FUNCTIONS IN: coenzyme binding, binding, catalytic activity; INVOLVED IN: cellular metabolic process, nucleotide-sugar metabolic process, metabolic process; LOCATED IN: plasma membrane; EXPRESSED IN: 25 plant structures; EXPRESSED DURING: 13 growth stages; CONTAINS InterPro DOMAIN/s: NAD-dependent epimerase/dehydratase (InterPro:IPR001509), NAD(P)-binding do…
N_Unigene1040	AT5G17620	gi|508718449|gb|EOY10346.1|	1293	23.7725	24.714	29.5173	14.1777		AT5G17620.1 CONTAINS InterPro DOMAIN/s: Plant nuclear matrix 1 (InterPro:IPR010604); Has 30201 Blast hits to 17322 proteins in 780 species: Archae - 12; Bacteria - 1396; Metazoa - 17338; Fungi - 3422; Plants - 5037; Viruses - 0; Other Eukaryotes - 2996 (source: NCBI BLink). protein_coding AUGMIN SUBUNIT 7 (AUG7) AUGMIN SUBUNIT 7 (AUG7)
N_Unigene1043	AT3G14410	gi|356556928|ref|XP_003546772.1|	1443	9.12916	25.3085	16.8311	17.7855		AT3G14410.1 Nucleotide/sugar transporter family protein protein_coding
N_Unigene1044	AT4G34640	gi|223972398|dbj|BAH23428.1|	1730	25.3822	21.1099	24.0667	23.3121		AT4G34640.1 Encodes squalene synthase, which converts two molecules of farnesyl diphosphate (FPP) into squalene via an intermediate: presqualene diphosphate (PSPP). It is generally thought to be one of the key enzymes of sterol biosynthesis, since it catalyzes the first pathway-specific reaction of the sterol branch of the isoprenoid pathway. protein_coding SQUALENE SYNTHASE 1 (SQS1) (ERG9);SQUAL…
N_Unigene1047	AT5G01800	gi|116786820|gb|ABK24252.1|	1302	23.6082	3.50616	63.9561	33.7913		AT5G01800.1 saposin B domain-containing protein; FUNCTIONS IN: molecular_function unknown; INVOLVED IN: N-terminal protein myristoylation, lipid metabolic process; LOCATED IN: endomembrane system; EXPRESSED IN: 23 plant structures; EXPRESSED DURING: 15 growth stages; CONTAINS InterPro DOMAIN/s: Saposin B (InterPro:IPR008139), Saposin-like (InterPro:IPR011001), Saposin-like type B, 1 (InterPro:IPR…
N_Unigene1048	AT1G30320	gi|508780332|gb|EOY27588.1|	1556	19.7544	2.93382	20.0685	16.4939		AT1G30320.1 Remorin family protein; FUNCTIONS IN: DNA binding; LOCATED IN: plasma membrane; CONTAINS InterPro DOMAIN/s: Remorin, C-terminal (InterPro:IPR005516); BEST Arabidopsis thaliana protein match is: Remorin family protein (TAIR:AT2G02170.2); Has 12397 Blast hits to 7447 proteins in 1066 species: Archae - 25; Bacteria - 2897; Metazoa - 2750; Fungi - 978; Plants - 862; Viruses - 38; Other Eu…
N_Unigene1051	AT1G80480	gi|225427419|ref|XP_002264766.1|	1653	15.9388	24.8549	25.1878	19.962		AT1G80480.1 plastid transcriptionally active 17 (PTAC17); LOCATED IN: plastid chromosome, chloroplast stroma, chloroplast, nucleoid; EXPRESSED IN: 23 plant structures; EXPRESSED DURING: 13 growth stages; CONTAINS InterPro DOMAIN/s: Cobalamin (vitamin B12) biosynthesis CobW-like (InterPro:IPR003495), Cobalamin (vitamin B12) biosynthesis CobW-like, C-terminal (InterPro:IPR011629); BEST Arabidopsis …
N_Unigene1053	AT3G52940	gi|225440994|ref|XP_002283576.1|	1280	20.5834	49.9299	32.5277	25.7791		AT3G52940.1 Encodes a sterol C-14 reductase required for cell division and expansion and is involved in proper organization of the embryo. protein_coding FACKEL (FK) FACKEL (FK); (HYD2);EXTRA-LONG-LIFESPAN 1 (ELL1)
N_Unigene1054	AT2G22780	gi|255562058|ref|XP_002522037.1|	1274	96.5083	57.3315	57.1915	20.1448		AT2G22780.1 encodes an peroxisomal NAD-malate dehydrogenase that is involved in fatty acid beta-oxidation through providing NAD to the process of converting fatty acyl CoA to acetyl CoA. protein_coding PEROXISOMAL NAD-MALATE DEHYDROGENASE 1 (PMDH1) PEROXISOMAL NAD-MALATE DEHYDROGENASE 1 (PMDH1)
N_Unigene1057	AT5G12470	gi|255553448|ref|XP_002517765.1|	1316	23.3571	69.3772	47.4568	19.5019		AT5G12470.1 Protein of unknown function (DUF3411); FUNCTIONS IN: molecular_function unknown; INVOLVED IN: biological_process unknown; LOCATED IN: mitochondrion, chloroplast, plastid, chloroplast inner membrane, chloroplast envelope; EXPRESSED IN: 24 plant structures; EXPRESSED DURING: 14 growth stages; CONTAINS InterPro DOMAIN/s: Protein of unknown function DUF3411 (InterPro:IPR021825); BEST Arab…
N_Unigene1059	AT1G11380	gi|359495710|ref|XP_003635067.1|	1274	20.6803	0	54.4681	25.9005		AT1G11380.1 PLAC8 family protein; CONTAINS InterPro DOMAIN/s: Protein of unknown function Cys-rich (InterPro:IPR006461); BEST Arabidopsis thaliana protein match is: PLAC8 family protein (TAIR:AT5G05350.1); Has 314 Blast hits to 313 proteins in 28 species: Archae - 0; Bacteria - 0; Metazoa - 13; Fungi - 8; Plants - 293; Viruses - 0; Other Eukaryotes - 0 (source: NCBI BLink). protein_coding
N_Unigene106	AT1G60620	gi|508720072|gb|EOY11969.1|	1423	46.2873	25.6642	48.7649	25.765		AT1G60620.1 RNA polymerase I subunit 43 (RPAC43); FUNCTIONS IN: DNA-directed RNA polymerase activity, protein dimerization activity, DNA binding; INVOLVED IN: transcription; EXPRESSED IN: 11 plant structures; EXPRESSED DURING: 4 anthesis, C globular stage, petal differentiation and expansion stage, E expanded cotyledon stage, D bilateral stage; CONTAINS InterPro DOMAIN/s: DNA-directed RNA polymer…
N_Unigene1061	AT3G20260	gi|225443383|ref|XP_002266749.1|	1522	5.77021	0	11.3982	9.63564		AT3G20260.1 FUNCTIONS IN: structural constituent of ribosome; INVOLVED IN: translation; LOCATED IN: ribosome, intracellular; EXPRESSED IN: 16 plant structures; EXPRESSED DURING: 7 growth stages; CONTAINS InterPro DOMAIN/s: Ribosomal protein L34e (InterPro:IPR008195), Protein of unknown function DUF1666 (InterPro:IPR012870); BEST Arabidopsis thaliana protein match is: Protein of unknown function (…
N_Unigene1063	AT3G44750	gi|359479465|ref|XP_002270966.2|	1280	65.1808	149.79	111.136	83.066		AT3G44750.1 Encodes a histone deacetylase. Controls the development of adaxial/abaxial leaf polarity. Two lines with RNAi-directed against this gene show reduced Agrobacterium-mediated DNA transformation of the roots. protein_coding HISTONE DEACETYLASE 3 (HDA3) HISTONE DEACETYLASE 2A (HD2A); (ATHD2A);HISTONE DEACETYLASE 3 (HDA3); (HDT1); (HD2A)
N_Unigene1068	AT1G19600	gi|359492147|ref|XP_002281978.2|	1292	54.3793	35.333	48.3384	8.51322		AT1G19600.1 pfkB-like carbohydrate kinase family protein; FUNCTIONS IN: kinase activity; INVOLVED IN: D-ribose catabolic process; LOCATED IN: cellular_component unknown; EXPRESSED IN: 21 plant structures; EXPRESSED DURING: 13 growth stages; CONTAINS InterPro DOMAIN/s: Carbohydrate/purine kinase (InterPro:IPR011611); BEST Arabidopsis thaliana protein match is: pfkB-like carbohydrate kinase family …
N_Unigene1069	AT1G06650	gi|462418588|gb|EMJ22851.1|	1276	51.6198	42.9312	21.7531	8.61997		AT1G06650.2 encodes a protein whose sequence is similar to 2-oxoglutarate-dependent dioxygenase protein_coding
N_Unigene107	AT4G15000	gi|225423704|ref|XP_002277425.1|	720	36.5927	19.0209	9.63783	0		AT4G15000.1 Ribosomal L27e protein family; FUNCTIONS IN: structural constituent of ribosome; INVOLVED IN: translation; LOCATED IN: cytosolic ribosome, ribosome, cytosolic large ribosomal subunit, intracellular; EXPRESSED IN: 23 plant structures; EXPRESSED DURING: 13 growth stages; CONTAINS InterPro DOMAIN/s: Ribosomal protein L27e, conserved site (InterPro:IPR018262), Ribosomal protein L27e (Inte…
N_Unigene1070	AT1G80410	gi|242058029|ref|XP_002458160.1|	1269	38.0633	28.7787	30.0755	8.66752		AT1G80410.2 EMBRYO DEFECTIVE 2753 (EMB2753); FUNCTIONS IN: binding; INVOLVED IN: embryo development ending in seed dormancy; EXPRESSED IN: 23 plant structures; EXPRESSED DURING: 14 growth stages; CONTAINS InterPro DOMAIN/s: Tetratricopeptide TPR-1 (InterPro:IPR001440), Tetratricopeptide-like helical (InterPro:IPR011990), Tetratricopeptide repeat-containing (InterPro:IPR013026), N-terminal acetylt…
N_Unigene1071	AT1G14670	gi|460381904|ref|XP_004236681.1|	1462	9.01052	15.6122	21.3588	10.0311		AT1G14670.1 Endomembrane protein 70 protein family; INVOLVED IN: transport; LOCATED IN: integral to membrane, Golgi apparatus, membrane; EXPRESSED IN: 22 plant structures; EXPRESSED DURING: 14 growth stages; CONTAINS InterPro DOMAIN/s: Nonaspanin (TM9SF) (InterPro:IPR004240); BEST Arabidopsis thaliana protein match is: Endomembrane protein 70 protein family (TAIR:AT2G01970.1); Has 1574 Blast hits…
N_Unigene1073	AT3G11050	gi|225448548|ref|XP_002277114.1|	1298	20.298	17.5848	40.0958	48.0186		AT3G11050.1 ferritin 2 (FER2); FUNCTIONS IN: oxidoreductase activity, ferric iron binding, binding, transition metal ion binding; INVOLVED IN: response to oxidative stress, cellular iron ion homeostasis, response to abscisic acid stimulus, iron ion transport; LOCATED IN: chloroplast; EXPRESSED IN: 12 plant structures; EXPRESSED DURING: 7 growth stages; CONTAINS InterPro DOMAIN/s: Ferritin, N-term…
N_Unigene1074	AT3G53140	gi|224069629|ref|XP_002326388.1|	1437	51.9479	76.2425	57.9477	56.1308		AT3G53140.1 O-methyltransferase family protein; FUNCTIONS IN: methyltransferase activity, protein dimerization activity, O-methyltransferase activity; INVOLVED IN: biological_process unknown; CONTAINS InterPro DOMAIN/s: Winged helix-turn-helix transcription repressor DNA-binding (InterPro:IPR011991), Plant methyltransferase dimerisation (InterPro:IPR012967), O-methyltransferase, family 2 (InterPr…
N_Unigene1075	Not annotated	not annotated	1262	6.959	3.61729	266.682	168.502		#N/A
N_Unigene1078	AT3G10850	gi|224128015|ref|XP_002329233.1|	1255	52.4836	25.4623	58.0574	55.5067		AT3G10850.1 glyoxalase II cytoplasmic isozyme (Glx2-2) mRNA, complete protein_coding (GLY2) GLYOXALASE 2-2 (GLX2-2); (GLY2)
N_Unigene1079	AT5G55910	gi|225453382|ref|XP_002273241.1|	1826	14.4287	20.0001	19.0012	6.02359		AT5G55910.1 D6PK is a protein kinase involved that plays a role in polar auxin transport. Most likely acts redundantly with the related proteins: D6PKL1,D6PKL2,and D6PKL3. PIN1 is a target of D6PK phosphorylation. protein_coding D6 PROTEIN KINASE (D6PK) D6 PROTEIN KINASE (D6PK)
N_Unigene1084	AT5G19070	gi|255552219|ref|XP_002517154.1|	1270	31.1182	46.7286	43.7117	23.0952		AT5G19070.1 SNARE associated Golgi protein family; LOCATED IN: endomembrane system; EXPRESSED IN: 23 plant structures; EXPRESSED DURING: 15 growth stages; CONTAINS InterPro DOMAIN/s: SNARE associated Golgi protein (InterPro:IPR015414); BEST Arabidopsis thaliana protein match is: SNARE associated Golgi protein family (TAIR:AT1G03260.1); Has 4755 Blast hits to 4755 proteins in 1226 species: Archae …
N_Unigene1085	AT1G26480	gi|225423491|ref|XP_002269100.1|	1221	122.275	123.379	73.8822	129.118		AT1G26480.1 14-3-3 protein GF14iota (grf12) protein_coding GENERAL REGULATORY FACTOR 12 (GRF12) (GF14 IOTA);GENERAL REGULATORY FACTOR 12 (GRF12)
N_Unigene1087	AT5G41790	gi|224058377|ref|XP_002299490.1|	1296	40.6586	31.7015	29.4489	19.8029		AT5G41790.1 encodes a protein that physically interacts specifically with the putative coiled-coil region of COP1 in vitro. In hypocotyl and cotyledon protoplasts, it is associated to the cytoskeleton, but not in the root. expression is not regulated by light. protein_coding COP1-INTERACTIVE PROTEIN 1 (CIP1) COP1-INTERACTIVE PROTEIN 1 (CIP1)
N_Unigene1088	AT2G26540	gi|224137378|ref|XP_002327111.1|	1318	16.6583	27.7088	44.7523	47.2899		AT2G26540.1 Encodes a uroporphyrinogen-III synthase involved in tetrapyrrole biosynthesis. The protein localizes to the chloroplast. Member of the plant-specific DUF724 protein family. Arabidopsis has 10 DUF724 proteins. Loss of function mutant has a WT phenotype protein_coding (HEMD) (HEMD);UROPORPHYRINOGEN III SYNTHASE (UROS);DOMAIN OF UNKNOWN FUNCTION 724 3 (DUF3);DOMAIN OF UNKNOWN FUNCTION 72…
N_Unigene1090	AT5G14700	gi|242058137|ref|XP_002458214.1|	1536	37.1645	11.8881	20.3298	9.54782		AT5G14700.1 NAD(P)-binding Rossmann-fold superfamily protein; FUNCTIONS IN: coenzyme binding, binding, cinnamoyl-CoA reductase activity, catalytic activity; INVOLVED IN: lignin biosynthetic process, cellular metabolic process, metabolic process; LOCATED IN: cellular_component unknown; EXPRESSED IN: 22 plant structures; EXPRESSED DURING: 13 growth stages; CONTAINS InterPro DOMAIN/s: NAD-dependent …
N_Unigene1095	AT4G22756	gi|502175906|ref|XP_004515763.1|	1351	26.0022	54.0639	17.9773	10.8553		AT4G22756.1 Encodes a member of the SMO1 family of sterol 4alpha-methyl oxidases. More specifically functions as a 4,4-dimethyl-9beta,19-cyclopropylsterol-4alpha- methyl oxidase. protein_coding STEROL C4-METHYL OXIDASE 1-2 (SMO1-2) STEROL C4-METHYL OXIDASE 1-2 (SMO1-2); (ATSMO1-2);STEROL C4-METHYL OXIDASE 1 (SMO1);ARABIDOPSIS THALIANA STEROL 4-ALPHA-METHYL OXIDASE 1 (ATSMO1)
N_Unigene1096	AT5G56280	gi|225463552|ref|XP_002267156.1|	1348	42.3477	27.0921	51.478	24.4787		AT5G56280.1 one of two genes encoding subunit 6 of COP9 signalosome complex. Protein contains a MPR1p and PAD1p N-terminal (MPN) domain at the N-terminal region and belongs to the Mov34 superfamily. Mutant and antisense expression result in a number of developmental defects and in ubiquitin/proteasome-mediated protein degradation. protein_coding COP9 SIGNALOSOME SUBUNIT 6A (CSN6A) COP9 SIGNALOSOM…
N_Unigene1099	AT2G20860	gi|359496821|ref|XP_002266132.2|	1265	24.2987	21.6523	16.4567	17.3899		AT2G20860.1 LIP1,Lipoic acid synthase, protein_coding LIPOIC ACID SYNTHASE 1 (LIP1) LIPOIC ACID SYNTHASE 1 (LIP1)
N_Unigene11	AT4G01550	not annotated	747	64.6618	0	41.8027	0		AT4G01550.1 Encodes a plasma-membrane bound NAC transcription factor, whose controlled proteolytic activation allows it to enter the nucleus. protein_coding NAC DOMAIN CONTAINING PROTEIN 69 (NAC069) NAC DOMAIN CONTAINING PROTEIN 69 (anac069);NAC WITH TRANSMEMBRANE MOTIF 2 (NTM2);NAC DOMAIN CONTAINING PROTEIN 69 (NAC069)
N_Unigene110	AT5G44530	gi|255578037|ref|XP_002529889.1|	1223	7.18091	59.7223	5.67395	32.9763		AT5G44530.1 Subtilase family protein; FUNCTIONS IN: identical protein binding, serine-type endopeptidase activity; INVOLVED IN: proteolysis, negative regulation of catalytic activity; LOCATED IN: endomembrane system; EXPRESSED IN: 21 plant structures; EXPRESSED DURING: 13 growth stages; CONTAINS InterPro DOMAIN/s: Protease-associated PA (InterPro:IPR003137), Peptidase S8/S53, subtilisin/kexin/sed…
N_Unigene1101	AT1G30330	gi|225443952|ref|XP_002279808.1|	1246	38.766	14.655	30.6307	8.82751		AT1G30330.2 Encodes a member of the auxin response factor family. Mediates auxin response via expression of auxin regulated genes. Acts redundantly with ARF8 to control stamen elongation and flower maturation. Expression of ARF6 is controlled by miR167. protein_coding AUXIN RESPONSE FACTOR 6 (ARF6) AUXIN RESPONSE FACTOR 6 (ARF6)
N_Unigene1104	AT4G29520	gi|225444981|ref|XP_002282754.1|	1235	49.778	36.9637	56.1882	29.6871		AT4G29520.1 LOCATED IN: endoplasmic reticulum, plasma membrane; EXPRESSED IN: 23 plant structures; EXPRESSED DURING: 14 growth stages; CONTAINS InterPro DOMAIN/s: Saposin B (InterPro:IPR008139); Has 137 Blast hits to 137 proteins in 50 species: Archae - 2; Bacteria - 0; Metazoa - 41; Fungi - 10; Plants - 36; Viruses - 0; Other Eukaryotes - 48 (source: NCBI BLink). protein_coding
N_Unigene1106	AT5G14640	gi|296087644|emb|CBI34900.3|	1688	39.0207	78.4275	39.0538	34.7522		AT5G14640.1 shaggy-like kinase 13 (SK13); FUNCTIONS IN: protein serine/threonine kinase activity, protein kinase activity, ATP binding; INVOLVED IN: response to salt stress, hyperosmotic response; LOCATED IN: cytosol; EXPRESSED IN: 24 plant structures; EXPRESSED DURING: 13 growth stages; CONTAINS InterPro DOMAIN/s: Protein kinase, ATP binding site (InterPro:IPR017441), Protein kinase, catalytic d…
N_Unigene1107	AT2G16860	gi|508705736|gb|EOX97632.1|	1316	43.3774	65.9084	60.6393	27.8599		AT2G16860.1 GCIP-interacting family protein; CONTAINS InterPro DOMAIN/s: mRNA splicing factor SYF2 (InterPro:IPR013260); Has 2586 Blast hits to 2013 proteins in 293 species: Archae - 27; Bacteria - 123; Metazoa - 700; Fungi - 265; Plants - 138; Viruses - 7; Other Eukaryotes - 1326 (source: NCBI BLink). protein_coding
N_Unigene1108	AT3G49720	gi|470106752|ref|XP_004289724.1|	1338	16.4093	27.2946	51.8628	24.6616		AT3G49720.1 unknown protein; FUNCTIONS IN: molecular_function unknown; INVOLVED IN: biological_process unknown; LOCATED IN: chloroplast thylakoid membrane, Golgi apparatus, plasma membrane, membrane; EXPRESSED IN: 25 plant structures; EXPRESSED DURING: 15 growth stages; BEST Arabidopsis thaliana protein match is: unknown protein (TAIR:AT5G65810.1); Has 64 Blast hits to 64 proteins in 11 species: …
N_Unigene1109	AT1G28590	gi|297740481|emb|CBI30663.3|	1312	40.1627	38.2738	47.6015	30.7393		AT1G28590.1 GDSL-like Lipase/Acylhydrolase superfamily protein; FUNCTIONS IN: hydrolase activity, acting on ester bonds, carboxylesterase activity; INVOLVED IN: lipid metabolic process; LOCATED IN: endomembrane system; CONTAINS InterPro DOMAIN/s: Lipase, GDSL (InterPro:IPR001087); BEST Arabidopsis thaliana protein match is: GDSL-like Lipase/Acylhydrolase superfamily protein (TAIR:AT2G27360.1); Ha…
N_Unigene111	AT3G47460	gi|224139208|ref|XP_002326795.1|	1796	0	27.9595	5.79558	24.4968		AT3G47460.1 member of SMC subfamily protein_coding (ATSMC2) (ATSMC2)
N_Unigene1110	AT3G27960	gi|359491584|ref|XP_002279663.2|	1242	0	47.782	19.555	23.6159		AT3G27960.1 Tetratricopeptide repeat (TPR)-like superfamily protein; FUNCTIONS IN: binding; INVOLVED IN: pollen tube growth; LOCATED IN: plasma membrane; EXPRESSED IN: 24 plant structures; EXPRESSED DURING: 14 growth stages; CONTAINS InterPro DOMAIN/s: Tetratricopeptide TPR-1 (InterPro:IPR001440), Tetratricopeptide-like helical (InterPro:IPR011990), Tetratricopeptide repeat-containing (InterPro:I…
N_Unigene1111	AT5G15550	gi|225451717|ref|XP_002279575.1|	1250	10.5387	18.2601	30.5327	29.3309		AT5G15550.1 Transducin/WD40 repeat-like superfamily protein; FUNCTIONS IN: nucleotide binding; INVOLVED IN: biological_process unknown; LOCATED IN: nucleolus, CUL4 RING ubiquitin ligase complex, heterotrimeric G-protein complex; EXPRESSED IN: 21 plant structures; EXPRESSED DURING: 13 growth stages; CONTAINS InterPro DOMAIN/s: WD40 repeat 2 (InterPro:IPR019782), WD40 repeat, conserved site (InterP…
N_Unigene1115	AT2G33470	gi|462424447|gb|EMJ28710.1|	1276	51.6198	67.9745	51.6636	40.2265		AT2G33470.1 glycolipid transfer protein 1 (GLTP1); FUNCTIONS IN: glycolipid transporter activity, glycolipid binding; INVOLVED IN: glycolipid transport; LOCATED IN: plasma membrane; EXPRESSED IN: 25 plant structures; EXPRESSED DURING: 15 growth stages; CONTAINS InterPro DOMAIN/s: Glycolipid transfer protein, GLTP (InterPro:IPR014830); BEST Arabidopsis thaliana protein match is: Glycolipid transfe…
N_Unigene1117	AT4G17510	gi|462405281|gb|EMJ10745.1|	1206	36.4107	49.2084	37.4005	18.2406		AT4G17510.1 ubiquitin C-terminal hydrolase 3 (UCH3); FUNCTIONS IN: ubiquitin thiolesterase activity; INVOLVED IN: ubiquitin-dependent protein catabolic process; LOCATED IN: intracellular; EXPRESSED IN: 24 plant structures; EXPRESSED DURING: 15 growth stages; CONTAINS InterPro DOMAIN/s: Peptidase C12, ubiquitin carboxyl-terminal hydrolase 1 (InterPro:IPR001578); BEST Arabidopsis thaliana protein m…
N_Unigene1120	AT2G32600	gi|297739988|emb|CBI30170.3|	1203	10.9504	18.9735	28.8414	9.14305		AT2G32600.1 hydroxyproline-rich glycoprotein family protein; FUNCTIONS IN: zinc ion binding, nucleic acid binding; INVOLVED IN: biological_process unknown; LOCATED IN: nucleus, intracellular, spliceosomal complex; EXPRESSED IN: 22 plant structures; EXPRESSED DURING: 13 growth stages; CONTAINS InterPro DOMAIN/s: Zinc finger, C2H2-like (InterPro:IPR015880), Zinc finger, U1-type (InterPro:IPR003604)…
N_Unigene1121	AT2G25110	gi|359806084|ref|NP_001241440.1|	1216	25.2779	48.8037	79.8926	39.1963		AT2G25110.1 Encodes an endoplasmic reticulum protein SDF2 (stromal-derived factor-2). Forms a complex SDF2-ERdj3B-BiP that is required for the proper accumulation of the surface-exposed leucine-rich repeat receptor kinases EFR. EFR is involved in PAMP (pathogen associated molecular patterns) triggered immunity. protein_coding STROMAL CELL-DERIVED FACTOR 2-LIKE PROTEIN PRECURSOR (SDF2) STROMAL CEL…
N_Unigene1122	AT3G17440	gi|225432169|ref|XP_002267688.1|	1331	16.4956	34.2977	28.6745	38.5643		AT3G17440.1 member of NPSN Gene Family protein_coding NOVEL PLANT SNARE 13 (NPSN13) (ATNPSN13);NOVEL PLANT SNARE 13 (NPSN13)
N_Unigene1123	AT1G26480	gi|225423491|ref|XP_002269100.1|	1229	82.1773	81.7172	31.0544	44.7481		AT1G26480.1 14-3-3 protein GF14iota (grf12) protein_coding GENERAL REGULATORY FACTOR 12 (GRF12) (GF14 IOTA);GENERAL REGULATORY FACTOR 12 (GRF12)
N_Unigene1129	AT3G15355	gi|357132606|ref|XP_003567920.1|	1314	30.0762	20.8448	18.4835	13.9511		AT3G15355.1 ubiquitin-conjugating enzyme 25 (UBC25); FUNCTIONS IN: small conjugating protein ligase activity; INVOLVED IN: regulation of protein metabolic process, post-translational protein modification; LOCATED IN: cellular_component unknown; EXPRESSED IN: 21 plant structures; EXPRESSED DURING: 13 growth stages; CONTAINS InterPro DOMAIN/s: Ubiquitin-conjugating enzyme/RWD-like (InterPro:IPR0161…
N_Unigene1132	AT1G07750	gi|225447983|ref|XP_002269464.1|	1211	50.7645	22.6178	51.5716	24.2204		AT1G07750.1 RmlC-like cupins superfamily protein; FUNCTIONS IN: copper ion binding, zinc ion binding, nutrient reservoir activity; INVOLVED IN: biological_process unknown; LOCATED IN: cellular_component unknown; EXPRESSED IN: 26 plant structures; EXPRESSED DURING: 14 growth stages; CONTAINS InterPro DOMAIN/s: Cupin, RmlC-type (InterPro:IPR011051), Cupin 1 (InterPro:IPR006045), RmlC-like jelly rol…
N_Unigene1138	AT3G49240	gi|225455374|ref|XP_002272755.1|	1185	18.528	73.1944	35.1354	30.9398		AT3G49240.1 embryo defective 1796 (emb1796); FUNCTIONS IN: ATP binding; INVOLVED IN: embryo development ending in seed dormancy; LOCATED IN: mitochondrion, chloroplast; EXPRESSED IN: 21 plant structures; EXPRESSED DURING: 11 growth stages; CONTAINS InterPro DOMAIN/s: Pentatricopeptide repeat (InterPro:IPR002885), Tetratricopeptide-like helical (InterPro:IPR011990); BEST Arabidopsis thaliana prote…
N_Unigene114	AT3G10300	gi|508717246|gb|EOY09143.1|	1094	64.2212	62.5917	53.9155	23.4593		AT3G10300.3 Calcium-binding EF-hand family protein; FUNCTIONS IN: calcium ion binding; INVOLVED IN: biological_process unknown; LOCATED IN: cellular_component unknown; EXPRESSED IN: 22 plant structures; EXPRESSED DURING: 14 growth stages; CONTAINS InterPro DOMAIN/s: EF-Hand 1, calcium-binding site (InterPro:IPR018247), EF-HAND 2 (InterPro:IPR018249), EF-hand-like domain (InterPro:IPR011992), Calc…
N_Unigene1140	AT3G06350	gi|255559348|ref|XP_002520694.1|	1701	5.16299	53.6746	16.318	10.7771		AT3G06350.1 Encodes a bi-functional dehydroquinate-shikimate dehydrogenase enzyme that catalyzes two steps in the chorismate biosynthesis pathway. protein_coding MATERNAL EFFECT EMBRYO ARREST 32 (MEE32) MATERNAL EFFECT EMBRYO ARREST 32 (MEE32);EMBRYO DEFECTIVE 3004 (EMB3004)
N_Unigene1141	AT1G79570	gi|297737995|emb|CBI27196.3|	4199	29.2811	31.5279	41.3148	29.6871		AT1G79570.1 Protein kinase superfamily protein with octicosapeptide/Phox/Bem1p domain; FUNCTIONS IN: protein serine/threonine/tyrosine kinase activity, protein kinase activity; INVOLVED IN: protein amino acid phosphorylation; LOCATED IN: cytosol; EXPRESSED IN: male gametophyte, pollen tube; EXPRESSED DURING: L mature pollen stage, M germinated pollen stage; CONTAINS InterPro DOMAIN/s: Octicosapep…
N_Unigene1142	AT5G46800	gi|255557583|ref|XP_002519821.1|	1180	22.3278	23.212	32.3439	15.5354		AT5G46800.1 Seedling lethal mutation; Mitochondrial Carnitine Acyl Carrier-Like Protein protein_coding A BOUT DE SOUFFLE (BOU) A BOUT DE SOUFFLE (BOU)
N_Unigene1145	AT1G20440	not annotated	1176	414.469	155.273	47.2057	31.1765		AT1G20440.1 Belongs to the dehydrin protein family, which contains highly conserved stretches of 7-17 residues that are repetitively scattered in their sequences, the K-, S-, Y- and lysine rich segments. Cold regulated gene, amino acid sequence homology with Group II LEA (late embryogenesis abundant) proteins. Also responds to osmotic stress, ABA, dehydration and inhibits e.coli growth while over…
N_Unigene1147	AT3G05545	gi|514798212|ref|XP_004974050.1|	1689	33.7979	18.9196	45.1934	30.3902		AT3G05545.1 RING/U-box superfamily protein; CONTAINS InterPro DOMAIN/s: Zinc finger, RING-type (InterPro:IPR001841), Zinc finger, C3HC4 RING-type (InterPro:IPR018957), Zinc finger, PHD-type (InterPro:IPR001965); BEST Arabidopsis thaliana protein match is: RING/U-box superfamily protein (TAIR:AT2G47700.1); Has 1560 Blast hits to 1269 proteins in 195 species: Archae - 0; Bacteria - 91; Metazoa - 62…
N_Unigene1148	AT3G02310	gi|288973214|gb|ADC79707.1|	1214	137.449	101.528	62.8761	45.301		AT3G02310.1 MADS-box protein, binds K domain of AG in vivo protein_coding SEPALLATA 2 (SEP2) SEPALLATA 2 (SEP2);AGAMOUS-LIKE 4 (AGL4)
N_Unigene1154	AT2G02180	gi|508709517|gb|EOY01414.1|	1158	60.6719	19.7108	32.9584	22.1628		AT2G02180.1 Necessary for the efficient multiplication of tobamoviruses. protein_coding TOBAMOVIRUS MULTIPLICATION PROTEIN 3 (TOM3) TOBAMOVIRUS MULTIPLICATION PROTEIN 3 (TOM3)
N_Unigene1155	AT5G56130	gi|356566273|ref|XP_003551358.1|	1186	44.4296	42.34	29.2548	46.3705		AT5G56130.1 Encodes a component of the putative Arabidopsis THO/TREX complex: THO1 or HPR1 (At5g09860), THO2 (At1g24706), THO3 or TEX1 (At5g56130), THO5 (At5g42920, At1g45233), THO6 (At2g19430), and THO7 (At5g16790, At3g02950). THO/TREX complexes in animals have been implicated in the transport of mRNA precursors. Mutants of THO3/TEX1, THO1, THO6 accumulate reduced amount of small interfering (si…
N_Unigene116	AT3G26890	gi|297734484|emb|CBI15731.3|	853	36.035	21.4069	48.8106	17.1928		AT3G26890.1 unknown protein; BEST Arabidopsis thaliana protein match is: unknown protein (TAIR:AT5G41110.1); Has 393 Blast hits to 383 proteins in 134 species: Archae - 0; Bacteria - 61; Metazoa - 171; Fungi - 74; Plants - 80; Viruses - 0; Other Eukaryotes - 7 (source: NCBI BLink). protein_coding
N_Unigene1160	AT3G10220	gi|225441260|ref|XP_002274343.1|	1241	3.53838	18.3925	19.5708	2.95436		AT3G10220.1 Encodes a tubulin-binding cofactor. Homozygous mutant plants are embryo lethal. Heterozygous mutant plants showed increased ploidy and higher numbers of spindles and phragmoplasts, suggesting a role in cell division. protein_coding EMBRYO DEFECTIVE 2804 (EMB2804) EMBRYO DEFECTIVE 2804 (EMB2804)
N_Unigene1161	AT5G66140	gi|470102716|ref|XP_004287797.1|	1160	174.131	118.061	110.669	97.9803		AT5G66140.1 Encodes alpha5 subunit of 20S proteosome complex involved in protein degradation. protein_coding PROTEASOME ALPHA SUBUNIT D2 (PAD2) PROTEASOME ALPHA SUBUNIT D2 (PAD2)
N_Unigene1164	AT3G14080	gi|255583960|ref|XP_002532727.1|	1177	14.9231	11.6356	47.1656	21.805		AT3G14080.1 Small nuclear ribonucleoprotein family protein; CONTAINS InterPro DOMAIN/s: Like-Sm ribonucleoprotein (LSM) domain (InterPro:IPR001163), Like-Sm ribonucleoprotein (LSM) domain, eukaryotic/archaea-type (InterPro:IPR006649), Like-Sm ribonucleoprotein (LSM)-related domain (InterPro:IPR010920); BEST Arabidopsis thaliana protein match is: Small nuclear ribonucleoprotein family protein (TAI…
N_Unigene1166	AT2G01490	gi|225424246|ref|XP_002284469.1|	1138	38.5863	48.1373	33.5376	22.5523		AT2G01490.1 Encodes a phytanoyl-CoA 2-hydroxylase (PAHX). protein_coding PHYTANOYL-COA 2-HYDROXYLASE (PAHX) PHYTANOYL-COA 2-HYDROXYLASE (PAHX)
N_Unigene1169	AT3G07880	gi|508702473|gb|EOX94369.1|	1193	36.8074	38.2651	43.6247	36.8787		AT3G07880.1 SUPERCENTIPEDE1 (SCN1); FUNCTIONS IN: Rho GDP-dissociation inhibitor activity; INVOLVED IN: root epidermal cell differentiation, cell tip growth; LOCATED IN: cytoplasm; EXPRESSED IN: 25 plant structures; EXPRESSED DURING: 15 growth stages; CONTAINS InterPro DOMAIN/s: Immunoglobulin E-set (InterPro:IPR014756), RHO protein GDP dissociation inhibitor (InterPro:IPR000406); BEST Arabidopsi…
N_Unigene1170	AT5G42320	gi|359491904|ref|XP_002270277.2|	1145	26.8453	19.9346	18.1814	25.6165		AT5G42320.1 Zn-dependent exopeptidases superfamily protein; FUNCTIONS IN: metallocarboxypeptidase activity, zinc ion binding; INVOLVED IN: proteolysis; LOCATED IN: membrane; EXPRESSED IN: 22 plant structures; EXPRESSED DURING: 13 growth stages; CONTAINS InterPro DOMAIN/s: Peptidase M14, carboxypeptidase A (InterPro:IPR000834); Has 30201 Blast hits to 17322 proteins in 780 species: Archae - 12; Ba…
N_Unigene1171	AT3G04090	gi|459021864|gb|AGG39698.1|	1163	52.8596	19.6261	41.7667	25.22		AT3G04090.1 Belongs to a family of plant aquaporins. Similar to yeast and radish aquaporins. Located on ER. protein_coding SMALL AND BASIC INTRINSIC PROTEIN 1A (SIP1A) SMALL AND BASIC INTRINSIC PROTEIN 1A (SIP1A); (SIP1;1)
N_Unigene1175	AT3G04930	gi|356571172|ref|XP_003553753.1|	1148	42.0753	19.8825	24.1785	12.7748		AT3G04930.1 DNA-binding storekeeper protein-related transcriptional regulator; CONTAINS InterPro DOMAIN/s: Protein of unknown function DUF573 (InterPro:IPR007592); BEST Arabidopsis thaliana protein match is: DNA-binding storekeeper protein-related transcriptional regulator (TAIR:AT5G28040.1); Has 345 Blast hits to 341 proteins in 46 species: Archae - 1; Bacteria - 21; Metazoa - 25; Fungi - 5; Pla…
N_Unigene1179	AT2G47115	gi|225437697|ref|XP_002279985.1|	1138	7.71727	0	12.1955	3.22176		AT2G47115.1 unknown protein; FUNCTIONS IN: molecular_function unknown; INVOLVED IN: biological_process unknown; LOCATED IN: endomembrane system; BEST Arabidopsis thaliana protein match is: unknown protein (TAIR:AT1G10660.1); Has 35333 Blast hits to 34131 proteins in 2444 species: Archae - 798; Bacteria - 22429; Metazoa - 974; Fungi - 991; Plants - 531; Viruses - 0; Other Eukaryotes - 9610 (source…
N_Unigene1181	AT5G23090	gi|148907463|gb|ABR16864.1|	1138	19.2932	24.0687	39.6354	12.887		AT5G23090.2 "nuclear factor Y, subunit B13" (NF-YB13); FUNCTIONS IN: sequence-specific DNA binding transcription factor activity; INVOLVED IN: regulation of transcription; LOCATED IN: nucleus; EXPRESSED IN: 24 plant structures; EXPRESSED DURING: 13 growth stages; CONTAINS InterPro DOMAIN/s: Transcription factor CBF/NF-Y/archaeal histone (InterPro:IPR003958), Histone-fold (InterPro:IPR009072); BES…
N_Unigene1182	AT1G64520	gi|359807666|ref|NP_001241171.1|	1147	49.7687	67.6594	48.3992	35.1613		AT1G64520.1 regulatory particle non-ATPase 12A (RPN12a); FUNCTIONS IN: peptidase activity; INVOLVED IN: in 14 processes; LOCATED IN: proteasome complex, nucleus, proteasome regulatory particle, lid subcomplex, chloroplast envelope; EXPRESSED IN: 23 plant structures; EXPRESSED DURING: 15 growth stages; CONTAINS InterPro DOMAIN/s: 26S proteasome non-ATPase regulatory subunit Rpn12 (InterPro:IPR0067…
N_Unigene1184	AT4G17170	gi|470114435|ref|XP_004293420.1|	1187	103.582	65.3794	61.3833	33.9764		AT4G17170.1 member of RAB gene family protein_coding RAB GTPASE HOMOLOG B1C (RABB1C) (AT-RAB2); (ATRABB1C); (ATRAB2A);RAB GTPASE HOMOLOG B1B (RAB-B1B);RAB GTPASE HOMOLOG B1C (RABB1C);ARABIDOPSIS RAB GTPASE HOMOLOG B1B (ATRAB-B1B); (RAB2A)
N_Unigene1185	AT4G29960	gi|225470670|ref|XP_002269262.1|	1142	19.2256	39.9739	30.382	51.3676		AT4G29960.1 unknown protein; FUNCTIONS IN: molecular_function unknown; INVOLVED IN: biological_process unknown; LOCATED IN: plasma membrane; EXPRESSED IN: 23 plant structures; EXPRESSED DURING: 15 growth stages; Has 30201 Blast hits to 17322 proteins in 780 species: Archae - 12; Bacteria - 1396; Metazoa - 17338; Fungi - 3422; Plants - 5037; Viruses - 0; Other Eukaryotes - 2996 (source: NCBI BLink…
N_Unigene1186	AT5G45390	gi|255557703|ref|XP_002519881.1|	1136	27.058	44.2036	18.3255	32.2743		AT5G45390.1 One of several nuclear-encoded ClpPs (caseinolytic protease). Contains a highly conserved catalytic triad of Ser-type proteases (Ser-His-Asp). The name reflects nomenclature described in Adam et. al (2001). protein_coding CLP PROTEASE P4 (CLPP4) NUCLEAR-ENCODED CLP PROTEASE P4 (NCLPP4);CLP PROTEASE P4 (CLPP4)
N_Unigene1187	AT1G19970	gi|449437202|ref|XP_004136381.1|	1151	15.2602	19.8307	42.2022	25.483		AT1G19970.1 ER lumen protein retaining receptor family protein; FUNCTIONS IN: ER retention sequence binding, receptor activity; INVOLVED IN: protein retention in ER lumen, protein transport; LOCATED IN: integral to membrane; EXPRESSED IN: 23 plant structures; EXPRESSED DURING: 15 growth stages; CONTAINS InterPro DOMAIN/s: ER lumen protein retaining receptor (InterPro:IPR000133); BEST Arabidopsis …
N_Unigene1188	AT4G04860	gi|255554933|ref|XP_002518504.1|	1138	19.2932	32.0915	33.5376	19.3306		AT4G04860.1 DERLIN-2.2 (DER2.2); CONTAINS InterPro DOMAIN/s: Der1-like (InterPro:IPR007599); BEST Arabidopsis thaliana protein match is: DERLIN-2.1 (TAIR:AT4G21810.1); Has 863 Blast hits to 862 proteins in 227 species: Archae - 0; Bacteria - 0; Metazoa - 343; Fungi - 190; Plants - 145; Viruses - 0; Other Eukaryotes - 185 (source: NCBI BLink). protein_coding DERLIN-2.2 (DER2.2) DERLIN-2.2 (DER2.2)
N_Unigene1190	AT5G40580	gi|225424598|ref|XP_002285415.1|	1135	54.1637	124.683	48.9109	96.9082		AT5G40580.1 Encodes 20S proteasome beta subunit PBB2 (PBB2). protein_coding 20S PROTEASOME BETA SUBUNIT PBB2 (PBB2) 20S PROTEASOME BETA SUBUNIT PBB2 (PBB2)
N_Unigene1192	AT5G58590	gi|225434536|ref|XP_002276692.1|	1151	61.0409	230.036	78.3754	105.117		AT5G58590.1 Encodes a Ran-binding protein 1 homolog (RanBP1). protein_coding RAN BINDING PROTEIN 1 (RANBP1) RAN BINDING PROTEIN 1 (RANBP1)
N_Unigene1193	AT1G28240	gi|359496170|ref|XP_002270005.2|	1286	6.82912	24.8485	24.2819	11.4039		AT1G28240.1 Protein of unknown function (DUF616); CONTAINS InterPro DOMAIN/s: Protein of unknown function DUF616 (InterPro:IPR006852); BEST Arabidopsis thaliana protein match is: Protein of unknown function (DUF616) (TAIR:AT1G53040.2); Has 322 Blast hits to 322 proteins in 41 species: Archae - 14; Bacteria - 34; Metazoa - 0; Fungi - 4; Plants - 225; Viruses - 1; Other Eukaryotes - 44 (source: NCB…
N_Unigene1194	AT3G22630	gi|508713839|gb|EOY05736.1|	1127	77.9259	137.72	86.2017	97.5961		AT3G22630.1 Encodes 20S proteasome beta subunit PBD1 (PBD1). protein_coding 20S PROTEASOME BETA SUBUNIT D1 (PBD1) 20S PROTEASOME BETA SUBUNIT D1 (PBD1); (PRCGB)
N_Unigene1195	AT4G33090	gi|225429582|ref|XP_002280239.1|	2936	73.2851	62.1938	31.9073	26.224		AT4G33090.1 encodes an aminopeptidase, a ortholog of mouse microsomal AP (EC 3.4.11.2). protein_coding AMINOPEPTIDASE M1 (APM1) AMINOPEPTIDASE M1 (ATAPM1);AMINOPEPTIDASE M1 (APM1)
N_Unigene1198	AT5G09650	gi|255554527|ref|XP_002518302.1|	1123	7.82035	24.3901	40.1648	32.6479		AT5G09650.1 Encodes a protein with inorganic pyrophosphatase activity. protein_coding PYROPHOSPHORYLASE 6 (PPa6) PYROPHOSPHORYLASE 6 (PPa6);PYROPHOSPHORYLASE 6 (AtPPa6)
N_Unigene1204	AT3G22110	gi|462407769|gb|EMJ13103.1|	1085	40.4712	29.4518	38.3737	20.2748		AT3G22110.1 Encodes the alpha-3 subunit of 20s proteasome. protein_coding 20S PROTEASOME ALPHA SUBUNIT C1 (PAC1) 20S PROTEASOME ALPHA SUBUNIT C1 (PAC1)
N_Unigene1205	AT4G35100	gi|121483700|gb|ABM54183.1|	1110	59.3395	4.11263	56.2641	39.6363		AT4G35100.1 a member of the plasma membrane intrinsic protein PIP. functions as aquaporin. Salt-stress-inducible MIP protein_coding PLASMA MEMBRANE INTRINSIC PROTEIN 3 (PIP3) PLASMA MEMBRANE INTRINSIC PROTEIN 3 (PIP3); (SIMIP);PLASMA MEMBRANE INTRINSIC PROTEIN 2;7 (PIP2;7);PLASMA MEMBRANE INTRINSIC PROTEIN 3A (PIP3A)
N_Unigene1206	AT5G61230	gi|508778175|gb|EOY25431.1|	1143	19.2088	15.9756	27.3198	38.492		AT5G61230.1 Encodes ANK6, a mitochondrial ankyrin repeat protein required for male-female gamete recognition. protein_coding ANKYRIN REPEAT PROTEIN 6 (ANK6) PHYTOCHROME INTERACTING ANKYRIN-REPEAT PROTEIN 2 (PIA2);ANKYRIN REPEAT PROTEIN 6 (ANK6)
N_Unigene1207	AT5G50870	gi|514786621|ref|XP_004971132.1|	1111	19.762	49.3072	34.3527	13.2002		AT5G50870.2 ubiquitin-conjugating enzyme 27 (UBC27); CONTAINS InterPro DOMAIN/s: Ubiquitin-conjugating enzyme/RWD-like (InterPro:IPR016135), Ubiquitin-associated/translation elongation factor EF1B, N-terminal, eukaryote (InterPro:IPR015940), Ubiquitin-associated/translation elongation factor EF1B, N-terminal (InterPro:IPR000449), Ubiquitin-conjugating enzyme, E2 (InterPro:IPR000608), UBA-like (In…
N_Unigene1208	AT5G59840	gi|449459908|ref|XP_004147688.1|	1112	63.1817	102.631	62.4032	102.21		AT5G59840.1 Ras-related small GTP-binding family protein; FUNCTIONS IN: GTP binding; INVOLVED IN: protein transport, small GTPase mediated signal transduction; LOCATED IN: plasma membrane; EXPRESSED IN: 23 plant structures; EXPRESSED DURING: 15 growth stages; CONTAINS InterPro DOMAIN/s: Ras GTPase (InterPro:IPR001806), Small GTP-binding protein (InterPro:IPR005225), Small GTPase (InterPro:IPR0208…
N_Unigene1209	AT2G32700	gi|255554146|ref|XP_002518113.1|	1101	51.848	16.585	22.0593	3.33003		AT2G32700.7 Encodes a WD40 repeat and LUFS domain containing protein that is similar to LUG. Interacts physically with SEUSS and likely functions as part of a repressor complex that represses AG. Involved in cell wall modifications necessary for mucilage extrusion. protein_coding LEUNIG_HOMOLOG (LUH) MUCILAGE-MODIFIED 1 (MUM1);LEUNIG_HOMOLOG (LUH)
N_Unigene1210	AT3G13200	gi|508720051|gb|EOY11948.1|	1410	43.5998	25.9008	36.9109	15.6015		AT3G13200.1 EMBRYO DEFECTIVE 2769 (EMB2769); FUNCTIONS IN: molecular_function unknown; INVOLVED IN: nuclear mRNA splicing, via spliceosome; LOCATED IN: spliceosomal complex; EXPRESSED IN: 24 plant structures; EXPRESSED DURING: 15 growth stages; CONTAINS InterPro DOMAIN/s: Cwf15/Cwc15 cell cycle control protein (InterPro:IPR006973); Has 4871 Blast hits to 3670 proteins in 321 species: Archae - 3; …
N_Unigene1211	AT5G20660	gi|225449044|ref|XP_002274159.1|	1594	24.7931	40.0943	15.2367	25.3011		AT5G20660.1 Zn-dependent exopeptidases superfamily protein; FUNCTIONS IN: peptidase activity; INVOLVED IN: proteolysis; EXPRESSED IN: 23 plant structures; EXPRESSED DURING: 13 growth stages; CONTAINS InterPro DOMAIN/s: Peptidase M28 (InterPro:IPR007484); BEST Arabidopsis thaliana protein match is: Zn-dependent exopeptidases superfamily protein (TAIR:AT1G67420.2); Has 1349 Blast hits to 1339 prote…
N_Unigene1212	AT3G12170	gi|449501888|ref|XP_004161485.1|	1106	19.8514	57.7851	37.6451	26.5198		AT3G12170.1 Chaperone DnaJ-domain superfamily protein; FUNCTIONS IN: unfolded protein binding, heat shock protein binding; INVOLVED IN: protein folding; LOCATED IN: cellular_component unknown; EXPRESSED IN: 24 plant structures; EXPRESSED DURING: 15 growth stages; CONTAINS InterPro DOMAIN/s: Molecular chaperone, heat shock protein, Hsp40, DnaJ (InterPro:IPR015609), Heat shock protein DnaJ, N-termi…
N_Unigene1213	AT1G72110	gi|110740129|dbj|BAF01964.1|	1446	7421.79	16716.3	51290.9	42606.9		AT1G72110.1 O-acyltransferase (WSD1-like) family protein; CONTAINS InterPro DOMAIN/s: O-acyltransferase, WSD1, C-terminal (InterPro:IPR009721), O-acyltransferase, WSD1, N-terminal (InterPro:IPR004255); BEST Arabidopsis thaliana protein match is: O-acyltransferase (WSD1-like) family protein (TAIR:AT5G53390.1); Has 1092 Blast hits to 1082 proteins in 164 species: Archae - 2; Bacteria - 845; Metazoa…
N_Unigene1214	AT1G74950	gi|225444663|ref|XP_002277157.1|	1108	253.639	57.6808	156.571	79.4158		AT1G74950.1 TIFY10B; CONTAINS InterPro DOMAIN/s: Tify (InterPro:IPR010399), CCT domain-like (InterPro:IPR018467); BEST Arabidopsis thaliana protein match is: jasmonate-zim-domain protein 1 (TAIR:AT1G19180.1); Has 432 Blast hits to 427 proteins in 29 species: Archae - 0; Bacteria - 0; Metazoa - 0; Fungi - 0; Plants - 432; Viruses - 0; Other Eukaryotes - 0 (source: NCBI BLink). protein_coding (TIFY…
N_Unigene1215	AT1G07840	gi|147777239|emb|CAN72154.1|	1101	39.8831	45.6088	28.362	9.99008		AT1G07840.2 Sas10/Utp3/C1D family; CONTAINS InterPro DOMAIN/s: Sas10/Utp3/C1D (InterPro:IPR007146); BEST Arabidopsis thaliana protein match is: Sas10/U3 ribonucleoprotein (Utp) family protein (TAIR:AT2G43650.1); Has 35333 Blast hits to 34131 proteins in 2444 species: Archae - 798; Bacteria - 22429; Metazoa - 974; Fungi - 991; Plants - 531; Viruses - 0; Other Eukaryotes - 9610 (source: NCBI BLink)…
N_Unigene1216	AT1G13190	gi|359473131|ref|XP_002282072.2|	1100	47.9032	24.9001	22.0794	29.9975		AT1G13190.1 RNA-binding (RRM/RBD/RNP motifs) family protein; FUNCTIONS IN: RNA binding, nucleotide binding, nucleic acid binding; EXPRESSED IN: 22 plant structures; EXPRESSED DURING: 13 growth stages; CONTAINS InterPro DOMAIN/s: RNA recognition motif, RNP-1 (InterPro:IPR000504), Nucleotide-binding, alpha-beta plait (InterPro:IPR012677); BEST Arabidopsis thaliana protein match is: RNA-binding (RRM…
N_Unigene1217	AT2G01320	gi|297737725|emb|CBI26926.3|	1190	40.5902	23.0169	26.2408	12.3239		AT2G01320.3 ABC-2 type transporter family protein; FUNCTIONS IN: ATPase activity, coupled to transmembrane movement of substances; LOCATED IN: chloroplast; EXPRESSED IN: 22 plant structures; EXPRESSED DURING: 14 growth stages; CONTAINS InterPro DOMAIN/s: ATPase, AAA+ type, core (InterPro:IPR003593), ABC transporter-like (InterPro:IPR003439), ABC-2 type transporter (InterPro:IPR013525), ABC transp…
N_Unigene122	AT5G25752	gi|296081887|emb|CBI20892.3|	284	0	0	0	0		AT5G25752.1 Chloroplast-localized rhomboid-like protein. protein_coding RHOMBOID-LIKE PROTEIN 11 (RBL11) RHOMBOID-LIKE PROTEIN 11 (RBL11); (ATRBL9);RHOMBOID-LIKE PROTEIN 9 (RBL9);ARABIDOPSIS RHOMBOID-LIKE PROTEIN 11 (ATRBL11)
N_Unigene1220	AT1G10630	gi|462401436|gb|EMJ06993.1|	1099	175.805	240.92	113.655	83.4022		AT1G10630.1 A member of ARF GTPase family. A thaliana has 21 members of this family, known to be essential for vesicle coating and uncoating and functions in GTP-binding. Gene encoding ADP-ribosylation factor and similar to other ARFs and ARF-like proteins. The gene is shown to play a role in cell division, cell expansion and cellulose production using antisense construct. protein_coding ADP-RIBO…
N_Unigene1222	AT3G55620	gi|356559971|ref|XP_003548269.1|	1098	139.972	58.2061	94.7984	60.1043		AT3G55620.1 embryo defective 1624 (emb1624); FUNCTIONS IN: ribosome binding, translation initiation factor activity; INVOLVED IN: translational initiation, embryo development ending in seed dormancy; LOCATED IN: nucleolus; EXPRESSED IN: 24 plant structures; EXPRESSED DURING: 15 growth stages; CONTAINS InterPro DOMAIN/s: Translation initiation factor IF6 (InterPro:IPR002769); BEST Arabidopsis thal…
N_Unigene1225	AT3G13060	gi|224095105|ref|XP_002310346.1|	1137	11.5861	44.1647	18.3093	22.5721		AT3G13060.2 evolutionarily conserved C-terminal region 5 (ECT5); CONTAINS InterPro DOMAIN/s: YTH domain (InterPro:IPR007275); BEST Arabidopsis thaliana protein match is: evolutionarily conserved C-terminal region 2 (TAIR:AT3G13460.4); Has 1288 Blast hits to 1234 proteins in 189 species: Archae - 0; Bacteria - 12; Metazoa - 605; Fungi - 140; Plants - 385; Viruses - 0; Other Eukaryotes - 146 (sourc…
N_Unigene1227	AT2G03150	gi|296086345|emb|CBI31934.3|	2755	22.3143	28.1689	22.669	13.308		AT2G03150.1 embryo defective 1579 (emb1579); FUNCTIONS IN: binding, calcium ion binding; INVOLVED IN: embryo development ending in seed dormancy; LOCATED IN: cytosol; EXPRESSED IN: 24 plant structures; EXPRESSED DURING: 14 growth stages; CONTAINS InterPro DOMAIN/s: EF-HAND 2 (InterPro:IPR018249), EF-hand-like domain (InterPro:IPR011992); Has 35333 Blast hits to 34131 proteins in 2444 species: Arc…
N_Unigene1228	AT3G63120	gi|255559444|ref|XP_002520742.1|	1106	31.7622	41.2751	31.3709	23.2048		AT3G63120.1 cyclin p1;1 (CYCP1;1); CONTAINS InterPro DOMAIN/s: Negative regulatory factor PREG (InterPro:IPR012389), Cyclin-like (InterPro:IPR011028), Cyclin-related (InterPro:IPR013763), Cyclin-related 2 (InterPro:IPR013922), Cyclin (InterPro:IPR006670); BEST Arabidopsis thaliana protein match is: cyclin p4;1 (TAIR:AT2G44740.1); Has 1179 Blast hits to 1177 proteins in 221 species: Archae - 0; Ba…
N_Unigene1230	AT4G18960	gi|384236100|gb|AFH74375.1|	1076	12.2429	0	19.3473	13.6296		AT4G18960.1 Floral homeotic gene encoding a MADS domain transcription factor. Specifies floral meristem and carpel and stamen identity. Binds CArG box sequences. It is the only C function gene. It interacts genetically with the other homeotic genes to specify the floral organs. protein_coding AGAMOUS (AG) AGAMOUS (AG)
N_Unigene1235	AT1G59900	gi|462419728|gb|EMJ23991.1|	1681	101.876	59.7445	61.9206	65.4318		AT1G59900.1 encodes the e1 alpha subunit of the pyruvate dehydrogenase complex (PDC) protein_coding PYRUVATE DEHYDROGENASE COMPLEX E1 ALPHA SUBUNIT (E1 ALPHA) PYRUVATE DEHYDROGENASE COMPLEX E1 ALPHA SUBUNIT (E1 ALPHA);PYRUVATE DEHYDROGENASE COMPLEX E1 ALPHA SUBUNIT (AT-E1 ALPHA)
N_Unigene1236	AT1G67990	not annotated	1102	67.7397	132.56	88.1573	36.5971		AT1G67990.1 Encodes a tapetum-specific O-methyltransferase. In vitro enzyme assay indicated activity with caffeoyl-CoA, caffeoyl glucose, chlorogenic acid and polyamine conjugates. RNAi mutants had impaired silique development and seed setting. protein_coding (TSM1) (TSM1);TAPETUM-SPECIFIC METHYLTRANSFERASE 1 (ATTSM1)
N_Unigene1238	AT2G34770	gi|462407803|gb|EMJ13137.1|	1286	61.4621	49.697	56.6579	42.7647		AT2G34770.1 encodes a fatty acid hydroxylase, required for the AtBI-1-mediated suppression of programmed cell death. protein_coding FATTY ACID HYDROXYLASE 1 (FAH1) FATTY ACID HYDROXYLASE 1 (FAH1);ARABIDOPSIS FATTY ACID HYDROXYLASE 1 (ATFAH1)
N_Unigene1239	AT2G15290	gi|462395940|gb|EMJ01739.1|	1071	20.5001	21.312	25.9169	10.2699		AT2G15290.1 Encodes a protein located in the chloroplast inner envelope. The study of mutant defective in the gene product suggests that the protein is involved in the translocation of protein across the envelope membrane into the chloroplast stroma. protein_coding TRANSLOCON AT INNER MEMBRANE OF CHLOROPLASTS 21 (TIC21) TRANSLOCON AT INNER MEMBRANE OF CHLOROPLASTS 21 (TIC21);TRANSLOCON AT INNER M…
N_Unigene1240	AT1G48450	gi|359491772|ref|XP_002267281.2|	1735	53.1491	28.9425	17.998	23.2449		AT1G48450.1 Protein of unknown function (DUF760); FUNCTIONS IN: molecular_function unknown; INVOLVED IN: biological_process unknown; LOCATED IN: chloroplast; EXPRESSED IN: 24 plant structures; EXPRESSED DURING: 15 growth stages; CONTAINS InterPro DOMAIN/s: Protein of unknown function DUF760 (InterPro:IPR008479); BEST Arabidopsis thaliana protein match is: Protein of unknown function (DUF760) (TAI…
N_Unigene1241	AT3G25160	gi|359495840|ref|XP_002270894.2|	1065	78.3393	111.447	74.9308	24.0981		AT3G25160.1 ER lumen protein retaining receptor family protein; FUNCTIONS IN: ER retention sequence binding, receptor activity; INVOLVED IN: protein retention in ER lumen, protein transport; LOCATED IN: integral to membrane; EXPRESSED IN: 21 plant structures; EXPRESSED DURING: 12 growth stages; CONTAINS InterPro DOMAIN/s: ER lumen protein retaining receptor (InterPro:IPR000133); BEST Arabidopsis …
N_Unigene1243	AT2G40610	gi|217314609|gb|ACK36942.1|	1090	44.3141	25.1286	47.7471	37		AT2G40610.1 member of Alpha-Expansin Gene Family. Naming convention from the Expansin Working Group (Kende et al, 2004. Plant Mol Bio). Involved in the formation of nematode-induced syncytia in roots of Arabidopsis thaliana. protein_coding EXPANSIN A8 (EXPA8) EXPANSIN A8 (ATEXPA8); (EXP8);EXPANSIN A8 (EXPA8); (ATHEXP ALPHA 1.11); (ATEXP8)
N_Unigene1244	AT4G16630	gi|225457931|ref|XP_002273443.1|	1679	23.5379	19.0323	10.3324	10.9183		AT4G16630.1 DEA(D/H)-box RNA helicase family protein; FUNCTIONS IN: helicase activity, ATP binding, ATP-dependent helicase activity, nucleic acid binding; LOCATED IN: cellular_component unknown; EXPRESSED IN: cultured cell; CONTAINS InterPro DOMAIN/s: RNA helicase, DEAD-box type, Q motif (InterPro:IPR014014), DNA/RNA helicase, DEAD/DEAH box type, N-terminal (InterPro:IPR011545), RNA helicase, ATP…
N_Unigene1246	AT1G15790	gi|502147951|ref|XP_004506980.1|	1074	89.9486	51.0058	74.3028	27.31		AT1G15790.1 unknown protein; BEST Arabidopsis thaliana protein match is: unknown protein (TAIR:AT1G15780.1); Has 170 Blast hits to 94 proteins in 14 species: Archae - 0; Bacteria - 0; Metazoa - 0; Fungi - 0; Plants - 170; Viruses - 0; Other Eukaryotes - 0 (source: NCBI BLink). protein_coding
N_Unigene1247	AT2G01420	gi|481044552|gb|AGJ95058.1|	1065	12.3694	34.2912	35.8365	17.213		AT2G01420.2 Encodes a putative auxin efflux carrier that is localized in developing and mature root meristems. It is involved in the maintenance of embryonic auxin gradients. A role for AtPIN4 in generating a sink for auxin below the quiescent center of the root meristem that is essential for auxin distribution and patterning is proposed. In the root, PIN4 is detected around the quiescent center …
N_Unigene1248	AT5G47180	gi|449459000|ref|XP_004147234.1|	1067	28.8078	29.9486	16.2588	20.6168		AT5G47180.1 Plant VAMP (vesicle-associated membrane protein) family protein; FUNCTIONS IN: structural molecule activity; LOCATED IN: plasma membrane; EXPRESSED IN: 24 plant structures; EXPRESSED DURING: 15 growth stages; CONTAINS InterPro DOMAIN/s: PapD-like (InterPro:IPR008962), Major sperm protein (InterPro:IPR000535), Vesicle-associated membrane protein (InterPro:IPR016763); BEST Arabidopsis t…
N_Unigene125	AT3G28630	not annotated	557	15.7671	0	24.9165	0		AT3G28630.1 FUNCTIONS IN: molecular_function unknown; INVOLVED IN: biological_process unknown; LOCATED IN: endomembrane system; EXPRESSED IN: leaf whorl, male gametophyte, flower, pollen tube; EXPRESSED DURING: L mature pollen stage, M germinated pollen stage, 4 anthesis; CONTAINS InterPro DOMAIN/s: Protein of unknown function DUF569 (InterPro:IPR007679), Actin cross-linking (InterPro:IPR008999);…
N_Unigene1251	AT5G35530	gi|225442156|ref|XP_002275541.1|	1122	164.374	297.011	151.525	192.794		AT5G35530.1 Ribosomal protein S3 family protein; FUNCTIONS IN: structural constituent of ribosome; INVOLVED IN: response to salt stress, translation; LOCATED IN: cytosolic small ribosomal subunit, cytosolic ribosome, nucleolus, membrane; EXPRESSED IN: 23 plant structures; EXPRESSED DURING: 14 growth stages; CONTAINS InterPro DOMAIN/s: K Homology, prokaryotic type (InterPro:IPR009019), K Homology,…
N_Unigene1253	AT5G20020	gi|462419496|gb|EMJ23759.1|	1071	319.802	336.729	210.575	232.785		AT5G20020.1 A member of RAN GTPase gene family. Encodes a small soluble GTP-binding protein. Likely to be involved in nuclear translocation of proteins. May also be involved in cell cycle progression. protein_coding RAS-RELATED GTP-BINDING NUCLEAR PROTEIN 2 (RAN2) RAS-RELATED GTP-BINDING NUCLEAR PROTEIN 2 (RAN2)
N_Unigene1254	AT5G11680	gi|462420806|gb|EMJ25069.1|	1042	58.9979	30.6671	46.6168	17.5929		AT5G11680.1 FUNCTIONS IN: molecular_function unknown; INVOLVED IN: biological_process unknown; LOCATED IN: cytosol, plasma membrane; EXPRESSED IN: 26 plant structures; EXPRESSED DURING: 15 growth stages; CONTAINS InterPro DOMAIN/s: WW-domain-binding protein (InterPro:IPR018826); Has 1807 Blast hits to 1807 proteins in 277 species: Archae - 0; Bacteria - 0; Metazoa - 736; Fungi - 347; Plants - 385…
N_Unigene1256	AT5G18960	gi|414865888|tpg|DAA44445.1|	1052	33.3926	26.0362	26.3849	20.9108		AT5G18960.1 FAR1-related sequence 12 (FRS12); FUNCTIONS IN: zinc ion binding; INVOLVED IN: response to red or far red light; LOCATED IN: cellular_component unknown; EXPRESSED IN: 22 plant structures; EXPRESSED DURING: 13 growth stages; CONTAINS InterPro DOMAIN/s: MULE transposase, conserved domain (InterPro:IPR018289), Transcription factor, FAR1-related (InterPro:IPR004330), Zinc finger, PMZ-type…
N_Unigene1257	AT5G66120	gi|297734973|emb|CBI17335.3|	1824	31.2964	62.5688	45.6529	34.1711		AT5G66120.2 3-dehydroquinate synthase, putative; FUNCTIONS IN: 3-dehydroquinate synthase activity; INVOLVED IN: aromatic amino acid family biosynthetic process; LOCATED IN: chloroplast; EXPRESSED IN: 23 plant structures; EXPRESSED DURING: 14 growth stages; CONTAINS InterPro DOMAIN/s: 3-dehydroquinate synthase AroB, subgroup (InterPro:IPR016037), 3-dehydroquinate synthase AroB (InterPro:IPR002658)…
N_Unigene1258	AT2G35790	gi|470143495|ref|XP_004307409.1|	1053	58.3815	52.023	32.9499	3.48182		AT2G35790.1 unknown protein; CONTAINS InterPro DOMAIN/s: Protein of unknown function DUF1301 (InterPro:IPR009724); Has 116 Blast hits to 116 proteins in 49 species: Archae - 0; Bacteria - 0; Metazoa - 53; Fungi - 6; Plants - 49; Viruses - 0; Other Eukaryotes - 8 (source: NCBI BLink). protein_coding
N_Unigene1259	AT1G24260	gi|60265524|gb|AAX15920.1|	1055	170.65	69.2326	105.24	62.554		AT1G24260.2 Member of the MADs box transcription factor family. SEP3 is redundant with SEP1 and 2. Flowers of SEP1/2/3 triple mutants show a conversion of petals and stamens to sepals.SEP3 forms heterotetrameric complexes with other MADS box family members and binds to the CArG box motif. protein_coding SEPALLATA3 (SEP3) AGAMOUS-LIKE 9 (AGL9);SEPALLATA3 (SEP3)
N_Unigene126	AT4G36980	gi|225438714|ref|XP_002282485.1|	1508	75.7091	30.272	46.0162	21.8815		AT4G36980.4 FUNCTIONS IN: molecular_function unknown; INVOLVED IN: biological_process unknown; EXPRESSED IN: 22 plant structures; EXPRESSED DURING: 13 growth stages; CONTAINS InterPro DOMAIN/s: Splicing factor, suppressor of white apricot (InterPro:IPR019147). protein_coding
N_Unigene1261	AT5G05210	gi|224102259|ref|XP_002312613.1|	1597	16.4977	42.8775	34.7614	151.521		AT5G05210.1 Surfeit locus protein 6; CONTAINS InterPro DOMAIN/s: Surfeit locus 6 (InterPro:IPR007019); BEST Arabidopsis thaliana protein match is: Surfeit locus protein 6 (TAIR:AT2G27750.1); Has 1807 Blast hits to 1807 proteins in 277 species: Archae - 0; Bacteria - 0; Metazoa - 736; Fungi - 347; Plants - 385; Viruses - 0; Other Eukaryotes - 339 (source: NCBI BLink). protein_coding
N_Unigene1264	AT4G11010	gi|460401160|ref|XP_004246096.1|	1072	8.1924	42.5842	25.8927	47.8816		AT4G11010.1 nucleoside diphosphate kinase 3 (ndpk3), located to the inter-membrane space in mitochondria protein_coding NUCLEOSIDE DIPHOSPHATE KINASE 3 (NDPK3) NUCLEOSIDE DIPHOSPHATE KINASE 3 (NDPK3)
N_Unigene1265	AT3G52210	gi|462414649|gb|EMJ19386.1|	1047	29.3581	34.8808	23.1971	17.5089		AT3G52210.3 S-adenosyl-L-methionine-dependent methyltransferases superfamily protein; FUNCTIONS IN: molecular_function unknown; INVOLVED IN: mRNA capping; LOCATED IN: cellular_component unknown; EXPRESSED IN: synergid; CONTAINS InterPro DOMAIN/s: mRNA capping enzyme, large subunit (InterPro:IPR004971); BEST Arabidopsis thaliana protein match is: mRNA capping enzyme family protein (TAIR:AT3G20650.…
N_Unigene1266	AT2G16595	gi|225427923|ref|XP_002275216.1|	1046	41.9802	43.6427	43.1215	7.01025		AT2G16595.1 Translocon-associated protein (TRAP), alpha subunit; FUNCTIONS IN: molecular_function unknown; INVOLVED IN: biological_process unknown; LOCATED IN: endomembrane system, endoplasmic reticulum; EXPRESSED IN: 20 plant structures; EXPRESSED DURING: 13 growth stages; CONTAINS InterPro DOMAIN/s: Translocon-associated protein (TRAP), alpha subunit (InterPro:IPR005595); BEST Arabidopsis thali…
N_Unigene1268	AT1G56200	not annotated	1082	36.5251	21.0953	38.4801	23.7195		AT1G56200.1 Encodes a chloroplast localized protein that is essential for chloroplast development. protein_coding EMBRYO DEFECTIVE 1303 (emb1303) EMBRYO DEFECTIVE 1303 (emb1303)
N_Unigene1269	AT3G62870	gi|298204448|emb|CBI16928.3|	1044	50.4727	83.0799	53.1743	56.1894		AT3G62870.1 Ribosomal protein L7Ae/L30e/S12e/Gadd45 family protein; FUNCTIONS IN: structural constituent of ribosome; INVOLVED IN: translation; LOCATED IN: cytosolic ribosome, cytosolic large ribosomal subunit, plasma membrane, membrane; EXPRESSED IN: 25 plant structures; EXPRESSED DURING: 13 growth stages; CONTAINS InterPro DOMAIN/s: Ribosomal protein L7A/L8 (InterPro:IPR001921), Ribosomal prote…
N_Unigene1272	AT4G18960	gi|89152256|gb|ABD62864.1|	1039	59.1682	21.9683	50.0908	17.6437		AT4G18960.1 Floral homeotic gene encoding a MADS domain transcription factor. Specifies floral meristem and carpel and stamen identity. Binds CArG box sequences. It is the only C function gene. It interacts genetically with the other homeotic genes to specify the floral organs. protein_coding AGAMOUS (AG) AGAMOUS (AG)
N_Unigene1274	AT3G19170	not annotated	1087	113.111	260.378	86.1819	84.3229		AT3G19170.1 Zinc metalloprotease pitrilysin subfamily A. Signal peptide degrading enzyme targeted to mitochondria and chloroplasts. Expressed only in siliques and flowers protein_coding PRESEQUENCE PROTEASE 1 (PREP1) (ATZNMP);PRESEQUENCE PROTEASE 1 (ATPREP1);PRESEQUENCE PROTEASE 1 (PREP1)
N_Unigene1275	AT2G41900	gi|526117709|ref|NP_001267839.1|	1039	33.8104	0	26.7151	3.52874		AT2G41900.1 CCCH-type zinc finger protein with ARM repeat domain; CONTAINS InterPro DOMAIN/s: Zinc finger, CCCH-type (InterPro:IPR000571), Ankyrin repeat-containing domain (InterPro:IPR020683), Ankyrin repeat (InterPro:IPR002110); BEST Arabidopsis thaliana protein match is: CCCH-type zinc finger protein with ARM repeat domain (TAIR:AT5G12850.1); Has 5399 Blast hits to 3519 proteins in 384 species…
N_Unigene1281	AT4G29330	gi|462398026|gb|EMJ03694.1|	1023	38.6316	22.3119	23.7413	21.5036		AT4G29330.1 DERLIN-1 (DER1); CONTAINS InterPro DOMAIN/s: Der1-like (InterPro:IPR007599); BEST Arabidopsis thaliana protein match is: DERLIN-2.2 (TAIR:AT4G04860.1); Has 918 Blast hits to 916 proteins in 241 species: Archae - 0; Bacteria - 22; Metazoa - 340; Fungi - 200; Plants - 147; Viruses - 0; Other Eukaryotes - 209 (source: NCBI BLink). protein_coding DERLIN-1 (DER1) DERLIN-1 (DER1)
N_Unigene1283	AT4G28950	gi|225445190|ref|XP_002284205.1|	1083	60.8189	105.379	48.0557	60.9368		AT4G28950.1 A member of ROP GTPase gene family. protein_coding RHO-RELATED PROTEIN FROM PLANTS 9 (ROP9) ARABIDOPSIS RAC-LIKE 7 (ARAC7); (ATROP9);RHO-RELATED PROTEIN FROM PLANTS 9 (ROP9); (RAC7); (ATRAC7)
N_Unigene1284	AT2G22570	gi|224093276|ref|XP_002309862.1|	1030	55.422	35.4565	47.1599	39.1553		AT2G22570.1 encodes a nicotinamidase that converts nicotinamide into nicotinic acid. As such the encoded enzyme is involved in the pyridine nucleotide salvage pathway which may be connected to the de novo NAD biosynthesis through the ABA signaling pathway. protein_coding NICOTINAMIDASE 1 (NIC1) NICOTINAMIDASE 1 (NIC1); (NIC2);A. THALIANA NICOTINAMIDASE 1 (ATNIC1)
N_Unigene1285	AT3G13580	gi|449453361|ref|XP_004144426.1|	1031	89.441	274.521	134.612	213.367		AT3G13580.3 Ribosomal protein L30/L7 family protein; FUNCTIONS IN: structural constituent of ribosome, transcription regulator activity; INVOLVED IN: translation; LOCATED IN: cytosolic ribosome, cytosolic large ribosomal subunit, large ribosomal subunit, membrane; EXPRESSED IN: 22 plant structures; EXPRESSED DURING: 13 growth stages; CONTAINS InterPro DOMAIN/s: Ribosomal protein L30, N-terminal (…
N_Unigene1287	AT4G17940	gi|514822177|ref|XP_004985758.1|	1062	4.13477	4.29851	19.6024	10.357		AT4G17940.1 Tetratricopeptide repeat (TPR)-like superfamily protein; FUNCTIONS IN: binding; INVOLVED IN: biological_process unknown; EXPRESSED IN: 23 plant structures; EXPRESSED DURING: 15 growth stages; CONTAINS InterPro DOMAIN/s: Tetratricopeptide-like helical (InterPro:IPR011990), Tetratricopeptide repeat-containing (InterPro:IPR013026); BEST Arabidopsis thaliana protein match is: Tetratricope…
N_Unigene1289	AT5G24650	gi|462415293|gb|EMJ20030.1|	1085	60.7068	63.1109	44.7693	20.2748		AT5G24650.1 Mitochondrial import inner membrane translocase subunit Tim17/Tim22/Tim23 family protein; FUNCTIONS IN: protein transporter activity, P-P-bond-hydrolysis-driven protein transmembrane transporter activity; INVOLVED IN: protein transport; LOCATED IN: chloroplast, plasma membrane, vacuole, mitochondrial inner membrane presequence translocase complex, chloroplast envelope; EXPRESSED IN: 2…
N_Unigene129	AT1G03540	gi|255589873|ref|XP_002535114.1|	1169	63.8573	27.3355	17.8081	3.13632		AT1G03540.1 Pentatricopeptide repeat (PPR-like) superfamily protein; CONTAINS InterPro DOMAIN/s: Pentatricopeptide repeat (InterPro:IPR002885); BEST Arabidopsis thaliana protein match is: Pentatricopeptide repeat (PPR) superfamily protein (TAIR:AT2G13600.1); Has 43035 Blast hits to 14042 proteins in 228 species: Archae - 0; Bacteria - 19; Metazoa - 59; Fungi - 97; Plants - 42229; Viruses - 0; Oth…
N_Unigene1292	AT1G18650	gi|225457225|ref|XP_002284112.1|	1027	277.919	613.411	125.001	353.427		AT1G18650.1 Encodes a member of the X8-GPI family of proteins. It localizes to the plasmodesmata and is predicted to bind callose. protein_coding PLASMODESMATA CALLOSE-BINDING PROTEIN 3 (PDCB3) PLASMODESMATA CALLOSE-BINDING PROTEIN 3 (PDCB3)
N_Unigene1293	AT5G15410	gi|356568702|ref|XP_003552549.1|	1021	21.504	31.2979	33.9826	3.59095		AT5G15410.1 'defense, no death' gene (DND1) encodes a mutated cyclic nucleotide-gated cation channel; Same as CNGC2 (article ID 229): Cyclic nucleotide gated channel, activated by cAMP, conducts K+ and other monovalent cations but excludes Na+, does not contain the GYG amino acid sequence found in other channels with this conductivity profile. Conducts Ca2+ into cells which is linked to the gener…
N_Unigene1294	AT3G59800	gi|115459202|ref|NP_001053201.1|	1053	20.8506	21.6763	19.7699	17.4091		AT3G59800.1 unknown protein; BEST Arabidopsis thaliana protein match is: unknown protein (TAIR:AT2G43795.2); Has 15361 Blast hits to 8061 proteins in 537 species: Archae - 2; Bacteria - 622; Metazoa - 7561; Fungi - 1246; Plants - 920; Viruses - 49; Other Eukaryotes - 4961 (source: NCBI BLink). protein_coding
N_Unigene1295	AT4G17600	gi|255566759|ref|XP_002524363.1|	1054	20.8308	43.3114	29.6267	27.8282		AT4G17600.1 Encodes Lil3:1 (light-harvesting-like) protein. Belongs to the Lhc super-gene family encodes the light-harvesting chlorophyll a/b-binding (LHC) proteins that constitute the antenna system of the photosynthetic apparatus. A generic LHC motif is present in Lil3:1. protein_coding (LIL3:1) (LIL3:1)
N_Unigene1296	AT3G53620	gi|225439878|ref|XP_002278867.1|	1026	77.0373	35.5947	40.5804	28.5876		AT3G53620.1 Encodes a soluble protein with inorganic pyrophosphatase activity that is highly specific for Mg-inorganic pyrophosphate. protein_coding PYROPHOSPHORYLASE 4 (PPa4) PYROPHOSPHORYLASE 4 (PPa4);PYROPHOSPHORYLASE 4 (AtPPa4)
N_Unigene1298	AT1G34430	gi|462396405|gb|EMJ02204.1|	1015	17.3049	40.478	37.6018	7.22436		AT1G34430.1 embryo defective 3003 (EMB3003); FUNCTIONS IN: dihydrolipoyllysine-residue acetyltransferase activity, acyltransferase activity; INVOLVED IN: embryo development ending in seed dormancy; LOCATED IN: cytosolic ribosome, plasma membrane, chloroplast, chloroplast envelope; EXPRESSED IN: 23 plant structures; EXPRESSED DURING: 15 growth stages; CONTAINS InterPro DOMAIN/s: 2-oxo acid dehydro…
N_Unigene13	AT1G55630	not annotated	249	17.635	0	0	0		AT1G55630.1 Pentatricopeptide repeat (PPR) superfamily protein; CONTAINS InterPro DOMAIN/s: Pentatricopeptide repeat (InterPro:IPR002885); BEST Arabidopsis thaliana protein match is: Pentatricopeptide repeat (PPR) superfamily protein (TAIR:AT3G60050.1); Has 42670 Blast hits to 13056 proteins in 286 species: Archae - 4; Bacteria - 35; Metazoa - 418; Fungi - 534; Plants - 40367; Viruses - 0; Other …
N_Unigene1300	AT4G15470	gi|449454436|ref|XP_004144961.1|	1023	141.649	102.635	54.2658	28.6714		AT4G15470.1 Bax inhibitor-1 family protein; CONTAINS InterPro DOMAIN/s: Inhibitor of apoptosis-promoting Bax1 related (InterPro:IPR006214); BEST Arabidopsis thaliana protein match is: Bax inhibitor-1 family protein (TAIR:AT1G03070.2); Has 30201 Blast hits to 17322 proteins in 780 species: Archae - 12; Bacteria - 1396; Metazoa - 17338; Fungi - 3422; Plants - 5037; Viruses - 0; Other Eukaryotes - 2…
N_Unigene1301	AT2G32520	gi|147809484|emb|CAN60148.1|	1256	76.9146	98.1334	52.4863	55.4625		AT2G32520.1 alpha/beta-Hydrolases superfamily protein; FUNCTIONS IN: hydrolase activity, transferase activity, transferring acyl groups other than amino-acyl groups; INVOLVED IN: response to zinc ion; LOCATED IN: chloroplast; EXPRESSED IN: 24 plant structures; EXPRESSED DURING: 13 growth stages; CONTAINS InterPro DOMAIN/s: Thiolase, active site (InterPro:IPR020610), Dienelactone hydrolase (InterP…
N_Unigene1303	AT3G13780	gi|508779855|gb|EOY27111.1|	1006	61.1091	27.2268	20.6936	21.867		AT3G13780.1 SMAD/FHA domain-containing protein ; FUNCTIONS IN: molecular_function unknown; INVOLVED IN: biological_process unknown; LOCATED IN: cellular_component unknown; EXPRESSED IN: 24 plant structures; EXPRESSED DURING: 14 growth stages; CONTAINS InterPro DOMAIN/s: SMAD/FHA domain (InterPro:IPR008984); Has 13742 Blast hits to 8952 proteins in 462 species: Archae - 7; Bacteria - 1954; Metazoa…
N_Unigene1304	AT4G21710	gi|225446351|ref|XP_002274051.1|	1384	38.0734	42.8795	30.0834	26.491		AT4G21710.1 Encodes the unique second-largest subunit of DNA-dependent RNA polymerase II; the ortholog of budding yeast RPB2 and a homolog of the E. coli RNA polymerase beta subunit. protein_coding (NRPB2) (NRPB2); (RPB2);EMBRYO DEFECTIVE 1989 (EMB1989)
N_Unigene1307	AT2G35160	gi|255580797|ref|XP_002531219.1|	1319	36.6205	27.6878	23.6744	8.33896		AT2G35160.1 Encodes SU(var)3-9 homologue 5 (SUVH5). SUVH5 has histone methyltransferase (MTase) activity in vitro and contributes to the maintenance of H3 mK9 (methylation of histone H3 at Lys-9) and CMT3-mediated non-CG methylation in vivo. This is a member of a subfamily of SET proteins that shares a conserved SRA domain. protein_coding SU(VAR)3-9 HOMOLOG 5 (SUVH5) SET DOMAIN-CONTAINING PROTEIN…
N_Unigene1308	AT3G03740	gi|508785899|gb|EOY33155.1|	1927	43.296	23.6898	19.8058	20.9289		AT3G03740.1 Encodes a member of the MATH-BTB domain proteins (BPMs) that directly interact with and target for proteasomal degradation the class I homeobox-leucine zipper (HD-ZIP) transcription factor ATHB6. Known members include AT5G19000 (BPM1), AT3G06190 (BPM2), AT2G39760 (BPM3), AT3G03740 (BPM4), AT5G21010 (BPM5) and AT3G43700 (BPM6). protein_coding BTB-POZ AND MATH DOMAIN 4 (BPM4) BTB-POZ AN…
N_Unigene1309	AT5G11710	gi|296081602|emb|CBI20607.3|	1007	17.4424	27.1997	34.455	10.9226		AT5G11710.1 EPSIN1 plays an important role in the vacuolar trafficking of soluble proteins at the trans-Golgi network via its interaction with gamma-ADR, VTI11, VSR1, and clathrin. Associated with actin filaments and with the Golgi complex. Expressed in most tissues. protein_coding
N_Unigene1310	AT2G37540	gi|462401209|gb|EMJ06766.1|	1189	40.6244	26.8757	52.5258	18.5014		AT2G37540.1 NAD(P)-binding Rossmann-fold superfamily protein; FUNCTIONS IN: oxidoreductase activity, binding, catalytic activity; INVOLVED IN: pollen tube growth; EXPRESSED IN: 23 plant structures; EXPRESSED DURING: 13 growth stages; CONTAINS InterPro DOMAIN/s: NAD(P)-binding domain (InterPro:IPR016040), Glucose/ribitol dehydrogenase (InterPro:IPR002347), Short-chain dehydrogenase/reductase SDR (…
N_Unigene1313	AT4G30996	gi|470101295|ref|XP_004287110.1|	996	13.2263	45.8336	20.9013	7.36217		AT4G30996.1 NKS1, a plant-specific gene, encodes a 19 kDa endomembrane-localized protein. It is part of SOS independent ion homeostasis regulation pathway. protein_coding NA(+)- AND K(+)-SENSITIVE 1 (NKS1) NA(+)- AND K(+)-SENSITIVE 1 (NKS1)
N_Unigene1314	AT5G05610	gi|296083161|emb|CBI22797.3|	1000	83.4314	18.2601	83.2709	36.6636		AT5G05610.1 Encodes a member of the Alfin1-like family of nuclear-localized PHD (plant homeodomain) domain containing proteins. All AL proteins except AL3 bind to di- or trimethylated histone H3 (H3K4me3/2). Members of this family include: AT5G05610 (AL1), AT3G11200 (AL2), AT3G42790 (AL3), AT5G26210 (AL4), AT5G20510 (AL5), AT2G02470 (AL6), AT1G14510 (AL7). protein_coding ALFIN-LIKE 1 (AL1) ALFIN-…
N_Unigene1315	AT2G18110	gi|38232568|gb|AAR15081.1|	999	74.7239	187.353	52.0964	91.7508		AT2G18110.1 Translation elongation factor EF1B/ribosomal protein S6 family protein; FUNCTIONS IN: translation elongation factor activity; INVOLVED IN: translational elongation; LOCATED IN: eukaryotic translation elongation factor 1 complex; EXPRESSED IN: male gametophyte, pollen tube; EXPRESSED DURING: L mature pollen stage, M germinated pollen stage; CONTAINS InterPro DOMAIN/s: Translation elong…
N_Unigene1317	AT3G63530	gi|475565616|gb|EMT14836.1|	1152	114.352	35.6642	66.2601	50.9217		AT3G63530.1 Encodes a novel E3 ubiquitin ligase that acts as a central negative regulator of Arabidopsis floral organ size. Organ size is limited by restricting the period of proliferative growth, rather than the rate of growth and appears to act in a novel pathway, independent of ANT and JAG. Both mRNA and protein are expressed in all actively growing regions of the plant and the vasculature and…
N_Unigene132	AT3G58460	gi|356505467|ref|XP_003521512.1|	1499	20.5056	27.4084	30.0901	19.567		AT3G58460.2 RHOMBOID-like protein 15 (RBL15); FUNCTIONS IN: molecular_function unknown; INVOLVED IN: biological_process unknown; EXPRESSED IN: 23 plant structures; EXPRESSED DURING: 13 growth stages; CONTAINS InterPro DOMAIN/s: Ubiquitin-associated/translation elongation factor EF1B, N-terminal, eukaryote (InterPro:IPR015940), Ubiquitin-associated/translation elongation factor EF1B, N-terminal (I…
N_Unigene1321	AT4G02670	gi|508782661|gb|EOY29917.1|	1015	30.2836	40.478	30.7651	21.6731		AT4G02670.1 indeterminate(ID)-domain 12 (IDD12); FUNCTIONS IN: sequence-specific DNA binding transcription factor activity, zinc ion binding, nucleic acid binding; INVOLVED IN: regulation of transcription; LOCATED IN: intracellular, chloroplast; EXPRESSED IN: shoot apex, embryo, flower, pedicel, seed; EXPRESSED DURING: 4 anthesis, C globular stage, petal differentiation and expansion stage, E exp…
N_Unigene1322	AT1G30070	gi|255557303|ref|XP_002519682.1|	1165	252.537	372.255	92.3247	122.737		AT1G30070.2 SGS domain-containing protein; FUNCTIONS IN: molecular_function unknown; INVOLVED IN: biological_process unknown; EXPRESSED IN: 23 plant structures; EXPRESSED DURING: 13 growth stages; CONTAINS InterPro DOMAIN/s: Siah interacting protein, N-terminal (InterPro:IPR015120), CS-like domain (InterPro:IPR007052), SGS (InterPro:IPR007699), HSP20-like chaperone (InterPro:IPR008978), CS domain…
N_Unigene1324	AT2G21440	gi|297744765|emb|CBI38027.3|	1396	18.873	13.0803	32.3102	2.62633		AT2G21440.1 RNA-binding (RRM/RBD/RNP motifs) family protein; FUNCTIONS IN: RNA binding, nucleotide binding, nucleic acid binding; EXPRESSED IN: 22 plant structures; EXPRESSED DURING: 13 growth stages; CONTAINS InterPro DOMAIN/s: RNA recognition motif, RNP-1 (InterPro:IPR000504), Nucleotide-binding, alpha-beta plait (InterPro:IPR012677); BEST Arabidopsis thaliana protein match is: SC35-like splici…
N_Unigene1328	AT1G03350	gi|470108781|ref|XP_004290687.1|	1230	49.9803	81.6508	28.2083	17.8847		AT1G03350.1 BSD domain-containing protein; FUNCTIONS IN: molecular_function unknown; INVOLVED IN: biological_process unknown; LOCATED IN: cellular_component unknown; EXPRESSED IN: 24 plant structures; EXPRESSED DURING: 15 growth stages; CONTAINS InterPro DOMAIN/s: BSD (InterPro:IPR005607); BEST Arabidopsis thaliana protein match is: BSD domain-containing protein (TAIR:AT4G13110.1); Has 10642 Blas…
N_Unigene133	AT2G15910	gi|255556187|ref|XP_002519128.1|	1410	442.227	281.672	231.308	231.423		AT2G15910.1 CSL zinc finger domain-containing protein; CONTAINS InterPro DOMAIN/s: Zinc finger, DPH-type (InterPro:IPR007872); BEST Arabidopsis thaliana protein match is: unknown protein (TAIR:AT3G44150.1); Has 443 Blast hits to 441 proteins in 195 species: Archae - 0; Bacteria - 0; Metazoa - 135; Fungi - 134; Plants - 116; Viruses - 0; Other Eukaryotes - 58 (source: NCBI BLink). protein_coding
N_Unigene1332	AT1G27760	gi|225458824|ref|XP_002285282.1|	1982	50.9566	36.8518	33.2607	20.3481		AT1G27760.3 Encodes a protein with similarity to human interferon-related developmental regulator (IFRD)that is involved in salt tolerance. Loss of function mutations are hypersensitive to salt stress and have reduced fertility. SAT32 is found in the cytoplasm but appears to translocate to the nucleus when plants are subject to salt stress. protein_coding SALT-TOLERANCE 32 (SAT32) SALT-TOLERANCE …
N_Unigene1333	AT2G40780	gi|462414973|gb|EMJ19710.1|	982	44.7162	46.487	52.9983	29.8685		AT2G40780.1 Nucleic acid-binding, OB-fold-like protein; FUNCTIONS IN: RNA binding, translation initiation factor activity; INVOLVED IN: translational initiation; LOCATED IN: cellular_component unknown; EXPRESSED IN: 11 plant structures; EXPRESSED DURING: 6 growth stages; CONTAINS InterPro DOMAIN/s: Nucleic acid-binding, OB-fold (InterPro:IPR012340), Nucleic acid-binding, OB-fold-like (InterPro:IP…
N_Unigene1335	AT1G78380	gi|225462624|ref|XP_002264437.1|	978	62.8587	32.674	21.286	7.49767		AT1G78380.1 Encodes a glutathione transferase that is a member of Tau GST gene family. Expression is induced by drought stress, oxidative stress, and high doses of auxin and cytokinin. naming convention according to Wagner et al. (2002) The expression of this gene is upregulated by herbicide safeners such as benoxacor and fenclorim. protein_coding GLUTATHIONE S-TRANSFERASE TAU 19 (GSTU19) GLUTATH…
N_Unigene1336	AT5G38530	gi|359488307|ref|XP_002279124.2|	1145	19.1752	7.97384	24.2419	19.2124		AT5G38530.1 TSBtype2 encodes a type 2 tryptophan synthase beta subunit that catalyzes a condensation reaction between serine and indole to generate tryptophan.It appears to form a homodimer. Its biological role has not yet been determined, but it has a very high affinity for indole which may be involved in allowing TSBtype2 to carefully limit free indole build-up. But, to date no overall change i…
N_Unigene1337	AT4G17540	gi|224071222|ref|XP_002303377.1|	972	45.1762	46.9652	21.4174	15.0879		AT4G17540.1 unknown protein; Has 30201 Blast hits to 17322 proteins in 780 species: Archae - 12; Bacteria - 1396; Metazoa - 17338; Fungi - 3422; Plants - 5037; Viruses - 0; Other Eukaryotes - 2996 (source: NCBI BLink). protein_coding
N_Unigene1338	AT4G12440	gi|321437409|gb|ADW83715.1|	1026	0	88.9868	23.6719	67.8956		AT4G12440.2 adenine phosphoribosyl transferase 4 (APT4); FUNCTIONS IN: adenine phosphoribosyltransferase activity; INVOLVED IN: nucleoside metabolic process, adenine salvage; LOCATED IN: cytoplasm; EXPRESSED IN: 6 plant structures; EXPRESSED DURING: petal differentiation and expansion stage; CONTAINS InterPro DOMAIN/s: Adenine phosphoribosyl transferase (InterPro:IPR005764), Phosphoribosyltransfe…
N_Unigene1339	AT2G24100	gi|508784252|gb|EOY31508.1|	1770	32.2512	36.1075	31.3638	24.8567		AT2G24100.1 unknown protein; BEST Arabidopsis thaliana protein match is: unknown protein (TAIR:AT4G30780.1); Has 101 Blast hits to 101 proteins in 16 species: Archae - 0; Bacteria - 0; Metazoa - 0; Fungi - 0; Plants - 95; Viruses - 0; Other Eukaryotes - 6 (source: NCBI BLink). protein_coding ALTERED SEED GERMINATION 1 (ASG1) ALTERED SEED GERMINATION 1 (ASG1)
N_Unigene134	AT4G24530	not annotated	873	35.2095	47.0621	51.6667	29.3981		AT4G24530.1 O-fucosyltransferase family protein; CONTAINS InterPro DOMAIN/s: GDP-fucose protein O-fucosyltransferase (InterPro:IPR019378); BEST Arabidopsis thaliana protein match is: O-fucosyltransferase family protein (TAIR:AT5G65470.1); Has 832 Blast hits to 825 proteins in 30 species: Archae - 0; Bacteria - 0; Metazoa - 0; Fungi - 0; Plants - 832; Viruses - 0; Other Eukaryotes - 0 (source: NCB…
N_Unigene1340	AT3G53570	gi|255540473|ref|XP_002511301.1|	960	82.3336	47.5523	46.9844	26.7339		AT3G53570.1 a member of a CDC2-related kinase subfamily, the LAMMER kinases. activates STE12-dependent functions in yeast. protein_coding FUS3-COMPLEMENTING GENE 1 (FC1) FUS3-COMPLEMENTING GENE 1 (AFC1);FUS3-COMPLEMENTING GENE 1 (FC1); (AME2)
N_Unigene1342	AT5G64460	gi|359492982|ref|XP_002285596.2|	1272	24.165	21.5331	19.0938	2.88236		AT5G64460.2 Phosphoglycerate mutase family protein; CONTAINS InterPro DOMAIN/s: Histidine phosphatase superfamily, clade-1 (InterPro:IPR013078); BEST Arabidopsis thaliana protein match is: Phosphoglycerate mutase family protein (TAIR:AT1G58280.1); Has 1807 Blast hits to 1807 proteins in 277 species: Archae - 0; Bacteria - 0; Metazoa - 736; Fungi - 347; Plants - 385; Viruses - 0; Other Eukaryotes …
N_Unigene1343	AT4G13850	gi|225433489|ref|XP_002264895.1|	964	59.2164	161.007	244.745	148.328		AT4G13850.1 Encodes a glycine-rich RNA-binding protein. Gene expression is induced by cold. protein_coding GLYCINE-RICH RNA-BINDING PROTEIN 2 (GR-RBP2) GLYCINE-RICH RNA-BINDING PROTEIN 2 (ATGRP2);GLYCINE RICH PROTEIN 2 (GRP2);GLYCINE-RICH RNA-BINDING PROTEIN 2 (GR-RBP2)
N_Unigene1345	AT1G32740	gi|147862555|emb|CAN81495.1|	963	82.0771	14.2213	68.4556	7.61446		AT1G32740.1 SBP (S-ribonuclease binding protein) family protein; FUNCTIONS IN: zinc ion binding; INVOLVED IN: biological_process unknown; LOCATED IN: cellular_component unknown; EXPRESSED IN: 11 plant structures; EXPRESSED DURING: M germinated pollen stage, 4 anthesis, C globular stage, petal differentiation and expansion stage; CONTAINS InterPro DOMAIN/s: Zinc finger, RING-type (InterPro:IPR0018…
N_Unigene135	AT2G37990	gi|225454487|ref|XP_002281065.1|	1369	38.4905	40.0148	70.9637	21.425		AT2G37990.1 ribosome biogenesis regulatory protein (RRS1) family protein; INVOLVED IN: ribosome biogenesis; LOCATED IN: nucleolus; EXPRESSED IN: 23 plant structures; EXPRESSED DURING: 14 growth stages; CONTAINS InterPro DOMAIN/s: Ribosomal biogenesis regulatory protein (InterPro:IPR007023); Has 425 Blast hits to 423 proteins in 207 species: Archae - 1; Bacteria - 2; Metazoa - 151; Fungi - 137; Pl…
N_Unigene1350	AT2G21660	gi|359475330|ref|XP_003631658.1|	973	288.831	614.612	641.862	712.171		AT2G21660.1 Encodes a small glycine-rich RNA binding protein that is part of a negative-feedback loop through which AtGRP7 regulates the circadian oscillations of its own transcript. Gene expression is induced by cold. GRP7 appears to promote stomatal opening and reduce tolerance under salt and dehydration stress conditions, but, promotes stomatal closing and thereby increases stress tolerance un…
N_Unigene1352	AT3G06670	gi|225431916|ref|XP_002276905.1|	1706	18.0175	29.4345	16.2702	17.1928		AT3G06670.2 binding; FUNCTIONS IN: binding; INVOLVED IN: biological_process unknown; LOCATED IN: cellular_component unknown; EXPRESSED IN: 23 plant structures; EXPRESSED DURING: 13 growth stages; CONTAINS InterPro DOMAIN/s: Armadillo-type fold (InterPro:IPR016024), Protein of unknown function DUF625 (InterPro:IPR006887); BEST Arabidopsis thaliana protein match is: unknown protein (TAIR:AT5G49390.…
N_Unigene1353	AT1G12240	gi|514802945|ref|XP_004976364.1|	962	82.1624	56.9441	68.5268	3.81119		AT1G12240.1 Encodes a vacuolar invertase betaFruct4. betaFruct4 is transported from the endoplasmic reticulum through the intermediate compartments as a membrane protein. The N-terminal cytoplasmic domain contains multiple sequence motifs that are involved at various stages in the trafficking of betaFruct4 from the ER to the central vacuole. protein_coding (ATBETAFRUCT4) FRUCTOSIDASE 4 (FRUCT4); …
N_Unigene1354	AT5G10010	gi|224096296|ref|XP_002310600.1|	957	0	14.3104	21.7531	7.6622		AT5G10010.1 unknown protein; FUNCTIONS IN: molecular_function unknown; INVOLVED IN: biological_process unknown; LOCATED IN: nucleolus; EXPRESSED IN: 25 plant structures; EXPRESSED DURING: 15 growth stages; BEST Arabidopsis thaliana protein match is: unknown protein (TAIR:AT5G64910.1); Has 33260 Blast hits to 16857 proteins in 1270 species: Archae - 88; Bacteria - 3040; Metazoa - 11915; Fungi - 31…
N_Unigene1355	AT3G23600	gi|460404042|ref|XP_004247494.1|	963	31.9189	113.77	18.0146	57.1084		AT3G23600.1 alpha/beta-Hydrolases superfamily protein; FUNCTIONS IN: hydrolase activity; INVOLVED IN: response to salt stress; LOCATED IN: apoplast, nucleus, plasma membrane, cytoplasm; EXPRESSED IN: 24 plant structures; EXPRESSED DURING: 14 growth stages; CONTAINS InterPro DOMAIN/s: Dienelactone hydrolase (InterPro:IPR002925); BEST Arabidopsis thaliana protein match is: alpha/beta-Hydrolases sup…
N_Unigene1356	AT1G52280	gi|225442589|ref|XP_002284408.1|	959	36.6309	33.3213	47.0334	19.1155		AT1G52280.1 RAB GTPase homolog G3D (RABG3d); FUNCTIONS IN: GTP binding; INVOLVED IN: protein transport, small GTPase mediated signal transduction; LOCATED IN: plasma membrane, vacuole; EXPRESSED IN: 26 plant structures; EXPRESSED DURING: 15 growth stages; CONTAINS InterPro DOMAIN/s: Ras GTPase (InterPro:IPR001806), Small GTP-binding protein (InterPro:IPR005225), Small GTPase (InterPro:IPR020851),…
N_Unigene1357	AT1G75800	gi|1729981|sp|P50694.1|TLP_PRUAV	964	168.539	0	68.3846	0		AT1G75800.1 Pathogenesis-related thaumatin superfamily protein; FUNCTIONS IN: molecular_function unknown; INVOLVED IN: response to other organism; LOCATED IN: endomembrane system; EXPRESSED IN: 22 plant structures; EXPRESSED DURING: 13 growth stages; CONTAINS InterPro DOMAIN/s: Thaumatin, conserved site (InterPro:IPR017949), Thaumatin, pathogenesis-related (InterPro:IPR001938); BEST Arabidopsis t…
N_Unigene1358	AT1G08370	gi|225464884|ref|XP_002273425.1|	1505	2.91769	12.1329	11.527	12.1806		AT1G08370.1 Encodes DCP1 involved in mRNA decapping. DCP1 forms a mRNA decapping complex with DCP2 (At5g13570) and VCS (VARICOSE) (At3g13300). However, unlike DCP2, DCP1 itself does not have mRNA decapping activity in vitro. DCP1, DCP2 and VCS colocalize in cytoplasmic loci, which are putative Arabidopsis mRNA processing bodies. Null mutants of DCP1, DCP2, and VCS accumulate capped mRNAs with a r…
N_Unigene1359	AT1G61010	gi|359486185|ref|XP_003633408.1|	954	32.22	19.1406	40.0061	15.3726		AT1G61010.1 cleavage and polyadenylation specificity factor 73-I (CPSF73-I); CONTAINS InterPro DOMAIN/s: Beta-Casp domain (InterPro:IPR022712), RNA-metabolising metallo-beta-lactamase (InterPro:IPR011108), Beta-lactamase-like (InterPro:IPR001279), Pre-mRNA 3&apos;-end-processing endonuclease polyadenylation factor C-term (InterPro:IPR021718); BEST Arabidopsis thaliana protein match is: cleavage a…
N_Unigene1361	AT5G11900	gi|462398149|gb|EMJ03817.1|	958	73.3382	47.6516	25.3521	30.6168		AT5G11900.1 Translation initiation factor SUI1 family protein; FUNCTIONS IN: translation initiation factor activity; INVOLVED IN: translational initiation; LOCATED IN: cellular_component unknown; EXPRESSED IN: 23 plant structures; EXPRESSED DURING: 13 growth stages; CONTAINS InterPro DOMAIN/s: Translation initiation factor SUI1 (InterPro:IPR001950), Density-regulated protein DRP1 (InterPro:IPR005…
N_Unigene1363	AT2G31140	gi|462397250|gb|EMJ03049.1|	976	67.4866	70.1591	49.7691	71.3738		AT2G31140.1 Peptidase S24/S26A/S26B/S26C family protein; FUNCTIONS IN: molecular_function unknown; INVOLVED IN: biological_process unknown; LOCATED IN: plasma membrane; EXPRESSED IN: cultured cell; CONTAINS InterPro DOMAIN/s: Peptidase S24/S26A/S26B/S26C, beta-ribbon domain (InterPro:IPR011056), Peptidase S24/S26A/S26B/S26C (InterPro:IPR015927); BEST Arabidopsis thaliana protein match is: Peptida…
N_Unigene1364	AT1G65430	gi|147843035|emb|CAN83309.1|	955	91.9608	28.6808	39.9642	46.0695		AT1G65430.1 ARIADNE 8 (ARI8); FUNCTIONS IN: ubiquitin-protein ligase activity; LOCATED IN: intracellular; EXPRESSED IN: 24 plant structures; EXPRESSED DURING: 15 growth stages; CONTAINS InterPro DOMAIN/s: Zinc finger, C6HC-type (InterPro:IPR002867), Zinc finger, RING-type (InterPro:IPR001841), Zinc finger, CCHC-type (InterPro:IPR001878), Zinc finger, RanBP2-type (InterPro:IPR001876); BEST Arabido…
N_Unigene1365	AT4G17670	gi|508776867|gb|EOY24123.1|	952	50.7378	28.7711	18.2228	15.4049		AT4G17670.1 Protein of unknown function (DUF581); CONTAINS InterPro DOMAIN/s: Protein of unknown function DUF581 (InterPro:IPR007650); BEST Arabidopsis thaliana protein match is: Protein of unknown function (DUF581) (TAIR:AT5G47060.1); Has 30201 Blast hits to 17322 proteins in 780 species: Archae - 12; Bacteria - 1396; Metazoa - 17338; Fungi - 3422; Plants - 5037; Viruses - 0; Other Eukaryotes - …
N_Unigene1367	AT1G26690	gi|225462930|ref|XP_002267401.1|	947	37.095	139.795	47.6294	58.0733		AT1G26690.1 emp24/gp25L/p24 family/GOLD family protein; FUNCTIONS IN: protein transmembrane transporter activity; INVOLVED IN: intracellular protein transport, transport; LOCATED IN: endomembrane system, integral to membrane, membrane; EXPRESSED IN: 22 plant structures; EXPRESSED DURING: 13 growth stages; CONTAINS InterPro DOMAIN/s: GOLD (InterPro:IPR009038), emp24/gp25L/p24 (InterPro:IPR000348);…
N_Unigene1368	AT1G15810	gi|462413382|gb|EMJ18431.1|	1463	21.0102	43.6844	30.8305	17.5424		AT1G15810.1 S15/NS1, RNA-binding protein; FUNCTIONS IN: structural constituent of ribosome; INVOLVED IN: translation; LOCATED IN: small ribosomal subunit, ribosome, intracellular; EXPRESSED IN: 24 plant structures; EXPRESSED DURING: 14 growth stages; CONTAINS InterPro DOMAIN/s: Ribosomal protein S15 (InterPro:IPR000589), Ribosomal protein S15, bacterial-type (InterPro:IPR005290), S15/NS1, RNA-bin…
N_Unigene1369	AT5G45550	gi|460400869|ref|XP_004245954.1|	944	186.065	111.224	165.395	46.6063		AT5G45550.1 Encodes a gene product involved in both sporogenesis and gametogenesis and is required for the normal progression of megasporogenesis and microsporogenesis. protein_coding MOB1-LIKE (MOB1-like) MOB1-LIKE (MOB1-like)
N_Unigene137	AT4G29570	not annotated	201	0	0	0	0		AT4G29570.1 Cytidine/deoxycytidylate deaminase family protein; FUNCTIONS IN: hydrolase activity, cytidine deaminase activity, catalytic activity, zinc ion binding; INVOLVED IN: cytidine deamination, cytidine metabolic process; LOCATED IN: cellular_component unknown; EXPRESSED IN: stamen; EXPRESSED DURING: 4 anthesis, petal differentiation and expansion stage; CONTAINS InterPro DOMAIN/s: Cytidine …
N_Unigene1370	AT1G68660	gi|462422911|gb|EMJ27174.1|	942	41.9534	62.9992	47.8822	58.3815		AT1G68660.1 Ribosomal protein L12/ ATP-dependent Clp protease adaptor protein ClpS family protein; FUNCTIONS IN: molecular_function unknown; INVOLVED IN: protein catabolic process; EXPRESSED IN: 23 plant structures; EXPRESSED DURING: 14 growth stages; CONTAINS InterPro DOMAIN/s: Adaptor protein ClpS, core (InterPro:IPR003769), Ribosomal protein L7/L12, C-terminal/adaptor protein ClpS-like (InterP…
N_Unigene1372	AT1G20580	gi|225428263|ref|XP_002282385.1|	948	217.704	250.402	193.977	112.157		AT1G20580.1 Small nuclear ribonucleoprotein family protein; FUNCTIONS IN: molecular_function unknown; LOCATED IN: nucleolus, nucleus, small nucleolar ribonucleoprotein complex; EXPRESSED IN: 22 plant structures; EXPRESSED DURING: 13 growth stages; CONTAINS InterPro DOMAIN/s: Like-Sm ribonucleoprotein (LSM) domain (InterPro:IPR001163), Like-Sm ribonucleoprotein (LSM) domain, eukaryotic/archaea-typ…
N_Unigene1375	AT3G05070	gi|224078952|ref|XP_002305693.1|	937	103.1	77.9513	25.9203	58.6931		AT3G05070.1 CONTAINS InterPro DOMAIN/s: mRNA splicing factor, Cwf18 (InterPro:IPR013169); Has 292 Blast hits to 292 proteins in 153 species: Archae - 0; Bacteria - 0; Metazoa - 118; Fungi - 83; Plants - 38; Viruses - 11; Other Eukaryotes - 42 (source: NCBI BLink). protein_coding
N_Unigene1376	AT5G18110	gi|225441601|ref|XP_002281697.1|	1017	47.495	58.3533	27.293	10.8152		AT5G18110.1 novel cap-binding protein (NCBP); FUNCTIONS IN: RNA binding, translation initiation factor activity; INVOLVED IN: translational initiation; LOCATED IN: cytoplasm; EXPRESSED IN: 23 plant structures; EXPRESSED DURING: 15 growth stages; CONTAINS InterPro DOMAIN/s: Eukaryotic translation initiation factor 4E (eIF-4E) (InterPro:IPR001040), Eukaryotic translation initiation factor 4E (eIF-4…
N_Unigene1377	ATMG00580	gi|357435977|ref|XP_003588264.1|	929	23.6336	29.4835	104.574	27.626		ATMG00580.1 NADH dehydrogenase subunit 4 protein_coding NADH DEHYDROGENASE SUBUNIT 4 (NAD4) NADH DEHYDROGENASE SUBUNIT 4 (NAD4)
N_Unigene1379	AT2G34460	gi|462407521|gb|EMJ12855.1|	1007	69.7696	27.1997	17.2275	21.8453		AT2G34460.1 NAD(P)-binding Rossmann-fold superfamily protein; FUNCTIONS IN: binding, catalytic activity; INVOLVED IN: metabolic process; LOCATED IN: chloroplast thylakoid membrane, chloroplast, plastoglobule, chloroplast envelope; EXPRESSED IN: 21 plant structures; EXPRESSED DURING: 13 growth stages; CONTAINS InterPro DOMAIN/s: NAD(P)-binding domain (InterPro:IPR016040), NmrA-like (InterPro:IPR00…
N_Unigene1381	AT4G25680	gi|302143802|emb|CBI22663.3|	976	98.9803	79.5137	46.2142	63.8608		AT4G25680.1 PPPDE putative thiol peptidase family protein; CONTAINS InterPro DOMAIN/s: Protein of unknown function DUF862, eukaryotic (InterPro:IPR008580); BEST Arabidopsis thaliana protein match is: PPPDE putative thiol peptidase family protein (TAIR:AT4G25660.1); Has 754 Blast hits to 754 proteins in 155 species: Archae - 0; Bacteria - 0; Metazoa - 207; Fungi - 56; Plants - 348; Viruses - 0; Ot…
N_Unigene1382	AT1G65020	gi|508718246|gb|EOY10143.1|	1176	48.5414	19.4091	17.7021	9.35296		AT1G65020.1 FUNCTIONS IN: molecular_function unknown; INVOLVED IN: biological_process unknown; LOCATED IN: endoplasmic reticulum, plasma membrane; EXPRESSED IN: 23 plant structures; EXPRESSED DURING: 13 growth stages; CONTAINS InterPro DOMAIN/s: NERD (InterPro:IPR011528); Has 69 Blast hits to 69 proteins in 27 species: Archae - 0; Bacteria - 18; Metazoa - 8; Fungi - 0; Plants - 36; Viruses - 0; O…
N_Unigene1383	AT2G45640	gi|508704245|gb|EOX96141.1|	922	28.5757	39.6097	63.9735	35.7888		AT2G45640.1 Involved in the regulation of salt stress. Expression of AtSAP18 is induced by NaCl, cold, drought, ABA, and ethylene treatment. AtSAP18 and HDA19 associate with ERF3 and ERF4 both in vitro and in vivo. protein_coding SIN3 ASSOCIATED POLYPEPTIDE P18 (SAP18) SIN3 ASSOCIATED POLYPEPTIDE 18 (ATSAP18);SIN3 ASSOCIATED POLYPEPTIDE P18 (SAP18)
N_Unigene1385	AT2G01100	not annotated	1390	66.3408	29.5577	19.969	26.3767		AT2G01100.1 unknown protein; Has 19420 Blast hits to 10641 proteins in 779 species: Archae - 0; Bacteria - 1003; Metazoa - 10257; Fungi - 1826; Plants - 1570; Viruses - 56; Other Eukaryotes - 4708 (source: NCBI BLink). protein_coding
N_Unigene1386	AT4G18100	gi|297608865|ref|NP_001062288.2|	917	301.68	557.56	431.338	559.75		AT4G18100.1 Ribosomal protein L32e; FUNCTIONS IN: structural constituent of ribosome; INVOLVED IN: translation, ribosome biogenesis; LOCATED IN: cytosolic ribosome, ribosome, cytosolic large ribosomal subunit, nucleolus; EXPRESSED IN: callus, pollen tube, leaf; CONTAINS InterPro DOMAIN/s: Ribosomal protein L32e (InterPro:IPR001515), Ribosomal protein L32e, conserved site (InterPro:IPR018263); BES…
N_Unigene1390	AT1G05970	gi|508712992|gb|EOY04889.1|	1027	34.2055	22.225	27.0272	10.7099		AT1G05970.2 RNA-binding (RRM/RBD/RNP motifs) family protein; Has 35333 Blast hits to 34131 proteins in 2444 species: Archae - 798; Bacteria - 22429; Metazoa - 974; Fungi - 991; Plants - 531; Viruses - 0; Other Eukaryotes - 9610 (source: NCBI BLink). protein_coding
N_Unigene1392	AT5G25080	gi|296082141|emb|CBI21146.3|	895	9.81257	25.5029	19.3834	28.6755		AT5G25080.1 Sas10/Utp3/C1D family; CONTAINS InterPro DOMAIN/s: Sas10/Utp3/C1D (InterPro:IPR007146), Exosome-associated factor Rrp47/DNA strand repair C1D (InterPro:IPR011082); Has 1807 Blast hits to 1807 proteins in 277 species: Archae - 0; Bacteria - 0; Metazoa - 736; Fungi - 347; Plants - 385; Viruses - 0; Other Eukaryotes - 339 (source: NCBI BLink). protein_coding
N_Unigene1393	AT1G09010	gi|148887371|sp|Q5H7P5.4|EBM_LILLO	1929	36.422	16.5657	21.584	19.0065		AT1G09010.1 glycoside hydrolase family 2 protein; FUNCTIONS IN: cation binding, hydrolase activity, hydrolyzing O-glycosyl compounds, catalytic activity; INVOLVED IN: carbohydrate metabolic process; LOCATED IN: vacuole; EXPRESSED IN: 23 plant structures; EXPRESSED DURING: 13 growth stages; CONTAINS InterPro DOMAIN/s: Glycoside hydrolase family 2, immunoglobulin-like beta-sandwich (InterPro:IPR006…
N_Unigene1394	AT2G47730	gi|225459777|ref|XP_002285906.1|	906	92.0876	141.082	38.296	40.4676		AT2G47730.1 Encodes glutathione transferase belonging to the phi class of GSTs. Naming convention according to Wagner et al. (2002). protein_coding GLUTATHIONE S-TRANSFERASE PHI 8 (GSTF8) ARABIDOPSIS THALIANA GLUTATHIONE S-TRANSFERASE PHI 8 (ATGSTF8);GLUTATHIONE S-TRANSFERASE PHI 8 (GSTF8); (GST6);GLUTATHIONE S-TRANSFERASE (CLASS PHI) 5 (ATGSTF5)
N_Unigene1396	AT1G03150	gi|255559422|ref|XP_002520731.1|	905	0	10.0884	30.6707	36.461		AT1G03150.1 Acyl-CoA N-acyltransferases (NAT) superfamily protein; FUNCTIONS IN: N-acetyltransferase activity; INVOLVED IN: metabolic process; LOCATED IN: cellular_component unknown; EXPRESSED IN: 22 plant structures; EXPRESSED DURING: 13 growth stages; CONTAINS InterPro DOMAIN/s: GCN5-related N-acetyltransferase, C-terminal (InterPro:IPR022610), GCN5-related N-acetyltransferase (InterPro:IPR0001…
N_Unigene14	ATMG00560	gi|484759968|ref|YP_007905729.1|	1074	44.9743	72.2583	35.5361	6.82749		ATMG00560.1 encodes a mitochondrial ribosomal protein L2, a constituent of the large subunit of the ribosomal complex protein_coding (RPL2) (RPL2)
N_Unigene140	AT3G48710	gi|449440528|ref|XP_004138036.1|	2514	62.8801	72.6336	53.8247	49.5848		AT3G48710.1 DEK domain-containing chromatin associated protein; CONTAINS InterPro DOMAIN/s: DEK, C-terminal (InterPro:IPR014876); BEST Arabidopsis thaliana protein match is: DEK domain-containing chromatin associated protein (TAIR:AT5G63550.2); Has 53243 Blast hits to 30328 proteins in 1615 species: Archae - 67; Bacteria - 9231; Metazoa - 21090; Fungi - 5394; Plants - 2191; Viruses - 327; Other E…
N_Unigene1403	AT2G37060	gi|460402394|ref|XP_004246697.1|	905	33.9645	30.2653	34.5045	64.8196		AT2G37060.1 "nuclear factor Y, subunit B8" (NF-YB8); FUNCTIONS IN: sequence-specific DNA binding transcription factor activity; INVOLVED IN: regulation of transcription, DNA-dependent; LOCATED IN: nucleus, intracellular; EXPRESSED IN: male gametophyte, pollen tube; EXPRESSED DURING: M germinated pollen stage; CONTAINS InterPro DOMAIN/s: Transcription factor, CBFA/NFYB, DNA topoisomerase (InterPro…
N_Unigene1405	AT1G31070	gi|508704972|gb|EOX96868.1|	929	42.5405	78.6226	33.6131	19.7328		AT1G31070.2 Encodes a protein that functions as an N-acetylglucosamine-1-phosphate uridylyltransferase that catalyzes the formation of UDP-N-acetylglucosamine (UDP-GlcNAc). This is an essential precursor for glycolipid and glycoprotein synthesis and is also used for regulatory protein modification in signaling pathways. The enzyme can also catalyze the reverse reaction using both UDP-GlcNAc and t…
N_Unigene1406	AT5G09920	gi|224083811|ref|XP_002307132.1|	937	121.846	107.183	77.761	74.3446		AT5G09920.1 Non-catalytic subunit specific to DNA-dependent RNA polymerase II; the ortholog of budding yeast RPB4) protein_coding (NRPB4) (RPB15.9); (ATRPB15.9); (RPB15.9.9); (NRPB4)
N_Unigene1408	AT5G21090	gi|225428947|ref|XP_002263235.1|	969	208.454	146.043	153.967	56.7548		AT5G21090.1 Leucine-rich repeat (LRR) family protein; INVOLVED IN: signal transduction; LOCATED IN: endomembrane system; EXPRESSED IN: 22 plant structures; EXPRESSED DURING: 13 growth stages; CONTAINS InterPro DOMAIN/s: Leucine-rich repeat-containing N-terminal domain, type 2 (InterPro:IPR013210), Leucine-rich repeat (InterPro:IPR001611); BEST Arabidopsis thaliana protein match is: Leucine-rich r…
N_Unigene141	AT1G22760	gi|359495203|ref|XP_002263507.2|	2366	79.8049	109.977	93.8528	80.5794		AT1G22760.1 Putative poly(A) binding protein May there fore function in posttranscriptional regulation, including mRNA turnover and translational initiation. Expression detected only in floral organs. protein_coding POLY(A) BINDING PROTEIN 3 (PAB3) POLY(A) BINDING PROTEIN 3 (PAB3)
N_Unigene1410	AT1G02140	gi|253684301|gb|ACT33369.1|	879	49.9559	62.3211	35.5251	29.1974		AT1G02140.1 Encodes a homologue of the exon junction complex (EJC) component MAGO that participates in intron-mediated enhancement of gene expression. protein_coding MAGO NASHI (MAGO) MATERNAL EFFECT EMBRYO ARREST 63 (MEE63);HAPLESS 1 (HAP1);MAGO NASHI (MAGO)
N_Unigene1411	AT1G24050	gi|508708476|gb|EOY00373.1|	892	49.2279	66.5306	50.5662	73.9849		AT1G24050.1 RNA-processing, Lsm domain; CONTAINS InterPro DOMAIN/s: RNA-processing, Lsm domain (InterPro:IPR019181); BEST Arabidopsis thaliana protein match is: RNA-processing, Lsm domain (TAIR:AT1G70220.1); Has 228 Blast hits to 228 proteins in 109 species: Archae - 0; Bacteria - 0; Metazoa - 90; Fungi - 53; Plants - 56; Viruses - 0; Other Eukaryotes - 29 (source: NCBI BLink). protein_coding
N_Unigene1412	AT5G57020	gi|224122458|ref|XP_002330486.1|	1601	46.6266	65.5812	32.5074	20.6104		AT5G57020.1 Arabidopsis thaliana myristoyl-CoA:protein N-myristoyltransferase. protein_coding MYRISTOYL-COA:PROTEIN N-MYRISTOYLTRANSFERASE (NMT1) ARABIDOPSIS THALIANA MYRISTOYL-COA:PROTEIN N-MYRISTOYLTRANSFERASE (ATNMT1);MYRISTOYL-COA:PROTEIN N-MYRISTOYLTRANSFERASE (NMT1)
N_Unigene1413	AT1G07040	gi|296086430|emb|CBI32019.3|	1393	50.4365	52.4338	19.926	21.0559		AT1G07040.1 unknown protein; INVOLVED IN: biological_process unknown; LOCATED IN: chloroplast; EXPRESSED IN: 24 plant structures; EXPRESSED DURING: 14 growth stages; BEST Arabidopsis thaliana protein match is: unknown protein (TAIR:AT1G27030.1); Has 540 Blast hits to 538 proteins in 187 species: Archae - 0; Bacteria - 333; Metazoa - 0; Fungi - 0; Plants - 67; Viruses - 0; Other Eukaryotes - 140 (…
N_Unigene1414	AT1G47830	gi|470110180|ref|XP_004291364.1|	916	71.9071	129.575	102.27	48.0309		AT1G47830.1 SNARE-like superfamily protein; FUNCTIONS IN: protein transporter activity; INVOLVED IN: intracellular protein transport, transport, protein transport; LOCATED IN: clathrin vesicle coat; EXPRESSED IN: 23 plant structures; EXPRESSED DURING: 15 growth stages; CONTAINS InterPro DOMAIN/s: Adaptor protein complex, sigma subunit (InterPro:IPR016635), Longin-like (InterPro:IPR011012); BEST A…
N_Unigene1415	AT5G53310	gi|508776181|gb|EOY23437.1|	891	73.9247	20.4939	35.0467	20.5744		AT5G53310.1 myosin heavy chain-related; FUNCTIONS IN: motor activity; INVOLVED IN: biological_process unknown; LOCATED IN: plasma membrane; EXPRESSED IN: 25 plant structures; EXPRESSED DURING: 15 growth stages; CONTAINS InterPro DOMAIN/s: Myosin tail 2 (InterPro:IPR010926); Has 30201 Blast hits to 17322 proteins in 780 species: Archae - 12; Bacteria - 1396; Metazoa - 17338; Fungi - 3422; Plants -…
N_Unigene1417	AT1G01490	gi|225454288|ref|XP_002276701.1|	968	68.0443	70.739	32.2589	56.8134		AT1G01490.1 Heavy metal transport/detoxification superfamily protein ; FUNCTIONS IN: metal ion binding; INVOLVED IN: metal ion transport; LOCATED IN: cellular_component unknown; EXPRESSED IN: 22 plant structures; EXPRESSED DURING: 14 growth stages; CONTAINS InterPro DOMAIN/s: Heavy metal transport/detoxification protein (InterPro:IPR006121); BEST Arabidopsis thaliana protein match is: Heavy metal…
N_Unigene1418	AT1G26550	gi|115479119|ref|NP_001063153.1|	912	158.889	135.149	117.937	104.523		AT1G26550.1 FKBP-like peptidyl-prolyl cis-trans isomerase family protein; FUNCTIONS IN: isomerase activity; INVOLVED IN: biological_process unknown; LOCATED IN: cellular_component unknown; EXPRESSED IN: 24 plant structures; EXPRESSED DURING: 13 growth stages; CONTAINS InterPro DOMAIN/s: Peptidyl-prolyl cis-trans isomerase, PpiC-type (InterPro:IPR000297); BEST Arabidopsis thaliana protein match is…
N_Unigene142	AT4G36760	gi|462400143|gb|EMJ05811.1|	2250	160.032	178.543	121.822	105.917		AT4G36760.1 Arabidopsis aminopeptidase P1 protein_coding AMINOPEPTIDASE P1 (APP1) ARABIDOPSIS THALIANA AMINOPEPTIDASE P1 (ATAPP1);AMINOPEPTIDASE P1 (APP1)
N_Unigene1422	AT1G28490	gi|296084315|emb|CBI24703.3|	1082	36.5251	33.7525	32.0667	3.3885		AT1G28490.1 Encodes one of 24 Arabidopsis syntaxins. Its mRNA has been shown to be expressed. protein_coding SYNTAXIN OF PLANTS 61 (SYP61) SYNTAXIN OF PLANTS 61 (SYP61); (OSM1); (ATSYP61)
N_Unigene1423	AT3G47810	gi|115445439|ref|NP_001046499.1|	912	62.5928	135.149	64.6749	68.3423		AT3G47810.2 Homolog of yeast retromer subunit VPS29. Part of a retromer-like protein complex involved in endosome to lysosome protein transport. protein_coding MAIGO 1 (MAG1) MAIGO 1 (MAG1)
N_Unigene1424	AT4G20380	gi|508778304|gb|EOY25560.1|	931	61.3154	14.7101	44.7212	19.6904		AT4G20380.8 LSD1 monitors a superoxide-dependent signal and negatively regulates a plant cell death pathway. contains zinc-finger motifs. LSD1 negatively regulates a basal defense pathway that can act upstream or independently of both NIM1/NPR1 function and SA accumulation following avirulent or virulent pathogen challenge protein_coding LESION SIMULATING DISEASE (LSD1) LESION SIMULATING DISEASE …
N_Unigene1425	AT4G31300	gi|508781876|gb|EOY29132.1|	870	10.0945	10.4943	31.9046	25.2852		AT4G31300.2 Encodes 20S proteasome subunit PBA1 (PBA1). PBA1 acts as a plant caspase-3-like enzyme. protein_coding (PBA1) (PBA1)
N_Unigene1426	AT4G02715	not annotated	880	14.9697	36.3127	39.4275	20.8316		AT4G02715.1 unknown protein; Has 30201 Blast hits to 17322 proteins in 780 species: Archae - 12; Bacteria - 1396; Metazoa - 17338; Fungi - 3422; Plants - 5037; Viruses - 0; Other Eukaryotes - 2996 (source: NCBI BLink). protein_coding
N_Unigene1427	AT2G36690	gi|508706819|gb|EOX98715.1|	1249	14.0629	7.30988	22.2233	46.967		AT2G36690.1 2-oxoglutarate (2OG) and Fe(II)-dependent oxygenase superfamily protein; FUNCTIONS IN: oxidoreductase activity, acting on paired donors, with incorporation or reduction of molecular oxygen, 2-oxoglutarate as one donor, and incorporation of one atom each of oxygen into both donors, oxidoreductase activity; INVOLVED IN: biosynthetic process; LOCATED IN: cellular_component unknown; EXPRE…
N_Unigene1428	AT5G27990	gi|225451218|ref|XP_002274832.1|	901	48.7361	45.5996	38.5085	28.4845		AT5G27990.1 Pre-rRNA-processing protein TSR2, conserved region; CONTAINS InterPro DOMAIN/s: Pre-rRNA-processing protein TSR2, conserved region (InterPro:IPR019398); BEST Arabidopsis thaliana protein match is: Pre-rRNA-processing protein TSR2, conserved region (TAIR:AT3G22510.1); Has 1807 Blast hits to 1807 proteins in 277 species: Archae - 0; Bacteria - 0; Metazoa - 736; Fungi - 347; Plants - 385…
N_Unigene1431	AT4G12650	gi|255567166|ref|XP_002524564.1|	2504	33.3192	41.9311	29.0983	14.642		AT4G12650.1 Endomembrane protein 70 protein family; LOCATED IN: integral to membrane, Golgi apparatus, plasma membrane, vacuole; EXPRESSED IN: 25 plant structures; EXPRESSED DURING: 13 growth stages; CONTAINS InterPro DOMAIN/s: Nonaspanin (TM9SF) (InterPro:IPR004240); BEST Arabidopsis thaliana protein match is: Endomembrane protein 70 protein family (TAIR:AT5G35160.2); Has 1639 Blast hits to 1594…
N_Unigene1432	AT5G55940	gi|462401569|gb|EMJ07126.1|	983	53.6048	60.3716	31.7666	22.3786		AT5G55940.1 embryo defective 2731 (emb2731); FUNCTIONS IN: molecular_function unknown; INVOLVED IN: embryo development ending in seed dormancy; LOCATED IN: endoplasmic reticulum; EXPRESSED IN: 23 plant structures; EXPRESSED DURING: 13 growth stages; CONTAINS InterPro DOMAIN/s: Uncharacterised protein family UPF0172 (InterPro:IPR005366); BEST Arabidopsis thaliana protein match is: Uncharacterised …
N_Unigene1435	AT1G05060	gi|225447103|ref|XP_002273465.1|	864	86.3995	26.418	44.1734	16.9739		AT1G05060.1 unknown protein; Has 34 Blast hits to 34 proteins in 13 species: Archae - 0; Bacteria - 0; Metazoa - 0; Fungi - 0; Plants - 34; Viruses - 0; Other Eukaryotes - 0 (source: NCBI BLink). protein_coding
N_Unigene1436	AT2G39900	gi|462414923|gb|EMJ19660.1|	1176	41.0735	46.5819	32.4539	37.4118		AT2G39900.1 Encodes a member of the Arabidopsis LIM proteins: a family of actin bundlers with distinct expression patterns. WLIM1, WLIM2a, and WLIM2b are widely expressed, whereas PLIM2a, PLIM2b, and PLIM2c are predominantly expressed in pollen. Regulates actin cytoskeleton organization. protein_coding WLIM2A (WLIM2a) WLIM2A (WLIM2a)
N_Unigene1437	AT3G57870	gi|242042439|ref|XP_002468614.1|	860	122.543	47.7735	56.4822	63.9482		AT3G57870.1 Encodes a SUMO liagse that directs the attachment of the small protein SUMO to target proteins via an isopeptide bond. This enzyme is localized to the nucleus and plants with reduced levels of this protein show higher sensitivity to ABA in root growth inhibition assays. It has high similarity to the yeast UBC9 SUMO ligase and is sometimes referred to by that name. protein_coding SUMO …
N_Unigene1438	AT5G54310	gi|359493891|ref|XP_003634688.1|	1992	41.8832	29.7918	31.352	7.36217		AT5G54310.1 A member of ARF GAP domain (AGD), A thaliana has 15 members, grouped into four classes. Regulates membrane trafficking and organ separation. protein_coding ARF-GAP DOMAIN 5 (AGD5) NEVERSHED (NEV);ARF-GAP DOMAIN 5 (AGD5)
N_Unigene1439	AT3G62700	not annotated	943	60.5351	29.0457	22.0761	11.6639		AT3G62700.1 member of MRP subfamily protein_coding ATP-BINDING CASSETTE C14 (ABCC14) MULTIDRUG RESISTANCE-ASSOCIATED PROTEIN 10 (ATMRP10);ATP-BINDING CASSETTE C14 (ABCC14);MULTIDRUG RESISTANCE-ASSOCIATED PROTEIN 10 (MRP10)
N_Unigene1440	AT4G00100	gi|225453951|ref|XP_002280012.1|	1070	176.466	226.118	210.771	226.149		AT4G00100.1 Encodes a cytoplasmic ribosomal protein S13 homologue involved in early leaf development protein_coding RIBOSOMAL PROTEIN S13A (RPS13A) (RPS13);POINTED FIRST LEAF 2 (PFL2);RIBOSOMAL PROTEIN S13A (RPS13A);RIBOSOMAL PROTEIN S13A (ATRPS13A)
N_Unigene1442	AT1G13950	gi|333108561|gb|AEF15864.1|	864	299.857	597.046	325.277	326.747		AT1G13950.1 Encodes eukaryotic translation initiation factor 5A (EIF-5A).In mammalian cells it functions as a shuttle protein that translocates mRNA from the nucleus to cytoplasmic ribosomes. Overexpression results in an increase in both primary and secondary xylem formation. In RNAi suppressed lines, xylem formation is reduced. protein_coding EUKARYOTIC ELONGATION FACTOR 5A-1 (ELF5A-1) (EIF-5A);…
N_Unigene1443	AT3G24503	gi|462397480|gb|EMJ03148.1|	857	25.6192	31.9605	36.4371	21.3907		AT3G24503.1 Arabidopsis thaliana aldehyde dehydrogenase AtALDH1a mRNA. a sinapaldehyde dehydrogenase catalyzes both the oxidation of coniferylaldehyde and sinapaldehyde forming ferulic acid and sinapic acid, respectively protein_coding ALDEHYDE DEHYDROGENASE 2C4 (ALDH2C4) ALDEHYDE DEHYDROGENASE 2C4 (ALDH2C4);REDUCED EPIDERMAL FLUORESCENCE1 (REF1);ALDEHYDE DEHYDROGENASE 1A (ALDH1A)
N_Unigene1445	AT1G13360	gi|225423955|ref|XP_002282387.1|	857	46.1145	5.32675	76.9227	17.1125		AT1G13360.1 unknown protein; BEST Arabidopsis thaliana protein match is: unknown protein (TAIR:AT3G25870.1); Has 69 Blast hits to 69 proteins in 16 species: Archae - 0; Bacteria - 0; Metazoa - 6; Fungi - 0; Plants - 63; Viruses - 0; Other Eukaryotes - 0 (source: NCBI BLink). protein_coding
N_Unigene1446	AT1G53670	gi|225461830|ref|XP_002285647.1|	902	73.0232	55.671	53.8522	40.647		AT1G53670.1 methionine sulfoxide reductase B 1 (MSRB1); FUNCTIONS IN: peptide-methionine-(S)-S-oxide reductase activity; INVOLVED IN: response to oxidative stress, N-terminal protein myristoylation; LOCATED IN: chloroplast stroma, chloroplast; EXPRESSED IN: 23 plant structures; EXPRESSED DURING: 13 growth stages; CONTAINS InterPro DOMAIN/s: Methionine sulphoxide reductase B (InterPro:IPR002579), …
N_Unigene1447	AT5G62575	gi|224133448|ref|XP_002321570.1|	856	76.9473	122.658	68.906	34.2651		AT5G62575.2 predicted to encode subunit 7 of mitochondrial complex II and to participate in the respiratory chain protein_coding SUCCINATE DEHYDROGENASE 7 (SDH7) SUCCINATE DEHYDROGENASE 7B (SDH7B);SUCCINATE DEHYDROGENASE 7 (SDH7)
N_Unigene1448	AT1G10630	gi|357485863|ref|XP_003613219.1|	854	997.516	1079.78	361.588	386.385		AT1G10630.1 A member of ARF GTPase family. A thaliana has 21 members of this family, known to be essential for vesicle coating and uncoating and functions in GTP-binding. Gene encoding ADP-ribosylation factor and similar to other ARFs and ARF-like proteins. The gene is shown to play a role in cell division, cell expansion and cellulose production using antisense construct. protein_coding ADP-RIBO…
N_Unigene145	AT5G53530	gi|116794473|gb|ABK27154.1|	1319	26.6331	38.0707	31.5659	11.1186		AT5G53530.1 Homolog of yeast retromer subunit VPS26. Part of a retromer-like protein complex involved in endosome to lysosome protein transport. protein_coding VACUOLAR PROTEIN SORTING 26A (VPS26A) VACUOLAR PROTEIN SORTING 26A (VPS26A)
N_Unigene1452	AT3G04950	gi|470132264|ref|XP_004302005.1|	1293	6.79215	21.1834	18.7837	11.3422		AT3G04950.1 CONTAINS InterPro DOMAIN/s: SEC-C motif (InterPro:IPR004027); Has 583 Blast hits to 583 proteins in 248 species: Archae - 0; Bacteria - 488; Metazoa - 0; Fungi - 0; Plants - 34; Viruses - 0; Other Eukaryotes - 61 (source: NCBI BLink). protein_coding
N_Unigene1455	AT4G26860	gi|357134641|ref|XP_003568925.1|	844	5.20276	10.8176	32.8874	17.3761		AT4G26860.2 Predicted pyridoxal phosphate-dependent enzyme, YBL036C type; FUNCTIONS IN: pyridoxal phosphate binding; INVOLVED IN: biological_process unknown; EXPRESSED IN: 23 plant structures; EXPRESSED DURING: 15 growth stages; CONTAINS InterPro DOMAIN/s: Predicted pyridoxal phosphate-dependent enzyme, YBL036C type (InterPro:IPR011078), Alanine racemase, N-terminal (InterPro:IPR001608); BEST Ara…
N_Unigene1457	AT4G20430	gi|296089234|emb|CBI39006.3|	1710	10.2716	40.0441	12.1741	6.43221		AT4G20430.1 Subtilase family protein; FUNCTIONS IN: identical protein binding, serine-type endopeptidase activity; INVOLVED IN: proteolysis, negative regulation of catalytic activity; LOCATED IN: endomembrane system; EXPRESSED IN: 19 plant structures; EXPRESSED DURING: 13 growth stages; CONTAINS InterPro DOMAIN/s: Peptidase S8/S53, subtilisin/kexin/sedolisin (InterPro:IPR000209), Peptidase S8, su…
N_Unigene1458	AT5G17860	gi|255569430|ref|XP_002525682.1|	843	36.4625	21.6608	28.8106	34.7935		AT5G17860.1 calcium exchanger 7 (CAX7); FUNCTIONS IN: cation:cation antiporter activity, calcium:sodium antiporter activity; INVOLVED IN: cation transport, transmembrane transport; LOCATED IN: endomembrane system, integral to membrane; EXPRESSED IN: 19 plant structures; EXPRESSED DURING: 10 growth stages; CONTAINS InterPro DOMAIN/s: Sodium/calcium exchanger membrane region (InterPro:IPR004837); B…
N_Unigene1459	AT2G09990	gi|255555403|ref|XP_002518738.1|	845	192.274	291.729	287.424	373.144		AT2G09990.1 Ribosomal protein S5 domain 2-like superfamily protein; FUNCTIONS IN: structural constituent of ribosome; INVOLVED IN: translation; LOCATED IN: cytosolic small ribosomal subunit, cytosolic ribosome, cell wall, chloroplast, membrane; EXPRESSED IN: guard cell, callus, leaf; EXPRESSED DURING: seedling growth; CONTAINS InterPro DOMAIN/s: Ribosomal protein S9 (InterPro:IPR000754), Ribosoma…
N_Unigene146	AT4G40060	gi|359480491|ref|XP_003632476.1|	2003	289.38	129.908	162.828	148.265		AT4G40060.1 Encodes a homeodomain leucine zipper class I (HD-Zip I) protein. protein_coding HOMEOBOX PROTEIN 16 (HB16) HOMEOBOX PROTEIN 16 (ATHB16); (ATHB-16);HOMEOBOX PROTEIN 16 (HB16)
N_Unigene1460	AT4G01150	gi|18411555|ref|NP_567210.1|	842	5.21511	5.42164	49.4483	74.0239		AT4G01150.1 unknown protein; FUNCTIONS IN: molecular_function unknown; INVOLVED IN: biological_process unknown; LOCATED IN: thylakoid, chloroplast thylakoid membrane, chloroplast, plastoglobule, chloroplast envelope; EXPRESSED IN: 23 plant structures; EXPRESSED DURING: 14 growth stages; BEST Arabidopsis thaliana protein match is: unknown protein (TAIR:AT4G38100.1); Has 323 Blast hits to 323 prote…
N_Unigene1461	AT5G54650	gi|255563641|ref|XP_002522822.1|	1337	13.1373	20.4863	18.1655	10.9689		AT5G54650.1 Encodes a protein with similarity to formins that is involved in cytokinesis. Loss of function mutations exhibit delayed cellularization during endosperm development. FH5 is expressed in the endosperm and the protein localizes to the cell plate. FH5 was shown to be a maternally expressed imprinted gene. protein_coding FORMIN HOMOLOGY5 (Fh5) FORMIN HOMOLOGY 5 (ATFH5);FORMIN HOMOLOGY5 (…
N_Unigene1462	AT1G59760	not annotated	951	360.155	259.213	248.091	451.067		AT1G59760.1 Encodes MTR4, a putative RNA helicase and exosome co-factor. Required for proper rRNA biogenesis and development. protein_coding HOMOLOG OF YEAST MTR4 (MTR4) (AtMTR4);HOMOLOG OF YEAST MTR4 (MTR4)
N_Unigene1463	AT1G01230	gi|508703756|gb|EOX95652.1|	852	67.0008	53.5801	57.0125	21.5162		AT1G01230.1 ORMDL family protein; FUNCTIONS IN: molecular_function unknown; INVOLVED IN: protein folding; LOCATED IN: integral to membrane, endoplasmic reticulum; EXPRESSED IN: 24 plant structures; EXPRESSED DURING: 15 growth stages; CONTAINS InterPro DOMAIN/s: ORMDL (InterPro:IPR007203); BEST Arabidopsis thaliana protein match is: ORMDL family protein (TAIR:AT5G42000.1); Has 538 Blast hits to 53…
N_Unigene1464	AT1G68185	gi|225424099|ref|XP_002283125.1|	901	24.3681	40.5329	26.956	32.5537		AT1G68185.1 Ubiquitin-like superfamily protein; CONTAINS InterPro DOMAIN/s: Ubiquitin supergroup (InterPro:IPR019955); Has 482 Blast hits to 482 proteins in 153 species: Archae - 0; Bacteria - 0; Metazoa - 186; Fungi - 88; Plants - 146; Viruses - 0; Other Eukaryotes - 62 (source: NCBI BLink). protein_coding
N_Unigene1465	AT1G32990	gi|514822525|ref|XP_004985925.1|	834	36.856	5.47365	29.1215	0		AT1G32990.1 mutant has Decreased effective quantum yield of photosystem II; Pale green plants; Reduced growth rate; Plastid Ribosomal Protein L11 protein_coding PLASTID RIBOSOMAL PROTEIN L11 (PRPL11) PLASTID RIBOSOMAL PROTEIN L11 (PRPL11)
N_Unigene1466	AT5G27760	gi|312985281|gb|ADR30791.1|	830	79.3577	27.5001	58.5237	17.6692		AT5G27760.1 Hypoxia-responsive family protein; CONTAINS InterPro DOMAIN/s: Hypoxia induced protein, conserved region (InterPro:IPR007667); BEST Arabidopsis thaliana protein match is: Hypoxia-responsive family protein (TAIR:AT3G05550.1); Has 1807 Blast hits to 1807 proteins in 277 species: Archae - 0; Bacteria - 0; Metazoa - 736; Fungi - 347; Plants - 385; Viruses - 0; Other Eukaryotes - 339 (sour…
N_Unigene1467	AT3G22630	gi|351721168|ref|NP_001238480.1|	834	63.1817	103.999	79.0441	65.9417		AT3G22630.1 Encodes 20S proteasome beta subunit PBD1 (PBD1). protein_coding 20S PROTEASOME BETA SUBUNIT D1 (PBD1) 20S PROTEASOME BETA SUBUNIT D1 (PBD1); (PRCGB)
N_Unigene1469	AT3G55070	gi|462414552|gb|EMJ19289.1|	1642	24.0683	27.8016	14.7913	13.3972		AT3G55070.1 LisH/CRA/RING-U-box domains-containing protein; FUNCTIONS IN: molecular_function unknown; INVOLVED IN: biological_process unknown; LOCATED IN: chloroplast; EXPRESSED IN: 24 plant structures; EXPRESSED DURING: 15 growth stages; CONTAINS InterPro DOMAIN/s: Ran binding protein, CRA domain (InterPro:IPR019589), CTLH, C-terminal LisH motif (InterPro:IPR006595), LisH dimerisation motif (Int…
N_Unigene147	AT5G13220	gi|224075495|ref|XP_002304653.1|	1036	38.1469	4.40639	90.4245	24.7727		AT5G13220.1 Plants overexpressing At5g13220.3, but not At5g13220.1 showed enhanced insensitivity to MeJa. protein_coding JASMONATE-ZIM-DOMAIN PROTEIN 10 (JAZ10) JASMONATE-ASSOCIATED 1 (JAS1);TIFY DOMAIN PROTEIN 9 (TIFY9);JASMONATE-ZIM-DOMAIN PROTEIN 10 (JAZ10)
N_Unigene1470	AT5G65220	gi|359485888|ref|XP_003633349.1|	849	62.0654	37.6386	44.9539	25.9107		AT5G65220.1 Ribosomal L29 family protein ; FUNCTIONS IN: structural constituent of ribosome; INVOLVED IN: translation, ribosome biogenesis; LOCATED IN: ribosome, chloroplast stroma, chloroplast, nucleoid, chloroplast envelope; EXPRESSED IN: 22 plant structures; EXPRESSED DURING: 13 growth stages; CONTAINS InterPro DOMAIN/s: Ribosomal protein L29 (InterPro:IPR001854); Has 1807 Blast hits to 1807 p…
N_Unigene1471	AT3G48930	gi|225463039|ref|XP_002267523.1|	838	89.0801	223.348	293.965	511.891		AT3G48930.1 embryo defective 1080 (EMB1080); FUNCTIONS IN: structural constituent of ribosome; INVOLVED IN: translation, embryo development ending in seed dormancy; LOCATED IN: cytosolic small ribosomal subunit, cytosolic ribosome, cell wall, membrane; EXPRESSED IN: 22 plant structures; EXPRESSED DURING: 13 growth stages; CONTAINS InterPro DOMAIN/s: Nucleic acid-binding, OB-fold-like (InterPro:IP…
N_Unigene1473	AT5G54750	gi|225461038|ref|XP_002281399.1|	995	158.875	110.111	83.6893	84.7501		AT5G54750.2 Transport protein particle (TRAPP) component; FUNCTIONS IN: molecular_function unknown; INVOLVED IN: ER to Golgi vesicle-mediated transport; LOCATED IN: cellular_component unknown; EXPRESSED IN: 24 plant structures; EXPRESSED DURING: 15 growth stages; CONTAINS InterPro DOMAIN/s: Transport protein particle (TRAPP) component (InterPro:IPR007194), TRAPP I complex, Bet3 (InterPro:IPR01672…
N_Unigene1476	AT3G52580	gi|224106672|ref|XP_002314245.1|	824	165.2	454.286	193.692	311.463		AT3G52580.1 Ribosomal protein S11 family protein; CONTAINS InterPro DOMAIN/s: Ribosomal protein S11 (InterPro:IPR001971), Ribosomal S11, conserved site (InterPro:IPR018102); BEST Arabidopsis thaliana protein match is: Ribosomal protein S11 family protein (TAIR:AT3G11510.1); Has 8774 Blast hits to 8774 proteins in 2899 species: Archae - 250; Bacteria - 4863; Metazoa - 589; Fungi - 162; Plants - 72…
N_Unigene1477	AT1G19910	gi|449469915|ref|XP_004152664.1|	845	129.915	91.8407	41.0606	39.05		AT1G19910.1 vacuolar H+-pumping ATPase 16 kDa proteolipid (ava-p2) protein_coding (AVA-P2) (AVA-P2);VACUOLAR-TYPE H+ ATPASE C2 (ATVHA-C2); (AVA-2PE)
N_Unigene1478	AT2G24440	gi|326498995|dbj|BAK05988.1|	823	32.0131	33.2808	37.9424	31.1841		AT2G24440.1 selenium binding; FUNCTIONS IN: selenium binding; INVOLVED IN: cell redox homeostasis; LOCATED IN: cellular_component unknown; EXPRESSED IN: 23 plant structures; EXPRESSED DURING: 13 growth stages; CONTAINS InterPro DOMAIN/s: Selenoprotein, Rdx type (InterPro:IPR011893); BEST Arabidopsis thaliana protein match is: selenium binding (TAIR:AT4G31360.1); Has 1421 Blast hits to 981 protein…
N_Unigene1479	AT1G63610	gi|508723329|gb|EOY15226.1|	820	42.8403	38.9697	33.85	8.94234		AT1G63610.2 unknown protein; FUNCTIONS IN: molecular_function unknown; INVOLVED IN: biological_process unknown; LOCATED IN: chloroplast; EXPRESSED IN: 22 plant structures; EXPRESSED DURING: 13 growth stages; BEST Arabidopsis thaliana protein match is: unknown protein (TAIR:AT2G14910.1); Has 35333 Blast hits to 34131 proteins in 2444 species: Archae - 798; Bacteria - 22429; Metazoa - 974; Fungi - …
N_Unigene148	AT4G18550	gi|508780798|gb|EOY28054.1|	1804	12.1705	48.0795	71.1618	44.7117		AT4G18550.1 DSEL is cytosolic acylhydrolase that shows prefential lipase activity against the sn-1 position of several classes of lipids, including 1,3-diacylglycerols and 1-monoacylglycerols. Overexpression of DSEL leads to increased peroxisome and oil body levels in cotyledons and reduced beta-oxidation activity in seedlings. protein_coding DAD1-LIKE SEEDING ESTABLISHMENT-RELATED LIPASE (DSEL) …
N_Unigene1481	AT1G12310	gi|526117828|ref|NP_001268124.1|	820	107.101	116.909	101.55	89.4234		AT1G12310.1 Calcium-binding EF-hand family protein; FUNCTIONS IN: calcium ion binding; INVOLVED IN: biological_process unknown; LOCATED IN: plasma membrane, nucleus, cytoplasm; EXPRESSED IN: 26 plant structures; EXPRESSED DURING: 15 growth stages; CONTAINS InterPro DOMAIN/s: EF-Hand 1, calcium-binding site (InterPro:IPR018247), EF-HAND 2 (InterPro:IPR018249), EF-hand-like domain (InterPro:IPR0119…
N_Unigene1482	AT3G52860	gi|449469116|ref|XP_004152267.1|	829	31.7814	49.5599	41.8531	30.9584		AT3G52860.1 unknown protein; Has 86 Blast hits to 86 proteins in 36 species: Archae - 0; Bacteria - 2; Metazoa - 41; Fungi - 13; Plants - 26; Viruses - 0; Other Eukaryotes - 4 (source: NCBI BLink). protein_coding
N_Unigene1483	AT1G24620	gi|116791575|gb|ABK26031.1|	848	191.594	37.683	130.929	73.5002		AT1G24620.1 Encodes a EF-hand calcium-binding protein family member. Mutants exhibit longer root hairs under phosphate-deficient conditions. protein_coding
N_Unigene1484	AT1G67250	gi|449447480|ref|XP_004141496.1|	817	112.869	39.1128	229.326	116.677		AT1G67250.1 Proteasome maturation factor UMP1; CONTAINS InterPro DOMAIN/s: Proteasome maturation factor UMP1 (InterPro:IPR008012); BEST Arabidopsis thaliana protein match is: acclimation of photosynthesis to environment (TAIR:AT5G38660.2); Has 220 Blast hits to 220 proteins in 80 species: Archae - 0; Bacteria - 0; Metazoa - 106; Fungi - 2; Plants - 90; Viruses - 0; Other Eukaryotes - 22 (source: …
N_Unigene1485	AT3G13050	not annotated	1016	43.2197	107.835	71.7146	108.259		AT3G13050.1 Encodes a plant nicotinate transporter than can also transport trigonelline (N-methylnicotinate). protein_coding NICOTINATE TRANSPORTER (NiaP) (AtNiaP);NICOTINATE TRANSPORTER (NiaP)
N_Unigene1486	AT3G03773	gi|508718622|gb|EOY10519.1|	823	90.7037	77.6553	37.9424	49.0036		AT3G03773.2 HSP20-like chaperones superfamily protein; FUNCTIONS IN: molecular_function unknown; INVOLVED IN: biological_process unknown; LOCATED IN: endomembrane system; CONTAINS InterPro DOMAIN/s: CS-like domain (InterPro:IPR007052), HSP20-like chaperone (InterPro:IPR008978), CS domain (InterPro:IPR017447); BEST Arabidopsis thaliana protein match is: HSP20-like chaperones superfamily protein (T…
N_Unigene1489	AT4G15630	gi|255551655|ref|XP_002516873.1|	814	53.945	22.4325	42.6243	31.5289		AT4G15630.1 Uncharacterised protein family (UPF0497); FUNCTIONS IN: molecular_function unknown; INVOLVED IN: biological_process unknown; LOCATED IN: plasma membrane; EXPRESSED IN: 23 plant structures; EXPRESSED DURING: 13 growth stages; CONTAINS InterPro DOMAIN/s: Uncharacterised protein family UPF0497, trans-membrane plant (InterPro:IPR006702), Uncharacterised protein family UPF0497, trans-membr…
N_Unigene1490	AT3G47370	gi|508775681|gb|EOY22937.1|	827	127.433	292.559	142.645	243.833		AT3G47370.2 Ribosomal protein S10p/S20e family protein; FUNCTIONS IN: structural constituent of ribosome, RNA binding; INVOLVED IN: translation; LOCATED IN: in 6 components; EXPRESSED IN: 23 plant structures; EXPRESSED DURING: 13 growth stages; CONTAINS InterPro DOMAIN/s: Ribosomal protein S10, conserved site (InterPro:IPR018268), Ribosomal protein S10, eukaryotic/archaeal (InterPro:IPR005729), R…
N_Unigene1492	AT2G35120	gi|225423730|ref|XP_002278252.1|	857	66.6099	245.03	141.7	136.9		AT2G35120.1 Single hybrid motif superfamily protein; FUNCTIONS IN: glycine dehydrogenase (decarboxylating) activity, ATP binding; INVOLVED IN: glycine catabolic process, glycine decarboxylation via glycine cleavage system; LOCATED IN: mitochondrion, glycine cleavage complex; EXPRESSED IN: 22 plant structures; EXPRESSED DURING: 13 growth stages; CONTAINS InterPro DOMAIN/s: 2-oxo acid dehydrogenase…
N_Unigene1493	AT4G31130	gi|194690644|gb|ACF79406.1|	830	42.3241	115.501	62.704	66.2595		AT4G31130.1 Protein of unknown function (DUF1218); FUNCTIONS IN: molecular_function unknown; INVOLVED IN: biological_process unknown; LOCATED IN: plasma membrane; EXPRESSED IN: 25 plant structures; EXPRESSED DURING: 15 growth stages; CONTAINS InterPro DOMAIN/s: Protein of unknown function DUF1218 (InterPro:IPR009606); Has 77 Blast hits to 70 proteins in 13 species: Archae - 0; Bacteria - 0; Metaz…
N_Unigene1495	AT4G39880	gi|147784232|emb|CAN63891.1|	812	5.40779	28.1097	21.3647	18.0609		AT4G39880.1 Ribosomal protein L23/L15e family protein; FUNCTIONS IN: structural constituent of ribosome, nucleotide binding; INVOLVED IN: translation, ribosome biogenesis; LOCATED IN: ribosome, intracellular; EXPRESSED IN: 22 plant structures; EXPRESSED DURING: 13 growth stages; CONTAINS InterPro DOMAIN/s: Ribosomal protein L23/L15e, core (InterPro:IPR012678), Nucleotide-binding, alpha-beta plait…
N_Unigene1499	AT1G17210	gi|147846791|emb|CAN80628.1|	3306	31.8775	35.9016	23.0888	16.635		AT1G17210.1 IAP-like protein 1 (ILP1); FUNCTIONS IN: zinc ion binding; LOCATED IN: cytosol, nucleus, phragmoplast; EXPRESSED IN: 23 plant structures; EXPRESSED DURING: 13 growth stages; CONTAINS InterPro DOMAIN/s: Zinc finger, C3HC-like (InterPro:IPR012935), Proteinase inhibitor I32, inhibitor of apoptosis (InterPro:IPR001370); BEST Arabidopsis thaliana protein match is: C3HC zinc finger-like (TA…
N_Unigene15	AT2G44065	gi|484759968|ref|YP_007905729.1|	1812	77.5475	68.0218	78.5069	34.3974		AT2G44065.1 Ribosomal protein L2 family; FUNCTIONS IN: structural constituent of ribosome, RNA binding, transferase activity; INVOLVED IN: translation; LOCATED IN: ribosome, intracellular, large ribosomal subunit; EXPRESSED IN: 22 plant structures; EXPRESSED DURING: 13 growth stages; CONTAINS InterPro DOMAIN/s: Translation protein SH3-like (InterPro:IPR008991), Ribosomal protein L2, C-terminal (I…
N_Unigene1502	AT3G27310	gi|508710766|gb|EOY02663.1|	1007	17.4424	13.5999	31.0095	43.6905		AT3G27310.1 encodes a protein that contains a UBX domain and regulates AtCDC48 by inhibiting its ATPase activity and by promoting the disassembly of the active hexamer. Phenotypic analysis of pux1 plants revealed that the loss of PUX1 accelerated the growth of various plant organs including roots and inflorescence shoots. AtCDC48 and SYP31 colocalize at the division plane during cytokinesis and t…
N_Unigene1507	AT1G55460	gi|225455904|ref|XP_002275968.1|	1056	37.4244	64.8441	19.7138	24.3035		AT1G55460.1 DNA/RNA-binding protein Kin17, conserved region; FUNCTIONS IN: zinc ion binding; INVOLVED IN: biological_process unknown; LOCATED IN: intracellular; EXPRESSED IN: 24 plant structures; EXPRESSED DURING: 15 growth stages; CONTAINS InterPro DOMAIN/s: Zinc finger, C2H2-like (InterPro:IPR015880), DNA/RNA-binding protein Kin17, conserved region (InterPro:IPR019447), KOW (InterPro:IPR005824)…
N_Unigene1508	AT2G34450	gi|225463454|ref|XP_002275908.1|	851	20.6398	32.1858	40.7711	21.5415		AT2G34450.2 HMG-box (high mobility group) DNA-binding family protein; FUNCTIONS IN: sequence-specific DNA binding transcription factor activity; LOCATED IN: nucleus, chloroplast; EXPRESSED IN: 14 plant structures; EXPRESSED DURING: 9 growth stages; CONTAINS InterPro DOMAIN/s: High mobility group, superfamily (InterPro:IPR009071), High mobility group, HMG1/HMG2 (InterPro:IPR000910); BEST Arabidops…
N_Unigene1509	AT3G10520	gi|350538955|ref|NP_001234111.1|	797	154.268	257.749	282.968	524.423		AT3G10520.1 Encodes a class 2 non-symbiotic hemoglobin. Over-expression of AHb2 in seeds led to a 40% increase in the total fatty acid content of developing and mature seeds in three subsequent generations. This was mainly due to an increase in the poly-unsaturated C18:2 (omega-6) linoleic and C18:3 (omega-3) alpha-linolenic acids. protein_coding HAEMOGLOBIN 2 (HB2) HAEMOGLOBIN 2 (AHB2);HEMOGLOBI…
N_Unigene151	AT5G54160	gi|4808530|gb|AAD29845.1|AF064697_1	1595	49.555	28.6208	41.3309	11.4933		AT5G54160.1 A caffeic acid/5-hydroxyferulic acid O-methyltransferase. Interacts with 14-4-3 proteins in yeast 2 hybrid assay. AtOMT1 (At5g54160) encodes a flavonol 3?-O-methyltransferase that is highly active towards quercetin and myricetin. The substrate specificity identifies the enzyme as flavonol 3?-methyltransferase which replaces the former annotation of the gene to encode a caffeic acid/5-…
N_Unigene1510	AT4G15000	gi|359473059|ref|XP_003631240.1|	806	21.7922	50.9742	64.5711	81.879		AT4G15000.1 Ribosomal L27e protein family; FUNCTIONS IN: structural constituent of ribosome; INVOLVED IN: translation; LOCATED IN: cytosolic ribosome, ribosome, cytosolic large ribosomal subunit, intracellular; EXPRESSED IN: 23 plant structures; EXPRESSED DURING: 13 growth stages; CONTAINS InterPro DOMAIN/s: Ribosomal protein L27e, conserved site (InterPro:IPR018262), Ribosomal protein L27e (Inte…
N_Unigene1513	AT2G40550	gi|297736511|emb|CBI25382.3|	2174	22.2182	50.3958	33.5152	11.8052		AT2G40550.1 Encodes a nuclear localized target of E2Fa-DPa, transcription factors controlling cell cycle progression. Required for sister chromatid cohesion and DNA repair. protein_coding E2F TARGET GENE 1 (ETG1) E2F TARGET GENE 1 (ETG1)
N_Unigene1514	AT1G54690	gi|357512103|ref|XP_003626340.1|	790	5.55839	28.8925	79.0546	88.1783		AT1G54690.1 Encodes HTA3, a histone H2A protein. H2AX is a meiosis-specific isoform of histone H2A. Upon DSB formation, rapid accumulation of phosphorylated H2AX (&#947;-H2AX) occurs around the break site. H2AX foci accumulate in early G2. Immunolocalization studies in spread preparations of wild-type meiocytes at G2/early leptotene revealed the accumulation of numerous rather diffuse &#947;-H2AX…
N_Unigene1515	AT2G01150	gi|225424108|ref|XP_002283507.1|	786	0	0	35.3142	4.66458		AT2G01150.1 Encodes a RING-H2 finger protein that is expressed in vascular tissue, root tips, embryos and pistils. protein_coding RING-H2 FINGER PROTEIN 2B (RHA2B) RING-H2 FINGER PROTEIN 2B (RHA2B)
N_Unigene1516	AT3G61960	not annotated	1165	60.3073	11.7554	23.8257	12.5884		AT3G61960.1 Protein kinase superfamily protein; FUNCTIONS IN: protein serine/threonine kinase activity, protein kinase activity, kinase activity, ATP binding; INVOLVED IN: protein amino acid phosphorylation; LOCATED IN: cellular_component unknown; EXPRESSED IN: 23 plant structures; EXPRESSED DURING: 12 growth stages; CONTAINS InterPro DOMAIN/s: Protein kinase, ATP binding site (InterPro:IPR017441…
N_Unigene1519	AT3G03800	gi|225439283|ref|XP_002266162.1|	1490	50.1001	67.403	27.9432	19.6852		AT3G03800.1 member of SYP13 Gene Family protein_coding SYNTAXIN OF PLANTS 131 (SYP131) SYNTAXIN OF PLANTS 131 (SYP131); (ATSYP131)
N_Unigene1520	AT1G47640	gi|118482807|gb|ABK93320.1|	980	62.7304	88.5055	31.8639	37.4118		AT1G47640.1 unknown protein; FUNCTIONS IN: molecular_function unknown; INVOLVED IN: biological_process unknown; LOCATED IN: mitochondrion; EXPRESSED IN: 23 plant structures; EXPRESSED DURING: 13 growth stages; CONTAINS InterPro DOMAIN/s: Protein of unknown function DUF2053, membrane (InterPro:IPR019164); Has 204 Blast hits to 204 proteins in 84 species: Archae - 0; Bacteria - 0; Metazoa - 127; Fu…
N_Unigene1521	AT1G53530	gi|30695525|ref|NP_175758.2|	942	27.969	29.0766	25.7827	23.3526		AT1G53530.1 Peptidase S24/S26A/S26B/S26C family protein; FUNCTIONS IN: serine-type peptidase activity, peptidase activity; INVOLVED IN: proteolysis; LOCATED IN: integral to membrane, membrane; EXPRESSED IN: 22 plant structures; EXPRESSED DURING: 13 growth stages; CONTAINS InterPro DOMAIN/s: Peptidase S24/S26A/S26B/S26C, beta-ribbon domain (InterPro:IPR011056), Peptidase S24/S26A/S26B, conserved r…
N_Unigene1523	AT3G19570	not annotated	831	15.8524	21.9736	25.0514	35.2959		AT3G19570.2 Encodes SCO3 (snowy cotyledon3), a member of a largely uncharacterized protein family unique to the plant kingdom. The sco3-1 mutation alters chloroplast morphology and development, reduces chlorophyll accumulation, impairs thylakoid formation and photosynthesis in seedlings, and results in photoinhibition under extreme CO(2) concentrations in mature leaves. SCO3 is targeted to the pe…
N_Unigene1526	AT4G19640	gi|508780234|gb|EOY27490.1|	904	58.2893	50.498	38.3808	24.3343		AT4G19640.1 Encodes Ara7. protein_coding (ARA7) (ARA7); (ARA-7); (ATRABF2B);RAB GTPASE HOMOLOG F2B (RAB-F2B); (RABF2B);ARABIDOPSIS RAB GTPASE HOMOLOG F2B (ATRAB-F2B); (ATRAB5B)
N_Unigene1527	AT5G62290	gi|462414779|gb|EMJ19516.1|	897	34.2674	25.4461	34.8122	49.0483		AT5G62290.1 nucleotide-sensitive chloride conductance regulator (ICln) family protein; FUNCTIONS IN: ion channel activity; INVOLVED IN: cell volume homeostasis, chloride transport; LOCATED IN: cellular_component unknown; EXPRESSED IN: 22 plant structures; EXPRESSED DURING: 13 growth stages; CONTAINS InterPro DOMAIN/s: Nucleotide-sensitive chloride conductance regulator (InterPro:IPR003521); Has 2…
N_Unigene1528	AT5G05710	gi|225434632|ref|XP_002279631.1|	765	11.4801	17.902	27.2127	67.0968		AT5G05710.1 Pleckstrin homology (PH) domain superfamily protein; CONTAINS InterPro DOMAIN/s: Pleckstrin homology-type (InterPro:IPR011993), Pleckstrin homology (InterPro:IPR001849); BEST Arabidopsis thaliana protein match is: pleckstrin homologue 1 (TAIR:AT2G29700.1); Has 1807 Blast hits to 1807 proteins in 277 species: Archae - 0; Bacteria - 0; Metazoa - 736; Fungi - 347; Plants - 385; Viruses -…
N_Unigene153	Not annotated	not annotated	1325	377.803	31.0077	44.5159	182.626		#N/A
N_Unigene1531	AT2G04520	gi|449458572|ref|XP_004147021.1|	780	0	5.85259	75.6199	98.7097		AT2G04520.1 Nucleic acid-binding, OB-fold-like protein; FUNCTIONS IN: RNA binding, translation initiation factor activity; INVOLVED IN: translational initiation; LOCATED IN: cellular_component unknown; EXPRESSED IN: 24 plant structures; EXPRESSED DURING: 15 growth stages; CONTAINS InterPro DOMAIN/s: Nucleic acid-binding, OB-fold-like (InterPro:IPR016027), Nucleic acid-binding, OB-fold (InterPro:I…
N_Unigene1534	AT2G36170	gi|359482015|ref|XP_002282071.2|	772	278.711	141.918	170.784	384.683		AT2G36170.1 Ubiquitin supergroup;Ribosomal protein L40e; FUNCTIONS IN: structural constituent of ribosome; INVOLVED IN: translation; LOCATED IN: cytosolic large ribosomal subunit, nucleolus; EXPRESSED IN: 24 plant structures; EXPRESSED DURING: 13 growth stages; CONTAINS InterPro DOMAIN/s: Ribosomal protein L40e (InterPro:IPR001975), Ubiquitin subgroup (InterPro:IPR019956), Ubiquitin conserved sit…
N_Unigene1535	AT1G27310	gi|462420364|gb|EMJ24627.1|	796	33.0989	97.4942	56.6646	73.6957		AT1G27310.1 Encodes an ortholog of yeast NTF2, a nuclear envelop transport protein that functions as the nuclear import receptor for RanGDP, an essential player in nucleocytoplasmic transport. protein_coding NUCLEAR TRANSPORT FACTOR 2A (NTF2A) NUCLEAR TRANSPORT FACTOR 2A (NTF2A)
N_Unigene1536	AT1G07420	gi|508786672|gb|EOY33928.1|	845	31.1796	167.474	32.8485	34.7111		AT1G07420.1 Arabidopsis thaliana sterol 4-alpha-methyl-oxidase mRNA protein_coding STEROL 4-ALPHA-METHYL-OXIDASE 2-1 (SMO2-1) STEROL 4-ALPHA-METHYL-OXIDASE 2 (ATSMO2);STEROL 4-ALPHA-METHYL-OXIDASE 2-1 (SMO2-1);ARABIDOPSIS THALIANA STEROL 4-ALPHA-METHYL OXIDASE 1 (ATSMO1)
N_Unigene1537	AT1G36980	gi|284521000|gb|ADB93075.1|	768	17.1528	11.8881	31.6241	14.3217		AT1G36980.1 unknown protein; CONTAINS InterPro DOMAIN/s: Uncharacterised protein family UPF0220 (InterPro:IPR007919); Has 424 Blast hits to 424 proteins in 159 species: Archae - 0; Bacteria - 0; Metazoa - 228; Fungi - 120; Plants - 62; Viruses - 0; Other Eukaryotes - 14 (source: NCBI BLink). protein_coding
N_Unigene1538	AT3G29330	gi|358248544|ref|NP_001240155.1|	1275	37.8842	46.5453	21.7702	25.8802		AT3G29330.2 unknown protein; INVOLVED IN: biological_process unknown; EXPRESSED IN: stem, embryo; EXPRESSED DURING: D bilateral stage. protein_coding
N_Unigene1539	AT5G14680	gi|224141283|ref|XP_002324004.1|	776	141.467	135.303	67.0674	174.814		AT5G14680.1 Adenine nucleotide alpha hydrolases-like superfamily protein; FUNCTIONS IN: molecular_function unknown; INVOLVED IN: response to stress; LOCATED IN: cellular_component unknown; EXPRESSED IN: 22 plant structures; EXPRESSED DURING: 13 growth stages; CONTAINS InterPro DOMAIN/s: UspA (InterPro:IPR006016), Rossmann-like alpha/beta/alpha sandwich fold (InterPro:IPR014729), Universal stress …
N_Unigene1540	AT1G25275	gi|502077023|ref|XP_004485527.1|	774	39.713	58.9796	89.6543	85.2642		AT1G25275.3 unknown protein; FUNCTIONS IN: molecular_function unknown; INVOLVED IN: response to karrikin; LOCATED IN: endomembrane system; EXPRESSED IN: 23 plant structures; EXPRESSED DURING: 13 growth stages; Has 35333 Blast hits to 34131 proteins in 2444 species: Archae - 798; Bacteria - 22429; Metazoa - 974; Fungi - 991; Plants - 531; Viruses - 0; Other Eukaryotes - 9610 (source: NCBI BLink). …
N_Unigene1541	AT5G64860	gi|224093862|ref|XP_002310024.1|	1835	40.6807	9.951	17.0172	19.9802		AT5G64860.1 Encodes a maltotriose-metabolizing enzyme with chloroplastic &#945;-1,4-glucanotransferase activity. Mutant has altered starch degradation. protein_coding DISPROPORTIONATING ENZYME (DPE1) DISPROPORTIONATING ENZYME (DPE1)
N_Unigene1542	AT3G54690	gi|255582507|ref|XP_002532039.1|	954	18.4114	52.6365	21.8215	15.3726		AT3G54690.1 Sugar isomerase (SIS) family protein; FUNCTIONS IN: isomerase activity, sugar binding; INVOLVED IN: carbohydrate metabolic process; EXPRESSED IN: 23 plant structures; EXPRESSED DURING: 15 growth stages; CONTAINS InterPro DOMAIN/s: KpsF/GutQ (InterPro:IPR004800), Sugar isomerase (SIS) (InterPro:IPR001347), Cystathionine beta-synthase, core (InterPro:IPR000644); Has 8722 Blast hits to 8…
N_Unigene1543	AT3G48930	gi|255571087|ref|XP_002526494.1|	830	5.29051	27.5001	58.5237	106.015		AT3G48930.1 embryo defective 1080 (EMB1080); FUNCTIONS IN: structural constituent of ribosome; INVOLVED IN: translation, embryo development ending in seed dormancy; LOCATED IN: cytosolic small ribosomal subunit, cytosolic ribosome, cell wall, membrane; EXPRESSED IN: 22 plant structures; EXPRESSED DURING: 13 growth stages; CONTAINS InterPro DOMAIN/s: Nucleic acid-binding, OB-fold-like (InterPro:IP…
N_Unigene1544	AT1G02690	gi|13752560|gb|AAK38726.1|AF369706_1	1255	80.4748	21.8248	33.1756	29.214		AT1G02690.2 Putative importin alpha isoform. When overexpressed can rescue the impa-4 decreased transformation susceptibility phenotype. protein_coding IMPORTIN ALPHA ISOFORM 6 (IMPA-6) IMPORTIN ALPHA ISOFORM 6 (IMPA-6)
N_Unigene1547	AT5G15230	gi|225452811|ref|XP_002283517.1|	762	63.389	119.817	209.452	139.533		AT5G15230.1 Encodes gibberellin-regulated protein GASA4. Promotes GA responses and exhibits redox activity. protein_coding GAST1 PROTEIN HOMOLOG 4 (GASA4) GAST1 PROTEIN HOMOLOG 4 (GASA4)
N_Unigene1548	AT3G13520	not annotated	780	39.4075	105.347	80.0682	79.9079		AT3G13520.1 Encodes a GPI-anchored arabinogalactan (AG) peptide with a short 'classical' backbone of 10 amino acids, seven of which are conserved among the 4 other Arabidopsis AG peptides. These peptides may be involved in cell signaling. protein_coding ARABINOGALACTAN PROTEIN 12 (AGP12) (ATAGP12);ARABINOGALACTAN PROTEIN 12 (AGP12)
N_Unigene1549	AT5G56750	gi|224122478|ref|XP_002330491.1|	770	17.1083	65.2146	22.53	9.52302		AT5G56750.1 N-MYC downregulated-like 1 (NDL1); CONTAINS InterPro DOMAIN/s: Pollen specific protein SF21 (InterPro:IPR015511), Ndr (InterPro:IPR004142); BEST Arabidopsis thaliana protein match is: N-MYC downregulated-like 3 (TAIR:AT2G19620.1); Has 776 Blast hits to 775 proteins in 111 species: Archae - 2; Bacteria - 48; Metazoa - 563; Fungi - 0; Plants - 132; Viruses - 0; Other Eukaryotes - 31 (so…
N_Unigene1550	ATCG01040	not annotated	739	83.1878	67.9503	51.6452	29.7675		ATCG01040.1 hypothetical protein protein_coding (YCF5) (YCF5)
N_Unigene1551	AT5G09570	gi|225459050|ref|XP_002285635.1|	763	74.816	41.8809	40.9261	62.4675		AT5G09570.1 Cox19-like CHCH family protein; FUNCTIONS IN: molecular_function unknown; INVOLVED IN: biological_process unknown; LOCATED IN: chloroplast; EXPRESSED IN: 23 plant structures; EXPRESSED DURING: 14 growth stages; CONTAINS InterPro DOMAIN/s: CHCH (InterPro:IPR010625); BEST Arabidopsis thaliana protein match is: unknown protein (TAIR:AT5G64400.1); Has 185 Blast hits to 185 proteins in 73 …
N_Unigene1552	AT1G76560	gi|225457681|ref|XP_002276622.1|	834	15.7954	16.4209	33.2817	30.7728		AT1G76560.1 CP12 domain-containing protein 3 (CP12-3); FUNCTIONS IN: molecular_function unknown; INVOLVED IN: negative regulation of reductive pentose-phosphate cycle; LOCATED IN: chloroplast; EXPRESSED IN: 20 plant structures; EXPRESSED DURING: 13 growth stages; CONTAINS InterPro DOMAIN/s: Protein of unknown function CP12 (InterPro:IPR003823); BEST Arabidopsis thaliana protein match is: CP12 dom…
N_Unigene1553	AT5G22430	gi|225464902|ref|XP_002274217.1|	756	0	0	160.631	130.941		AT5G22430.1 Pollen Ole e 1 allergen and extensin family protein; CONTAINS InterPro DOMAIN/s: Pollen Ole e 1 allergen/extensin (InterPro:IPR006041); BEST Arabidopsis thaliana protein match is: Pollen Ole e 1 allergen and extensin family protein (TAIR:AT2G27385.3); Has 30201 Blast hits to 17322 proteins in 780 species: Archae - 12; Bacteria - 1396; Metazoa - 17338; Fungi - 3422; Plants - 5037; Viru…
N_Unigene1555	AT4G29870	gi|460386040|ref|XP_004238708.1|	762	97.9648	53.9176	40.9798	57.738		AT4G29870.1 Oligosaccharyltransferase complex/magnesium transporter family protein; FUNCTIONS IN: molecular_function unknown; INVOLVED IN: biological_process unknown; LOCATED IN: plasma membrane; EXPRESSED IN: 22 plant structures; EXPRESSED DURING: 13 growth stages; CONTAINS InterPro DOMAIN/s: Oligosaccharyltransferase complex/magnesium transporter (InterPro:IPR021149); BEST Arabidopsis thaliana …
N_Unigene1557	AT4G01710	gi|225453428|ref|XP_002275089.1|	749	17.588	0	41.691	14.685		AT4G01710.1 belongs to the DIS(distorted) gene family. Encodes a actin polymerization factor. Involved in cell expansion of trichome. protein_coding CROOKED (CRK) (ARPC5);CROOKED (CRK)
N_Unigene1559	AT5G41761	gi|357124189|ref|XP_003563786.1|	748	475.51	61.0297	83.4935	29.4093		AT5G41761.1 unknown protein; FUNCTIONS IN: molecular_function unknown; INVOLVED IN: biological_process unknown; LOCATED IN: cellular_component unknown; BEST Arabidopsis thaliana protein match is: unknown protein (TAIR:AT3G55570.1); Has 30201 Blast hits to 17322 proteins in 780 species: Archae - 12; Bacteria - 1396; Metazoa - 17338; Fungi - 3422; Plants - 5037; Viruses - 0; Other Eukaryotes - 2996…
N_Unigene1560	AT3G56490	gi|224139616|ref|XP_002323194.1|	747	199.864	146.667	130.053	201.233		AT3G56490.1 Encodes a protein that has adenylylsulfate sulfohydrolase activity (E.C. 3.6.2.1) in vitro. protein_coding HIS TRIAD FAMILY PROTEIN 3 (HIT3) HIS TRIAD FAMILY PROTEIN 3 (HIT3);HISTIDINE TRIAD NUCLEOTIDE-BINDING 1 (HINT1)
N_Unigene1561	AT4G34412	gi|224123352|ref|XP_002330294.1|	751	52.6234	103.336	92.4	82.9935		AT4G34412.1 CONTAINS InterPro DOMAIN/s: Kinase binding protein CGI-121 (InterPro:IPR013926); Has 275 Blast hits to 275 proteins in 139 species: Archae - 0; Bacteria - 5; Metazoa - 98; Fungi - 109; Plants - 42; Viruses - 0; Other Eukaryotes - 21 (source: NCBI BLink). protein_coding
N_Unigene1562	AT5G04800	gi|116782232|gb|ABK22422.1|	742	47.3437	30.7616	56.1125	29.6471		AT5G04800.1 Ribosomal S17 family protein; FUNCTIONS IN: structural constituent of ribosome; INVOLVED IN: translation; LOCATED IN: ribosome, intracellular; EXPRESSED IN: male gametophyte, pollen tube; EXPRESSED DURING: L mature pollen stage, M germinated pollen stage; CONTAINS InterPro DOMAIN/s: Ribosomal protein S17e (InterPro:IPR001210), Ribosomal protein S17e, conserved site (InterPro:IPR018273…
N_Unigene1563	AT1G11125	gi|147825262|emb|CAN73264.1|	1275	30.9962	14.3216	16.3276	8.62673		AT1G11125.1 unknown protein; BEST Arabidopsis thaliana protein match is: unknown protein (TAIR:AT1G61170.1). protein_coding
N_Unigene1564	AT5G03650	gi|359492950|ref|XP_002284841.2|	1039	38.0367	65.905	26.7151	42.3449		AT5G03650.1 Encodes starch branching enzyme (E.C.2.4.1.18) similar to SBE2 from maize and rice. Expressed throughout the plant and highest in seedlings and cauline leaves. protein_coding STARCH BRANCHING ENZYME 2.2 (SBE2.2) STARCH BRANCHING ENZYME 2.2 (SBE2.2)
N_Unigene1565	AT3G58680	gi|508700972|gb|EOX92868.1|	743	106.38	55.2964	140.092	202.316		AT3G58680.1 One of three genes in A. thaliana encoding multiprotein bridging factor 1, a highly conserved transcriptional coactivator. May serve as a bridging factor between a bZIP factor and TBP. Its expression is developmentally regulated. protein_coding MULTIPROTEIN BRIDGING FACTOR 1B (MBF1B) MULTIPROTEIN BRIDGING FACTOR 1B (ATMBF1B);MULTIPROTEIN BRIDGING FACTOR 1B (MBF1B)
N_Unigene1566	AT1G80310	gi|460379959|ref|XP_004235726.1|	916	19.1752	34.8855	34.0902	12.0077		AT1G80310.1 MOT2 encodes a molybdate transporter which locates to the vacuolar membrane. Loss-of-function (knock out) mutants show elevated molydate levels in rosette leaves and in fully senescent leaves, but decreased MoO4 levels in seeds. Under conditions of molybdate deficiency leaves from mot2::tDNA mutants show strongly reduced nitrate reductase activity. The mot2 gene is slightly expressed …
N_Unigene1567	AT2G04700	gi|462411275|gb|EMJ16324.1|	756	58.0837	90.5758	36.7156	87.2943		AT2G04700.1 ferredoxin thioredoxin reductase catalytic beta chain family protein; FUNCTIONS IN: ferredoxin:thioredoxin reductase activity, ferredoxin reductase activity; INVOLVED IN: oxidation reduction; LOCATED IN: chloroplast; EXPRESSED IN: 22 plant structures; EXPRESSED DURING: 13 growth stages; CONTAINS InterPro DOMAIN/s: Ferredoxin thioredoxin reductase, beta subunit (InterPro:IPR004209); Ha…
N_Unigene1569	AT1G54690	gi|357512103|ref|XP_003626340.1|	740	89.0093	240.589	117.217	64.409		AT1G54690.1 Encodes HTA3, a histone H2A protein. H2AX is a meiosis-specific isoform of histone H2A. Upon DSB formation, rapid accumulation of phosphorylated H2AX (&#947;-H2AX) occurs around the break site. H2AX foci accumulate in early G2. Immunolocalization studies in spread preparations of wild-type meiocytes at G2/early leptotene revealed the accumulation of numerous rather diffuse &#947;-H2AX…
N_Unigene1571	AT5G59910	gi|312985273|gb|ADR30787.1|	763	132.367	191.456	204.63	240.26		AT5G59910.1 HTB4; FUNCTIONS IN: DNA binding; INVOLVED IN: nucleosome assembly; LOCATED IN: nucleolus; EXPRESSED IN: 24 plant structures; EXPRESSED DURING: 13 growth stages; CONTAINS InterPro DOMAIN/s: Histone H2B (InterPro:IPR000558), Histone-fold (InterPro:IPR009072), Histone core (InterPro:IPR007125); BEST Arabidopsis thaliana protein match is: Histone superfamily protein (TAIR:AT3G45980.1); Ha…
N_Unigene1572	AT3G61460	gi|226497802|ref|NP_001151265.1|	751	52.6234	18.2358	78.54	53.7017		AT3G61460.1 Encodes a novel ring finger protein and forms an N-terminal hydrophobic domain and a C-terminal RING-H2 signature. Expression is down regulated by brassinolide. protein_coding BRASSINOSTEROID-RESPONSIVE RING-H2 (BRH1) BRASSINOSTEROID-RESPONSIVE RING-H2 (BRH1)
N_Unigene1573	AT1G28395	not annotated	737	0	30.9703	37.6621	14.9241		AT1G28395.2 unknown protein; FUNCTIONS IN: molecular_function unknown; INVOLVED IN: biological_process unknown; LOCATED IN: chloroplast; EXPRESSED IN: 22 plant structures; EXPRESSED DURING: 13 growth stages; BEST Arabidopsis thaliana protein match is: unknown protein (TAIR:AT2G33847.2); Has 89 Blast hits to 89 proteins in 11 species: Archae - 0; Bacteria - 0; Metazoa - 0; Fungi - 0; Plants - 89; …
N_Unigene1575	AT5G04800	gi|116778878|gb|ABK21036.1|	768	0	5.94404	58.7305	42.9652		AT5G04800.1 Ribosomal S17 family protein; FUNCTIONS IN: structural constituent of ribosome; INVOLVED IN: translation; LOCATED IN: ribosome, intracellular; EXPRESSED IN: male gametophyte, pollen tube; EXPRESSED DURING: L mature pollen stage, M germinated pollen stage; CONTAINS InterPro DOMAIN/s: Ribosomal protein S17e (InterPro:IPR001210), Ribosomal protein S17e, conserved site (InterPro:IPR018273…
N_Unigene1576	AT4G34265	gi|359475462|ref|XP_003631688.1|	735	11.9486	12.4218	37.7646	49.8825		AT4G34265.1 unknown protein; FUNCTIONS IN: molecular_function unknown; INVOLVED IN: biological_process unknown; LOCATED IN: chloroplast; EXPRESSED IN: 22 plant structures; EXPRESSED DURING: 13 growth stages; BEST Arabidopsis thaliana protein match is: unknown protein (TAIR:AT2G15000.3); Has 76 Blast hits to 76 proteins in 9 species: Archae - 0; Bacteria - 0; Metazoa - 0; Fungi - 0; Plants - 76; V…
N_Unigene1577	AT4G27090	gi|255577936|ref|XP_002529840.1|	734	35.8948	31.0969	70.905	129.871		AT4G27090.1 Ribosomal protein L14; FUNCTIONS IN: structural constituent of ribosome; INVOLVED IN: translation, ribosome biogenesis; LOCATED IN: in 8 components; EXPRESSED IN: 24 plant structures; EXPRESSED DURING: 13 growth stages; CONTAINS InterPro DOMAIN/s: Ribosomal protein L14 (InterPro:IPR002784); BEST Arabidopsis thaliana protein match is: Ribosomal protein L14 (TAIR:AT2G20450.1); Has 1807 …
N_Unigene1579	AT2G33740	gi|225459136|ref|XP_002285702.1|	769	57.1018	53.4268	58.6542	47.677		AT2G33740.2 encodes a copper binding protein that forms tetramers in vitro. Gene is expressed in all tissues examined and protein is localized to the chloroplast. protein_coding (CUTA) (CUTA)
N_Unigene1582	AT2G43640	gi|508712816|gb|EOY04713.1|	744	64.9226	36.8147	83.9424	44.3511		AT2G43640.1 Signal recognition particle, SRP9/SRP14 subunit; FUNCTIONS IN: 7S RNA binding, endoplasmic reticulum signal peptide binding, RNA binding; INVOLVED IN: negative regulation of translational elongation, protein targeting, SRP-dependent cotranslational protein targeting to membrane; LOCATED IN: signal recognition particle, signal recognition particle, endoplasmic reticulum targeting; EXPR…
N_Unigene1583	AT5G25450	gi|338173927|gb|AEI83504.1|	817	37.6229	50.2879	42.4678	103.215		AT5G25450.1 Cytochrome bd ubiquinol oxidase, 14kDa subunit; FUNCTIONS IN: ubiquinol-cytochrome-c reductase activity; INVOLVED IN: mitochondrial electron transport, ubiquinol to cytochrome c; LOCATED IN: mitochondrion, mitochondrial respiratory chain complex III, membrane; EXPRESSED IN: 21 plant structures; EXPRESSED DURING: 13 growth stages; CONTAINS InterPro DOMAIN/s: Cytochrome d ubiquinol oxid…
N_Unigene1584	AT5G15220	gi|502164191|ref|XP_004513077.1|	859	20.4476	26.5717	24.2348	8.53635		AT5G15220.1 Ribosomal protein L27 family protein; FUNCTIONS IN: structural constituent of ribosome; INVOLVED IN: translation; LOCATED IN: ribosome, intracellular; CONTAINS InterPro DOMAIN/s: Ribosomal protein L27 (InterPro:IPR001684), Ribosomal protein L27, conserved site (InterPro:IPR018261); BEST Arabidopsis thaliana protein match is: Ribosomal protein L27 family protein (TAIR:AT2G16930.3); Has…
N_Unigene1586	AT3G08710	gi|115434738|ref|NP_001042127.1|	726	12.0968	50.3033	33.4536	25.2504		AT3G08710.1 Associated to plasma membrane. Moves cell to cell, suggesting a role in intercellular communication. protein_coding THIOREDOXIN H-TYPE 9 (TH9) THIOREDOXIN H-TYPE 9 (ATH9);THIOREDOXIN H-TYPE 9 (TH9);THIOREDOXIN TYPE H 9 (TRX H9)
N_Unigene1589	AT1G48350	gi|460415218|ref|XP_004252957.1|	735	11.9486	24.8437	28.3234	34.9177		AT1G48350.1 Ribosomal L18p/L5e family protein; FUNCTIONS IN: structural constituent of ribosome; INVOLVED IN: translation, ribosome biogenesis; LOCATED IN: ribosome, chloroplast, chloroplast envelope; EXPRESSED IN: 22 plant structures; EXPRESSED DURING: 13 growth stages; CONTAINS InterPro DOMAIN/s: Ribosomal protein L18/L5 (InterPro:IPR005484), Ribosomal protein L18, bacterial (InterPro:IPR004389…
N_Unigene1590	AT5G09570	gi|224055457|ref|XP_002298508.1|	729	307.198	194.123	233.212	452.637		AT5G09570.1 Cox19-like CHCH family protein; FUNCTIONS IN: molecular_function unknown; INVOLVED IN: biological_process unknown; LOCATED IN: chloroplast; EXPRESSED IN: 23 plant structures; EXPRESSED DURING: 14 growth stages; CONTAINS InterPro DOMAIN/s: CHCH (InterPro:IPR010625); BEST Arabidopsis thaliana protein match is: unknown protein (TAIR:AT5G64400.1); Has 185 Blast hits to 185 proteins in 73 …
N_Unigene1591	AT3G29280	gi|508711702|gb|EOY03599.1|	722	48.6551	56.9047	67.278	25.3903		AT3G29280.1 unknown protein; Has 24 Blast hits to 24 proteins in 9 species: Archae - 0; Bacteria - 0; Metazoa - 0; Fungi - 0; Plants - 24; Viruses - 0; Other Eukaryotes - 0 (source: NCBI BLink). protein_coding
N_Unigene1592	AT1G50320	gi|470127691|ref|XP_004299799.1|	740	17.8019	0	37.5094	9.90908		AT1G50320.1 encodes a prokaryotic thioredoxin protein_coding THIOREDOXIN X (THX) THIOREDOXIN X (ATX);THIOREDOXIN X (THX);THIOREDOXIN X (ATHX)
N_Unigene1593	AT3G20230	gi|508709821|gb|EOY01718.1|	751	29.2352	54.7073	32.34	78.1116		AT3G20230.1 Ribosomal L18p/L5e family protein; FUNCTIONS IN: structural constituent of ribosome; INVOLVED IN: translation; LOCATED IN: ribosome, intracellular, chloroplast; EXPRESSED IN: 22 plant structures; EXPRESSED DURING: 13 growth stages; CONTAINS InterPro DOMAIN/s: Ribosomal protein L18/L5 (InterPro:IPR005484); BEST Arabidopsis thaliana protein match is: Ribosomal L18p/L5e family protein (T…
N_Unigene1594	AT5G20570	gi|225444714|ref|XP_002278332.1|	718	24.4631	12.7159	48.3234	25.5318		AT5G20570.2 Encodes a ring-box 1 like protein and component of the SCF ubiquitinization complex mediating auxin responses. Forms a E3 ubiquitin ligase complex with CUL3A and At1g21780.1 a BTB domain protein. protein_coding RING-BOX 1 (RBX1) REGULATOR OF CULLINS-1 (ROC1);RING-BOX 1 (ATRBX1); (HRT1);RING-BOX 1 (RBX1)
N_Unigene1595	AT2G23460	gi|359480423|ref|XP_003632458.1|	2618	15.0955	19.1808	27.8312	19.6062		AT2G23460.1 encodes a novel G-alpha protein that shares similarity to plant, yeast, and animal G-alpha proteins at the C-terminus. It contains an N-terminus that is as large as the C-terminus, is a member of a small family, and is expressed in all tissues examined, including roots, leaves, stems, flowers, and fruits. protein_coding EXTRA-LARGE G-PROTEIN 1 (XLG1) EXTRA-LARGE G-PROTEIN 1 (XLG1); (A…
N_Unigene1596	AT1G70600	gi|508773573|gb|EOY20829.1|	730	6.01524	0	57.0348	60.269		AT1G70600.1 Ribosomal protein L18e/L15 superfamily protein; FUNCTIONS IN: structural constituent of ribosome; INVOLVED IN: translation; LOCATED IN: cytosolic ribosome, ribosome, cytosolic large ribosomal subunit, membrane; EXPRESSED IN: guard cell, leaf; CONTAINS InterPro DOMAIN/s: Ribosomal protein L18e/L15 (InterPro:IPR021131), Ribosomal protein L15, conserved site (InterPro:IPR001196); BEST Ar…
N_Unigene1598	AT5G19860	gi|225435704|ref|XP_002283472.1|	712	0	57.7039	43.8576	46.3445		AT5G19860.1 Protein of unknown function, DUF538; INVOLVED IN: biological_process unknown; LOCATED IN: vacuole; EXPRESSED IN: 23 plant structures; EXPRESSED DURING: 15 growth stages; CONTAINS InterPro DOMAIN/s: Protein of unknown function DUF538 (InterPro:IPR007493); BEST Arabidopsis thaliana protein match is: Protein of unknown function, DUF538 (TAIR:AT1G55265.1); Has 30201 Blast hits to 17322 pr…
N_Unigene16	AT4G14110	gi|255554471|ref|XP_002518274.1|	2040	43.0503	58.1817	45.9214	34.1475		AT4G14110.1 Represses photomorphogenesis and induces skotomorphogenesis in the dark. A component of the COP9 signalosome complex. protein_coding CONSTITUTIVE PHOTOMORPHOGENIC 9 (COP9) CONSTITUTIVE PHOTOMORPHOGENIC 9 (COP9);EMBRYO DEFECTIVE 143 (EMB143);FUSCA 7 (FUS7);COP9 SIGNALOSOME SUBUNIT 8 (CSN8)
N_Unigene1601	AT2G27510	gi|359479516|ref|XP_002275749.2|	753	151.619	594.12	82.9391	277.533		AT2G27510.1 ferredoxin 3 (FD3); FUNCTIONS IN: electron carrier activity, iron-sulfur cluster binding, 2 iron, 2 sulfur cluster binding; INVOLVED IN: electron transport chain; LOCATED IN: chloroplast; EXPRESSED IN: 22 plant structures; EXPRESSED DURING: 13 growth stages; CONTAINS InterPro DOMAIN/s: 2Fe-2S ferredoxin, iron-sulphur binding site (InterPro:IPR006058), Ferredoxin (InterPro:IPR001041), …
N_Unigene1602	AT2G35450	gi|224075525|ref|XP_002304666.1|	1313	6.68869	41.7214	15.8551	47.47		AT2G35450.1 catalytics;hydrolases; FUNCTIONS IN: hydrolase activity, catalytic activity; INVOLVED IN: metabolic process; LOCATED IN: chloroplast; EXPRESSED IN: 23 plant structures; EXPRESSED DURING: 13 growth stages; CONTAINS InterPro DOMAIN/s: Amidohydrolase 2 (InterPro:IPR006992); Has 1373 Blast hits to 1373 proteins in 381 species: Archae - 4; Bacteria - 1000; Metazoa - 6; Fungi - 6; Plants - …
N_Unigene1605	AT5G66100	not annotated	702	12.5103	26.0115	29.6549	5.22274		AT5G66100.1 winged-helix DNA-binding transcription factor family protein; FUNCTIONS IN: molecular_function unknown; INVOLVED IN: biological_process unknown; LOCATED IN: chloroplast; EXPRESSED IN: 16 plant structures; EXPRESSED DURING: 4 anthesis, F mature embryo stage, petal differentiation and expansion stage, E expanded cotyledon stage, D bilateral stage; CONTAINS InterPro DOMAIN/s: Winged heli…
N_Unigene1606	AT5G59910	gi|225435032|ref|XP_002284277.1|	703	31.2313	103.898	83.9026	146.029		AT5G59910.1 HTB4; FUNCTIONS IN: DNA binding; INVOLVED IN: nucleosome assembly; LOCATED IN: nucleolus; EXPRESSED IN: 24 plant structures; EXPRESSED DURING: 13 growth stages; CONTAINS InterPro DOMAIN/s: Histone H2B (InterPro:IPR000558), Histone-fold (InterPro:IPR009072), Histone core (InterPro:IPR007125); BEST Arabidopsis thaliana protein match is: Histone superfamily protein (TAIR:AT3G45980.1); Ha…
N_Unigene1607	AT5G51040	gi|317106611|dbj|BAJ53118.1|	887	89.1097	20.5863	31.2931	20.6672		AT5G51040.3 unknown protein; FUNCTIONS IN: molecular_function unknown; INVOLVED IN: biological_process unknown; LOCATED IN: cellular_component unknown; EXPRESSED IN: 24 plant structures; EXPRESSED DURING: 15 growth stages; CONTAINS InterPro DOMAIN/s: Protein of unknown function DUF339 (InterPro:IPR005631). protein_coding
N_Unigene1609	AT4G27090	gi|296083677|emb|CBI23666.3|	722	152.047	246.587	317.167	558.587		AT4G27090.1 Ribosomal protein L14; FUNCTIONS IN: structural constituent of ribosome; INVOLVED IN: translation, ribosome biogenesis; LOCATED IN: in 8 components; EXPRESSED IN: 24 plant structures; EXPRESSED DURING: 13 growth stages; CONTAINS InterPro DOMAIN/s: Ribosomal protein L14 (InterPro:IPR002784); BEST Arabidopsis thaliana protein match is: Ribosomal protein L14 (TAIR:AT2G20450.1); Has 1807 …
N_Unigene1610	AT3G03590	gi|255565970|ref|XP_002523973.1|	711	104.992	51.3645	131.758	288.771		AT3G03590.1 SWIB/MDM2 domain superfamily protein; FUNCTIONS IN: molecular_function unknown; INVOLVED IN: biological_process unknown; LOCATED IN: chloroplast; EXPRESSED IN: 20 plant structures; EXPRESSED DURING: 13 growth stages; CONTAINS InterPro DOMAIN/s: SWIB/MDM2 domain (InterPro:IPR003121), SWIB domain (InterPro:IPR019835); BEST Arabidopsis thaliana protein match is: SWIB/MDM2 domain superfam…
N_Unigene1611	AT4G12780	gi|225438408|ref|XP_002275766.1|	1116	15.7388	16.3621	18.6539	13.1411		AT4G12780.1 Chaperone DnaJ-domain superfamily protein; FUNCTIONS IN: heat shock protein binding; INVOLVED IN: biological_process unknown; LOCATED IN: cellular_component unknown; EXPRESSED IN: guard cell; CONTAINS InterPro DOMAIN/s: Heat shock protein DnaJ, N-terminal (InterPro:IPR001623); BEST Arabidopsis thaliana protein match is: Chaperone DnaJ-domain superfamily protein (TAIR:AT4G12770.1); Has…
N_Unigene1612	AT4G18380	gi|514748667|ref|XP_004961674.1|	1591	30.3598	25.8235	21.8078	25.3488		AT4G18380.1 F-box family protein; CONTAINS InterPro DOMAIN/s: F-box domain, cyclin-like (InterPro:IPR001810), F-box domain, Skp2-like (InterPro:IPR022364); BEST Arabidopsis thaliana protein match is: F-box family protein (TAIR:AT5G46170.1); Has 1807 Blast hits to 1807 proteins in 277 species: Archae - 0; Bacteria - 0; Metazoa - 736; Fungi - 347; Plants - 385; Viruses - 0; Other Eukaryotes - 339 (…
N_Unigene1614	AT2G27710	gi|508786244|gb|EOY33500.1|	692	291.896	204.502	235.653	317.893		AT2G27710.1 60S acidic ribosomal protein family; FUNCTIONS IN: structural constituent of ribosome; INVOLVED IN: translational elongation, response to cold; LOCATED IN: in 8 components; EXPRESSED IN: 24 plant structures; EXPRESSED DURING: 14 growth stages; CONTAINS InterPro DOMAIN/s: Ribosomal protein 60S (InterPro:IPR001813); BEST Arabidopsis thaliana protein match is: 60S acidic ribosomal protei…
N_Unigene1616	AT3G51030	gi|508699054|gb|EOX90950.1|	706	87.0762	45.2623	34.4013	46.7383		AT3G51030.1 encodes a cytosolic thioredoxin that reduces disulfide bridges of target proteins by the reversible formation of a disulfide bridge between two neighboring Cys residues present in the active site. Thioredoxins have been found to regulate a variety of biological reactions in prokaryotic and eukaryotic cells. protein_coding THIOREDOXIN H-TYPE 1 (TRX1) THIOREDOXIN H-TYPE 1 (ATTRX1);THIOR…
N_Unigene1617	AT5G64550	gi|462418995|gb|EMJ23258.1|	891	24.6416	25.6174	23.3644	8.22977		AT5G64550.1 loricrin-related; BEST Arabidopsis thaliana protein match is: loricrin-related (TAIR:AT5G09670.1); Has 1807 Blast hits to 1807 proteins in 277 species: Archae - 0; Bacteria - 0; Metazoa - 736; Fungi - 347; Plants - 385; Viruses - 0; Other Eukaryotes - 339 (source: NCBI BLink). protein_coding
N_Unigene1618	AT3G24490	gi|255574570|ref|XP_002528196.1|	687	25.567	26.5795	30.3024	5.33677		AT3G24490.1 Alcohol dehydrogenase transcription factor Myb/SANT-like family protein; CONTAINS InterPro DOMAIN/s: MADF domain (InterPro:IPR006578); BEST Arabidopsis thaliana protein match is: sequence-specific DNA binding transcription factors (TAIR:AT3G14180.1); Has 2180 Blast hits to 1768 proteins in 193 species: Archae - 0; Bacteria - 86; Metazoa - 661; Fungi - 121; Plants - 408; Viruses - 35; …
N_Unigene1624	AT5G17870	gi|508723715|gb|EOY15612.1|	701	12.5282	19.5365	34.6467	57.5321		AT5G17870.1 plastid-specific ribosomal protein 6 precursor (Psrp-6) - like protein_coding PLASTID-SPECIFIC 50S RIBOSOMAL PROTEIN 6 (PSRP6) PLASTID-SPECIFIC 50S RIBOSOMAL PROTEIN 6 (PSRP6)
N_Unigene1625	AT5G59850	gi|224100933|ref|XP_002312074.1|	657	100.254	69.4828	42.248	78.1264		AT5G59850.1 Ribosomal protein S8 family protein; FUNCTIONS IN: structural constituent of ribosome; INVOLVED IN: translation; LOCATED IN: cytosolic small ribosomal subunit, cell wall, membrane; EXPRESSED IN: 22 plant structures; EXPRESSED DURING: 13 growth stages; CONTAINS InterPro DOMAIN/s: Ribosomal protein S8 (InterPro:IPR000630); BEST Arabidopsis thaliana protein match is: ribosomal protein S1…
N_Unigene1628	AT1G66240	gi|290886187|gb|ADD69807.1|	607	144.683	15.0413	114.32	24.1605		AT1G66240.1 homolog of anti-oxidant 1 (ATX1); FUNCTIONS IN: metal ion binding; INVOLVED IN: metal ion transport; LOCATED IN: endomembrane system; EXPRESSED IN: 22 plant structures; EXPRESSED DURING: 13 growth stages; CONTAINS InterPro DOMAIN/s: Heavy metal transport/detoxification protein (InterPro:IPR006121); BEST Arabidopsis thaliana protein match is: copper chaperone (TAIR:AT3G56240.1); Has 17…
N_Unigene1629	AT3G57450	gi|359482285|ref|XP_003632749.1|	596	0	15.3189	46.5721	98.4258		AT3G57450.1 unknown protein; Has 65 Blast hits to 65 proteins in 11 species: Archae - 0; Bacteria - 0; Metazoa - 0; Fungi - 0; Plants - 65; Viruses - 0; Other Eukaryotes - 0 (source: NCBI BLink). protein_coding
N_Unigene1633	AT5G16420	not annotated	258	153.179	70.7755	80.6888	71.0535		AT5G16420.1 Pentatricopeptide repeat (PPR-like) superfamily protein; CONTAINS InterPro DOMAIN/s: Pentatricopeptide repeat (InterPro:IPR002885); BEST Arabidopsis thaliana protein match is: Pentatricopeptide repeat (PPR) superfamily protein (TAIR:AT3G53700.1); Has 1807 Blast hits to 1807 proteins in 277 species: Archae - 0; Bacteria - 0; Metazoa - 736; Fungi - 347; Plants - 385; Viruses - 0; Other …
N_Unigene1634	AT4G05050	gi|357512381|ref|XP_003626479.1|	371	82.8514	135.351	46.7604	69.1766		AT4G05050.1 polyubiquitin gene, belongs to a subtype group with UBQ10 and UBQ14. Various ecotypes of Arabidopsis have different numbers of ubiquitin repeats within this gene. protein_coding UBIQUITIN 11 (UBQ11) UBIQUITIN 11 (UBQ11)
N_Unigene1635	AT2G38950	not annotated	220	119.758	518.752	157.71	149.988		AT2G38950.1 Transcription factor jumonji (jmj) family protein / zinc finger (C5HC2 type) family protein; FUNCTIONS IN: sequence-specific DNA binding transcription factor activity; INVOLVED IN: regulation of transcription; LOCATED IN: nucleus; EXPRESSED IN: 22 plant structures; EXPRESSED DURING: 13 growth stages; CONTAINS InterPro DOMAIN/s: Transcription factor jumonji/aspartyl beta-hydroxylase (I…
N_Unigene1637	AT3G12500	gi|3126963|gb|AAC16010.1|	1423	3.08582	6.41605	9.75297	646.702		AT3G12500.1 encodes a basic chitinase involved in ethylene/jasmonic acid mediated signalling pathway during systemic acquired resistance based on expression analyses. protein_coding BASIC CHITINASE (HCHIB) (CHI-B);BASIC CHITINASE (HCHIB); (B-CHI);PATHOGENESIS-RELATED 3 (PR-3);PATHOGENESIS-RELATED 3 (PR3);BASIC CHITINASE (ATHCHIB)
N_Unigene1640	ATMG00030	gi|357436159|ref|XP_003588355.1|	1335	2272.86	2978.38	5320.08	3383.49		ATMG00030.1 hypothetical protein protein_coding (ORF107A) (ORF107A)
N_Unigene1641	AT3G12500	gi|125995173|dbj|BAF47270.1|	1243	70.6537	495.799	39.0786	628.266		AT3G12500.1 encodes a basic chitinase involved in ethylene/jasmonic acid mediated signalling pathway during systemic acquired resistance based on expression analyses. protein_coding BASIC CHITINASE (HCHIB) (CHI-B);BASIC CHITINASE (HCHIB); (B-CHI);PATHOGENESIS-RELATED 3 (PR-3);PATHOGENESIS-RELATED 3 (PR3);BASIC CHITINASE (ATHCHIB)
N_Unigene1642	AT2G25480	gi|515395846|ref|WP_016885142.1|	317	4349.57	10670.9	5111.4	6442.16		AT2G25480.1 TPX2 (targeting protein for Xklp2) protein family; CONTAINS InterPro DOMAIN/s: Xklp2 targeting protein (InterPro:IPR009675); BEST Arabidopsis thaliana protein match is: TPX2 (targeting protein for Xklp2) protein family (TAIR:AT4G32330.2); Has 2143 Blast hits to 1757 proteins in 233 species: Archae - 0; Bacteria - 125; Metazoa - 980; Fungi - 165; Plants - 356; Viruses - 3; Other Eukary…
N_Unigene1643	Not annotated	gi|357436159|ref|XP_003588355.1|	556	126.363	147.788	143.527	52.7534		#N/A
N_Unigene1645	AT1G53320	gi|359493774|ref|XP_003634665.1|	1407	24.9673	16.2225	14.7958	46.9044		AT1G53320.1 Member of TLP family protein_coding TUBBY LIKE PROTEIN 7 (TLP7) TUBBY LIKE PROTEIN 7 (AtTLP7);TUBBY LIKE PROTEIN 7 (TLP7)
N_Unigene1648	AT5G55550	gi|508723759|gb|EOY15656.1|	1638	16.0847	25.0825	40.2459	24.6215		AT5G55550.3 RNA-binding (RRM/RBD/RNP motifs) family protein; FUNCTIONS IN: RNA binding, nucleotide binding, nucleic acid binding; EXPRESSED IN: 23 plant structures; EXPRESSED DURING: 15 growth stages; CONTAINS InterPro DOMAIN/s: RNA recognition motif, RNP-1 (InterPro:IPR000504), Nucleotide-binding, alpha-beta plait (InterPro:IPR012677); BEST Arabidopsis thaliana protein match is: RNA-binding (RRM…
N_Unigene1649	AT5G48385	gi|508701793|gb|EOX93689.1|	2087	286.149	249.359	144.637	140.541		AT5G48385.1 FRIGIDA-like protein; CONTAINS InterPro DOMAIN/s: Frigida-like (InterPro:IPR012474); BEST Arabidopsis thaliana protein match is: FRIGIDA-like protein (TAIR:AT4G14900.1); Has 1269 Blast hits to 1187 proteins in 101 species: Archae - 0; Bacteria - 22; Metazoa - 72; Fungi - 9; Plants - 1133; Viruses - 0; Other Eukaryotes - 33 (source: NCBI BLink). protein_coding
N_Unigene165	AT4G02360	gi|514808339|ref|XP_004979010.1|	868	5.0589	15.7777	27.9808	4.22392		AT4G02360.1 Protein of unknown function, DUF538; FUNCTIONS IN: molecular_function unknown; INVOLVED IN: biological_process unknown; LOCATED IN: endomembrane system; EXPRESSED IN: 9 plant structures; EXPRESSED DURING: LP.04 four leaves visible, 4 anthesis, C globular stage, petal differentiation and expansion stage, E expanded cotyledon stage; CONTAINS InterPro DOMAIN/s: Protein of unknown functio…
N_Unigene1650	AT1G31120	gi|359472756|ref|XP_002276261.2|	256	0	0	0	14.3217		AT1G31120.1 potassium transporter protein_coding K+ UPTAKE PERMEASE 10 (KUP10) K+ UPTAKE PERMEASE 10 (KUP10)
N_Unigene1651	AT2G35060	gi|359472756|ref|XP_002276261.2|	2153	65.2652	23.3234	19.3383	17.0291		AT2G35060.2 potassium transporter protein_coding K+ UPTAKE PERMEASE 11 (KUP11) K+ UPTAKE PERMEASE 11 (KUP11)
N_Unigene1653	AT3G62700	gi|255564132|ref|XP_002523063.1|	3216	370.023	49.6815	154.277	22.8008		AT3G62700.1 member of MRP subfamily protein_coding ATP-BINDING CASSETTE C14 (ABCC14) MULTIDRUG RESISTANCE-ASSOCIATED PROTEIN 10 (ATMRP10);ATP-BINDING CASSETTE C14 (ABCC14);MULTIDRUG RESISTANCE-ASSOCIATED PROTEIN 10 (MRP10)
N_Unigene1654	AT1G48100	gi|225432118|ref|XP_002263668.1|	1852	11.8551	73.9474	3.74689	53.4513		AT1G48100.1 Pectin lyase-like superfamily protein; FUNCTIONS IN: polygalacturonase activity; INVOLVED IN: carbohydrate metabolic process; EXPRESSED IN: 19 plant structures; EXPRESSED DURING: 10 growth stages; CONTAINS InterPro DOMAIN/s: Pectin lyase fold/virulence factor (InterPro:IPR011050), Pectin lyase fold (InterPro:IPR012334), Glycoside hydrolase, family 28 (InterPro:IPR000743), Parallel bet…
N_Unigene1657	AT1G67070	gi|124020|sp|P01066.1|IBB1_ARAHY	446	1092.86	112.59	1516.99	1956.49		AT1G67070.1 Encodes a protein with phosphomannose isomerase activity that is involved in synthesis of ascorbic acid. Expression is induced after 24 hours of dark treatment, in senescing leaves and treatment with exogenous photosynthesis inhibitor. Induction of gene expression was suppressed in excised leaves supplied with sugar. The authors suggest that the gene's expression pattern is responding…
N_Unigene1664	AT2G38370	gi|508712606|gb|EOY04503.1|	2087	14.7283	32.8104	21.6124	15.8109		AT2G38370.1 Plant protein of unknown function (DUF827); CONTAINS InterPro DOMAIN/s: Protein of unknown function DUF827, plant (InterPro:IPR008545); BEST Arabidopsis thaliana protein match is: Plant protein of unknown function (DUF827) (TAIR:AT3G51720.1); Has 35333 Blast hits to 34131 proteins in 2444 species: Archae - 798; Bacteria - 22429; Metazoa - 974; Fungi - 991; Plants - 531; Viruses - 0; O…
N_Unigene1665	AT2G17050	not annotated	527	4307.8	5093.42	1191.65	3464.61		AT2G17050.1 disease resistance protein (TIR-NBS-LRR class), putative; FUNCTIONS IN: transmembrane receptor activity, ATP binding; INVOLVED IN: signal transduction, apoptosis, defense response, innate immune response; LOCATED IN: intrinsic to membrane; CONTAINS InterPro DOMAIN/s: NB-ARC (InterPro:IPR002182), Leucine-rich repeat, typical subtype (InterPro:IPR003591), Leucine-rich repeat (InterPro:I…
N_Unigene1666	AT3G21865	gi|116781530|gb|ABK22140.1|	1198	40.3192	19.0527	40.5465	33.6644		AT3G21865.1 Interacts with PEX4 in a yeast two-hybrid. The PEX4 and PEX22 pair may be important during the remodeling of peroxisome matrix contents as glyoxysomes transition to leaf peroxisomes. protein_coding PEROXIN 22 (PEX22) PEROXIN 22 (PEX22)
N_Unigene1667	AT1G07920	gi|357496973|ref|XP_003618775.1|	1734	278.56	342.245	316.148	171.266		AT1G07920.1 GTP binding Elongation factor Tu family protein; FUNCTIONS IN: calmodulin binding, translation elongation factor activity; INVOLVED IN: response to cadmium ion; LOCATED IN: mitochondrion, nucleolus, plasma membrane, chloroplast, membrane; EXPRESSED IN: 6 plant structures; EXPRESSED DURING: seedling growth; CONTAINS InterPro DOMAIN/s: Translation elongation factor EFTu/EF1A, C-terminal…
N_Unigene167	AT2G10940	gi|225445607|ref|XP_002285432.1|	1030	0	4.43206	30.3171	170.86		AT2G10940.1 Bifunctional inhibitor/lipid-transfer protein/seed storage 2S albumin superfamily protein; FUNCTIONS IN: lipid binding; INVOLVED IN: lipid transport; LOCATED IN: chloroplast thylakoid membrane, apoplast, chloroplast, membrane; EXPRESSED IN: 21 plant structures; EXPRESSED DURING: 13 growth stages; CONTAINS InterPro DOMAIN/s: Bifunctional inhibitor/plant lipid transfer protein/seed stor…
N_Unigene1670	AT1G59750	gi|301793217|emb|CBA11999.1|	3128	32.2877	70.0515	39.9317	59.7776		AT1G59750.1 Encodes a member of the auxin response factor family. ARFs bind to the cis element 5'-TGTCTC-3' ARFs mediate changes in gene expression in response to auxin. ARF's form heterodimers with IAA/AUX genes. ARF1 enhances mutant phenotypes of ARF2 and may act with ARF2 to control aspects of maturation and senescence.ARF1:LUC and 3xHA:ARF1 proteins have a half-life of ~3-4 hours and their de…
N_Unigene1671	AT1G31812	gi|508778183|gb|EOY25439.1|	788	122.595	75.3113	70.4491	88.4021		AT1G31812.1 Acyl-CoA-binding protein. Bind acyl-CoA esters and protect acyl-CoAs from degradation by microsomal acyl-hydrolases. protein_coding ACYL-COA-BINDING PROTEIN 6 (ACBP6) ACYL-COA-BINDING PROTEIN 6 (ACBP6);ACYL-COA-BINDING PROTEIN (ACBP)
N_Unigene1672	ATMG00285	gi|2499245|sp|P93401.2|NU2M_OENBE	3366	87.4051	85.4416	71.1241	31.5878		ATMG00285.1 encodes subunit of mitochondrial NAD(P)H dehydrogenase that is trans-spliced from two precursors, NAD2A and NAD2B. protein_coding NADH DEHYDROGENASE 2A (NAD2A) NADH DEHYDROGENASE 2 (NAD2);NADH DEHYDROGENASE 2A (NAD2A);NADH DEHYDROGENASE 2.1 (NAD2.1)
N_Unigene1673	AT1G21650	gi|462394838|gb|EMJ00637.1|	569	0	0	6.09775	6.44352		AT1G21650.3 Encodes a component of the thylakoid-localized Sec system involved in the translocation of cytoplasmic proteins into plastid. Loss-of-function mutations result in arrest at the globular stage and embryo lethality. protein_coding (SECA2) (SECA2)
N_Unigene1674	AT1G51355	gi|357436153|ref|XP_003588352.1|	1565	11.2233	29.1695	13.3021	9.37089		AT1G51355.1 unknown protein; FUNCTIONS IN: molecular_function unknown; INVOLVED IN: biological_process unknown; LOCATED IN: chloroplast; BEST Arabidopsis thaliana protein match is: unknown protein (TAIR:AT3G20898.1); Has 52 Blast hits to 52 proteins in 9 species: Archae - 0; Bacteria - 0; Metazoa - 2; Fungi - 0; Plants - 50; Viruses - 0; Other Eukaryotes - 0 (source: NCBI BLink). protein_coding
N_Unigene1676	AT1G65060	gi|381356182|gb|AFG26324.1|	911	24.1006	55.121	19.0429	32.1964		AT1G65060.1 encodes an isoform of 4-coumarate:CoA ligase (4CL), which is involved in the last step of the general phenylpropanoid pathway. mRNA levels are not induced in response to wounding or to fungal infection by P. parasitica. mRNA is expressed in flowers, to a lesser degree in mature leaves and siliques and marginally in seedling roots and bolting stems of mature plants. The catalytic effic…
N_Unigene1677	AT3G20420	gi|225460893|ref|XP_002278706.1|	1330	19.8096	13.7294	23.4786	30.3233		AT3G20420.1 double-stranded RNA binding / ribonuclease III. Required for 3' external transcribed spacer (ETS) cleavage of the pre-rRNA in vivo. Localizes in the nucleus and cytoplasm. protein_coding RNASE THREE-LIKE PROTEIN 2 (RTL2) RNASEIII-LIKE 2 (ATRTL2);RNASE THREE-LIKE PROTEIN 2 (RTL2)
N_Unigene1678	AT5G28840	gi|508719181|gb|EOY11078.1|	1780	313.299	441.114	302.13	300.724		AT5G28840.1 Encodes a protein with GDP-D-mannose 3',5'-epimerase activity. The enzyme is involved in ascorbate biosynthesis. It catalyzes the conversion of GDP-D-mannose to GDP-L-galactose. protein_coding "GDP-D-MANNOSE 3',5'-EPIMERASE" (GME) "GDP-D-MANNOSE 3',5'-EPIMERASE" (GME)
N_Unigene168	AT2G36170	gi|33346927|gb|AAP34624.1|	304	0	0	11.4132	0		AT2G36170.1 Ubiquitin supergroup;Ribosomal protein L40e; FUNCTIONS IN: structural constituent of ribosome; INVOLVED IN: translation; LOCATED IN: cytosolic large ribosomal subunit, nucleolus; EXPRESSED IN: 24 plant structures; EXPRESSED DURING: 13 growth stages; CONTAINS InterPro DOMAIN/s: Ribosomal protein L40e (InterPro:IPR001975), Ubiquitin subgroup (InterPro:IPR019956), Ubiquitin conserved sit…
N_Unigene1680	AT3G09960	not annotated	1141	100.061	36.0081	45.6129	19.2797		AT3G09960.1 Calcineurin-like metallo-phosphoesterase superfamily protein; FUNCTIONS IN: hydrolase activity, protein serine/threonine phosphatase activity; INVOLVED IN: biological_process unknown; LOCATED IN: cellular_component unknown; EXPRESSED IN: 8 plant structures; EXPRESSED DURING: 6 growth stages; CONTAINS InterPro DOMAIN/s: Metallophosphoesterase (InterPro:IPR004843), Serine/threonine-spec…
N_Unigene1685	AT5G02020	gi|296086145|emb|CBI31586.3|	677	64.8615	47.2011	56.3749	32.4936		AT5G02020.1 Encodes a protein involved in salt tolerance, names SIS (Salt Induced Serine rich). protein_coding SALT INDUCED SERINE RICH (SIS) SALT INDUCED SERINE RICH (SIS)
N_Unigene1686	ATMG00580	gi|162279932|ref|NP_064080.2|	739	148.55	123.546	192.496	99.2249		ATMG00580.1 NADH dehydrogenase subunit 4 protein_coding NADH DEHYDROGENASE SUBUNIT 4 (NAD4) NADH DEHYDROGENASE SUBUNIT 4 (NAD4)
N_Unigene1687	AT4G13780	gi|225433588|ref|XP_002269672.1|	2131	37.0907	29.9908	34.1915	22.3664		AT4G13780.1 methionine--tRNA ligase, putative / methionyl-tRNA synthetase, putative / MetRS, putative; FUNCTIONS IN: methionine-tRNA ligase activity, tRNA binding, aminoacyl-tRNA ligase activity, nucleotide binding, ATP binding; INVOLVED IN: response to cadmium ion, methionyl-tRNA aminoacylation; LOCATED IN: cytosol; EXPRESSED IN: 26 plant structures; EXPRESSED DURING: 13 growth stages; CONTAINS …
N_Unigene1688	AT5G13930	gi|291067089|gb|ADD74168.1|	1792	107.818	578.27	385.298	302.802		AT5G13930.1 Encodes chalcone synthase (CHS), a key enzyme involved in the biosynthesis of flavonoids. Required for the accumulation of purple anthocyanins in leaves and stems. Also involved in the regulation of auxin transport and the modulation of root gravitropism. protein_coding TRANSPARENT TESTA 4 (TT4) CHALCONE SYNTHASE (CHS);TRANSPARENT TESTA 4 (TT4); (ATCHS)
N_Unigene1692	AT3G02830	gi|359476779|ref|XP_002278934.2|	456	28.889	30.033	15.2176	0		AT3G02830.1 Encodes a zinc finger protein that binds to PORA mRNA in vivo and recruits the Pfr form of phytochrome to the 5&#8242;-UTR of PORA mRNA to regulate translation of the mRNA. protein_coding ZINC FINGER PROTEIN 1 (ZFN1) PENTA 1 (PNT1);ZINC FINGER PROTEIN 1 (ZFN1)
N_Unigene1695	AT2G44710	gi|359489218|ref|XP_002270340.2|	3492	27.6646	14.3801	42.7244	49.3468		AT2G44710.1 RNA-binding (RRM/RBD/RNP motifs) family protein; FUNCTIONS IN: RNA binding, nucleotide binding, nucleic acid binding; EXPRESSED IN: 22 plant structures; EXPRESSED DURING: 12 growth stages; CONTAINS InterPro DOMAIN/s: RNA recognition motif, RNP-1 (InterPro:IPR000504), Nucleotide-binding, alpha-beta plait (InterPro:IPR012677); BEST Arabidopsis thaliana protein match is: RNA-binding (RRM…
N_Unigene1698	AT3G14660	gi|164604828|dbj|BAF98466.1|	928	80.4409	39.3536	63.5598	39.5082		AT3G14660.1 putative cytochrome P450 protein_coding "CYTOCHROME P450, FAMILY 72, SUBFAMILY A, POLYPEPTIDE 13" (CYP72A13) "CYTOCHROME P450, FAMILY 72, SUBFAMILY A, POLYPEPTIDE 13" (CYP72A13)
N_Unigene1699	AT3G15610	gi|224070853|ref|XP_002303265.1|	1611	46.3372	90.677	60.3038	36.4133		AT3G15610.1 Transducin/WD40 repeat-like superfamily protein; CONTAINS InterPro DOMAIN/s: WD40 repeat 2 (InterPro:IPR019782), WD40 repeat-like-containing domain (InterPro:IPR011046), WD40 repeat, conserved site (InterPro:IPR019775), WD40-repeat-containing domain (InterPro:IPR017986), WD40/YVTN repeat-like-containing domain (InterPro:IPR015943), WD40 repeat (InterPro:IPR001680), WD40 repeat, subgro…
N_Unigene1702	AT2G45180	gi|357448007|ref|XP_003594279.1|	761	236.578	629.865	487.844	549.231		AT2G45180.1 Bifunctional inhibitor/lipid-transfer protein/seed storage 2S albumin superfamily protein; FUNCTIONS IN: lipid binding; INVOLVED IN: lipid transport; LOCATED IN: chloroplast thylakoid membrane; EXPRESSED IN: 22 plant structures; EXPRESSED DURING: 13 growth stages; CONTAINS InterPro DOMAIN/s: Bifunctional inhibitor/plant lipid transfer protein/seed storage (InterPro:IPR016140), Plant l…
N_Unigene1703	AT1G69780	gi|225425754|ref|XP_002276889.1|	1011	43.4335	9.03071	30.8868	25.3853		AT1G69780.1 Encodes a homeodomain leucine zipper class I (HD-Zip I) protein. protein_coding (ATHB13) (ATHB13)
N_Unigene1705	AT3G02870	gi|319739583|gb|ADV59926.1|	1126	27.2983	52.7045	27.7323	42.3292		AT3G02870.1 Encodes a L-galactose-1-phosphate phosphatase, involved in ascorbate biosynthesis. protein_coding (VTC4) (VTC4)
N_Unigene1706	AT3G02870	gi|255581603|ref|XP_002531606.1|	793	5.53736	5.75665	13.1259	9.24681		AT3G02870.1 Encodes a L-galactose-1-phosphate phosphatase, involved in ascorbate biosynthesis. protein_coding (VTC4) (VTC4)
N_Unigene1708	AT4G15040	gi|156315053|ref|XP_001617928.1|	695	12.6363	0	64.8994	137.159		AT4G15040.1 Subtilisin-like serine endopeptidase family protein; FUNCTIONS IN: identical protein binding, serine-type endopeptidase activity; INVOLVED IN: proteolysis, N-terminal protein myristoylation, negative regulation of catalytic activity; CONTAINS InterPro DOMAIN/s: Peptidase S8/S53, subtilisin/kexin/sedolisin (InterPro:IPR000209), Peptidase S8/S53, subtilisin, active site (InterPro:IPR022…
N_Unigene171	AT4G14920	not annotated	407	0	33.6488	25.5746	9.00826		AT4G14920.1 Acyl-CoA N-acyltransferase with RING/FYVE/PHD-type zinc finger protein; FUNCTIONS IN: DNA binding, zinc ion binding; INVOLVED IN: regulation of transcription, DNA-dependent; LOCATED IN: nucleus; EXPRESSED IN: 23 plant structures; EXPRESSED DURING: 14 growth stages; CONTAINS InterPro DOMAIN/s: Zinc finger, PHD-type, conserved site (InterPro:IPR019786), Zinc finger, PHD-type (InterPro:I…
N_Unigene1710	AT5G05420	not annotated	735	71.6919	55.8982	4.72057	0		AT5G05420.1 FKBP-like peptidyl-prolyl cis-trans isomerase family protein; FUNCTIONS IN: FK506 binding, peptidyl-prolyl cis-trans isomerase activity; INVOLVED IN: protein folding; LOCATED IN: chloroplast thylakoid lumen; CONTAINS InterPro DOMAIN/s: Peptidyl-prolyl cis-trans isomerase, FKBP-type (InterPro:IPR001179); BEST Arabidopsis thaliana protein match is: FK506 BINDING PROTEIN 53 (TAIR:AT4G253…
N_Unigene1711	AT3G12340	gi|225462092|ref|XP_002271499.1|	2047	36.4676	31.2214	8.47489	14.3287		AT3G12340.1 FKBP-like peptidyl-prolyl cis-trans isomerase family protein; FUNCTIONS IN: FK506 binding, peptidyl-prolyl cis-trans isomerase activity; INVOLVED IN: protein folding; LOCATED IN: chloroplast thylakoid lumen; EXPRESSED IN: 20 plant structures; EXPRESSED DURING: 11 growth stages; CONTAINS InterPro DOMAIN/s: Peptidyl-prolyl cis-trans isomerase, FKBP-type (InterPro:IPR001179); BEST Arabid…
N_Unigene1712	AT5G09590	gi|449459554|ref|XP_004147511.1|	1012	52.0687	103.75	27.4278	68.8348		AT5G09590.1 heat shock protein 70 (Hsc70-5); nuclear protein_coding MITOCHONDRIAL HSO70 2 (MTHSC70-2) MITOCHONDRIAL HSO70 2 (MTHSC70-2);HEAT SHOCK COGNATE (HSC70-5)
N_Unigene1713	AT5G23960	gi|410591621|sp|B3TPQ6.1|BCUSY_MAGGA	2024	62.9163	119.539	174.852	182.956		AT5G23960.1 Encodes a sesquiterpene synthase involved in generating all of the group A sesquiterpenes found in the Arabidopsis floral volatile blend. Strongly expressed in the stigma. protein_coding TERPENE SYNTHASE 21 (TPS21) (ATTPS21);TERPENE SYNTHASE 21 (TPS21)
N_Unigene1716	AT4G33090	gi|225429582|ref|XP_002280239.1|	2884	62.4259	53.8179	73.3866	78.8191		AT4G33090.1 encodes an aminopeptidase, a ortholog of mouse microsomal AP (EC 3.4.11.2). protein_coding AMINOPEPTIDASE M1 (APM1) AMINOPEPTIDASE M1 (ATAPM1);AMINOPEPTIDASE M1 (APM1)
N_Unigene1717	AT1G56720	gi|462403023|gb|EMJ08580.1|	2226	33.5351	38.9647	12.4694	29.6471		AT1G56720.1 Protein kinase superfamily protein; FUNCTIONS IN: protein serine/threonine kinase activity, protein kinase activity, kinase activity, ATP binding; INVOLVED IN: protein amino acid phosphorylation; LOCATED IN: cellular_component unknown; EXPRESSED IN: 23 plant structures; EXPRESSED DURING: 13 growth stages; CONTAINS InterPro DOMAIN/s: Protein kinase, ATP binding site (InterPro:IPR017441…
N_Unigene1718	AT3G49350	not annotated	558	31.4776	8.18104	6.21796	32.8527		AT3G49350.1 Ypt/Rab-GAP domain of gyp1p superfamily protein; FUNCTIONS IN: RAB GTPase activator activity; INVOLVED IN: regulation of Rab GTPase activity; LOCATED IN: intracellular, chloroplast; EXPRESSED IN: 22 plant structures; EXPRESSED DURING: 13 growth stages; CONTAINS InterPro DOMAIN/s: RabGAP/TBC (InterPro:IPR000195); BEST Arabidopsis thaliana protein match is: Ypt/Rab-GAP domain of gyp1p s…
N_Unigene1719	AT3G06130	gi|482556042|gb|EOA20234.1|	1071	114.801	98.035	174.939	68.4661		AT3G06130.1 Heavy metal transport/detoxification superfamily protein ; FUNCTIONS IN: metal ion binding; INVOLVED IN: metal ion transport; LOCATED IN: cell wall; EXPRESSED IN: 21 plant structures; EXPRESSED DURING: 13 growth stages; CONTAINS InterPro DOMAIN/s: Heavy metal transport/detoxification protein (InterPro:IPR006121); BEST Arabidopsis thaliana protein match is: Heavy metal transport/detoxi…
N_Unigene1722	AT5G63860	gi|296082603|emb|CBI21608.3|	2083	77.9989	39.4481	153.243	72.1655		AT5G63860.1 UV-B-specific signaling component that orchestrates expression of a range of genes with vital UV-protective functions. Located in the nucleus and the cytosol. Associates with chromatin via histones. UV-B light promotes URV8 protein accumulation in the nucleus. protein_coding UVB-RESISTANCE 8 (UVR8) UVB-RESISTANCE 8 (UVR8)
N_Unigene1726	AT2G19385	gi|225444834|ref|XP_002280767.1|	1393	18.9137	49.1567	22.4168	26.3199		AT2G19385.1 zinc ion binding; FUNCTIONS IN: zinc ion binding; INVOLVED IN: biological_process unknown; LOCATED IN: intracellular; EXPRESSED IN: 22 plant structures; EXPRESSED DURING: 13 growth stages; CONTAINS InterPro DOMAIN/s: Zinc finger, C2H2-like (InterPro:IPR015880), Zinc finger, C2H2, LYAR-type (InterPro:IPR014898); BEST Arabidopsis thaliana protein match is: RNA recognition motif (RRM)-co…
N_Unigene1727	AT2G30490	gi|100172892|gb|ABF69102.1|	1775	54.4252	131.164	19.5472	72.2944		AT2G30490.1 Encodes a cinnamate-4-hydroxylase. Mutations in this gene impact phenylpropanoid metabolism, growth and development. protein_coding CINNAMATE-4-HYDROXYLASE (C4H) (CYP73A5);REDUCED EPRDERMAL FLUORESCENCE 3 (REF3);CINNAMATE 4-HYDROXYLASE (ATC4H);CINNAMATE-4-HYDROXYLASE (C4H)
N_Unigene1730	AT1G19330	gi|115457076|ref|NP_001052138.1|	1221	17.9817	22.4325	22.733	18.0165		AT1G19330.3 unknown protein; FUNCTIONS IN: molecular_function unknown; INVOLVED IN: biological_process unknown; LOCATED IN: cellular_component unknown; EXPRESSED IN: 22 plant structures; EXPRESSED DURING: 13 growth stages; BEST Arabidopsis thaliana protein match is: unknown protein (TAIR:AT1G75060.1). protein_coding
N_Unigene1732	AT5G64570	gi|508706962|gb|EOX98858.1|	1620	16.2634	0	8.56696	18.1055		AT5G64570.1 Encodes a beta-d-xylosidase that belongs to family 3 of glycoside hydrolases. protein_coding BETA-D-XYLOSIDASE 4 (XYL4) BETA-D-XYLOSIDASE 4 (XYL4);ARABIDOPSIS THALIANA BETA-D-XYLOSIDASE 4 (ATBXL4)
N_Unigene1734	AT4G36960	gi|359480888|ref|XP_002282572.2|	1537	17.1417	59.4017	15.8018	26.2394		AT4G36960.1 RNA-binding (RRM/RBD/RNP motifs) family protein; FUNCTIONS IN: RNA binding, nucleotide binding, nucleic acid binding; INVOLVED IN: biological_process unknown; LOCATED IN: cellular_component unknown; EXPRESSED IN: 24 plant structures; EXPRESSED DURING: 15 growth stages; CONTAINS InterPro DOMAIN/s: RNA recognition motif, RNP-1 (InterPro:IPR000504), Nucleotide-binding, alpha-beta plait (…
N_Unigene1735	AT4G14350	gi|225444175|ref|XP_002271235.1|	1976	28.889	27.7228	14.047	16.699		AT4G14350.1 AGC (cAMP-dependent, cGMP-dependent and protein kinase C) kinase family protein; FUNCTIONS IN: protein kinase activity, kinase activity, ATP binding; INVOLVED IN: protein amino acid phosphorylation; LOCATED IN: cytosol, nucleus, plasma membrane, cytoplasm, phragmoplast; EXPRESSED IN: 23 plant structures; EXPRESSED DURING: 13 growth stages; CONTAINS InterPro DOMAIN/s: Protein kinase, A…
N_Unigene1736	ATCG00890	gi|460365359|ref|XP_004228570.1|	3563	94.8966	275.464	71.0868	87.4658		ATCG00890.1 NADH dehydrogenase ND2 protein_coding (NDHB.1) (NDHB.1)
N_Unigene1737	AT5G67630	gi|147858961|emb|CAN80826.1|	1302	30.3534	42.0739	29.3132	11.2638		AT5G67630.1 P-loop containing nucleoside triphosphate hydrolases superfamily protein; FUNCTIONS IN: DNA helicase activity, nucleoside-triphosphatase activity, nucleotide binding, ATP binding; LOCATED IN: nucleolus, chloroplast; EXPRESSED IN: 21 plant structures; EXPRESSED DURING: 13 growth stages; CONTAINS InterPro DOMAIN/s: TIP49, C-terminal (InterPro:IPR010339), ATPase, AAA+ type, core (InterPr…
N_Unigene1738	AT4G24000	gi|242049580|ref|XP_002462534.1|	2435	54.1001	140.606	69.8199	134.007		AT4G24000.1 encodes a protein similar to cellulose synthase protein_coding CELLULOSE SYNTHASE LIKE G2 (CSLG2) ARABIDOPSIS THALIANA CELLULOSE SYNTHASE LIKE G2 (ATCSLG2);CELLULOSE SYNTHASE LIKE G2 (CSLG2)
N_Unigene1739	AT3G22990	gi|225432860|ref|XP_002283908.1|	1597	30.2457	37.1605	26.071	13.7747		AT3G22990.1 Armadillo-repeat containing protein. Involved in leaf and flower development. Located in nucleus. Broadly expressed throughout vegetative and floral tissues. protein_coding LEAF AND FLOWER RELATED (LFR) LEAF AND FLOWER RELATED (LFR)
N_Unigene1740	AT5G08680	gi|508708076|gb|EOX99972.1|	2156	67.2111	167.271	130.352	119.038		AT5G08680.1 Encodes the mitochondrial ATP synthase beta-subunit. This subunit is encoded by a multigene family of three members (At5g08670, At5g08680, At5g08690) that shared 98% sequence identity at the amino acid level. protein_coding
N_Unigene1741	AT3G60240	gi|359489318|ref|XP_002269466.2|	5068	46.7879	56.7475	27.3845	22.4264		AT3G60240.4 protein synthesis initiation factor 4G (EIF4G). A mutation in this gene (cum2-1) results in decreased accumulation of CMV coat protein in upper, uninoculated leaves. Likely affects cell-to-cell movement of the virus, also affects TCV multiplication. protein_coding EUKARYOTIC TRANSLATION INITIATION FACTOR 4G (EIF4G) CUCUMOVIRUS MULTIPLICATION 2 (CUM2);EUKARYOTIC TRANSLATION INITIATION …
N_Unigene1742	AT3G01180	gi|508711584|gb|EOY03481.1|	2498	35.1571	40.2044	8.33376	42.5638		AT3G01180.1 starch synthase 2 (SS2); FUNCTIONS IN: transferase activity, transferring glycosyl groups; INVOLVED IN: cellulose biosynthetic process, glucan biosynthetic process, biosynthetic process, glycogen biosynthetic process; LOCATED IN: chloroplast; EXPRESSED IN: 24 plant structures; EXPRESSED DURING: 13 growth stages; CONTAINS InterPro DOMAIN/s: Glycogen/starch synthases, ADP-glucose type (…
N_Unigene1743	AT5G27540	gi|296088320|emb|CBI36765.3|	2211	51.6369	45.4231	51.7854	33.1647		AT5G27540.1 Encodes a protein with similarity to GTPases that is localized to the mitochondrion. Involved in embryogenesis, pollen tube growth and required for mitochondrial development. protein_coding MIRO-RELATED GTP-ASE 1 (MIRO1) MIRO-RELATED GTP-ASE 1 (MIRO1);EMBRYO DEFECTIVE 2473 (emb2473)
N_Unigene1744	AT5G53460	gi|255544986|ref|XP_002513554.1|	2095	35.6321	13.074	21.5299	7.00021		AT5G53460.1 NADH-dependent glutamate synthase protein_coding NADH-DEPENDENT GLUTAMATE SYNTHASE 1 (GLT1) NADH-DEPENDENT GLUTAMATE SYNTHASE 1 (GLT1)
N_Unigene1748	AT3G09450	not annotated	305	0	29.9346	0	0		AT3G09450.1 CONTAINS InterPro DOMAIN/s: Fusaric acid resistance protein, conserved region (InterPro:IPR006726); BEST Arabidopsis thaliana protein match is: unknown protein (TAIR:AT2G28780.1); Has 503 Blast hits to 494 proteins in 215 species: Archae - 0; Bacteria - 423; Metazoa - 0; Fungi - 0; Plants - 65; Viruses - 0; Other Eukaryotes - 15 (source: NCBI BLink). protein_coding
N_Unigene1752	AT2G25737	gi|297735172|emb|CBI17534.3|	1702	30.9598	32.1858	20.3855	49.5454		AT2G25737.1 Sulfite exporter TauE/SafE family protein; LOCATED IN: endomembrane system, integral to membrane; CONTAINS InterPro DOMAIN/s: Protein of unknown function DUF81 (InterPro:IPR002781); BEST Arabidopsis thaliana protein match is: Sulfite exporter TauE/SafE family protein (TAIR:AT2G36630.1); Has 3417 Blast hits to 2961 proteins in 724 species: Archae - 129; Bacteria - 1927; Metazoa - 0; Fu…
N_Unigene1753	AT3G02420	gi|508712421|gb|EOY04318.1|	1415	18.6196	35.4878	19.6162	28.5017		AT3G02420.1 unknown protein; FUNCTIONS IN: molecular_function unknown; INVOLVED IN: biological_process unknown; LOCATED IN: membrane; EXPRESSED IN: 25 plant structures; EXPRESSED DURING: 15 growth stages; CONTAINS InterPro DOMAIN/s: Uncharacterised protein family UPF0121 (InterPro:IPR005344); Has 72 Blast hits to 71 proteins in 25 species: Archae - 0; Bacteria - 0; Metazoa - 2; Fungi - 2; Plants …
N_Unigene1754	AT3G13410	gi|147774374|emb|CAN72399.1|	1334	49.3755	54.7529	33.8119	16.4904		AT3G13410.1 unknown protein; FUNCTIONS IN: molecular_function unknown; INVOLVED IN: biological_process unknown; LOCATED IN: endoplasmic reticulum; EXPRESSED IN: 25 plant structures; EXPRESSED DURING: 15 growth stages; BEST Arabidopsis thaliana protein match is: unknown protein (TAIR:AT1G55546.1); Has 49 Blast hits to 49 proteins in 14 species: Archae - 0; Bacteria - 0; Metazoa - 0; Fungi - 0; Pla…
N_Unigene1755	AT3G03610	gi|508718503|gb|EOY10400.1|	1154	26.6359	15.8233	21.0462	19.0625		AT3G03610.1 ELMO/CED-12 family protein; FUNCTIONS IN: molecular_function unknown; INVOLVED IN: phagocytosis; LOCATED IN: cytoskeleton; EXPRESSED IN: 24 plant structures; EXPRESSED DURING: 15 growth stages; CONTAINS InterPro DOMAIN/s: Engulfment/cell motility, ELMO (InterPro:IPR006816); BEST Arabidopsis thaliana protein match is: ELMO/CED-12 family protein (TAIR:AT1G03620.1); Has 825 Blast hits to…
N_Unigene1757	AT5G06730	gi|269914451|pdb|3HDL|A	849	36.2048	10.7539	8.17343	21.5922		AT5G06730.1 Peroxidase superfamily protein; FUNCTIONS IN: peroxidase activity, heme binding; INVOLVED IN: response to oxidative stress, oxidation reduction; LOCATED IN: plasma membrane; EXPRESSED IN: root, cultured cell; CONTAINS InterPro DOMAIN/s: Haem peroxidase (InterPro:IPR010255), Plant peroxidase (InterPro:IPR000823), Peroxidases heam-ligand binding site (InterPro:IPR019793), Haem peroxidas…
N_Unigene1758	AT4G24740	gi|363806778|ref|NP_001242280.1|	361	48.6551	12.6455	9.61114	0		AT4G24740.1 a LAMMER-type protein kinase that co-precipitates with serine/arginine-rich (SR) proteins in vitro, interaction modulated by phosphorylation of the proteins. protein_coding FUS3-COMPLEMENTING GENE 2 (FC2) FUS3-COMPLEMENTING GENE 2 (AFC2);FUS3-COMPLEMENTING GENE 2 (FC2); (AME1)
N_Unigene1759	AT3G10160	not annotated	227	367.539	261.433	61.1387	64.6055		AT3G10160.1 Encodes a protein with tetrahydrofolylpolyglutamate synthase activity that is located in the mitochondrial matrix. One of the three folylpolyglutamate synthetase isoforms (FPGSs): FPGS1 (At5g05980, plastidic), FPGS2 (At3g10160, mitochondrial) and FPGS3 (At3g55630, cytosolic). protein_coding DHFS-FPGS HOMOLOG C (DFC) FOLYLPOLYGLUTAMATE SYNTHETASE 2 (FPGS2);DHFS-FPGS HOMOLOG C (DFC);A. …
N_Unigene1760	AT1G50370	gi|357439037|ref|XP_003589795.1|	220	0	0	0	0		AT1G50370.1 Calcineurin-like metallo-phosphoesterase superfamily protein; FUNCTIONS IN: hydrolase activity, protein serine/threonine phosphatase activity; INVOLVED IN: biological_process unknown; LOCATED IN: cellular_component unknown; EXPRESSED IN: 24 plant structures; EXPRESSED DURING: 15 growth stages; CONTAINS InterPro DOMAIN/s: Metallophosphoesterase (InterPro:IPR004843), Serine/threonine-sp…
N_Unigene1761	AT1G50370	gi|359484108|ref|XP_003633064.1|	785	55.9379	139.568	53.0388	23.3526		AT1G50370.1 Calcineurin-like metallo-phosphoesterase superfamily protein; FUNCTIONS IN: hydrolase activity, protein serine/threonine phosphatase activity; INVOLVED IN: biological_process unknown; LOCATED IN: cellular_component unknown; EXPRESSED IN: 24 plant structures; EXPRESSED DURING: 15 growth stages; CONTAINS InterPro DOMAIN/s: Metallophosphoesterase (InterPro:IPR004843), Serine/threonine-sp…
N_Unigene1763	AT5G45230	not annotated	300	0	0	0	0		AT5G45230.1 Disease resistance protein (TIR-NBS-LRR class) family; FUNCTIONS IN: transmembrane receptor activity, ATP binding; INVOLVED IN: signal transduction, defense response, apoptosis, innate immune response; LOCATED IN: intrinsic to membrane; EXPRESSED IN: carpel; EXPRESSED DURING: 4 anthesis; CONTAINS InterPro DOMAIN/s: NB-ARC (InterPro:IPR002182), Toll-Interleukin receptor (InterPro:IPR00…
N_Unigene1768	AT5G26850	gi|225450585|ref|XP_002282109.1|	3364	27.4119	78.7073	39.1931	47.9548		AT5G26850.1 Uncharacterized protein; INVOLVED IN: biological_process unknown; LOCATED IN: chloroplast; EXPRESSED IN: 23 plant structures; EXPRESSED DURING: 13 growth stages; BEST Arabidopsis thaliana protein match is: Uncharacterized protein (TAIR:AT2G41830.1); Has 30201 Blast hits to 17322 proteins in 780 species: Archae - 12; Bacteria - 1396; Metazoa - 17338; Fungi - 3422; Plants - 5037; Viruse…
N_Unigene1769	AT4G11420	gi|225450669|ref|XP_002283093.1|	4023	42.5687	72.6228	55.1965	38.2767		AT4G11420.1 Encodes a subunit of eukaryotic initiation factor 3 (eIF3), a multisubunit complex that is required for binding of mRNA to 40 S ribosomal subunits, stabilization of ternary complex binding to 40 S subunits, and dissociation of 40 and 60 S subunits. protein_coding EUKARYOTIC TRANSLATION INITIATION FACTOR 3A (EIF3A) EUKARYOTIC TRANSLATION INITIATION FACTOR 3A (EIF3A); (ATEIF3A-1); (TIF3…
N_Unigene1771	AT5G52860	gi|225464655|ref|XP_002276766.1|	2248	23.4402	71.0746	9.26055	44.0355		AT5G52860.1 ABC-2 type transporter family protein; FUNCTIONS IN: ATPase activity, coupled to transmembrane movement of substances; LOCATED IN: membrane; EXPRESSED IN: 9 plant structures; EXPRESSED DURING: 6 growth stages; CONTAINS InterPro DOMAIN/s: ATPase, AAA+ type, core (InterPro:IPR003593), ABC transporter-like (InterPro:IPR003439), ABC-2 type transporter (InterPro:IPR013525), ABC transporter…
N_Unigene1774	AT2G38800	gi|225438297|ref|XP_002272395.1|	3350	38.0127	34.0673	43.4997	21.8887		AT2G38800.1 Plant calmodulin-binding protein-related; CONTAINS InterPro DOMAIN/s: Calmodulin-binding protein, plant (InterPro:IPR012417); BEST Arabidopsis thaliana protein match is: Plant calmodulin-binding protein-related (TAIR:AT3G54570.1); Has 4321 Blast hits to 2381 proteins in 392 species: Archae - 26; Bacteria - 2334; Metazoa - 540; Fungi - 255; Plants - 198; Viruses - 28; Other Eukaryotes …
N_Unigene1776	AT2G05710	gi|1563732|emb|CAA65519.1|	715	36.8486	51.0772	24.2631	46.15		AT2G05710.1 Encodes an aconitase that can catalyze the conversion of citrate to isocitrate through a cis-aconitate intermediate, indicating that it may participate in the TCA cycle and other primary metabolic pathways. The protein is believed to accumulate in the mitochondria and the cytosol. It affects CSD2 (At2g28190 - a superoxide dismutase) transcript levels and may play a role in the respons…
N_Unigene1777	AT5G62790	gi|225457034|ref|XP_002282761.1|	2138	4.1077	10.6759	60.0449	126.899		AT5G62790.2 1-Deoxy-d-xylulose 5-phosphate reductoisomerase (DXR) catalyzes the first committed step of the 2-C-methyl-d-erythritol 4-phosphate pathway for isoprenoid biosynthesis. In Arabidopsis, DXR is encoded by a single-copy gene. Arabidopsis DXR is targeted to plastids and localizes into chloroplasts of leaf cells. DXR knockout or strongly silenced lines have a seedling lethal, albino phenot…
N_Unigene1778	AT5G51940	gi|115453939|ref|NP_001050570.1|	926	170.713	162.684	134.888	197.968		AT5G51940.1 One of two highly similar proteins that can serve as a non-catalytic subunit of nuclear DNA-dependent RNA polymerases II, IV and V; homologous to budding yeast RPB6 and the E. coli RNA polymerase omega subunit. Probably redundant with At2g04630. protein_coding (NRPB6A) (NRPE6A); (NRPB6A); (NRPD6A)
N_Unigene1780	AT2G25850	not annotated	905	48.5207	35.3096	46.006	16.2049		AT2G25850.2 Encodes a poly(A) polymerase. Located in the nucleus. protein_coding POLY(A) POLYMERASE 2 (PAPS2) POLY(A) POLYMERASE 2 (PAPS2)
N_Unigene1781	AT2G04280	gi|508701669|gb|EOX93565.1|	2315	26.5554	69.0176	43.4639	38.0098		AT2G04280.1 unknown protein; FUNCTIONS IN: molecular_function unknown; INVOLVED IN: biological_process unknown; EXPRESSED IN: 24 plant structures; EXPRESSED DURING: 13 growth stages; BEST Arabidopsis thaliana protein match is: unknown protein (TAIR:AT4G12700.1); Has 130 Blast hits to 130 proteins in 16 species: Archae - 0; Bacteria - 0; Metazoa - 0; Fungi - 0; Plants - 124; Viruses - 0; Other Euk…
N_Unigene1782	AT5G23570	gi|225463205|ref|XP_002267929.1|	2762	19.078	42.9727	30.1488	53.0972		AT5G23570.1 Required for posttranscriptional gene silencing and natural virus resistance.SGS3 is a member of an 'unknown' protein family. Members of this family have predicted coiled coiled domains suggesting oligomerization and a potential zinc finger domain. Involved in the production of trans-acting siRNAs, through direct or indirect stabilization of cleavage fragments of the primary ta-siRNA …
N_Unigene1785	AT1G44110	gi|281485186|gb|ADA70359.1|	1544	0	20.6963	4.49433	14.2475		AT1G44110.1 Cyclin A1;1 (CYCA1;1); CONTAINS InterPro DOMAIN/s: Cyclin, C-terminal (InterPro:IPR004367), Cyclin (InterPro:IPR006670), G2/mitotic-specific cyclin A (InterPro:IPR015453), Cyclin-like (InterPro:IPR011028), Cyclin-related (InterPro:IPR013763), Cyclin, N-terminal (InterPro:IPR006671), Cyclin, A/B/D/E (InterPro:IPR014400); BEST Arabidopsis thaliana protein match is: CYCLIN A1;2 (TAIR:AT1…
N_Unigene1786	AT5G58290	gi|356570019|ref|XP_003553190.1|	1607	62.8475	45.4514	36.7041	36.5039		AT5G58290.1 26S proteasome AAA-ATPase subunit RPT3 (RPT3) mRNA, protein_coding REGULATORY PARTICLE TRIPLE-A ATPASE 3 (RPT3) REGULATORY PARTICLE TRIPLE-A ATPASE 3 (RPT3)
N_Unigene1788	AT5G42800	gi|523391777|dbj|BAN62761.1|	1478	142.608	534.336	157.283	295.194		AT5G42800.1 dihydroflavonol reductase. Catalyzes the conversion of dihydroquercetin to leucocyanidin in the biosynthesis of anthocyanins. Not expressed in roots (qRT-PCR). protein_coding DIHYDROFLAVONOL 4-REDUCTASE (DFR) DIHYDROFLAVONOL 4-REDUCTASE (DFR); (M318); (TT3)
N_Unigene179	AT2G38040	gi|462416019|gb|EMJ20756.1|	3037	26.0258	25.5533	50.2678	36.2169		AT2G38040.1 encodes the carboxyltransferase alpha subunit of acetyl-CoA carboxylase, involved in de novo fatty acid biosynthesis protein_coding ACETYL CO-ENZYME A CARBOXYLASE CARBOXYLTRANSFERASE ALPHA SUBUNIT (CAC3) ACETYL CO-ENZYME A CARBOXYLASE CARBOXYLTRANSFERASE ALPHA SUBUNIT (CAC3)
N_Unigene1790	AT4G28390	gi|255553691|ref|XP_002517886.1|	1008	161.182	344.188	220.293	214.599		AT4G28390.1 Encodes a mitochondrial ADP/ATP carrier protein. Shown in heterologous systems to be located in the plasma membrane. Has comparable affinity for ADP and ATP (in E.coli). protein_coding ADP/ATP CARRIER 3 (AAC3) ADP/ATP CARRIER 3 (AAC3); (ATAAC3)
N_Unigene1791	AT4G28390	gi|147802592|emb|CAN66307.1|	1552	161.272	402.969	263.798	229.148		AT4G28390.1 Encodes a mitochondrial ADP/ATP carrier protein. Shown in heterologous systems to be located in the plasma membrane. Has comparable affinity for ADP and ATP (in E.coli). protein_coding ADP/ATP CARRIER 3 (AAC3) ADP/ATP CARRIER 3 (AAC3); (ATAAC3)
N_Unigene1794	AT4G08900	gi|255541244|ref|XP_002511686.1|	1621	48.7602	301.331	53.5105	83.6862		AT4G08900.1 Encodes an arginase, likely to be involved in polyamine biosynthesis in pollen. protein_coding ARGININE AMIDOHYDROLASE 1 (ARGAH1) ARGININE AMIDOHYDROLASE 1 (ARGAH1)
N_Unigene1798	AT3G63270	gi|224062361|ref|XP_002300822.1|	1272	10.3564	39.4774	19.0938	20.1765		AT3G63270.1 CONTAINS InterPro DOMAIN/s: Putative harbinger transposase-derived nuclease (InterPro:IPR006912); BEST Arabidopsis thaliana protein match is: PIF / Ping-Pong family of plant transposases (TAIR:AT3G55350.1); Has 30201 Blast hits to 17322 proteins in 780 species: Archae - 12; Bacteria - 1396; Metazoa - 17338; Fungi - 3422; Plants - 5037; Viruses - 0; Other Eukaryotes - 2996 (source: NCB…
N_Unigene1800	AT5G08430	gi|508700858|gb|EOX92754.1|	1931	22.7402	16.5485	10.7808	18.9869		AT5G08430.1 SWIB/MDM2 domain;Plus-3;GYF; FUNCTIONS IN: DNA binding; INVOLVED IN: histone modification, transcription initiation; LOCATED IN: nucleus; EXPRESSED IN: 23 plant structures; EXPRESSED DURING: 15 growth stages; CONTAINS InterPro DOMAIN/s: Plus-3 domain, subgroup (InterPro:IPR018144), SWIB/MDM2 domain (InterPro:IPR003121), Plus-3 (InterPro:IPR004343), GYF (InterPro:IPR003169); BEST Arabi…
N_Unigene1804	AT1G07430	gi|357135769|ref|XP_003569481.1|	1727	73.7363	26.4332	36.1628	50.9512		AT1G07430.1 highly ABA-induced PP2C gene 2 (HAI2); FUNCTIONS IN: protein serine/threonine phosphatase activity, catalytic activity; INVOLVED IN: protein amino acid dephosphorylation; LOCATED IN: protein serine/threonine phosphatase complex; EXPRESSED IN: 17 plant structures; EXPRESSED DURING: 9 growth stages; CONTAINS InterPro DOMAIN/s: Protein phosphatase 2C, manganese/magnesium aspartate bindin…
N_Unigene1805	AT2G02990	gi|149392262|gb|ABR25970.1|	1054	687.415	1611.18	418.066	911.373		AT2G02990.1 member of the ribonuclease T2 family, responds to inorganic phosphate starvation, and inhibits production of anthocyanin. Also involved in wound-induced signaling independent of jasmonic acid. protein_coding RIBONUCLEASE 1 (RNS1) RIBONUCLEASE 1 (ATRNS1);RIBONUCLEASE 1 (RNS1)
N_Unigene1806	AT1G56450	gi|225435249|ref|XP_002284989.1|	1377	0	0	60.4727	47.9263		AT1G56450.1 20S proteasome beta subunit PBG1 (PBG1) mRNA, complete cds protein_coding 20S PROTEASOME BETA SUBUNIT G1 (PBG1) 20S PROTEASOME BETA SUBUNIT G1 (PBG1)
N_Unigene1807	AT5G05360	gi|460390558|ref|XP_004240896.1|	858	46.0608	31.9232	24.2631	51.2778		AT5G05360.1 unknown protein; INVOLVED IN: biological_process unknown; LOCATED IN: chloroplast; BEST Arabidopsis thaliana protein match is: unknown protein (TAIR:AT2G38450.1); Has 84 Blast hits to 84 proteins in 24 species: Archae - 0; Bacteria - 8; Metazoa - 0; Fungi - 0; Plants - 73; Viruses - 0; Other Eukaryotes - 3 (source: NCBI BLink). protein_coding
N_Unigene1808	AT2G30620	gi|356547585|ref|XP_003542191.1|	1364	157.746	204.154	134.817	94.0782		AT2G30620.1 winged-helix DNA-binding transcription factor family protein; FUNCTIONS IN: DNA binding; INVOLVED IN: nucleosome assembly; LOCATED IN: nucleolus, nucleus, nucleosome; EXPRESSED IN: 23 plant structures; EXPRESSED DURING: 13 growth stages; CONTAINS InterPro DOMAIN/s: Winged helix-turn-helix transcription repressor DNA-binding (InterPro:IPR011991), Histone H5 (InterPro:IPR005819), Histon…
N_Unigene1809	AT1G32400	gi|255573421|ref|XP_002527636.1|	1137	104.275	64.2395	51.8765	70.941		AT1G32400.1 TOM2A encodes a 280 amino acid putative four-pass transmembrane protein with a C-terminal farnesylation signal, essential for efficient multiplication of tobacco mosaic viruses. protein_coding TOBAMOVIRUS MULTIPLICATION 2A (TOM2A) TOBAMOVIRUS MULTIPLICATION 2A (TOM2A)
N_Unigene181	AT5G15580	not annotated	317	0	0	0	0		AT5G15580.1 Encodes LONGIFOLIA1 (LNG1). Regulates leaf morphology by promoting cell expansion in the leaf-length direction. The LNG1 homologue LNG2 (At3g02170) has similar function. protein_coding LONGIFOLIA1 (LNG1) TON1 RECRUITING MOTIF 2 (TRM2);LONGIFOLIA1 (LNG1)
N_Unigene1812	AT4G10710	gi|359487575|ref|XP_002276824.2|	2286	17.2879	43.9328	19.731	32.0767		AT4G10710.1 encodes a component of the FAcilitates Chromatin Transcription (FACT) complex, SPT16.Along with SSRP1 binds to the promoter of FLC. protein_coding GLOBAL TRANSCRIPTION FACTOR C (SPT16) GLOBAL TRANSCRIPTION FACTOR C (SPT16)
N_Unigene1815	AT4G33355	not annotated	1190	7.38004	34.5254	137.035	187.94		AT4G33355.1 Predicted to encode a PR (pathogenesis-related) protein. Belongs to the lipid transfer protein (PR-14) family with the following members: At2g38540/LTP1, At2g38530/LTP2, At5g59320/LTP3, At5g59310/LTP4, At3g51600/LTP5, At3g08770/LTP6, At2g15050/LTP7, At2g18370/LTP8, At2g15325/LTP9, At5g01870/LTP10, At4g33355/LTP11, At3g51590/LTP12, At5g44265/LTP13, At5g62065/LTP14, At4g08530/LTP15. pro…
N_Unigene1818	AT2G39805	gi|296086170|emb|CBI31611.3|	1160	26.4982	35.4183	32.9016	25.2852		AT2G39805.2 Integral membrane Yip1 family protein; FUNCTIONS IN: molecular_function unknown; INVOLVED IN: biological_process unknown; LOCATED IN: membrane; CONTAINS InterPro DOMAIN/s: Yip1 domain (InterPro:IPR006977); BEST Arabidopsis thaliana protein match is: Integral membrane Yip1 family protein (TAIR:AT5G27490.1); Has 446 Blast hits to 445 proteins in 164 species: Archae - 0; Bacteria - 0; Me…
N_Unigene182	AT1G08780	gi|462401786|gb|EMJ07343.1|	844	36.4193	43.2703	41.1092	34.7522		AT1G08780.1 ABI3-interacting protein 3 (AIP3); FUNCTIONS IN: unfolded protein binding; INVOLVED IN: protein folding; LOCATED IN: prefoldin complex; EXPRESSED IN: 23 plant structures; EXPRESSED DURING: 13 growth stages; CONTAINS InterPro DOMAIN/s: Prefoldin beta-like (InterPro:IPR002777), Prefoldin, subunit 4 (InterPro:IPR016661); Has 376 Blast hits to 375 proteins in 196 species: Archae - 2; Bact…
N_Unigene1821	AT1G48520	gi|508714320|gb|EOY06217.1|	320	0	0	10.8426	0		AT1G48520.1 Encodes Glu-tRNA(Gln) amidotransferase subunit B (from Genbank record AF239836). protein_coding GLU-ADT SUBUNIT B (GATB) GLU-ADT SUBUNIT B (GATB)
N_Unigene1822	AT3G48680	not annotated	902	73.0232	35.427	11.5398	28.4529		AT3G48680.1 Encodes a mitochondrial gamma carbonic anhydrase-like protein. Component of the NADH dehydrogenase complex. protein_coding GAMMA CARBONIC ANHYDRASE-LIKE 2 (GAMMA CAL2) GAMMA CARBONIC ANHYDRASE-LIKE 2 (GAMMA CAL2); (AtCAL2)
N_Unigene1823	AT4G26910	gi|302144114|emb|CBI23219.3|	1836	23.9168	49.7279	35.9057	31.9509		AT4G26910.1 Dihydrolipoamide succinyltransferase; FUNCTIONS IN: zinc ion binding, acyltransferase activity; INVOLVED IN: tricarboxylic acid cycle, metabolic process; LOCATED IN: mitochondrion, membrane; EXPRESSED IN: 25 plant structures; EXPRESSED DURING: 15 growth stages; CONTAINS InterPro DOMAIN/s: Dihydrolipoamide succinyltransferase (InterPro:IPR006255), 2-oxo acid dehydrogenase, lipoyl-bindi…
N_Unigene1825	AT4G17620	gi|359474516|ref|XP_002283072.2|	890	14.8015	46.1631	11.6953	32.9561		AT4G17620.1 glycine-rich protein; FUNCTIONS IN: molecular_function unknown; INVOLVED IN: biological_process unknown; LOCATED IN: chloroplast; EXPRESSED IN: 25 plant structures; EXPRESSED DURING: 15 growth stages; CONTAINS InterPro DOMAIN/s: RAI1 like (InterPro:IPR013961); Has 30201 Blast hits to 17322 proteins in 780 species: Archae - 12; Bacteria - 1396; Metazoa - 17338; Fungi - 3422; Plants - 5…
N_Unigene1827	AT2G21770	not annotated	822	117.524	105.518	33.7676	13.3809		AT2G21770.1 cellulose synthase, related to CESA6. protein_coding CELLULOSE SYNTHASE A9 (CESA9) CELLULOSE SYNTHASE A9 (CESA9); (CESA09)
N_Unigene1829	AT5G14780	gi|255552590|ref|XP_002517338.1|	1544	162.108	97.5685	78.6507	40.368		AT5G14780.1 Encodes a NAD-dependent formate dehydrogenase. protein_coding FORMATE DEHYDROGENASE (FDH) FORMATE DEHYDROGENASE (FDH)
N_Unigene183	AT1G03365	gi|462422273|gb|EMJ26536.1|	3190	56.4377	25.7587	28.279	14.9413		AT1G03365.1 RING/U-box superfamily protein; FUNCTIONS IN: zinc ion binding; CONTAINS InterPro DOMAIN/s: Zinc finger, RING-type (InterPro:IPR001841); BEST Arabidopsis thaliana protein match is: RING/U-box superfamily protein (TAIR:AT4G03000.2). protein_coding
N_Unigene1830	AT4G25300	gi|224104543|ref|XP_002313472.1|	529	33.2032	0	19.6765	13.8615		AT4G25300.1 2-oxoglutarate (2OG) and Fe(II)-dependent oxygenase superfamily protein; FUNCTIONS IN: oxidoreductase activity, acting on paired donors, with incorporation or reduction of molecular oxygen, 2-oxoglutarate as one donor, and incorporation of one atom each of oxygen into both donors, oxidoreductase activity; INVOLVED IN: flavonoid biosynthetic process; LOCATED IN: cellular_component unkn…
N_Unigene1831	AT1G78850	gi|56068184|gb|AAV70492.1|	822	667.75	5336.97	814.643	6998.2		AT1G78850.1 curculin-like (mannose-binding) lectin family protein, low similarity to ser/thr protein kinase from Zea mays (GI:2598067); contains Pfam lectin (probable mannose binding) domain PF01453 but not the protein kinase domain of the Z. mays protein protein_coding
N_Unigene1832	AT2G37090	gi|502111089|ref|XP_004493953.1|	1372	0	19.9637	2.52888	18.7059		AT2G37090.1 The IRX9 gene encodes a putative family 43 glycosyl transferase. It was coordinately expressed with the cellulose synthase subunits during secondary cell wall formation. Cell wall analysis revealed a decrease in the abundance of xylan in the irx9 mutant, indicating that IRX9 is required for xylan synthesis. Mutants have irregular xylem phenotype suggesting a role in secondary cell wal…
N_Unigene1834	AT5G02230	gi|297740356|emb|CBI30538.3|	1125	218.581	405.78	373.177	185.762		AT5G02230.1 Haloacid dehalogenase-like hydrolase (HAD) superfamily protein; FUNCTIONS IN: hydrolase activity, catalytic activity; INVOLVED IN: metabolic process; LOCATED IN: cellular_component unknown; EXPRESSED IN: 24 plant structures; EXPRESSED DURING: 15 growth stages; CONTAINS InterPro DOMAIN/s: Haloacid dehalogenase-like hydrolase (InterPro:IPR005834), Pyrimidine 5-nucleotidase (InterPro:IPR…
N_Unigene1836	AT1G19940	gi|225458016|ref|XP_002276739.1|	1902	11.5434	48.0023	23.7145	15.4211		AT1G19940.1 glycosyl hydrolase 9B5 (GH9B5); FUNCTIONS IN: hydrolase activity, hydrolyzing O-glycosyl compounds, catalytic activity; INVOLVED IN: carbohydrate metabolic process; LOCATED IN: endomembrane system; EXPRESSED IN: 18 plant structures; EXPRESSED DURING: 11 growth stages; CONTAINS InterPro DOMAIN/s: Six-hairpin glycosidase (InterPro:IPR012341), Glycoside hydrolase, family 9, active site (…
N_Unigene1838	AT2G14170	gi|225429271|ref|XP_002266390.1|	1848	66.5322	51.8752	45.06	21.8236		AT2G14170.1 Arabidopsis thaliana methylmalonate-semialdehyde dehydrogenase protein_coding ALDEHYDE DEHYDROGENASE 6B2 (ALDH6B2) ALDEHYDE DEHYDROGENASE 6B2 (ALDH6B2)
N_Unigene184	AT3G11590	gi|359482028|ref|XP_002275906.2|	2455	57.2367	44.6275	74.9042	26.8817		AT3G11590.1 unknown protein; LOCATED IN: plasma membrane; EXPRESSED IN: 22 plant structures; EXPRESSED DURING: 13 growth stages; BEST Arabidopsis thaliana protein match is: unknown protein (TAIR:AT5G22310.1); Has 22320 Blast hits to 15179 proteins in 1213 species: Archae - 372; Bacteria - 2307; Metazoa - 10906; Fungi - 1700; Plants - 1146; Viruses - 65; Other Eukaryotes - 5824 (source: NCBI BLink…
N_Unigene1840	AT4G17330	gi|359495964|ref|XP_002267137.2|	2511	48.9652	41.8142	30.3989	17.5214		AT4G17330.1 gene of unknown function expressed in seedlings, flower buds and stems protein_coding G2484-1 PROTEIN (G2484-1) G2484-1 PROTEIN (G2484-1);G2484-1 PROTEIN (ATG2484-1)
N_Unigene1841	ATMG00180	gi|484759957|ref|YP_007905719.1|	569	38.5863	88.2517	48.782	12.887		ATMG00180.1 cytochrome c biogenesis orf452 protein_coding CYTOCHROME C BIOGENESIS 452 (CCB452) CYTOCHROME C BIOGENESIS 452 (CCB452)
N_Unigene1843	AT4G37630	gi|224071313|ref|XP_002303399.1|	1518	5.78541	39.0944	13.7139	26.5678		AT4G37630.1 core cell cycle genes; a quantitative trait gene for endoreduplication. protein_coding CYCLIN D5;1 (CYCD5;1) CYCLIN D5;1 (CYCD5;1)
N_Unigene1847	AT1G32360	gi|359474468|ref|XP_002277716.2|	2307	22.8407	9.89385	22.5593	9.5354		AT1G32360.1 Zinc finger (CCCH-type) family protein; CONTAINS InterPro DOMAIN/s: Zinc finger, CCCH-type (InterPro:IPR000571); BEST Arabidopsis thaliana protein match is: Zinc finger C-x8-C-x5-C-x3-H type family protein (TAIR:AT2G35430.1); Has 13421 Blast hits to 5509 proteins in 634 species: Archae - 13; Bacteria - 2784; Metazoa - 4906; Fungi - 574; Plants - 3348; Viruses - 263; Other Eukaryotes -…
N_Unigene1850	AT1G65010	gi|297737283|emb|CBI26484.3|	3065	41.5474	77.449	43.0165	43.0633		AT1G65010.1 Putative role in flower development. Comparison of SALK_061426C to Columbia wild type in normal lighting and under low light of 33 micromoles per meter-squared per second resulted in a trend toward earlier bolting in the mutant under low light (P=0.055) (Ann Stapleton and Patrick Pridgen, 2009, personal communication). protein_coding
N_Unigene1854	AT5G61790	gi|225425320|ref|XP_002273708.1|	2242	189.982	315.601	199.635	161.896		AT5G61790.1 calnexin 1 (CNX1); FUNCTIONS IN: unfolded protein binding, calcium ion binding; INVOLVED IN: protein folding; LOCATED IN: in 8 components; EXPRESSED IN: 26 plant structures; EXPRESSED DURING: 15 growth stages; CONTAINS InterPro DOMAIN/s: Calreticulin/calnexin, P (InterPro:IPR009033), Calreticulin/calnexin (InterPro:IPR001580), Calreticulin/calnexin, conserved site (InterPro:IPR018124)…
N_Unigene1855	AT5G09810	gi|225448323|ref|XP_002265476.1|	1981	239.395	373.313	215.428	161.016		AT5G09810.1 Member of Actin gene family.Mutants are defective in germination and root growth. protein_coding ACTIN 7 (ACT7) ACTIN 7 (ACT7);ACTIN 2 (ACT2)
N_Unigene1856	AT3G08590	gi|255557893|ref|XP_002519975.1|	2044	352.321	310.439	261.41	121.973		AT3G08590.1 Phosphoglycerate mutase, 2,3-bisphosphoglycerate-independent; FUNCTIONS IN: manganese ion binding, phosphoglycerate mutase activity, 2,3-bisphosphoglycerate-independent phosphoglycerate mutase activity, catalytic activity, metal ion binding; INVOLVED IN: response to cadmium ion; LOCATED IN: cytosol, apoplast; EXPRESSED IN: 25 plant structures; EXPRESSED DURING: 14 growth stages; CONTA…
N_Unigene1857	AT2G42370	gi|302143382|emb|CBI21943.3|	2039	34.4571	42.5382	22.1212	25.1736		AT2G42370.1 unknown protein; BEST Arabidopsis thaliana protein match is: unknown protein (TAIR:AT3G58110.2); Has 205 Blast hits to 191 proteins in 60 species: Archae - 3; Bacteria - 23; Metazoa - 73; Fungi - 8; Plants - 34; Viruses - 0; Other Eukaryotes - 64 (source: NCBI BLink). protein_coding
N_Unigene1858	AT3G48170	gi|398806202|gb|AFP19449.1|	2120	136.705	206.718	160.388	105.494		AT3G48170.1 ALDH10A9 encodes a protein that can function as a betaine aldehyde dehydrogenase in vitro. The C-terminal amino acids of this protein direct GFP to the peroxisome suggesting that ALDH10A9 accumulates in this organelle. ALDH10A9 transcript levels rise in response to ABA, NaCl, chilling, methyl viologen, and dehydration stress. The enzyme can catalyze the formation of glycine betaine in…
N_Unigene1859	AT4G27830	gi|218202444|gb|EEC84871.1|	1864	11.7788	48.9809	11.1683	1.96693		AT4G27830.1 beta glucosidase 10 (BGLU10); FUNCTIONS IN: cation binding, hydrolase activity, hydrolyzing O-glycosyl compounds, catalytic activity; INVOLVED IN: carbohydrate metabolic process; LOCATED IN: vacuole; EXPRESSED IN: 22 plant structures; EXPRESSED DURING: 13 growth stages; CONTAINS InterPro DOMAIN/s: Glycoside hydrolase, family 1 (InterPro:IPR001360), Glycoside hydrolase, family 1, activ…
N_Unigene1861	AT1G17370	gi|297742974|emb|CBI35841.3|	1755	62.5517	75.4334	49.4248	58.4947		AT1G17370.1 oligouridylate binding protein 1B (UBP1B); FUNCTIONS IN: mRNA 3'-UTR binding; EXPRESSED IN: 23 plant structures; EXPRESSED DURING: 13 growth stages; CONTAINS InterPro DOMAIN/s: RNA recognition motif, RNP-1 (InterPro:IPR000504), Nucleotide-binding, alpha-beta plait (InterPro:IPR012677); BEST Arabidopsis thaliana protein match is: RNA-binding (RRM/RBD/RNP motifs) family protein (TAIR:AT…
N_Unigene1863	AT5G43600	gi|508714030|gb|EOY05927.1|	1762	24.9213	44.0439	33.4753	29.1311		AT5G43600.1 Encodes a protein with ureidoglycolate amidohydrolase activity in vitro. It is 27% identical and 43% similar to the E. coli allantoate amidohydrolase (AAH), but, in vitro assays with purified protein and allantoate as a substrate do not show any increase in ammonium concentration, indicating that there this enzyme has no AAH activity. protein_coding UREIDOGLYCOLATE AMIDOHYDROLASE (UAH…
N_Unigene1867	AT3G10690	gi|296085401|emb|CBI29133.3|	2078	21.1315	39.543	16.6969	22.9368		AT3G10690.1 DNA GYRASE A (GYRA); FUNCTIONS IN: DNA topoisomerase activity, catalytic activity, ATP binding; INVOLVED IN: DNA topological change, DNA metabolic process; LOCATED IN: mitochondrion, chloroplast, nucleoid; EXPRESSED IN: 22 plant structures; EXPRESSED DURING: 13 growth stages; CONTAINS InterPro DOMAIN/s: DNA gyrase, subunit A (InterPro:IPR005743), DNA topoisomerase, type IIA, subunit A…
N_Unigene187	AT3G13460	gi|225435800|ref|XP_002285750.1|	2237	23.5554	28.5696	43.4284	36.0572		AT3G13460.1 Physically interacts with CIPK1. protein_coding EVOLUTIONARILY CONSERVED C-TERMINAL REGION 2 (ECT2) EVOLUTIONARILY CONSERVED C-TERMINAL REGION 2 (ECT2)
N_Unigene1872	AT5G13450	gi|508704798|gb|EOX96694.1|	1329	591.431	607.983	214.077	168.283		AT5G13450.1 delta subunit of Mt ATP synthase (ATP5); FUNCTIONS IN: hydrogen ion transporting ATP synthase activity, rotational mechanism, cobalt ion binding, zinc ion binding; INVOLVED IN: ATP synthesis coupled proton transport; LOCATED IN: mitochondrion, chloroplast, plasma membrane, membrane, mitochondrial proton-transporting ATP synthase complex, catalytic core F(1); EXPRESSED IN: 27 plant str…
N_Unigene1873	AT5G02770	gi|449448693|ref|XP_004142100.1|	1145	30.6804	27.9084	24.2419	9.60619		AT5G02770.1 Encodes a conserved eukaryotic protein with homology to the human RNA binding protein CIP29 that localizes to the nucleus. Mutants accumulate more poly(A) mRNAs in the nucleus, likely resulting from reduced mRNA export activity. protein_coding MODIFIER OF SNC1, 11 (MOS11) MODIFIER OF SNC1, 11 (MOS11)
N_Unigene1877	AT1G64200	gi|225426050|ref|XP_002274995.1|	1049	192.557	226.293	122.379	94.3677		AT1G64200.1 vacuolar H+-ATPase subunit E isoform 3 (VHA-E3); FUNCTIONS IN: proton-transporting ATPase activity, rotational mechanism; INVOLVED IN: ATP synthesis coupled proton transport; LOCATED IN: plasma membrane, vacuole, mitochondrial proton-transporting ATP synthase complex; EXPRESSED IN: 27 plant structures; EXPRESSED DURING: 17 growth stages; CONTAINS InterPro DOMAIN/s: ATPase, V1/A1 compl…
N_Unigene188	AT3G20770	gi|225465369|ref|XP_002276380.1|	2674	200.343	63.166	108.993	35.649		AT3G20770.1 Encodes EIN3 (ethylene-insensitive3), a nuclear transcription factor that initiates downstream transcriptional cascades for ethylene responses. protein_coding ETHYLENE-INSENSITIVE3 (EIN3) ETHYLENE-INSENSITIVE3 (EIN3); (AtEIN3)
N_Unigene1881	AT1G79900	gi|224054348|ref|XP_002298215.1|	1563	30.9036	32.1275	13.3191	37.5315		AT1G79900.1 encodes a mitochondrial ornithine transporter that exports ornithine from the mitochondria to the cytosol protein_coding (BAC2) (BAC2);RABIDOPSIS MITOCHONDRIAL BASIC AMINO ACID CARRIER 2 (ATMBAC2)
N_Unigene1882	AT5G27430	gi|470133171|ref|XP_004302446.1|	822	58.762	94.4104	92.8609	120.428		AT5G27430.1 Signal peptidase subunit; FUNCTIONS IN: peptidase activity; INVOLVED IN: signal peptide processing; LOCATED IN: cell wall; EXPRESSED IN: 24 plant structures; EXPRESSED DURING: 15 growth stages; CONTAINS InterPro DOMAIN/s: Signal peptidase 22kDa subunit (InterPro:IPR007653); BEST Arabidopsis thaliana protein match is: Signal peptidase subunit (TAIR:AT3G05230.1); Has 1807 Blast hits to …
N_Unigene1883	AT3G15270	gi|224117134|ref|XP_002317486.1|	856	107.726	106.659	24.3198	89.9458		AT3G15270.1 Encodes a member of the SPL (squamosa-promoter binding protein-like)gene family, a novel gene family encoding DNA binding proteins and putative transcription factors. Contains the SBP-box, which encodes the SBP-domain, required and sufficient for interaction with DNA. It is involved in regulation of flowering and vegetative phase change. Its temporal expression is regulated by the mic…
N_Unigene1884	AT4G10630	not annotated	405	32.5269	11.2717	25.7009	0		AT4G10630.1 Glutaredoxin family protein; FUNCTIONS IN: electron carrier activity, protein disulfide oxidoreductase activity; INVOLVED IN: N-terminal protein myristoylation, cell redox homeostasis; LOCATED IN: cellular_component unknown; CONTAINS InterPro DOMAIN/s: Thioredoxin fold (InterPro:IPR012335), Glutaredoxin (InterPro:IPR002109), Thioredoxin-like fold (InterPro:IPR012336); BEST Arabidopsis…
N_Unigene1887	AT4G26120	gi|462398403|gb|EMJ04071.1|	965	27.3023	28.3836	25.1682	3.79934		AT4G26120.1 Ankyrin repeat family protein / BTB/POZ domain-containing protein; CONTAINS InterPro DOMAIN/s: BTB/POZ (InterPro:IPR013069), NPR1/NIM1 like, C-terminal (InterPro:IPR021094), BTB/POZ fold (InterPro:IPR011333), Ankyrin repeat-containing domain (InterPro:IPR020683), BTB/POZ-like (InterPro:IPR000210), Ankyrin repeat (InterPro:IPR002110); BEST Arabidopsis thaliana protein match is: regulat…
N_Unigene1888	AT4G32410	gi|297744441|emb|CBI37703.3|	4527	40.7394	148.235	37.555	59.9317		AT4G32410.1 Encodes a cellulose synthase isomer. CESA1 mutants have cellulose defect in the primary cell wall. Multiple lines of evidence suggest that CESA1, along with CESA3 and CESA6 are present in the same plasma membrane complex for cellulose biosynthesis. lasma membrane complex for cellulose biosynthesis. As inferred from the null role of secondary wall-type CesAs, included in a set of five …
N_Unigene1889	AT1G76810	gi|359493041|ref|XP_002267014.2|	4500	53.6693	33.4768	30.8411	27.7014		AT1G76810.1 eukaryotic translation initiation factor 2 (eIF-2) family protein; FUNCTIONS IN: translation factor activity, nucleic acid binding, GTP binding, GTPase activity; LOCATED IN: plasma membrane; EXPRESSED IN: 25 plant structures; EXPRESSED DURING: 15 growth stages; CONTAINS InterPro DOMAIN/s: Small GTP-binding protein (InterPro:IPR005225), Translation elongation factor EFTu/EF1A, domain 2…
N_Unigene1893	AT3G54500	gi|359487196|ref|XP_002269821.2|	2762	168.523	59.5006	79.1405	43.8052		AT3G54500.3 FUNCTIONS IN: molecular_function unknown; INVOLVED IN: biological_process unknown; LOCATED IN: cellular_component unknown; EXPRESSED IN: 22 plant structures; EXPRESSED DURING: 13 growth stages; BEST Arabidopsis thaliana protein match is: dentin sialophosphoprotein-related (TAIR:AT5G64170.1). protein_coding
N_Unigene1894	AT5G10840	gi|255576995|ref|XP_002529382.1|	2505	115.694	129.388	72.024	76.1081		AT5G10840.1 Endomembrane protein 70 protein family; LOCATED IN: integral to membrane, Golgi apparatus, plasma membrane, plant-type cell wall; EXPRESSED IN: 23 plant structures; EXPRESSED DURING: 13 growth stages; CONTAINS InterPro DOMAIN/s: Nonaspanin (TM9SF) (InterPro:IPR004240); BEST Arabidopsis thaliana protein match is: Endomembrane protein 70 protein family (TAIR:AT5G25100.1); Has 1652 Blast…
N_Unigene1896	AT4G36360	gi|114217397|dbj|BAF31234.1|	3129	9.82355	67.1112	21.0683	38.6673		AT4G36360.1 putative beta-galactosidase (BGAL3 gene) protein_coding BETA-GALACTOSIDASE 3 (BGAL3) BETA-GALACTOSIDASE 3 (BGAL3)
N_Unigene19	AT4G35160	gi|225446491|ref|XP_002278211.1|	1599	52.1772	51.3886	147.551	36.6865		AT4G35160.1 O-methyltransferase family protein; FUNCTIONS IN: methyltransferase activity, O-methyltransferase activity, protein dimerization activity; LOCATED IN: cytosol; CONTAINS InterPro DOMAIN/s: Winged helix-turn-helix transcription repressor DNA-binding (InterPro:IPR011991), Plant methyltransferase dimerisation (InterPro:IPR012967), O-methyltransferase, family 2 (InterPro:IPR001077), O-meth…
N_Unigene190	AT3G18600	gi|225455822|ref|XP_002275026.1|	2082	10.5455	26.3114	21.6643	26.4147		AT3G18600.1 P-loop containing nucleoside triphosphate hydrolases superfamily protein; FUNCTIONS IN: helicase activity, ATP binding, ATP-dependent helicase activity, nucleic acid binding; LOCATED IN: nucleolus; EXPRESSED IN: 21 plant structures; EXPRESSED DURING: 13 growth stages; CONTAINS InterPro DOMAIN/s: RNA helicase, DEAD-box type, Q motif (InterPro:IPR014014), DNA/RNA helicase, DEAD/DEAH box…
N_Unigene1900	AT2G04350	gi|225447498|ref|XP_002267417.1|	2718	69.4696	60.4639	54.891	39.1186		AT2G04350.1 long-chain acyl-CoA synthetase 8 (LACS8); FUNCTIONS IN: long-chain fatty acid-CoA ligase activity, catalytic activity; INVOLVED IN: fatty acid biosynthetic process, metabolic process; LOCATED IN: endoplasmic reticulum; EXPRESSED IN: 23 plant structures; EXPRESSED DURING: 13 growth stages; CONTAINS InterPro DOMAIN/s: AMP-binding, conserved site (InterPro:IPR020845), AMP-dependent synth…
N_Unigene1901	AT1G25350	gi|225424021|ref|XP_002283636.1|	2931	41.9487	54.5124	36.6968	16.2616		AT1G25350.2 ovule abortion 9 (OVA9); CONTAINS InterPro DOMAIN/s: Ribosomal protein L25/Gln-tRNA synthetase, beta-barrel domain (InterPro:IPR020056), Glutamyl/glutaminyl-tRNA synthetase, class Ic, alpha-bundle domain (InterPro:IPR020061), Glutaminyl-tRNA synthetase, class Ic, non-specific RNA-binding region part 1 (InterPro:IPR007639), Ribosomal protein L25/Gln-tRNA synthetase, anti-codon-binding …
N_Unigene1902	Not annotated	not annotated	648	13.5529	70.4479	37.4805	33.9478		#N/A
N_Unigene1903	AT1G60490	gi|462424285|gb|EMJ28548.1|	2889	77.5173	28.4425	28.8234	25.3815		AT1G60490.1 Encodes a phosphatidylinositol 3-kinase that is expressed in most plant tissues. Defects in VPS34 affect a number of cellular processes. Loss of function mutations are not transmitted through the male gametophyte due to defects in microgametogenesis therefore it is difficult to assess the effects of loss of VPS34 function in the whole plant. Involved in salt-stress responses. protein_…
N_Unigene1908	AT2G02790	not annotated	314	13.9845	14.5383	0	35.0289		AT2G02790.1 IQ-domain 29 (IQD29); FUNCTIONS IN: calmodulin binding; INVOLVED IN: biological_process unknown; LOCATED IN: plasma membrane; CONTAINS InterPro DOMAIN/s: IQ calmodulin-binding region (InterPro:IPR000048); BEST Arabidopsis thaliana protein match is: IQ-domain 28 (TAIR:AT1G14380.2); Has 35333 Blast hits to 34131 proteins in 2444 species: Archae - 798; Bacteria - 22429; Metazoa - 974; Fu…
N_Unigene191	AT3G07100	gi|62321248|dbj|BAD94443.1|	882	0	0	23.6029	33.255		AT3G07100.1 Encodes SEC24a/ERMO2. Required for endoplasmic reticulum (ER) morphology. protein_coding ENDOPLASMIC RETICULUM MORPHOLOGY 2 (ERMO2) ENDOPLASMIC RETICULUM MORPHOLOGY 2 (ERMO2); (AtSEC24A); (SEC24A)
N_Unigene1910	AT3G02520	gi|374256019|gb|AEZ00871.1|	1175	123.325	120.439	129.926	99.8498		AT3G02520.1 Encodes GF14 &#957;, a 14-3-3 protein isoform (14-3-3&#957;). protein_coding GENERAL REGULATORY FACTOR 7 (GRF7) (GF14 NU);GENERAL REGULATORY FACTOR 7 (GRF7)
N_Unigene1911	AT3G42170	gi|261597692|gb|ACX85638.1|	975	22.5186	32.7745	32.0273	18.8019		AT3G42170.1 transposase-like gene with conserved domains from the family of hAT transposases that includes hobo from Drosophila melanogaster, Activator (Ac) from maize, and Tam3 from snapdragon but lacks several amino acids known to be essential for Ac transposition5. The DAYSLEEPER gene lacks 8 bp duplications and TIRs (a common feature of transcriptionally silent hAT transposases), however, DAY…
N_Unigene1912	AT3G47570	gi|508713518|gb|EOY05415.1|	2791	67.6526	78.5099	28.5924	35.4682		AT3G47570.1 Leucine-rich repeat protein kinase family protein; FUNCTIONS IN: protein serine/threonine kinase activity, kinase activity, ATP binding; INVOLVED IN: transmembrane receptor protein tyrosine kinase signaling pathway, protein amino acid phosphorylation; LOCATED IN: plasma membrane; EXPRESSED IN: 13 plant structures; EXPRESSED DURING: 8 growth stages; CONTAINS InterPro DOMAIN/s: Protein …
N_Unigene1915	AT5G62190	gi|296084100|emb|CBI24488.3|	1650	130.403	177.068	69.3924	75.5493		AT5G62190.1 DEAD/DEAH box RNA helicase PRH75 protein_coding (PRH75) (PRH75)
N_Unigene1918	AT1G79270	gi|147786972|emb|CAN75541.1|	2635	28.3298	39.8465	23.7014	33.3938		AT1G79270.1 evolutionarily conserved C-terminal region 8 (ECT8); CONTAINS InterPro DOMAIN/s: YTH domain (InterPro:IPR007275); BEST Arabidopsis thaliana protein match is: evolutionarily conserved C-terminal region 6 (TAIR:AT3G17330.1); Has 30201 Blast hits to 17322 proteins in 780 species: Archae - 12; Bacteria - 1396; Metazoa - 17338; Fungi - 3422; Plants - 5037; Viruses - 0; Other Eukaryotes - 2…
N_Unigene1919	AT1G53240	gi|297740480|emb|CBI30662.3|	1363	64.4333	123.922	81.4584	67.248		AT1G53240.1 mMDH1 encodes a mitochrondrial malate dehydrogenase. It is expressed at higher levels than the other mitochrondrial isoform mMDH2 (At3G15020) according to transcript and proteomic analyses. protein_coding MITOCHONDRIAL MALATE DEHYDROGENASE 1 (mMDH1) MITOCHONDRIAL MALATE DEHYDROGENASE 1 (mMDH1)
N_Unigene192	AT3G03780	gi|508785925|gb|EOY33181.1|	2642	89.7505	158.964	64.3495	83.2633		AT3G03780.1 Encodes a cytosolic methionine synthase, involved in methionine regeneration via the activated methyl cycle (or SAM cycle) protein_coding METHIONINE SYNTHASE 2 (MS2) METHIONINE SYNTHASE 2 (MS2);METHIONINE SYNTHASE 2 (ATMS2)
N_Unigene1920	AT3G09630	gi|225439761|ref|XP_002274975.1|	1585	38.786	77.7638	45.9697	41.6369		AT3G09630.1 Ribosomal protein L4/L1 family; FUNCTIONS IN: structural constituent of ribosome; INVOLVED IN: translation; LOCATED IN: in 9 components; EXPRESSED IN: 26 plant structures; EXPRESSED DURING: 14 growth stages; CONTAINS InterPro DOMAIN/s: Ribosomal protein L4/L1e (InterPro:IPR002136), Ribosomal protein L4/L1e, eukaryotic/archaeal, conserved site (InterPro:IPR013000); BEST Arabidopsis tha…
N_Unigene1921	AT1G53310	gi|155967407|gb|ABU41519.1|	3418	138.748	77.4638	90.3441	40.7612		AT1G53310.1 Encodes one of four Arabidopsis phosphoenolpyruvate carboxylase proteins. protein_coding PHOSPHOENOLPYRUVATE CARBOXYLASE 1 (PPC1) PHOSPHOENOLPYRUVATE CARBOXYLASE 1 (ATPPC1);PEP(PHOSPHOENOLPYRUVATE) CARBOXYLASE 1 (PEPC1); (ATPEPC1);PHOSPHOENOLPYRUVATE CARBOXYLASE 1 (PPC1)
N_Unigene1923	AT1G13120	gi|508708805|gb|EOY00702.1|	2493	40.5118	29.2982	18.0927	16.1773		AT1G13120.1 FUNCTIONS IN: molecular_function unknown; INVOLVED IN: embryo development ending in seed dormancy; LOCATED IN: nuclear pore; EXPRESSED IN: 24 plant structures; EXPRESSED DURING: 14 growth stages; CONTAINS InterPro DOMAIN/s: GLE1-like (InterPro:IPR012476); BEST Arabidopsis thaliana protein match is: unknown protein (TAIR:AT4G05523.1); Has 36705 Blast hits to 24548 proteins in 2114 spec…
N_Unigene1925	AT3G13340	gi|255568534|ref|XP_002525241.1|	2208	33.8085	43.4173	26.7136	11.6234		AT3G13340.1 Transducin/WD40 repeat-like superfamily protein; CONTAINS InterPro DOMAIN/s: WD40 repeat-like-containing domain (InterPro:IPR011046), WD40 repeat 2 (InterPro:IPR019782), WD40-repeat-containing domain (InterPro:IPR017986), WD40 repeat (InterPro:IPR001680), WD40/YVTN repeat-like-containing domain (InterPro:IPR015943), WD40 repeat, subgroup (InterPro:IPR019781); BEST Arabidopsis thaliana…
N_Unigene1927	AT3G50780	not annotated	459	0	0	0	0		AT3G50780.1 BEST Arabidopsis thaliana protein match is: BTB/POZ domain-containing protein (TAIR:AT1G63850.1); Has 298 Blast hits to 298 proteins in 22 species: Archae - 0; Bacteria - 0; Metazoa - 10; Fungi - 0; Plants - 287; Viruses - 0; Other Eukaryotes - 1 (source: NCBI BLink). protein_coding
N_Unigene1928	AT4G17890	gi|508776736|gb|EOY23992.1|	1866	35.2984	51.3748	59.5005	29.4724		AT4G17890.1 A member of ARF GAP domain (AGD), A thaliana has 15 members, grouped into four classes. protein_coding ARF-GAP DOMAIN 8 (AGD8) ARF-GAP DOMAIN 8 (AGD8)
N_Unigene1931	AT5G02500	gi|225434984|ref|XP_002284008.1|	2253	132.533	449.816	137.06	122.049		AT5G02500.1 encodes a member of heat shock protein 70 family. protein_coding HEAT SHOCK COGNATE PROTEIN 70-1 (HSC70-1) HEAT SHOCK COGNATE PROTEIN 70 (HSC70);HEAT SHOCK COGNATE PROTEIN 70-1 (HSC70-1);HEAT SHOCK PROTEIN 70-1 (HSP70-1);ARABIDOPSIS THALIANA HEAT SHOCK COGNATE PROTEIN 70-1 (AT-HSC70-1); (AtHsp70-1)
N_Unigene1933	AT1G72480	gi|508780040|gb|EOY27296.1|	1223	14.3618	11.1979	14.1849	17.9871		AT1G72480.1 Lung seven transmembrane receptor family protein; CONTAINS InterPro DOMAIN/s: Transmembrane receptor, eukaryota (InterPro:IPR009637); BEST Arabidopsis thaliana protein match is: Lung seven transmembrane receptor family protein (TAIR:AT2G01070.1); Has 596 Blast hits to 594 proteins in 172 species: Archae - 0; Bacteria - 0; Metazoa - 236; Fungi - 150; Plants - 154; Viruses - 0; Other Eu…
N_Unigene1936	AT4G18710	gi|462411597|gb|EMJ16646.1|	1836	28.7002	74.5919	77.4806	37.9416		AT4G18710.1 ATSK (shaggy-like kinase) family member that encodes an AtSK protein involved in the cross-talk between auxin and brassinosteroid signaling pathways. BR-INSENSITIVE 2 mutant indicated that the BR-insensitive dwarf phenotype was due to a semidominant mutation in the BIN2. BIN2 is not allelic to BRI1. BIN2-mediated phosphorylation appears to promote BZR1 export from the nucleus. protein…
N_Unigene1937	AT5G04290	gi|224100723|ref|XP_002311988.1|	1245	24.6891	14.6667	13.9342	11.7795		AT5G04290.1 Encodes SPT5-Like, a member of the nuclear SPT5 (Suppressor of Ty insertion 5) RNA polymerase (RNAP) elongation factor family that is characterized by the presence of a carboxy-terminal extension with more than 40 WG/GW motifs. Interacts with AGO4. Required for RNA-directed DNA methylation. protein_coding KOW DOMAIN-CONTAINING TRANSCRIPTION FACTOR 1 (KTF1) SPT5-LIKE (SPT5L);KOW DOMAIN…
N_Unigene1938	AT4G36860	gi|514760966|ref|XP_004964669.1|	2148	47.0186	93.5107	45.2278	52.913		AT4G36860.1 LIM domain-containing protein; FUNCTIONS IN: zinc ion binding; LOCATED IN: plasma membrane; EXPRESSED IN: 24 plant structures; EXPRESSED DURING: 13 growth stages; CONTAINS InterPro DOMAIN/s: Zinc finger, LIM-type (InterPro:IPR001781), Ubiquitin interacting motif (InterPro:IPR003903), Protein of unknown function DUF3633 (InterPro:IPR022087); BEST Arabidopsis thaliana protein match is: …
N_Unigene1939	AT3G13460	gi|297746505|emb|CBI16561.3|	1083	20.273	16.8607	38.4445	47.3953		AT3G13460.1 Physically interacts with CIPK1. protein_coding EVOLUTIONARILY CONSERVED C-TERMINAL REGION 2 (ECT2) EVOLUTIONARILY CONSERVED C-TERMINAL REGION 2 (ECT2)
N_Unigene194	AT2G35690	gi|508777023|gb|EOY24279.1|	2623	113.838	48.7307	89.9482	43.331		AT2G35690.1 Encodes an acyl-CoA oxidase. Involved in jasmonate biosynthesis. Expressed uniformly in seedlings and throughout development. protein_coding ACYL-COA OXIDASE 5 (ACX5) ACYL-COA OXIDASE 5 (ACX5)
N_Unigene1940	AT4G14030	gi|508713231|gb|EOY05128.1|	1899	69.3701	38.4625	38.3686	28.9602		AT4G14030.1 selenium-binding protein 1 (SBP1); FUNCTIONS IN: selenium binding; INVOLVED IN: response to cadmium ion, response to hydrogen peroxide, cellular response to selenium ion, sulfate assimilation; LOCATED IN: cellular_component unknown; EXPRESSED IN: guard cell, cultured cell, leaf; EXPRESSED DURING: seedling growth; CONTAINS InterPro DOMAIN/s: Cytochrome cd1-nitrite reductase-like, C-ter…
N_Unigene1941	ATMG00160	gi|23095854|emb|CAD20888.1|	1463	168.081	106.091	158.896	95.2302		ATMG00160.1 cytochrome c oxidase subunit 2 protein_coding CYTOCHROME OXIDASE 2 (COX2) CYTOCHROME OXIDASE 2 (COX2)
N_Unigene1942	AT3G12280	gi|449487265|ref|XP_004157544.1|	3201	15.0898	24.2441	27.0979	19.4715		AT3G12280.1 Encodes a retinoblastoma homologue RETINOBLASTOMA-RELATED protein (RBR or RBR1). RBR controls nuclear proliferation in the female gametophyte. Also required for correct differentiation of male gametophytic cell types. Regulates stem cell maintenance in Arabidopsis roots. Involved in the determination of cell cycle arrest in G1 phase after sucrose starvation. RBR1 is also involved in r…
N_Unigene1943	AT2G17410	gi|359476996|ref|XP_002263596.2|	1778	24.697	51.3501	31.2227	37.1173		AT2G17410.1 ARID/BRIGHT DNA-binding domain-containing protein; FUNCTIONS IN: sequence-specific DNA binding transcription factor activity; INVOLVED IN: regulation of transcription; LOCATED IN: intracellular; EXPRESSED IN: 25 plant structures; EXPRESSED DURING: 13 growth stages; CONTAINS InterPro DOMAIN/s: Heat shock protein Hsp20 (InterPro:IPR002068), HSP20-like chaperone (InterPro:IPR008978), ARI…
N_Unigene1945	AT1G80000	gi|297743305|emb|CBI36172.3|	536	57.3468	8.51683	6.47317	6.84023		AT1G80000.1 CASC3/Barentsz eIF4AIII binding; CONTAINS InterPro DOMAIN/s: CASC3/Barentsz eIF4AIII binding (InterPro:IPR018545); BEST Arabidopsis thaliana protein match is: CASC3/Barentsz eIF4AIII binding (TAIR:AT1G15280.2); Has 30201 Blast hits to 17322 proteins in 780 species: Archae - 12; Bacteria - 1396; Metazoa - 17338; Fungi - 3422; Plants - 5037; Viruses - 0; Other Eukaryotes - 2996 (source:…
N_Unigene1949	AT1G26660	gi|242046178|ref|XP_002460960.1|	853	15.4436	10.7035	4.06755	4.2982		AT1G26660.2 Prefoldin chaperone subunit family protein; FUNCTIONS IN: unfolded protein binding; INVOLVED IN: protein folding; LOCATED IN: prefoldin complex; EXPRESSED IN: 21 plant structures; EXPRESSED DURING: 9 growth stages; CONTAINS InterPro DOMAIN/s: Prefoldin alpha-like (InterPro:IPR004127), Prefoldin (InterPro:IPR009053). protein_coding
N_Unigene195	AT4G10710	gi|460368987|ref|XP_004230346.1|	3012	129.751	72.7494	51.837	32.8658		AT4G10710.1 encodes a component of the FAcilitates Chromatin Transcription (FACT) complex, SPT16.Along with SSRP1 binds to the promoter of FLC. protein_coding GLOBAL TRANSCRIPTION FACTOR C (SPT16) GLOBAL TRANSCRIPTION FACTOR C (SPT16)
N_Unigene1950	AT3G05560	gi|359487628|ref|XP_003633625.1|	717	128.61	76.402	150.011	260.787		AT3G05560.1 Ribosomal L22e protein family; FUNCTIONS IN: structural constituent of ribosome; INVOLVED IN: translation; LOCATED IN: cytosolic ribosome, ribosome, cytosolic large ribosomal subunit, nucleolus, plasma membrane; EXPRESSED IN: 22 plant structures; EXPRESSED DURING: 13 growth stages; CONTAINS InterPro DOMAIN/s: Ribosomal protein L22e (InterPro:IPR002671); BEST Arabidopsis thaliana prote…
N_Unigene1951	AT2G18170	gi|255538738|ref|XP_002510434.1|	1545	28.4215	44.3206	65.1256	21.3574		AT2G18170.1 MAP kinase 7 (MPK7); CONTAINS InterPro DOMAIN/s: Protein kinase, ATP binding site (InterPro:IPR017441), Serine/threonine-protein kinase domain (InterPro:IPR002290), Serine/threonine-protein kinase-like domain (InterPro:IPR017442), Protein kinase-like domain (InterPro:IPR011009), Serine/threonine-protein kinase, active site (InterPro:IPR008271), MAP kinase, conserved site (InterPro:IPR…
N_Unigene1952	AT5G18370	not annotated	792	5.54435	17.2917	70.0933	13.8877		AT5G18370.1 Disease resistance protein (TIR-NBS-LRR class) family; FUNCTIONS IN: transmembrane receptor activity, nucleoside-triphosphatase activity, nucleotide binding, ATP binding; INVOLVED IN: defense response; LOCATED IN: intrinsic to membrane; EXPRESSED IN: stem, inflorescence meristem, hypocotyl, flower, stamen; EXPRESSED DURING: 4 anthesis, petal differentiation and expansion stage; CONTAI…
N_Unigene1955	AT1G63940	gi|508777587|gb|EOY24843.1|	1815	21.7742	45.2729	15.2931	16.1603		AT1G63940.2 monodehydroascorbate reductase 6 (MDAR6); FUNCTIONS IN: ATP binding; INVOLVED IN: response to cadmium ion, response to cold; LOCATED IN: mitochondrion, stromule, chloroplast; EXPRESSED IN: 25 plant structures; EXPRESSED DURING: 15 growth stages; CONTAINS InterPro DOMAIN/s: FAD-dependent pyridine nucleotide-disulphide oxidoreductase (InterPro:IPR013027), Pyridine nucleotide-disulphide …
N_Unigene1956	AT3G51670	gi|255571491|ref|XP_002526693.1|	1208	3.63504	52.9059	14.361	42.4909		AT3G51670.1 SEC14 cytosolic factor family protein / phosphoglyceride transfer family protein; FUNCTIONS IN: transporter activity; INVOLVED IN: transport; LOCATED IN: plasma membrane; EXPRESSED IN: 23 plant structures; EXPRESSED DURING: 13 growth stages; CONTAINS InterPro DOMAIN/s: Cellular retinaldehyde-binding/triple function, C-terminal (InterPro:IPR001251), Cellular retinaldehyde-binding/tripl…
N_Unigene1957	AT4G29090	gi|222612692|gb|EEE50824.1|	2174	46.4563	16.7986	31.9192	25.2969		AT4G29090.1 Ribonuclease H-like superfamily protein; FUNCTIONS IN: RNA binding, RNA-directed DNA polymerase activity, nucleic acid binding; INVOLVED IN: RNA-dependent DNA replication; LOCATED IN: endomembrane system; CONTAINS InterPro DOMAIN/s: Polynucleotidyl transferase, ribonuclease H fold (InterPro:IPR012337), RNA-directed DNA polymerase (reverse transcriptase), related (InterPro:IPR015706); …
N_Unigene1959	AT5G13490	gi|81076111|gb|ABB55387.1|	1559	197.164	105.414	149.111	61.1452		AT5G13490.1 Encodes mitochondrial ADP/ATP carrier protein_coding ADP/ATP CARRIER 2 (AAC2) ADP/ATP CARRIER 2 (AAC2)
N_Unigene196	AT3G48670	gi|514774842|ref|XP_004968083.1|	2194	22.0157	54.0978	22.1398	15.0398		AT3G48670.1 Encodes IDN2 (INVOLVED IN DE NOVO 2), a double-stranded RNA-binding protein involved in de novo methylation and small interfering RNA (siRNA)-mediated maintenance methylation. IND2 is a component of the RNA-directed DNA methylation pathway. protein_coding INVOLVED IN DE NOVO 2 (IDN2) INVOLVED IN DE NOVO 2 (IDN2);RNA-DIRECTED DNA METHYLATION 12 (RDM12)
N_Unigene1963	AT5G56950	gi|224087993|ref|XP_002308283.1|	1007	4.3606	4.53329	24.1185	29.127		AT5G56950.1 Encodes a member of a small gene family of proteins with similarity to nucleosome assembly proteins.May function in nucleotide excision repair. Loss of function mutations have no obvious visible phenotypes but do seem to affect transcription of NER related genes. protein_coding NUCLEOSOME ASSEMBLY PROTEIN 1;3 (NAP1;3) NUCLEOSOME/CHROMATIN ASSEMBLY FACTOR GROUP A 03 (NFA03);NUCLEOSOME/…
N_Unigene1964	AT4G23800	gi|225426010|ref|XP_002273198.1|	1848	2.37615	2.47025	15.02	15.8717		AT4G23800.1 Encodes a protein containing three copies of the HMG (high mobility group)-box domain. The two Arabidopsis 3xHMG-box proteins are: AT4G11080 (3xHMG-box1) and AT4G23800 (3xHMG-box2). Interacts with mitotic and meiotic chromosomes. protein_coding 3XHIGH MOBILITY GROUP-BOX2 (3xHMG-box2) 3XHIGH MOBILITY GROUP-BOX2 (3xHMG-box2)
N_Unigene1966	AT3G06720	gi|225450645|ref|XP_002282816.1|	2256	73.964	137.598	38.4488	66.6316		AT3G06720.1 Encodes importin alpha involved in nuclear import. Protein interacts with Agrobacterium proteins VirD2 and VirE2. Is not individually essential for Agrobacterium-mediated root transformation, but when overexpressed can rescue the impa-4 decreased transformation susceptibility phenotype. protein_coding IMPORTIN ALPHA ISOFORM 1 (IMPA-1) (AT-IMP); (ATKAP ALPHA);IMPORTIN ALPHA ISOFORM 1 (…
N_Unigene1968	AT3G23560	gi|147858860|emb|CAN78689.1|	2099	85.7724	86.9942	42.9777	101.31		AT3G23560.1 Member of the multidrug and toxic compound extrusion (MATE) family, protects roots from inhibitory compounds. protein_coding ABERRANT LATERAL ROOT FORMATION 5 (ALF5) ABERRANT LATERAL ROOT FORMATION 5 (ALF5)
N_Unigene1969	AT3G23550	gi|225461496|ref|XP_002282551.1|	704	106.036	136.173	29.5706	26.0395		AT3G23550.1 MATE efflux family protein; FUNCTIONS IN: antiporter activity, drug transmembrane transporter activity, transporter activity; INVOLVED IN: drug transmembrane transport, transmembrane transport; LOCATED IN: membrane; EXPRESSED IN: 10 plant structures; EXPRESSED DURING: 6 growth stages; CONTAINS InterPro DOMAIN/s: Multi antimicrobial extrusion protein MatE (InterPro:IPR002528); BEST Ara…
N_Unigene1970	AT2G16940	gi|297744588|emb|CBI37850.3|	2158	91.5666	55.0003	53.0572	40.7751		AT2G16940.2 Splicing factor, CC1-like; FUNCTIONS IN: RNA binding, nucleotide binding, nucleic acid binding; INVOLVED IN: mRNA processing; LOCATED IN: nucleus; EXPRESSED IN: 23 plant structures; EXPRESSED DURING: 13 growth stages; CONTAINS InterPro DOMAIN/s: RNA recognition motif, RNP-1 (InterPro:IPR000504), Splicing factor, CC1-like (InterPro:IPR006509), Nucleotide-binding, alpha-beta plait (Inte…
N_Unigene1971	AT5G52560	gi|255558548|ref|XP_002520299.1|	1945	20.3188	32.8588	21.4064	15.0801		AT5G52560.1 Encodes a protein with UTP:sugar 1-phosphate uridylyltransferase activity, which has been shown to use a wide range of substrates including glucose-1-P, galactose-1-P, xylose-1-P, arabinose-1-P and glucuronate-1-P. The enzyme was shown to require Mg2+ or Mn2+ for activity. Mutations in USP can lead to a complete loss of male fertility. protein_coding UDP-SUGAR PYROPHOSPHORYLASE (USP) …
N_Unigene1973	AT1G60500	gi|255543106|ref|XP_002512616.1|	1744	27.6963	31.4107	25.863	6.30681		AT1G60500.1 Dynamin related protein 4C (DRP4C); FUNCTIONS IN: GTP binding, GTPase activity; INVOLVED IN: biological_process unknown; LOCATED IN: cellular_component unknown; EXPRESSED IN: egg cell; CONTAINS InterPro DOMAIN/s: Dynamin GTPase effector (InterPro:IPR003130), Dynamin, GTPase domain (InterPro:IPR001401), GTPase effector domain, GED (InterPro:IPR020850), Dynamin central region (InterPro:…
N_Unigene1974	AT4G02570	gi|449450670|ref|XP_004143085.1|	2748	30.3608	53.1589	56.8169	30.6864		AT4G02570.1 Encodes a cullin that is a component of SCF ubiquitin ligase complexes involved in mediating responses to auxin and jasmonic acid. Homozygous auxin-resistant mutants arrest growth soon after germination, lacking a root and hypocotyl. Heterozygotes display a variety of phenotypes consistent with impaired auxin response. protein_coding CULLIN 1 (CUL1) AUXIN RESISTANT 6 (AXR6);CULLIN 1 (…
N_Unigene1975	AT1G09760	gi|224072439|ref|XP_002303732.1|	1500	81.9677	106.517	48.5747	41.5521		AT1G09760.1 U2 small nuclear ribonucleoprotein A (U2A'); INVOLVED IN: nuclear mRNA splicing, via spliceosome, response to cold; LOCATED IN: in 6 components; EXPRESSED IN: 22 plant structures; EXPRESSED DURING: 13 growth stages; CONTAINS InterPro DOMAIN/s: U2A&apos;/phosphoprotein 32 family A, C-terminal (InterPro:IPR003603); Has 8109 Blast hits to 6297 proteins in 450 species: Archae - 0; Bacteri…
N_Unigene1977	AT3G26300	gi|470119535|ref|XP_004295869.1|	1847	209.214	215.028	163.431	127.042		AT3G26300.1 putative cytochrome P450 protein_coding "CYTOCHROME P450, FAMILY 71, SUBFAMILY B, POLYPEPTIDE 34" (CYP71B34) "CYTOCHROME P450, FAMILY 71, SUBFAMILY B, POLYPEPTIDE 34" (CYP71B34)
N_Unigene1978	AT5G14880	gi|359473437|ref|XP_002264992.2|	2513	29.7052	14.5325	26.2327	16.0485		AT5G14880.1 Potassium transporter family protein; FUNCTIONS IN: potassium ion transmembrane transporter activity; INVOLVED IN: potassium ion transport; LOCATED IN: membrane; EXPRESSED IN: 22 plant structures; EXPRESSED DURING: 13 growth stages; CONTAINS InterPro DOMAIN/s: Potassium uptake protein, kup (InterPro:IPR018519), K+ potassium transporter (InterPro:IPR003855); BEST Arabidopsis thaliana p…
N_Unigene1979	AT1G47240	gi|508699694|gb|EOX91590.1|	1825	28.8732	30.0166	36.1221	18.0807		AT1G47240.1 Member of the NRAMP2 gene family of metal ion transporters. protein_coding NRAMP METAL ION TRANSPORTER 2 (NRAMP2) (ATNRAMP2);NRAMP METAL ION TRANSPORTER 2 (NRAMP2)
N_Unigene1980	AT2G34640	gi|462407413|gb|EMJ12747.1|	1514	20.3024	9.04562	27.5003	9.68656		AT2G34640.1 Present in transcriptionally active plastid chromosomes. Involved in plastid gene expression. protein_coding PLASTID TRANSCRIPTIONALLY ACTIVE 12 (PTAC12) HEMERA (HMR);PLASTID TRANSCRIPTIONALLY ACTIVE 12 (PTAC12)
N_Unigene1981	AT5G65760	gi|460372271|ref|XP_004231954.1|	1815	9.67741	37.7275	17.2047	10.1002		AT5G65760.1 Serine carboxypeptidase S28 family protein; FUNCTIONS IN: serine-type peptidase activity; INVOLVED IN: proteolysis; LOCATED IN: chloroplast, vacuole; EXPRESSED IN: 23 plant structures; EXPRESSED DURING: 13 growth stages; CONTAINS InterPro DOMAIN/s: Peptidase S28 (InterPro:IPR008758); BEST Arabidopsis thaliana protein match is: alpha/beta-Hydrolases superfamily protein (TAIR:AT2G24280.…
N_Unigene1983	AT1G21080	gi|225457731|ref|XP_002278176.1|	1739	50.5017	39.3763	35.9133	23.1915		AT1G21080.3 DNAJ heat shock N-terminal domain-containing protein; FUNCTIONS IN: unfolded protein binding, heat shock protein binding; INVOLVED IN: protein folding; LOCATED IN: cellular_component unknown; EXPRESSED IN: 23 plant structures; EXPRESSED DURING: 15 growth stages; CONTAINS InterPro DOMAIN/s: Molecular chaperone, heat shock protein, Hsp40, DnaJ (InterPro:IPR015609), Heat shock protein Dn…
N_Unigene1986	AT2G45440	gi|6014908|sp|Q42948.1|DAPA_TOBAC	1415	37.2392	12.9047	14.7122	10.3643		AT2G45440.1 Encodes a protein that likely has dihydropicolinate synthase activity based on its mutant phenotype of decreased lysine levels and increased aspartate levels. The mutant also has increased levels of threonine. The enzyme is predicted to localize to the chloroplast. protein_coding DIHYDRODIPICOLINATE SYNTHASE (DHDPS2) DIHYDRODIPICOLINATE SYNTHASE (DHDPS2)
N_Unigene1987	AT2G26140	gi|255550758|ref|XP_002516427.1|	2298	40.1278	43.7034	31.7067	15.9546		AT2G26140.1 encodes an FtsH protease that is localized to the mitochondrion protein_coding FTSH PROTEASE 4 (ftsh4) FTSH PROTEASE 4 (ftsh4)
N_Unigene1988	AT2G37630	gi|462402978|gb|EMJ08535.1|	1801	17.0671	48.1596	25.0445	24.4288		AT2G37630.1 Encodes a MYB-domain protein involved in specification of the leaf proximodistal axis. Mutation results in lobed and dissected leaves with a characteristic asymmetry. Homologous to the Antirrhinum PHANTASTICA (PHAN) and maize ROUGH SHEATH2 (RS2) genes Asymmetric placement of auxin response at the distal leaf tip precedes visible asymmetric leaf growth. Acts alongside AXR1 to exclude B…
N_Unigene1989	AT1G09850	gi|317106666|dbj|BAJ53169.1|	1732	78.5941	205.584	106.172	107.959		AT1G09850.1 Arabidopsis thaliana papain-like cysteine peptidase protein_coding XYLEM BARK CYSTEINE PEPTIDASE 3 (XBCP3) XYLEM BARK CYSTEINE PEPTIDASE 3 (XBCP3)
N_Unigene199	AT2G27040	gi|268376309|gb|ACZ04920.1|	927	0	39.3961	26.1999	15.8203		AT2G27040.1 AGO4 is a member of a class of PAZ/PIWI domain containing proteins involved in siRNA mediated gene silencing.Loss of function mutations have reduced site specific CpNpG and CpHpH methylation and increased susceptibility to bacterial pathogens. protein_coding ARGONAUTE 4 (AGO4) OVEREXPRESSOR OF CATIONIC PEROXIDASE 11 (OCP11);ARGONAUTE 4 (AGO4)
N_Unigene1991	ATCG01010	gi|372450296|ref|YP_005090478.1|	1760	57.384	64.8441	102.512	91.659		ATCG01010.1 Chloroplast encoded NADH dehydrogenase unit. protein_coding (NDHF) (NDHF)
N_Unigene1992	AT2G37700	gi|372450265|ref|YP_005090448.1|	693	462.557	158.096	215.287	79.3585		AT2G37700.1 Fatty acid hydroxylase superfamily; FUNCTIONS IN: oxidoreductase activity, iron ion binding, catalytic activity; INVOLVED IN: oxidation reduction, fatty acid biosynthetic process; LOCATED IN: endoplasmic reticulum; CONTAINS InterPro DOMAIN/s: Fatty acid hydroxylase (InterPro:IPR006694), Uncharacterised protein, Wax2 C-terminal (InterPro:IPR021940); BEST Arabidopsis thaliana protein ma…
N_Unigene1993	AT4G23860	gi|225426344|ref|XP_002270160.1|	1724	30.5647	34.423	22.1379	10.6333		AT4G23860.1 PHD finger protein-related; FUNCTIONS IN: ubiquitin-protein ligase activity, zinc ion binding; INVOLVED IN: biological_process unknown; LOCATED IN: cytoplasm; EXPRESSED IN: 20 plant structures; EXPRESSED DURING: 13 growth stages; CONTAINS InterPro DOMAIN/s: Zinc finger, PHD-type (InterPro:IPR001965), Zinc finger, N-recognin (InterPro:IPR003126); Has 484 Blast hits to 449 proteins in 1…
N_Unigene1994	AT2G18050	gi|255548547|ref|XP_002515330.1|	835	136.73	240.552	211.917	289.796		AT2G18050.1 encodes a structurally divergent linker histone whose gene expression is induced by dehydration and ABA. protein_coding HISTONE H1-3 (HIS1-3) HISTONE H1-3 (HIS1-3)
N_Unigene1995	AT2G38430	gi|296085177|emb|CBI28672.3|	1767	12.4254	28.4184	29.4535	18.6742		AT2G38430.1 unknown protein; BEST Arabidopsis thaliana protein match is: unknown protein (TAIR:AT3G54310.1); Has 35333 Blast hits to 34131 proteins in 2444 species: Archae - 798; Bacteria - 22429; Metazoa - 974; Fungi - 991; Plants - 531; Viruses - 0; Other Eukaryotes - 9610 (source: NCBI BLink). protein_coding
N_Unigene1997	AT4G39680	gi|356551344|ref|XP_003544036.1|	1801	34012.3	35815.5	70005	96003.3		AT4G39680.1 SAP domain-containing protein; FUNCTIONS IN: DNA binding, nucleic acid binding; INVOLVED IN: biological_process unknown; LOCATED IN: cytosol, nucleus, chloroplast; EXPRESSED IN: 26 plant structures; EXPRESSED DURING: 14 growth stages; CONTAINS InterPro DOMAIN/s: DNA-binding SAP (InterPro:IPR003034); Has 10985 Blast hits to 6880 proteins in 693 species: Archae - 26; Bacteria - 1256; Me…
N_Unigene2001	AT5G09810	gi|380469910|gb|AFD62269.1|	1699	95.6278	239.133	149.077	90.634		AT5G09810.1 Member of Actin gene family.Mutants are defective in germination and root growth. protein_coding ACTIN 7 (ACT7) ACTIN 7 (ACT7);ACTIN 2 (ACT2)
N_Unigene2003	AT2G26110	gi|508783186|gb|EOY30442.1|	1190	33.2102	53.7061	17.4939	43.1337		AT2G26110.1 Protein of unknown function (DUF761); CONTAINS InterPro DOMAIN/s: Protein of unknown function DUF761, plant (InterPro:IPR008480); BEST Arabidopsis thaliana protein match is: unknown protein (TAIR:AT5G56980.1); Has 30201 Blast hits to 17322 proteins in 780 species: Archae - 12; Bacteria - 1396; Metazoa - 17338; Fungi - 3422; Plants - 5037; Viruses - 0; Other Eukaryotes - 2996 (source: …
N_Unigene2004	AT1G19880	gi|212721294|ref|NP_001132288.1|	1896	41.6879	48.1542	14.6397	15.4699		AT1G19880.1 Regulator of chromosome condensation (RCC1) family protein; CONTAINS InterPro DOMAIN/s: Regulator of chromosome condensation/beta-lactamase-inhibitor protein II (InterPro:IPR009091), Regulator of chromosome condensation, RCC1 (InterPro:IPR000408); BEST Arabidopsis thaliana protein match is: Regulator of chromosome condensation (RCC1) family protein (TAIR:AT5G63860.1); Has 17859 Blast …
N_Unigene2007	AT5G14040	gi|255543593|ref|XP_002512859.1|	1630	88.9001	100.823	53.215	56.2325		AT5G14040.1 phosphate transporter 3;1 (PHT3;1); FUNCTIONS IN: binding; INVOLVED IN: transport, transmembrane transport; LOCATED IN: in 6 components; EXPRESSED IN: 27 plant structures; EXPRESSED DURING: 16 growth stages; CONTAINS InterPro DOMAIN/s: Mitochondrial substrate carrier (InterPro:IPR001993), Mitochondrial substrate/solute carrier (InterPro:IPR018108); BEST Arabidopsis thaliana protein ma…
N_Unigene2008	AT5G63620	not annotated	390	45.0372	23.4104	0	18.8019		AT5G63620.1 GroES-like zinc-binding alcohol dehydrogenase family protein; FUNCTIONS IN: cobalt ion binding, zinc ion binding; INVOLVED IN: oxidation reduction; EXPRESSED IN: 24 plant structures; EXPRESSED DURING: 13 growth stages; CONTAINS InterPro DOMAIN/s: GroES-like (InterPro:IPR011032), Alcohol dehydrogenase GroES-like (InterPro:IPR013154), Alcohol dehydrogenase, C-terminal (InterPro:IPR01314…
N_Unigene2009	AT5G64840	gi|225438549|ref|XP_002279804.1|	2261	50.495	24.2283	15.3455	16.2157		AT5G64840.1 member of GCN subfamily protein_coding ATP-BINDING CASSETTE F5 (ABCF5) GENERAL CONTROL NON-REPRESSIBLE 5 (GCN5);GENERAL CONTROL NON-REPRESSIBLE 5 (ATGCN5);ATP-BINDING CASSETTE F5 (ABCF5)
N_Unigene201	AT5G65670	gi|508723664|gb|EOY15561.1|	2035	77.6809	116.649	68.1989	79.2727		AT5G65670.1 auxin (indole-3-acetic acid) induced gene protein_coding INDOLE-3-ACETIC ACID INDUCIBLE 9 (IAA9) INDOLE-3-ACETIC ACID INDUCIBLE 9 (IAA9)
N_Unigene2011	AT4G35360	gi|225428330|ref|XP_002283109.1|	1434	36.7458	31.8342	36.2931	10.2269		AT4G35360.1 Uncharacterised conserved protein (UCP030210); CONTAINS InterPro DOMAIN/s: Domain of unknown function DUF89 (InterPro:IPR002791), Uncharacterised conserved protein UCP030210 (InterPro:IPR016949); BEST Arabidopsis thaliana protein match is: Uncharacterised conserved protein (UCP030210) (TAIR:AT2G17340.1); Has 30201 Blast hits to 17322 proteins in 780 species: Archae - 12; Bacteria - 13…
N_Unigene2012	AT5G25060	gi|296082150|emb|CBI21155.3|	1711	15.3985	13.3402	8.11133	10.7141		AT5G25060.1 RNA recognition motif (RRM)-containing protein; FUNCTIONS IN: RNA binding, nucleotide binding, nucleic acid binding; INVOLVED IN: RNA processing; EXPRESSED IN: 23 plant structures; EXPRESSED DURING: 13 growth stages; CONTAINS InterPro DOMAIN/s: RNA polymerase II, large subunit, CTD (InterPro:IPR006569), mRNA splicing factor, Cwf21 (InterPro:IPR013170), ENTH/VHS (InterPro:IPR008942), S…
N_Unigene2013	AT5G13420	gi|225425280|ref|XP_002271514.1|	1031	0	0	80.7671	35.5612		AT5G13420.1 Aldolase-type TIM barrel family protein; FUNCTIONS IN: catalytic activity, transaldolase activity; INVOLVED IN: response to cadmium ion; LOCATED IN: mitochondrion, chloroplast stroma, chloroplast; EXPRESSED IN: 25 plant structures; EXPRESSED DURING: 15 growth stages; CONTAINS InterPro DOMAIN/s: Transaldolase subfamily (InterPro:IPR004732), Aldolase-type TIM barrel (InterPro:IPR013785)…
N_Unigene2014	AT3G20290	gi|514767601|ref|XP_004966283.1|	1353	9.73642	30.366	23.0795	5.4196		AT3G20290.1 Encodes AtEHD1, one of the Arabidopsis Eps15 homology domain proteins involved in endocytosis (AtEHD2, At4g05520). protein_coding EPS15 HOMOLOGY DOMAIN 1 (EHD1) EPS15 HOMOLOGY DOMAIN 1 (EHD1);EPS15 HOMOLOGY DOMAIN 1 (ATEHD1)
N_Unigene2015	AT5G42390	gi|224128884|ref|XP_002320445.1|	716	24.5314	51.0058	9.69168	10.2412		AT5G42390.1 Encodes a chloroplast-localized metalloprotease that is essential for embryo development. Mutants do not progress normally beyond the 16-cell stage. protein_coding STROMAL PROCESSING PEPTIDASE (SPP) STROMAL PROCESSING PEPTIDASE (SPP)
N_Unigene2017	AT3G22260	gi|224086608|ref|XP_002307916.1|	1046	50.3762	21.8213	63.0237	28.041		AT3G22260.2 Cysteine proteinases superfamily protein; FUNCTIONS IN: cysteine-type peptidase activity; INVOLVED IN: biological_process unknown; LOCATED IN: plasma membrane; EXPRESSED IN: 16 plant structures; EXPRESSED DURING: 10 growth stages; CONTAINS InterPro DOMAIN/s: Ovarian tumour, otubain (InterPro:IPR003323); BEST Arabidopsis thaliana protein match is: Cysteine proteinases superfamily prote…
N_Unigene2019	AT1G59960	gi|225431751|ref|XP_002270243.1|	1627	35.0858	112.232	34.1204	42.8155		AT1G59960.1 NAD(P)-linked oxidoreductase superfamily protein; FUNCTIONS IN: oxidoreductase activity; INVOLVED IN: response to salt stress; EXPRESSED IN: 21 plant structures; EXPRESSED DURING: 13 growth stages; CONTAINS InterPro DOMAIN/s: Aldo/keto reductase (InterPro:IPR001395), Aldo/keto reductase subgroup (InterPro:IPR020471), Aldo/keto reductase, conserved site (InterPro:IPR018170); BEST Arabi…
N_Unigene202	AT1G52980	gi|225461399|ref|XP_002284849.1|	2297	36.3219	23.8486	36.252	6.38461		AT1G52980.1 Encodes a GTPase that belongs to the subfamily of YlqF/YawG GTPases. Functions in Pre-60S ribosomal subunit maturation. protein_coding NUCLEAR/NUCLEOLAR GTPASE 2 (AtNug2) NUCLEAR/NUCLEOLAR GTPASE 2 (Nug2);NUCLEAR/NUCLEOLAR GTPASE 2 (AtNug2)
N_Unigene2023	AT2G28760	gi|225435012|ref|XP_002284153.1|	1919	13.7294	78.5022	23.5045	40.1217		AT2G28760.2 UDP-XYL synthase 6 (UXS6); FUNCTIONS IN: coenzyme binding, binding, catalytic activity; INVOLVED IN: cellular metabolic process, nucleotide-sugar metabolic process, metabolic process; LOCATED IN: plasma membrane; EXPRESSED IN: 25 plant structures; EXPRESSED DURING: 13 growth stages; CONTAINS InterPro DOMAIN/s: NAD-dependent epimerase/dehydratase (InterPro:IPR001509), NAD(P)-binding do…
N_Unigene2025	AT1G50480	gi|224052994|ref|XP_002297654.1|	2387	31.2732	24.8619	34.8852	27.6475		AT1G50480.1 10-formyltetrahydrofolate synthetase (THFS) mRNA, complete protein_coding 10-FORMYLTETRAHYDROFOLATE SYNTHETASE (THFS) 10-FORMYLTETRAHYDROFOLATE SYNTHETASE (THFS)
N_Unigene2026	AT4G38710	gi|225427940|ref|XP_002275899.1|	1682	5.22132	24.4264	18.5651	26.1572		AT4G38710.2 glycine-rich protein; FUNCTIONS IN: translation initiation factor activity; INVOLVED IN: biological_process unknown; LOCATED IN: cellular_component unknown; EXPRESSED IN: 23 plant structures; EXPRESSED DURING: 14 growth stages; CONTAINS InterPro DOMAIN/s: Plant specific eukaryotic initiation factor 4B (InterPro:IPR010433); BEST Arabidopsis thaliana protein match is: eukaryotic transla…
N_Unigene2027	AT2G36460	gi|10800924|emb|CAB77243.2|	1559	183.081	152.265	133.533	89.3661		AT2G36460.1 Aldolase superfamily protein; FUNCTIONS IN: copper ion binding; INVOLVED IN: response to cadmium ion, response to salt stress, pentose-phosphate shunt; LOCATED IN: mitochondrion, plasma membrane, membrane; EXPRESSED IN: 24 plant structures; EXPRESSED DURING: 15 growth stages; CONTAINS InterPro DOMAIN/s: Aldolase-type TIM barrel (InterPro:IPR013785), Fructose-bisphosphate aldolase, cla…
N_Unigene2029	AT1G73480	gi|508774251|gb|EOY21507.1|	968	68.0443	28.2956	21.5059	3.78756		AT1G73480.1 alpha/beta-Hydrolases superfamily protein; FUNCTIONS IN: hydrolase activity; EXPRESSED IN: 25 plant structures; EXPRESSED DURING: 15 growth stages; BEST Arabidopsis thaliana protein match is: alpha/beta-Hydrolases superfamily protein (TAIR:AT1G18360.1); Has 6390 Blast hits to 6380 proteins in 1730 species: Archae - 36; Bacteria - 4672; Metazoa - 140; Fungi - 153; Plants - 452; Viruses…
N_Unigene2030	AT1G73480	gi|462405713|gb|EMJ11177.1|	849	41.3769	5.37694	32.6937	12.9553		AT1G73480.1 alpha/beta-Hydrolases superfamily protein; FUNCTIONS IN: hydrolase activity; EXPRESSED IN: 25 plant structures; EXPRESSED DURING: 15 growth stages; BEST Arabidopsis thaliana protein match is: alpha/beta-Hydrolases superfamily protein (TAIR:AT1G18360.1); Has 6390 Blast hits to 6380 proteins in 1730 species: Archae - 36; Bacteria - 4672; Metazoa - 140; Fungi - 153; Plants - 452; Viruses…
N_Unigene2031	AT2G40010	gi|225448367|ref|XP_002268645.1|	1644	259.087	533.141	350.339	446.029		AT2G40010.1 Ribosomal protein L10 family protein; FUNCTIONS IN: structural constituent of ribosome; INVOLVED IN: translational elongation, translation, ribosome biogenesis; LOCATED IN: cytosolic ribosome, ribosome; EXPRESSED IN: 19 plant structures; EXPRESSED DURING: 13 growth stages; CONTAINS InterPro DOMAIN/s: Ribosomal protein 60S (InterPro:IPR001813), Ribosomal protein L10 (InterPro:IPR001790…
N_Unigene2032	AT4G22540	gi|508777135|gb|EOY24391.1|	1816	9.67208	17.5965	9.55292	18.1703		AT4G22540.1 OSBP(oxysterol binding protein)-related protein 2A (ORP2A); CONTAINS InterPro DOMAIN/s: Pleckstrin homology-type (InterPro:IPR011993), Oxysterol-binding protein (InterPro:IPR000648), Pleckstrin homology (InterPro:IPR001849); BEST Arabidopsis thaliana protein match is: OSBP(oxysterol binding protein)-related protein 2B (TAIR:AT4G12460.1); Has 30201 Blast hits to 17322 proteins in 780 s…
N_Unigene2037	AT5G36230	gi|297735255|emb|CBI17617.3|	1632	131.841	193.006	176.457	105.588		AT5G36230.1 ARM repeat superfamily protein; FUNCTIONS IN: binding, translation initiation factor activity; INVOLVED IN: regulation of translational initiation; LOCATED IN: membrane; EXPRESSED IN: 24 plant structures; EXPRESSED DURING: 13 growth stages; CONTAINS InterPro DOMAIN/s: eIF4-gamma/eIF5/eIF2-epsilon (InterPro:IPR003307), Armadillo-type fold (InterPro:IPR016024); BEST Arabidopsis thaliana…
N_Unigene2042	AT5G37600	gi|159138929|gb|ABW89464.1|	1546	281.191	357.288	495.981	294.068		AT5G37600.1 encodes a cytosolic glutamine synthetase, the enzyme has high affinity with substrate ammonium protein_coding GLUTAMINE SYNTHASE CLONE R1 (GSR 1) ARABIDOPSIS THALIANA GLUTAMINE SYNTHASE CLONE R1 (ATGSR1);GLUTAMINE SYNTHASE 1;1 (GLN1;1);ARABIDOPSIS GLUTAMINE SYNTHASE 1;1 (ATGLN1;1);GLUTAMINE SYNTHASE CLONE R1 (GSR 1)
N_Unigene2044	AT5G22400	gi|359479553|ref|XP_002273863.2|	1928	18.2204	37.884	17.996	15.2131		AT5G22400.1 Rho GTPase activating protein with PAK-box/P21-Rho-binding domain; FUNCTIONS IN: Rac GTPase activator activity; INVOLVED IN: signal transduction; LOCATED IN: intracellular, chloroplast; EXPRESSED IN: 17 plant structures; EXPRESSED DURING: 7 growth stages; CONTAINS InterPro DOMAIN/s: PAK-box/P21-Rho-binding (InterPro:IPR000095), Rho GTPase activation protein (InterPro:IPR008936), RhoGA…
N_Unigene2045	AT5G48380	gi|296083399|emb|CBI23354.3|	1451	36.3153	37.7535	35.8679	15.1607		AT5G48380.1 Encodes a BAK1-interacting receptor-like kinase named BIR1. Negatively regulates multiple plant resistance signaling pathways, one of which is the SOBIR1(AT2G31880)-dependent pathway. protein_coding BAK1-INTERACTING RECEPTOR-LIKE KINASE 1 (BIR1) BAK1-INTERACTING RECEPTOR-LIKE KINASE 1 (BIR1)
N_Unigene2046	AT5G43560	gi|470104103|ref|XP_004288454.1|	893	44.2555	40.8961	58.2803	57.4793		AT5G43560.1 TRAF-like superfamily protein; FUNCTIONS IN: molecular_function unknown; INVOLVED IN: biological_process unknown; LOCATED IN: cellular_component unknown; EXPRESSED IN: 24 plant structures; EXPRESSED DURING: 15 growth stages; CONTAINS InterPro DOMAIN/s: TRAF-like (InterPro:IPR008974), MATH (InterPro:IPR002083); BEST Arabidopsis thaliana protein match is: TRAF-like superfamily protein (…
N_Unigene2047	AT3G59990	gi|224079549|ref|XP_002305888.1|	1776	56.8671	28.2743	27.3506	28.9015		AT3G59990.1 Encodes a MAP2 like methionine aminopeptidase protein_coding METHIONINE AMINOPEPTIDASE 2B (MAP2B) METHIONINE AMINOPEPTIDASE 2B (MAP2B)
N_Unigene2048	AT3G30390	gi|460372614|ref|XP_004232123.1|	2421	77.9919	26.3983	54.4591	18.1728		AT3G30390.1 Encodes a putative amino acid transporter. protein_coding
N_Unigene2049	AT2G31170	gi|359475690|ref|XP_003631732.1|	1015	0	4.49756	10.255	7.22436		AT2G31170.1 Encodes the cysteinyl t-RNA synthetase SYCO ARATH (SYCO), which is expressed and required in the central cell but not in the antipodals. SYCO, localized to the mitochondria, is necessary for mitochondrial cristae integrity. Mutation of this gene affects the lifespan of adjacent accessory cells. protein_coding CYSTEINYL T-RNA SYNTHETASE (SYCO ARATH) FIONA (FIONA);CYSTEINYL T-RNA SYNTHE…
N_Unigene205	AT1G22620	gi|255550313|ref|XP_002516207.1|	899	24.4223	15.2337	15.4377	16.3131		AT1G22620.1 SAC domain phosphoinositide (3,5)P2 phosphatase. Colocalized with a Golgi Marker. Required for normal cell morphogenesis, cell wall synthesis, and actin organization. protein_coding SUPPRESSOR OF ACTIN 1 (ATSAC1) SUPPRESSOR OF ACTIN 1 (ATSAC1)
N_Unigene2050	AT5G38830	gi|462419749|gb|EMJ24012.1|	902	24.3411	40.488	34.6193	36.5823		AT5G38830.1 Cysteinyl-tRNA synthetase, class Ia family protein; FUNCTIONS IN: cysteine-tRNA ligase activity, nucleotide binding, ATP binding; INVOLVED IN: response to cadmium ion, cysteinyl-tRNA aminoacylation; LOCATED IN: cytoplasm; EXPRESSED IN: 25 plant structures; EXPRESSED DURING: 15 growth stages; CONTAINS InterPro DOMAIN/s: Rossmann-like alpha/beta/alpha sandwich fold (InterPro:IPR014729),…
N_Unigene2051	AT3G08900	gi|110559491|gb|ABG76000.1|	1455	223.329	175.698	166.923	163.789		AT3G08900.1 RGP3 is a UDP-arabinose mutase that catalyzes the interconversion between the pyranose and furanose forms of UDP-L-arabinose. It is a reversibly autoglycosylated protein. Fluorescently-tagged RGP3 is found in the cytosol and associated with Golgi-like particles when expressed in tobacco leaves. An RGP3-YFP fusion protein under the control a native promoter can be found in the endosper…
N_Unigene2054	AT2G21870	gi|225438529|ref|XP_002279389.1|	1427	101.547	86.3739	119.139	92.494		AT2G21870.1 Encodes the FAd subunit of mitochondrial F1F0-ATP synthase. Essential for pollen formation. protein_coding MALE GAMETOPHYTE DEFECTIVE 1 (MGP1) MALE GAMETOPHYTE DEFECTIVE 1 (MGP1)
N_Unigene2055	AT2G26970	gi|462417465|gb|EMJ22202.1|	1463	39.0189	49.9251	28.4589	27.5666		AT2G26970.1 Polynucleotidyl transferase, ribonuclease H-like superfamily protein; FUNCTIONS IN: exonuclease activity, nucleic acid binding; INVOLVED IN: biological_process unknown; LOCATED IN: endomembrane system, intracellular; EXPRESSED IN: 22 plant structures; EXPRESSED DURING: 13 growth stages; CONTAINS InterPro DOMAIN/s: Exonuclease (InterPro:IPR006055), Polynucleotidyl transferase, ribonucl…
N_Unigene2057	AT5G18170	gi|255568914|ref|XP_002525427.1|	1603	115.051	45.5648	47.618	20.5847		AT5G18170.1 Encodes the 43 kDa alpha-subunit of the glutamate dehydrogenase with a putative mitochondrial transit polypeptide and NAD(H)- and alpha-ketoglutarate-binding domains. Mitochondrial localization confirmed by subcellular fractionation. Combines in several ratios with GDH2 protein (GDH-beta) to form seven isoenzymes. Catalyzes the cleavage of glycine residues. May be involved in ammonia …
N_Unigene2058	AT5G37510	gi|255582280|ref|XP_002531931.1|	2311	36.1019	67.1617	51.0459	26.9702		AT5G37510.2 Encodes a subunit of the 400 kDa subcomplex of the mitochondrial NADH dehydrogenase (complex I). The protein has been isolated in the male gametophyte. protein_coding EMBRYO DEFECTIVE 1467 (EMB1467) (CI76);EMBRYO DEFECTIVE 1467 (EMB1467)
N_Unigene2059	AT2G02160	gi|462418810|gb|EMJ23073.1|	1270	17.2879	53.9176	19.1239	17.3214		AT2G02160.1 CCCH-type zinc finger family protein; FUNCTIONS IN: zinc ion binding, nucleic acid binding; INVOLVED IN: biological_process unknown; LOCATED IN: cellular_component unknown; EXPRESSED IN: 24 plant structures; EXPRESSED DURING: 13 growth stages; CONTAINS InterPro DOMAIN/s: Zinc finger, CCCH-type (InterPro:IPR000571); Has 10885 Blast hits to 7444 proteins in 511 species: Archae - 23; Bac…
N_Unigene206	AT4G19210	gi|449465063|ref|XP_004150248.1|	2648	31.5073	46.5467	32.757	15.2304		AT4G19210.1 member of RLI subfamily protein_coding ATP-BINDING CASSETTE E2 (ABCE2) ARABIDOPSIS THALIANA RNASE L INHIBITOR PROTEIN 2 (ATRLI2);ATP-BINDING CASSETTE E2 (ABCE2);RNASE L INHIBITOR PROTEIN 2 (RLI2)
N_Unigene2061	AT4G04880	gi|224142856|ref|XP_002335976.1|	1706	7.72179	42.8138	18.304	10.7455		AT4G04880.1 adenosine/AMP deaminase family protein; FUNCTIONS IN: deaminase activity; INVOLVED IN: purine ribonucleoside monophosphate biosynthetic process; LOCATED IN: cellular_component unknown; EXPRESSED IN: 22 plant structures; EXPRESSED DURING: 13 growth stages; CONTAINS InterPro DOMAIN/s: Adenosine/AMP deaminase (InterPro:IPR001365); Has 30201 Blast hits to 17322 proteins in 780 species: Ar…
N_Unigene2063	AT1G50410	gi|224095220|ref|XP_002310362.1|	790	55.5839	5.77851	8.78385	27.8458		AT1G50410.1 SNF2 domain-containing protein / helicase domain-containing protein / zinc finger protein-related; FUNCTIONS IN: helicase activity, DNA binding, zinc ion binding, nucleic acid binding, ATP binding; EXPRESSED IN: 24 plant structures; EXPRESSED DURING: 14 growth stages; CONTAINS InterPro DOMAIN/s: Zinc finger, RING-type, conserved site (InterPro:IPR017907), Zinc finger, RING-type (Inter…
N_Unigene2064	AT5G45920	gi|255563074|ref|XP_002522541.1|	838	115.28	21.7901	8.28072	39.3762		AT5G45920.1 SGNH hydrolase-type esterase superfamily protein; FUNCTIONS IN: hydrolase activity, hydrolase activity, acting on ester bonds, carboxylesterase activity; INVOLVED IN: lipid metabolic process; LOCATED IN: cellular_component unknown; EXPRESSED IN: 14 plant structures; EXPRESSED DURING: 6 growth stages; CONTAINS InterPro DOMAIN/s: Esterase, SGNH hydrolase-type, subgroup (InterPro:IPR0138…
N_Unigene2065	AT5G22000	gi|508785977|gb|EOY33233.1|	1862	120.273	39.2268	16.7705	33.4738		AT5G22000.2 encodes a RING-type E3 ubiquitin ligase implicated in gametogenesis. Double mutant analyses with RHF1a suggests that RHF2a may be involved in targetting ICK4KRP6 for degradation following meiosis in order to allow the mitoses associated with megagametogenesis and microgametogenesis to occur. RHF2a is expressed in all four floral whorls and is present at ~8-fold higher levels than RHF1…
N_Unigene2069	AT5G23860	gi|297808385|ref|XP_002872076.1|	772	0	59.1324	8.98865	14.2475		AT5G23860.1 beta-tubulin, preferentially expressed in endodermal and phloem cells of primary roots and in the vascular tissues of leaves, stems, and flowers. protein_coding TUBULIN BETA 8 (TUB8) TUBULIN BETA 8 (TUB8)
N_Unigene2070	AT5G62690	gi|293331107|ref|NP_001167651.1|	888	0	41.1263	3.90723	37.1591		AT5G62690.1 encodes tubulin beta-2/beta-3 chain protein_coding TUBULIN BETA CHAIN 2 (TUB2) TUBULIN BETA CHAIN 2 (TUB2)
N_Unigene2074	AT4G39090	gi|508723000|gb|EOY14897.1|	1406	284.205	175.328	310.933	112.129		AT4G39090.1 Similar to cysteine proteinases, induced by desiccation but not abscisic acid. Required for RRS1-R mediated resistance against Ralstonia solanacearum. Interacts with the R. solanacearum type III effector PopP2. RD19 associates with PopP2 to form a nuclear complex that is required for activation of the RRS1-R?mediated resistance response. protein_coding RESPONSIVE TO DEHYDRATION 19 (RD…
N_Unigene2075	AT3G58660	gi|225446867|ref|XP_002283850.1|	1897	18.5182	14.4387	5.48701	13.529		AT3G58660.1 Ribosomal protein L1p/L10e family; FUNCTIONS IN: structural constituent of ribosome, RNA binding; INVOLVED IN: translation, RNA processing; LOCATED IN: nucleolus, membrane; EXPRESSED IN: 22 plant structures; EXPRESSED DURING: 13 growth stages; CONTAINS InterPro DOMAIN/s: Ribosomal protein L1 (InterPro:IPR002143), Ribosomal protein L1, 2-layer alpha/beta-sandwich (InterPro:IPR016094); …
N_Unigene2076	AT1G75330	gi|225458227|ref|XP_002281919.1|	1481	17.7898	83.2246	16.3993	42.0852		AT1G75330.1 ornithine carbamoyltransferase (OTC); FUNCTIONS IN: amino acid binding, ornithine carbamoyltransferase activity, carboxyl- or carbamoyltransferase activity; INVOLVED IN: cellular amino acid metabolic process; LOCATED IN: chloroplast, chloroplast stroma; EXPRESSED IN: 23 plant structures; EXPRESSED DURING: 13 growth stages; CONTAINS InterPro DOMAIN/s: Aspartate/ornithine carbamoyltrans…
N_Unigene2077	Not annotated	not annotated	792	49.8992	46.1113	13.1425	92.5849		#N/A
N_Unigene2079	AT1G51160	gi|470144803|ref|XP_004308037.1|	917	28.7315	24.8911	3.78366	31.9857		AT1G51160.1 SNARE-like superfamily protein; FUNCTIONS IN: molecular_function unknown; INVOLVED IN: transport, ER to Golgi vesicle-mediated transport; LOCATED IN: cis-Golgi network; EXPRESSED IN: 22 plant structures; EXPRESSED DURING: 13 growth stages; CONTAINS InterPro DOMAIN/s: Sybindin-like protein (InterPro:IPR007233), Longin-like (InterPro:IPR011012); BEST Arabidopsis thaliana protein match i…
N_Unigene208	AT5G06600	gi|225436095|ref|XP_002277700.1|	3284	26.7425	23.6314	27.4696	16.7465		AT5G06600.1 Encodes a ubiquitin-specific protease. protein_coding UBIQUITIN-SPECIFIC PROTEASE 12 (UBP12) (AtUBP12);UBIQUITIN-SPECIFIC PROTEASE 12 (UBP12)
N_Unigene2080	AT2G40060	gi|147766743|emb|CAN69697.1|	1243	74.1864	84.4694	44.6612	56.0425		AT2G40060.1 Encodes a clathrin that is localized to the cortical division zone and the cell plate and colocalizes with TPLATE during cell plate anchoring. protein_coding CLATHRIN LIGHT CHAIN 2 (CLC2) CLATHRIN LIGHT CHAIN 2 (CLC2)
N_Unigene2081	AT1G01830	gi|224130144|ref|XP_002320763.1|	1402	0	55.3533	7.42429	20.9207		AT1G01830.2 ARM repeat superfamily protein; FUNCTIONS IN: binding; LOCATED IN: cellular_component unknown; EXPRESSED IN: 22 plant structures; EXPRESSED DURING: 13 growth stages; CONTAINS InterPro DOMAIN/s: Armadillo-like helical (InterPro:IPR011989), Armadillo (InterPro:IPR000225), Armadillo-type fold (InterPro:IPR016024); BEST Arabidopsis thaliana protein match is: ARM repeat superfamily protein…
N_Unigene2082	AT1G54220	gi|297738635|emb|CBI27880.3|	2068	48.8375	57.3939	21.811	24.8206		AT1G54220.1 Dihydrolipoamide acetyltransferase, long form protein; FUNCTIONS IN: dihydrolipoyllysine-residue acetyltransferase activity, acyltransferase activity; INVOLVED IN: pyruvate metabolic process, metabolic process, acetyl-CoA biosynthetic process from pyruvate; LOCATED IN: mitochondrion; EXPRESSED IN: 23 plant structures; EXPRESSED DURING: 13 growth stages; CONTAINS InterPro DOMAIN/s: 2-o…
N_Unigene2083	AT5G50740	gi|356508829|ref|XP_003523156.1|	1388	126.545	174.313	72.4921	216.601		AT5G50740.3 Heavy metal transport/detoxification superfamily protein ; FUNCTIONS IN: metal ion binding; INVOLVED IN: metal ion transport; LOCATED IN: cellular_component unknown; EXPRESSED IN: 20 plant structures; EXPRESSED DURING: 13 growth stages; CONTAINS InterPro DOMAIN/s: Heavy metal transport/detoxification protein (InterPro:IPR006121); BEST Arabidopsis thaliana protein match is: farnesylate…
N_Unigene2084	AT4G36250	gi|225431229|ref|XP_002273358.1|	1702	72.2394	24.1394	8.15422	25.8498		AT4G36250.1 Encodes a putative aldehyde dehydrogenase. The gene is not responsive to osmotic stress and is expressed constitutively at a low level in plantlets and root cultures. protein_coding ALDEHYDE DEHYDROGENASE 3F1 (ALDH3F1) ALDEHYDE DEHYDROGENASE 3F1 (ALDH3F1)
N_Unigene2087	AT3G49870	gi|388491766|gb|AFK33949.1|	1140	23.1112	56.0617	42.6094	61.106		AT3G49870.1 A member of ARF-like GTPase family. A thaliana has 21 members, in two subfamilies, ARF and ARF-like (ARL) GTPases. protein_coding ADP-RIBOSYLATION FACTOR-LIKE A1C (ARLA1C) ADP-RIBOSYLATION FACTOR-LIKE A1C (ARLA1C);ADP-RIBOSYLATION FACTOR-LIKE A1C (ATARLA1C)
N_Unigene2088	AT2G02500	gi|164604992|dbj|BAF98292.1|	1264	10.422	28.8925	35.6844	31.9066		AT2G02500.1 Encodes a protein with 4-Diphosphocytidyl-2C-methyl-D-erythritol synthase activity. The enzyme has an absolute requirement for divalent cations (Mg2+ reaches the highest catalytic activity). protein_coding (ISPD) (ISPD); (ATMEPCT);2-C-METHYL-D-ERYTHRITOL 4-PHOSPHATE CYTIDYLTRANSFERASE (MCT)
N_Unigene2090	AT1G32050	gi|359806482|ref|NP_001241252.1|	1452	102.823	106.894	62.1282	37.8756		AT1G32050.1 SCAMP family protein; FUNCTIONS IN: transmembrane transporter activity; INVOLVED IN: protein transport; LOCATED IN: mitochondrion, plasma membrane; EXPRESSED IN: 23 plant structures; EXPRESSED DURING: 14 growth stages; CONTAINS InterPro DOMAIN/s: SCAMP (InterPro:IPR007273); BEST Arabidopsis thaliana protein match is: secretory carrier 3 (TAIR:AT1G61250.1); Has 679 Blast hits to 677 pr…
N_Unigene2092	AT5G48230	gi|164604962|dbj|BAF98277.1|	3286	69.4883	41.677	59.1293	61.3664		AT5G48230.2 Encodes an acetoacetyl-CoA thiolase that generates the bulk of the acetoacetyl-CoA precursor needed for the cytosolic localized, mevalonate-derived isoprenoids biosynthetic pathway. Loss-of-function mutants are embryo lethal. protein_coding ACETOACETYL-COA THIOLASE 2 (ACAT2) ACETOACETYL-COA THIOLASE 2 (AACT2);ACETOACETYL-COA THIOLASE 2 (ACAT2);EMBRYO DEFECTIVE 1276 (EMB1276)
N_Unigene2095	AT5G66230	gi|225431142|ref|XP_002267782.1|	1277	6.87725	60.7716	16.3021	31.5818		AT5G66230.1 Chalcone-flavanone isomerase family protein; EXPRESSED IN: 19 plant structures; EXPRESSED DURING: 8 growth stages; BEST Arabidopsis thaliana protein match is: unknown protein (TAIR:AT3G51230.1); Has 1807 Blast hits to 1807 proteins in 277 species: Archae - 0; Bacteria - 0; Metazoa - 736; Fungi - 347; Plants - 385; Viruses - 0; Other Eukaryotes - 339 (source: NCBI BLink). protein_coding
N_Unigene2098	AT1G13560	gi|225425027|ref|XP_002269264.1|	1762	17.4449	31.0898	35.4445	29.1311		AT1G13560.1 Encodes aminoalcoholphosphotransferase AAPT1. protein_coding AMINOALCOHOLPHOSPHOTRANSFERASE 1 (AAPT1) (ATAAPT1);AMINOALCOHOLPHOSPHOTRANSFERASE 1 (AAPT1)
N_Unigene2104	AT5G16880	gi|225461774|ref|XP_002285602.1|	1645	50.7182	33.3011	18.9827	15.6015		AT5G16880.1 Target of Myb protein 1; FUNCTIONS IN: protein transporter activity; INVOLVED IN: intracellular protein transport, intra-Golgi vesicle-mediated transport; LOCATED IN: Golgi stack, plasma membrane; EXPRESSED IN: 24 plant structures; EXPRESSED DURING: 15 growth stages; CONTAINS InterPro DOMAIN/s: VHS (InterPro:IPR002014), Target of Myb protein 1 (InterPro:IPR014645), GAT (InterPro:IPR00…
N_Unigene2105	AT4G09750	gi|297809153|ref|XP_002872460.1|	1511	37.7794	45.3179	50.5173	33.9703		AT4G09750.1 NAD(P)-binding Rossmann-fold superfamily protein; FUNCTIONS IN: oxidoreductase activity, binding, catalytic activity; INVOLVED IN: oxidation reduction, metabolic process; LOCATED IN: cellular_component unknown; CONTAINS InterPro DOMAIN/s: NAD(P)-binding domain (InterPro:IPR016040), Glucose/ribitol dehydrogenase (InterPro:IPR002347), Short-chain dehydrogenase/reductase SDR (InterPro:IP…
N_Unigene2107	AT2G44680	gi|116794480|gb|ABK27157.1|	1589	77.3767	60.3307	50.2211	16.1514		AT2G44680.1 Encodes casein kinase II beta chain, a CK2 regulatory subunit. Nuclear-localized CKB4 protein exists in vivo as different isoforms, resulting from phosphorylation on serine residues. The phosphorylated isoforms are the preferred substrate for ubiquitination and degradation by the proteasome pathway. Involved in regulation of circadian clock. protein_coding CASEIN KINASE II BETA SUBUNI…
N_Unigene2108	AT4G17720	gi|225427136|ref|XP_002278543.1|	1283	44.4931	14.2323	18.9301	34.2918		AT4G17720.1 RNA-binding (RRM/RBD/RNP motifs) family protein; FUNCTIONS IN: oxidoreductase activity, nucleotide binding, nucleic acid binding; INVOLVED IN: oxidation reduction; EXPRESSED IN: 24 plant structures; EXPRESSED DURING: 15 growth stages; CONTAINS InterPro DOMAIN/s: Aldo/keto reductase (InterPro:IPR001395), RNA recognition motif, RNP-1 (InterPro:IPR000504), Nucleotide-binding, alpha-beta …
N_Unigene2109	AT5G63030	gi|255567387|ref|XP_002524673.1|	626	0	0	27.7126	23.4272		AT5G63030.1 Thioredoxin superfamily protein; FUNCTIONS IN: electron carrier activity, arsenate reductase (glutaredoxin) activity, protein disulfide oxidoreductase activity; INVOLVED IN: N-terminal protein myristoylation, cell redox homeostasis; LOCATED IN: cellular_component unknown; EXPRESSED IN: 24 plant structures; EXPRESSED DURING: 15 growth stages; CONTAINS InterPro DOMAIN/s: Thioredoxin fol…
N_Unigene2110	AT2G11520	gi|296084520|emb|CBI25541.3|	1664	44.8613	41.151	14.5958	13.2201		AT2G11520.1 high overall homology to CRCK1 protein_coding CALMODULIN-BINDING RECEPTOR-LIKE CYTOPLASMIC KINASE 3 (CRCK3) CALMODULIN-BINDING RECEPTOR-LIKE CYTOPLASMIC KINASE 3 (CRCK3)
N_Unigene2113	AT3G23750	gi|296089594|emb|CBI39413.3|	1964	20.1223	30.2165	24.7325	14.9343		AT3G23750.1 Leucine-rich repeat protein kinase family protein; FUNCTIONS IN: protein serine/threonine kinase activity, protein kinase activity, ATP binding; INVOLVED IN: protein amino acid phosphorylation; LOCATED IN: plasma membrane; EXPRESSED IN: 26 plant structures; EXPRESSED DURING: 15 growth stages; CONTAINS InterPro DOMAIN/s: Protein kinase, ATP binding site (InterPro:IPR017441), Protein ki…
N_Unigene2116	AT1G61250	gi|388504776|gb|AFK40454.1|	1251	45.6312	69.3329	30.5082	38.0997		AT1G61250.1 Encodes a putative secretory carrier membrane protein (SC3). protein_coding SECRETORY CARRIER 3 (SC3) SECRETORY CARRIER 3 (SC3); (ATSCAMP1);SECRETORY CARRIER MEMBRANE PROTEIN 1 (SCAMP1)
N_Unigene2119	AT5G21070	gi|225436019|ref|XP_002273816.1|	1210	36.2903	7.54549	5.73491	24.2404		AT5G21070.1 unknown protein; Has 115 Blast hits to 115 proteins in 34 species: Archae - 1; Bacteria - 36; Metazoa - 0; Fungi - 0; Plants - 60; Viruses - 0; Other Eukaryotes - 18 (source: NCBI BLink). protein_coding
N_Unigene212	AT5G41315	gi|526118175|ref|NP_001267954.1|	3483	42.8649	43.2517	34.8655	23.1582		AT5G41315.1 encodes a basic helix loop helix domain protein that interacts with GL1 in trichome development. protein_coding GLABROUS 3 (GL3) GLABRA 3 (GL3); (MYC6.2);GLABROUS 3 (GL3)
N_Unigene2120	AT5G21070	gi|255561282|ref|XP_002521652.1|	754	0	0	4.60162	0		AT5G21070.1 unknown protein; Has 115 Blast hits to 115 proteins in 34 species: Archae - 1; Bacteria - 36; Metazoa - 0; Fungi - 0; Plants - 60; Viruses - 0; Other Eukaryotes - 18 (source: NCBI BLink). protein_coding
N_Unigene2121	AT5G49540	gi|296083215|emb|CBI22851.3|	750	40.9838	121.734	69.3924	87.9927		AT5G49540.1 Rab5-interacting family protein; CONTAINS InterPro DOMAIN/s: Protein of unknown function DUF786 (InterPro:IPR008504); Has 30201 Blast hits to 17322 proteins in 780 species: Archae - 12; Bacteria - 1396; Metazoa - 17338; Fungi - 3422; Plants - 5037; Viruses - 0; Other Eukaryotes - 2996 (source: NCBI BLink). protein_coding
N_Unigene2122	AT5G62500	gi|462405189|gb|EMJ10653.1|	953	0	4.79016	14.5629	7.69436		AT5G62500.1 encodes a homolog of animal microtubule-end-binding protein. There are two other members of this family. EB1 forms foci at regions where the minus ends of microtubules are gathered during mitosis and early cytokinesis. protein_coding END BINDING PROTEIN 1B (EB1B) END BINDING PROTEIN 1B (ATEB1B);END BINDING PROTEIN 1B (EB1B); (ATEB1)
N_Unigene2123	AT5G62500	gi|462405189|gb|EMJ10653.1|	1199	29.2986	76.1472	14.4688	30.5785		AT5G62500.1 encodes a homolog of animal microtubule-end-binding protein. There are two other members of this family. EB1 forms foci at regions where the minus ends of microtubules are gathered during mitosis and early cytokinesis. protein_coding END BINDING PROTEIN 1B (EB1B) END BINDING PROTEIN 1B (ATEB1B);END BINDING PROTEIN 1B (EB1B); (ATEB1)
N_Unigene2124	AT2G05990	gi|224073212|ref|XP_002304026.1|	1739	10.1003	89.2529	33.9181	78.0077		AT2G05990.1 Encodes enoyl-ACP reductase a component of the fatty acid synthase complex. A reduced function mutation in this gene, mod1, was found in a screen for premature cell death mutants. Mutant plants have reduced lipid level and pleiotropic morphological defects, including chlorotic and abnormally shaped leaves. protein_coding MOSAIC DEATH 1 (MOD1) ENOYL-ACP REDUCTASE 1 (ENR1);MOSAIC DEATH …
N_Unigene2125	AT5G19780	gi|508785029|gb|EOY32285.1|	1670	57.8472	131.21	91.4151	52.6902		AT5G19780.1 Encodes an isoform of alpha tubulin. Closely related to adjacent gene TUA3 suggesting recent duplication. protein_coding TUBULIN ALPHA-5 (TUA5) TUBULIN ALPHA-5 (TUA5)
N_Unigene2126	AT3G25520	gi|313586431|gb|ADR71226.1|	1216	465.835	1077.44	313.864	434.174		AT3G25520.1 Encodes ribosomal protein L5 that binds to 5S ribosomal RNA and in involved in its export from the nucleus to the cytoplasm. Identified in a screen for enhancers of as1. as1/pgy double mutants show defects in leaf vascular patterning and adaxial cell fate. Double mutant analysis indicates pgy genes function in the same pathway as REV, KAN1 and KAN2. protein_coding RIBOSOMAL PROTEIN L5…
N_Unigene2128	AT1G06040	gi|224133194|ref|XP_002327983.1|	1449	69.7004	44.1065	28.7339	43.0146		AT1G06040.1 Encodes salt tolerance protein (STO) which confers salt tolerance to yeast cells. Fully complements calcineurin deficient yeast but does not encode a phosphoprotein phosphatase. Sequence has similarities to CONSTANS. STO co-localizes with COP1 and plays a role in light signaling. protein_coding SALT TOLERANCE (STO) B-BOX DOMAIN PROTEIN 24 (BBX24);SALT TOLERANCE (STO)
N_Unigene2130	AT3G54660	gi|2425107|gb|AAB70837.1|	2166	22.3003	59.0123	35.2408	8.46344		AT3G54660.1 Encodes glutathione reductase that is most likely localized in the chloroplast. protein_coding GLUTATHIONE REDUCTASE (GR) GLUTATHIONE REDUCTASE (GR); (EMB2360); (ATGR2)
N_Unigene2134	AT4G33740	gi|470106708|ref|XP_004289704.1|	2173	6.0623	6.30238	27.1438	18.5596		AT4G33740.1 unknown protein; BEST Arabidopsis thaliana protein match is: unknown protein (TAIR:AT4G37820.1); Has 138210 Blast hits to 73191 proteins in 2959 species: Archae - 732; Bacteria - 18006; Metazoa - 48521; Fungi - 16820; Plants - 7078; Viruses - 1046; Other Eukaryotes - 46007 (source: NCBI BLink). protein_coding
N_Unigene2138	AT1G08570	gi|147777645|emb|CAN64807.1|	1183	137.339	65.6005	55.7251	27.8929		AT1G08570.1 Encodes a member of the thioredoxin family protein. Located in the chloroplast. Shows high activity towards the chloroplast 2-Cys peroxiredoxin A, and poor activity towards the chloroplast NADP-malate dehydrogenase. protein_coding ATYPICAL CYS HIS RICH THIOREDOXIN 4 (ACHT4) ATYPICAL CYS HIS RICH THIOREDOXIN 4 (ACHT4)
N_Unigene2139	AT5G64370	gi|224095800|ref|XP_002310485.1|	1544	42.6599	14.7831	24.7188	21.3713		AT5G64370.1 PYD3 encodes a beta-ureidopropionase which, when expressed in E. coli, has been shown to convert beta-ureidopropionate into beta-alanine. It localizes to the cytosol and plays an important role in uracil degradation. protein_coding BETA-UREIDOPROPIONASE (BETA-UP) PYRIMIDINE 3 (PYD3);BETA-UREIDOPROPIONASE (BETA-UP)
N_Unigene214	AT3G63130	gi|225436920|ref|XP_002275003.1|	2311	41.8022	82.9645	46.5419	34.9026		AT3G63130.1 Encodes a RAN GTPase activating protein involved in nuclear import, cell plate formation and mitotic spindle formation. protein_coding RAN GTPASE ACTIVATING PROTEIN 1 (RANGAP1) RAN GTPASE-ACTIVATING PROTEIN 1 (ATRANGAP1);RAN GTPASE ACTIVATING PROTEIN 1 (RANGAP1)
N_Unigene2141	AT1G07350	gi|356524435|ref|XP_003530834.1|	437	0	41.7851	23.8189	8.38984		AT1G07350.1 Encodes a serine/arginine rich-like protein, SR45a. Involved in the regulation of stress-responsive alternative splicing. protein_coding SERINE/ARGININE RICH-LIKE PROTEIN 45A (SR45a) SERINE/ARGININE RICH-LIKE PROTEIN 45A (SR45a)
N_Unigene2144	AT2G45960	gi|290760652|gb|ADD59911.1|	1271	521.684	215.501	174.709	230.77		AT2G45960.3 a member of the plasma membrane intrinsic protein subfamily PIP1. localizes to the plasma membrane and exhibits water transport activity in Xenopus oocyte. expressed ubiquitously and protein level decreases slightly during leaf development. protein_coding PLASMA MEMBRANE INTRINSIC PROTEIN 1B (PIP1B) TRANSMEMBRANE PROTEIN A (TMP-A); (ATHH2);NAMED PLASMA MEMBRANE INTRINSIC PROTEIN 1;2 (…
N_Unigene2145	AT4G02450	gi|297851728|ref|XP_002893745.1|	967	172.557	302.132	114.817	151.659		AT4G02450.1 HSP20-like chaperones superfamily protein; FUNCTIONS IN: molecular_function unknown; LOCATED IN: plasma membrane; EXPRESSED IN: 24 plant structures; EXPRESSED DURING: 15 growth stages; CONTAINS InterPro DOMAIN/s: CS-like domain (InterPro:IPR007052), HSP20-like chaperone (InterPro:IPR008978), CS domain (InterPro:IPR017447); BEST Arabidopsis thaliana protein match is: HSP20-like chapero…
N_Unigene2146	AT1G25510	gi|225423917|ref|XP_002281973.1|	1918	75.5512	90.4436	57.8873	32.4964		AT1G25510.1 Eukaryotic aspartyl protease family protein; FUNCTIONS IN: aspartic-type endopeptidase activity; INVOLVED IN: proteolysis; LOCATED IN: endomembrane system; EXPRESSED IN: 13 plant structures; EXPRESSED DURING: 6 growth stages; CONTAINS InterPro DOMAIN/s: Peptidase aspartic (InterPro:IPR021109), Peptidase aspartic, catalytic (InterPro:IPR009007), Peptidase A1 (InterPro:IPR001461); BEST …
N_Unigene2147	AT4G26060	gi|255546063|ref|XP_002514091.1|	817	26.8735	16.7626	33.9742	22.438		AT4G26060.1 Ribosomal protein L18ae family; BEST Arabidopsis thaliana protein match is: unknown protein (TAIR:AT5G57060.1); Has 82 Blast hits to 82 proteins in 12 species: Archae - 0; Bacteria - 0; Metazoa - 0; Fungi - 0; Plants - 82; Viruses - 0; Other Eukaryotes - 0 (source: NCBI BLink). protein_coding
N_Unigene2148	AT1G06130	gi|508712917|gb|EOY04814.1|	510	43.0503	17.902	40.8191	21.5668		AT1G06130.1 glyoxalase 2-4 (GLX2-4); FUNCTIONS IN: hydrolase activity, zinc ion binding, hydroxyacylglutathione hydrolase activity; INVOLVED IN: methylglyoxal catabolic process to D-lactate; LOCATED IN: chloroplast; EXPRESSED IN: 24 plant structures; EXPRESSED DURING: 13 growth stages; CONTAINS InterPro DOMAIN/s: Beta-lactamase-like (InterPro:IPR001279), Hydroxyacylglutathione hydrolase (InterPro…
N_Unigene2149	AT2G43430	gi|359806489|ref|NP_001241253.1|	671	52.3532	34.0166	62.0498	27.3201		AT2G43430.1 Encodes a predicted mitochondrial glyoxalase GLX2-1. Studies using recombinant protein show that GLX2-1 contains a dinuclear metal binding site, but does not have glyoxalase 2 activity. protein_coding GLYOXALASE 2-1 (GLX2-1) GLYOXALASE II (GLY1);GLYOXALASE 2-1 (GLX2-1)
N_Unigene215	AT3G55830	gi|462414632|gb|EMJ19369.1|	1760	112.273	70.0316	53.2271	37.4969		AT3G55830.1 A member of the Glycosyltransferase Family 64, homologous to Poplar cambium-expressed GT64 gene. The EPC1 protein plays a critical role during plant development in maintaining the integrity of organs via cell-cell adhesion, thereby providing mechanical strength and facilitating the movement of metabolites throughout the plant. protein_coding ECTOPICALLY PARTING CELLS (EPC1) ECTOPICALL…
N_Unigene2151	AT3G25500	gi|225434156|ref|XP_002275001.1|	2508	31.5153	38.2239	9.68395	39.4704		AT3G25500.1 Poly-L-proline-containing (PLP) protein that form part of the signal-transduction cascade that leads to rearrangement of the actin cytoskeleton. AFH1 is a nonprocessive formin that moves from the barbered end to the side of an actin filament after the nucleation event. protein_coding FORMIN HOMOLOGY 1 (AFH1) FORMIN HOMOLOGY 1 (AFH1);ARABIDOPSIS THALIANA FORMIN HOMOLOGY 1 (ATFH1); (AHF…
N_Unigene2152	AT4G00850	gi|508719100|gb|EOY10997.1|	977	80.901	65.4148	56.8208	60.0428		AT4G00850.1 Arabidopsis thaliana GRF1-interacting factor 3 (GIF3) mRNA protein_coding GRF1-INTERACTING FACTOR 3 (GIF3) GRF1-INTERACTING FACTOR 3 (GIF3)
N_Unigene2155	Not annotated	not annotated	1180	729.374	243.726	161.72	149.14		#N/A
N_Unigene2157	AT4G36130	gi|255549269|ref|XP_002515688.1|	1073	20.4619	55.3078	38.8028	54.6708		AT4G36130.1 Ribosomal protein L2 family; FUNCTIONS IN: structural constituent of ribosome; INVOLVED IN: translation; LOCATED IN: cytosolic ribosome, ribosome, cytosolic large ribosomal subunit, plasma membrane, vacuole; EXPRESSED IN: guard cell, cultured cell; CONTAINS InterPro DOMAIN/s: Nucleic acid-binding, OB-fold (InterPro:IPR012340), Ribosomal protein L2 (InterPro:IPR002171), Translation pro…
N_Unigene2158	AT1G27680	not annotated	1093	60.2625	50.1192	12.6976	26.8352		AT1G27680.1 ADP-glucose pyrophosphorylase catalyzes the first, rate limiting step in starch biosynthesis. The large subunit plays a regulatory role whereas the small subunit (ApS) is the catalytic isoform. Four isoforms of the large subunit (ApL1-4) have been described.Mutational analysis of APS1 suggests that APL1 and APL2 can compensate for loss of APS1 catalytic activity,suggesting both have c…
N_Unigene2159	AT3G61790	gi|526117509|ref|NP_001268042.1|	986	75.7091	41.6686	21.1133	18.5921		AT3G61790.1 Protein with RING/U-box and TRAF-like domains; FUNCTIONS IN: ubiquitin-protein ligase activity, zinc ion binding; INVOLVED IN: multicellular organismal development, ubiquitin-dependent protein catabolic process, protein ubiquitination; LOCATED IN: nucleus; EXPRESSED IN: 24 plant structures; EXPRESSED DURING: 13 growth stages; CONTAINS InterPro DOMAIN/s: TRAF-like (InterPro:IPR008974),…
N_Unigene216	ATMG00160	gi|511782605|ref|YP_008080926.1|	3013	36.4348	40.9079	32.2434	23.1201		ATMG00160.1 cytochrome c oxidase subunit 2 protein_coding CYTOCHROME OXIDASE 2 (COX2) CYTOCHROME OXIDASE 2 (COX2)
N_Unigene2160	AT4G35220	gi|449438375|ref|XP_004136964.1|	1140	26.9631	20.022	12.1741	35.3772		AT4G35220.1 Cyclase family protein; FUNCTIONS IN: molecular_function unknown; INVOLVED IN: biological_process unknown; LOCATED IN: endomembrane system; EXPRESSED IN: 24 plant structures; EXPRESSED DURING: 15 growth stages; CONTAINS InterPro DOMAIN/s: Putative cyclase (InterPro:IPR007325); BEST Arabidopsis thaliana protein match is: Cyclase family protein (TAIR:AT1G44542.1); Has 30201 Blast hits t…
N_Unigene2162	AT1G08360	gi|116781901|gb|ABK22290.1|	1153	53.3181	126.696	45.1382	69.9566		AT1G08360.1 Ribosomal protein L1p/L10e family; FUNCTIONS IN: structural constituent of ribosome, RNA binding; INVOLVED IN: translation, RNA processing; LOCATED IN: cytosolic ribosome, ribosome, cytosolic large ribosomal subunit, plasma membrane; EXPRESSED IN: 22 plant structures; EXPRESSED DURING: 13 growth stages; CONTAINS InterPro DOMAIN/s: Ribosomal protein L1 (InterPro:IPR002143), Ribosomal p…
N_Unigene2166	AT1G60780	gi|508708681|gb|EOY00578.1|	304	0	0	0	12.0604		AT1G60780.1 HAPLESS 13 (HAP13); INVOLVED IN: intracellular protein transport, transport, vesicle-mediated transport; LOCATED IN: clathrin vesicle coat, clathrin adaptor complex; EXPRESSED IN: 23 plant structures; EXPRESSED DURING: 15 growth stages; CONTAINS InterPro DOMAIN/s: Clathrin adaptor, mu subunit, conserved site (InterPro:IPR018240), Clathrin adaptor, mu subunit, C-terminal (InterPro:IPR0…
N_Unigene2167	AT4G24770	gi|19032260|emb|CAD18921.1|	1080	0	4.22687	12.8504	3.39478		AT4G24770.1 Encodes a chloroplast RNA-binding protein. A substrate of the type III effector HopU1 (mono-ADP-ribosyltransferase). Required for editing and stability of specific chloroplast mRNAs. protein_coding 31-KDA RNA BINDING PROTEIN (RBP31) 31-KDA RNA BINDING PROTEIN (RBP31); (ATRBP33); (CP31);ARABIDOPSIS THALIANA RNA BINDING PROTEIN, APPROXIMATELY 31 KD (ATRBP31)
N_Unigene2169	AT4G18740	not annotated	304	0	0	0	0		AT4G18740.1 Rho termination factor; FUNCTIONS IN: transcription termination factor activity; INVOLVED IN: transcription termination; EXPRESSED IN: 21 plant structures; EXPRESSED DURING: 12 growth stages; CONTAINS InterPro DOMAIN/s: Rho termination factor, N-terminal (InterPro:IPR011112); Has 186 Blast hits to 184 proteins in 65 species: Archae - 0; Bacteria - 29; Metazoa - 45; Fungi - 8; Plants -…
N_Unigene2171	AT3G26990	gi|297734464|emb|CBI15711.3|	1807	19.4405	40.4208	30.7216	10.1449		AT3G26990.1 ENTH/VHS family protein; FUNCTIONS IN: molecular_function unknown; INVOLVED IN: biological_process unknown; LOCATED IN: endomembrane system; EXPRESSED IN: 24 plant structures; EXPRESSED DURING: 13 growth stages; CONTAINS InterPro DOMAIN/s: Protein of unknown function DUF618 (InterPro:IPR006903), RNA polymerase II, large subunit, CTD (InterPro:IPR006569), ENTH/VHS (InterPro:IPR008942);…
N_Unigene2175	AT5G53300	gi|462397246|gb|EMJ03045.1|	1154	41.8565	39.5582	27.0594	15.8854		AT5G53300.1 Encodes a ubiquitin conjugating enzyme. protein_coding UBIQUITIN-CONJUGATING ENZYME 10 (UBC10) UBIQUITIN-CONJUGATING ENZYME 10 (UBC10)
N_Unigene2177	AT2G27510	gi|359479516|ref|XP_002275749.2|	1123	3.91017	28.4552	71.0608	254.654		AT2G27510.1 ferredoxin 3 (FD3); FUNCTIONS IN: electron carrier activity, iron-sulfur cluster binding, 2 iron, 2 sulfur cluster binding; INVOLVED IN: electron transport chain; LOCATED IN: chloroplast; EXPRESSED IN: 22 plant structures; EXPRESSED DURING: 13 growth stages; CONTAINS InterPro DOMAIN/s: 2Fe-2S ferredoxin, iron-sulphur binding site (InterPro:IPR006058), Ferredoxin (InterPro:IPR001041), …
N_Unigene2178	AT3G54890	gi|225449078|ref|XP_002275552.1|	1116	94.4328	49.0863	37.3077	82.1317		AT3G54890.1 Encodes a component of the light harvesting complex associated with photosystem I. protein_coding PHOTOSYSTEM I LIGHT HARVESTING COMPLEX GENE 1 (LHCA1) PHOTOSYSTEM I LIGHT HARVESTING COMPLEX GENE 1 (LHCA1)
N_Unigene2179	AT5G59240	gi|359477959|ref|XP_002269042.2|	1078	69.2478	148.215	93.3386	112.236		AT5G59240.1 Ribosomal protein S8e family protein; FUNCTIONS IN: structural constituent of ribosome; INVOLVED IN: translation, ribosome biogenesis; LOCATED IN: cytosolic small ribosomal subunit, cytosolic ribosome, ribosome, membrane; EXPRESSED IN: 11 plant structures; EXPRESSED DURING: 4 anthesis, F mature embryo stage, petal differentiation and expansion stage, E expanded cotyledon stage, D bila…
N_Unigene2180	AT4G18800	gi|225443742|ref|XP_002268815.1|	1207	36.3805	30.257	31.6204	24.3007		AT4G18800.1 Encodes RabA1d, a member of the RabA subfamily of small Rab GTPases. protein_coding RAB GTPASE HOMOLOG A1D (RABA1d) (ATHSGBP); (ATRAB11B);RAB GTPASE HOMOLOG A1D (ATRABA1D);RAB GTPASE HOMOLOG A1D (RABA1d)
N_Unigene2181	AT1G29930	gi|449455992|ref|XP_004145734.1|	1169	247.916	421.747	62.3285	470.448		AT1G29930.1 Subunit of light-harvesting complex II (LHCII),which absorbs light and transfers energy to the photosynthetic reaction center. protein_coding CHLOROPHYLL A/B BINDING PROTEIN 1 (CAB1) CHLOROPHYLL A/B BINDING PROTEIN 1 (CAB1); (AB140);CELLULOSE SYNTHASE LIKE C8 (CLSC8);LIGHT-HARVESTING CHLOROPHYLL A/B-PROTEIN 1.3 (LHCB1.3);CHLOROPHYLL A/B PROTEIN 140 (CAB140)
N_Unigene2183	AT1G16240	gi|356553533|ref|XP_003545109.1|	487	9.01669	9.37376	7.12448	0		AT1G16240.1 Encodes one of 24 Arabidopsis syntaxins. Its mRNA has been shown to be expressed. protein_coding SYNTAXIN OF PLANTS 51 (SYP51) (ATSYP51);SYNTAXIN OF PLANTS 51 (SYP51)
N_Unigene2186	AT1G23740	gi|255568816|ref|XP_002525379.1|	1294	10.1804	38.8062	13.4066	62.3338		AT1G23740.1 AOR is an alkenal/one oxidoreductase that acts on compounds with unsaturated alpha,beta-carbonyls. The activity of this enzyme with a number of substrates, including acrolein and 3-buten-2-one, was demonstrated in vitro using a truncated form of the protein that lacked approximately 80 of the first amino acids. This protein appears to localize to the chloroplast where it likely helps …
N_Unigene2188	AT4G34980	gi|449458602|ref|XP_004147036.1|	1168	56.3929	54.7177	38.6173	21.9731		AT4G34980.1 Serine protease similar to subtilisin. protein_coding SUBTILISIN-LIKE SERINE PROTEASE 2 (SLP2) SUBTILISIN-LIKE SERINE PROTEASE 2 (SLP2)
N_Unigene2189	AT4G16830	gi|297734622|emb|CBI16673.3|	1615	138.667	149.812	124.606	147.563		AT4G16830.1 Hyaluronan / mRNA binding family; CONTAINS InterPro DOMAIN/s: Stm1, N-terminal (InterPro:IPR019084), Hyaluronan/mRNA-binding protein (InterPro:IPR006861); BEST Arabidopsis thaliana protein match is: Hyaluronan / mRNA binding family (TAIR:AT4G17520.1); Has 23191 Blast hits to 11934 proteins in 1060 species: Archae - 16; Bacteria - 7670; Metazoa - 7282; Fungi - 1721; Plants - 3144; Viru…
N_Unigene219	AT3G23990	gi|461736|sp|Q05046.1|CH62_CUCMA	2242	47.0058	91.6262	57.2596	71.9536		AT3G23990.1 mitochondrial chaperonin HSP. assist in rapid assembly of the oligomeric protein structures in the mitochondria. protein_coding HEAT SHOCK PROTEIN 60 (HSP60) HEAT SHOCK PROTEIN 60-3B (HSP60-3B);HEAT SHOCK PROTEIN 60 (HSP60)
N_Unigene2190	AT1G28440	gi|508780898|gb|EOY28154.1|	796	33.0989	0	30.5117	18.4239		AT1G28440.1 HAESA-like 1 (HSL1); FUNCTIONS IN: protein serine/threonine kinase activity, kinase activity, ATP binding; INVOLVED IN: transmembrane receptor protein tyrosine kinase signaling pathway, protein amino acid phosphorylation; EXPRESSED IN: 22 plant structures; EXPRESSED DURING: 13 growth stages; CONTAINS InterPro DOMAIN/s: Protein kinase, ATP binding site (InterPro:IPR017441), Protein kin…
N_Unigene2192	AT4G02620	gi|508719180|gb|EOY11077.1|	914	33.6301	19.9782	72.1256	44.1247		AT4G02620.1 vacuolar ATPase subunit F family protein; FUNCTIONS IN: hydrogen ion transporting ATP synthase activity, rotational mechanism, proton-transporting ATPase activity, rotational mechanism; INVOLVED IN: ATP synthesis coupled proton transport; LOCATED IN: plasma membrane, vacuole; EXPRESSED IN: 25 plant structures; EXPRESSED DURING: 15 growth stages; CONTAINS InterPro DOMAIN/s: ATPase, V1 …
N_Unigene2196	AT3G60820	gi|351734454|ref|NP_001238324.1|	1024	107.205	124.825	111.814	57.2869		AT3G60820.1 Encodes 20S proteasome beta subunit PBF1 (PBF1). protein_coding (PBF1) (PBF1)
N_Unigene2198	AT1G49760	gi|225438781|ref|XP_002283105.1|	2563	11.9929	51.6526	39.2583	30.0404		AT1G49760.1 polyadenylate-binding protein, putative / PABP, putative, similar to poly(A)-binding protein GB:AAF66825 GI:7673359 from (Nicotiana tabacum). Highly and ubiquitously expressed. Member of the class II PABP family. protein_coding POLY(A) BINDING PROTEIN 8 (PAB8) POLY(A) BINDING PROTEIN 8 (PABP8);POLY(A) BINDING PROTEIN 8 (PAB8)
N_Unigene2199	AT3G05000	gi|225451136|ref|XP_002269746.1|	967	49.9508	66.0913	32.2922	41.7063		AT3G05000.1 Transport protein particle (TRAPP) component; CONTAINS InterPro DOMAIN/s: Transport protein particle (TRAPP) component (InterPro:IPR007194); Has 457 Blast hits to 457 proteins in 189 species: Archae - 0; Bacteria - 0; Metazoa - 198; Fungi - 137; Plants - 66; Viruses - 0; Other Eukaryotes - 56 (source: NCBI BLink). protein_coding
N_Unigene2202	AT1G74300	gi|359479520|ref|XP_002276591.2|	1418	43.3539	38.6321	61.171	15.5135		AT1G74300.1 alpha/beta-Hydrolases superfamily protein; FUNCTIONS IN: catalytic activity; INVOLVED IN: biological_process unknown; LOCATED IN: endomembrane system; EXPRESSED IN: 11 plant structures; EXPRESSED DURING: 6 growth stages; CONTAINS InterPro DOMAIN/s: Alpha/beta hydrolase fold-1 (InterPro:IPR000073); BEST Arabidopsis thaliana protein match is: alpha/beta-Hydrolases superfamily protein (T…
N_Unigene2207	AT3G55120	gi|326366175|gb|ADZ54781.1|	1031	51.1091	199.249	154.804	213.367		AT3G55120.1 Catalyzes the conversion of chalcones into flavanones. Required for the accumulation of purple anthocyanins in leaves and stems. Co-expressed with CHS. protein_coding TRANSPARENT TESTA 5 (TT5) CHALCONE ISOMERASE (CHI);TRANSPARENT TESTA 5 (TT5); (A11);CHALCONE FLAVANONE ISOMERASE (CFI); (ATCHI)
N_Unigene2208	AT5G51300	gi|225461650|ref|XP_002283115.1|	1895	11.5861	28.9078	21.9712	27.0866		AT5G51300.1 splicing factor-related; FUNCTIONS IN: RNA binding, nucleotide binding, zinc ion binding, nucleic acid binding; INVOLVED IN: RNA splicing; EXPRESSED IN: 24 plant structures; EXPRESSED DURING: 13 growth stages; CONTAINS InterPro DOMAIN/s: K Homology (InterPro:IPR004087), K Homology, type 1, subgroup (InterPro:IPR018111), RNA recognition motif, RNP-1 (InterPro:IPR000504), K Homology, ty…
N_Unigene2213	AT1G02840	gi|148909953|gb|ABR18062.1|	1259	52.3168	36.2591	44.0937	72.803		AT1G02840.1 SR34/SR1 is a plant homologue of the human general/alternative splicing factor SF2/ASF. Barta et al (2010) have proposed a nomenclature for Serine/Arginine-Rich Protein Splicing Factors (SR proteins): Plant Cell. 2010, 22:2926. protein_coding SERINE/ARGININE-RICH PROTEIN SPLICING FACTOR 34 (SR34) (SR1); (ATSRP34);SERINE/ARGININE-RICH PROTEIN SPLICING FACTOR 34 (At-SR34);SERINE/ARGININ…
N_Unigene2214	AT3G52170	not annotated	1131	11.6476	20.1814	18.4065	9.7251		AT3G52170.1 DNA binding; BEST Arabidopsis thaliana protein match is: hydroxyproline-rich glycoprotein family protein (TAIR:AT5G58210.4); Has 240 Blast hits to 221 proteins in 88 species: Archae - 6; Bacteria - 92; Metazoa - 40; Fungi - 6; Plants - 65; Viruses - 0; Other Eukaryotes - 31 (source: NCBI BLink). protein_coding
N_Unigene2215	AT4G16720	gi|255539825|ref|XP_002510977.1|	1062	140.582	485.732	169.887	186.425		AT4G16720.1 Ribosomal protein L23/L15e family protein; FUNCTIONS IN: structural constituent of ribosome; INVOLVED IN: translation; LOCATED IN: cytosolic ribosome, ribosome, cytosolic large ribosomal subunit, plasma membrane; EXPRESSED IN: 23 plant structures; EXPRESSED DURING: 13 growth stages; CONTAINS InterPro DOMAIN/s: Ribosomal protein L15e (InterPro:IPR000439), Ribosomal protein L23/L15e, co…
N_Unigene2216	AT5G02310	gi|359482107|ref|XP_002270537.2|	453	48.4672	0	15.3184	40.4676		AT5G02310.1 Encodes PROTEOLYSIS6 (PRT6), a component of the N-end rule pathway that targets protein degradation through the identity of the amino-terminal residue of specific protein substrates. Another component of the N-end rule pathway is arginyl-tRNA:protein arginyltransferase (ATE). Arabidopsis contains two ATE genes: At5g05700/ATE1, At3g11240/ATE2. PRT6 and ATE were shown to regulate seed a…
N_Unigene2219	AT3G14470	gi|255582698|ref|XP_002532127.1|	660	39.9193	13.8334	21.028	11.1102		AT3G14470.1 NB-ARC domain-containing disease resistance protein; FUNCTIONS IN: protein binding; INVOLVED IN: apoptosis, defense response; LOCATED IN: endomembrane system; EXPRESSED IN: 23 plant structures; EXPRESSED DURING: 14 growth stages; CONTAINS InterPro DOMAIN/s: Leucine-rich repeat-containing protein (InterPro:IPR015766), NB-ARC (InterPro:IPR002182), Leucine-rich repeat (InterPro:IPR001611…
N_Unigene2221	AT4G35240	gi|296083224|emb|CBI22860.3|	674	26.0601	0	5.1478	21.7588		AT4G35240.1 Protein of unknown function (DUF630 and DUF632); INVOLVED IN: N-terminal protein myristoylation; LOCATED IN: plasma membrane; EXPRESSED IN: 24 plant structures; EXPRESSED DURING: 13 growth stages; CONTAINS InterPro DOMAIN/s: Protein of unknown function DUF630 (InterPro:IPR006868), Protein of unknown function DUF632 (InterPro:IPR006867); BEST Arabidopsis thaliana protein match is: Prot…
N_Unigene2222	AT4G16280	gi|224112006|ref|XP_002316051.1|	563	0	8.10839	18.4882	6.51219		AT4G16280.2 Involved in the promotion of the transition of the vegetative meristem to reproductive development. Four forms of the protein (alpha, beta, delta and gamma) are produced by alternative splicing. Involved in RNA-mediated chromatin silencing. At one point it was believed to act as an abscisic acid receptor but the paper describing that function was retracted. protein_coding (FCA) (FCA)
N_Unigene2228	AT3G01800	gi|147840489|emb|CAN68423.1|	1257	17.4667	39.9485	41.4036	29.1676		AT3G01800.1 Ribosome recycling factor; INVOLVED IN: translational termination, translation; LOCATED IN: mitochondrion; EXPRESSED IN: 19 plant structures; EXPRESSED DURING: 13 growth stages; CONTAINS InterPro DOMAIN/s: Ribosome recycling factor, bacterial-like (InterPro:IPR015998), Ribosome recycling factor (InterPro:IPR002661); BEST Arabidopsis thaliana protein match is: ribosome recycling factor…
N_Unigene223	AT1G76660	gi|359491894|ref|XP_002274136.2|	928	4.73182	78.7073	26.1717	19.7541		AT1G76660.1 FUNCTIONS IN: molecular_function unknown; INVOLVED IN: biological_process unknown; LOCATED IN: plasma membrane; EXPRESSED IN: 22 plant structures; EXPRESSED DURING: 13 growth stages; BEST Arabidopsis thaliana protein match is: hydroxyproline-rich glycoprotein family protein (TAIR:AT5G52430.1); Has 353 Blast hits to 231 proteins in 60 species: Archae - 0; Bacteria - 6; Metazoa - 57; Fu…
N_Unigene2231	AT5G65430	gi|359492927|ref|XP_003634483.1|	1084	60.7628	58.9578	76.8182	60.8805		AT5G65430.3 member of 14-3-3 proteins. This protein is reported to interact with the BZR1 transcription factor involved in brassinosteroid signaling and may affect the nucleocytoplasmic shuttling of BZR1 protein_coding GENERAL REGULATORY FACTOR 8 (GRF8) GENERAL REGULATORY FACTOR 8 (GRF8)
N_Unigene2232	AT1G33730	gi|157678673|dbj|BAF80448.1|	853	30.8872	42.8138	0	12.8946		AT1G33730.1 member of CYP76C protein_coding "CYTOCHROME P450, FAMILY 76, SUBFAMILY C, POLYPEPTIDE 5" (CYP76C5) "CYTOCHROME P450, FAMILY 76, SUBFAMILY C, POLYPEPTIDE 5" (CYP76C5)
N_Unigene224	AT5G28740	gi|147766668|emb|CAN65069.1|	1383	28.5757	19.8049	32.6139	23.8592		AT5G28740.1 Tetratricopeptide repeat (TPR)-like superfamily protein; FUNCTIONS IN: binding; INVOLVED IN: RNA processing; LOCATED IN: intracellular; EXPRESSED IN: 23 plant structures; EXPRESSED DURING: 13 growth stages; CONTAINS InterPro DOMAIN/s: RNA-processing protein, HAT helix (InterPro:IPR003107), Tetratricopeptide-like helical (InterPro:IPR011990), Tetratricopeptide repeat-containing (InterP…
N_Unigene2240	AT3G58660	not annotated	689	19.1196	6.62558	0	15.9638		AT3G58660.1 Ribosomal protein L1p/L10e family; FUNCTIONS IN: structural constituent of ribosome, RNA binding; INVOLVED IN: translation, RNA processing; LOCATED IN: nucleolus, membrane; EXPRESSED IN: 22 plant structures; EXPRESSED DURING: 13 growth stages; CONTAINS InterPro DOMAIN/s: Ribosomal protein L1 (InterPro:IPR002143), Ribosomal protein L1, 2-layer alpha/beta-sandwich (InterPro:IPR016094); …
N_Unigene2241	AT5G47030	gi|242129048|gb|ACS83603.1|	973	103.798	154.826	74.8839	48.9853		AT5G47030.1 Encodes the mitochondrial ATP synthase subunit delta. protein_coding
N_Unigene2244	AT1G17720	gi|502081237|ref|XP_004486806.1|	1430	61.4144	31.9232	36.3946	15.3833		AT1G17720.1 type 2A protein serine/threonine phosphatase 55 kDa B protein_coding (ATB BETA) (ATB BETA)
N_Unigene225	AT2G46520	gi|359489740|ref|XP_002264036.2|	2010	15.2925	31.7962	15.5356	10.9444		AT2G46520.1 cellular apoptosis susceptibility protein, putative / importin-alpha re-exporter, putative; FUNCTIONS IN: protein transporter activity, importin-alpha export receptor activity, binding; INVOLVED IN: intracellular protein transport, cell proliferation, protein import into nucleus, docking; LOCATED IN: nucleus, nuclear pore, membrane, cytoplasm; EXPRESSED IN: 24 plant structures; EXPRES…
N_Unigene2250	AT2G37340	gi|297736448|emb|CBI25319.3|	1229	71.4585	26.0009	22.585	26.8489		AT2G37340.1 encodes an RS-containing Zinc knuckle protein with molecular mass of 33kDa that is localized to nuclear specks. Barta et al (2010) have proposed a nomenclature for Serine/Arginine-Rich Protein Splicing Factors (SR proteins): Plant Cell. 2010, 22:2926. protein_coding ARGININE/SERINE-RICH ZINC KNUCKLE-CONTAINING PROTEIN 33 (RS2Z33) ARGININE/SERINE-RICH ZINC KNUCKLE-CONTAINING PROTEIN 33…
N_Unigene2254	AT5G11810	gi|225429560|ref|XP_002279873.1|	1294	27.1476	21.167	24.1318	11.3334		AT5G11810.1 unknown protein; Has 1807 Blast hits to 1807 proteins in 277 species: Archae - 0; Bacteria - 0; Metazoa - 736; Fungi - 347; Plants - 385; Viruses - 0; Other Eukaryotes - 339 (source: NCBI BLink). protein_coding
N_Unigene2255	AT3G01390	gi|508715931|gb|EOY07828.1|	614	114.427	89.2187	56.5085	59.7127		AT3G01390.1 Subunit G of the vacuolar membrane ATPAse complex protein_coding VACUOLAR MEMBRANE ATPASE 10 (VMA10) VACUOLAR MEMBRANE ATPASE 10 (VMA10); (AVMA10)
N_Unigene2259	AT3G20060	gi|482567048|gb|EOA31237.1|	1057	16.6173	168.435	3.28252	65.9043		AT3G20060.1 Encodes one of two ubiquitin-conjugating enzymes belonging to the E2-C gene family (the other being UBC19). Transcript is always found in dividing cells, but also in other non-dividing cells. Protein is localized to the cytoplasm as well as to the nucleus. protein_coding UBIQUITIN-CONJUGATING ENZYME19 (UBC19) UBIQUITIN-CONJUGATING ENZYME19 (UBC19)
N_Unigene226	AT4G20020	gi|225448225|ref|XP_002269948.1|	1570	72.7193	84.3221	79.5582	77.0636		AT4G20020.1 Encodes a protein involved in RNA editing in mitochondria. protein_coding MULTIPLE ORGANELLAR RNA EDITING FACTOR 1 (MORF1) MULTIPLE ORGANELLAR RNA EDITING FACTOR 1 (MORF1)
N_Unigene2261	AT5G64940	gi|508700354|gb|EOX92250.1|	1770	32.2512	28.3702	3.92047	10.357		AT5G64940.1 Encodes a member of ATH subfamily of ATP-binding cassette (ABC) proteins. protein_coding ABC2 HOMOLOG 13 (ATH13) ARABIDOPSIS THALIANA ABC2 HOMOLOG 13 (ATATH13);ABC2 HOMOLOG 13 (ATH13);OXIDATIVE STRESS-RELATED ABC1-LIKE PROTEIN 1 (OSA1);A. THALIANA OXIDATIVE STRESS-RELATED ABC1-LIKE PROTEIN 1 (ATOSA1)
N_Unigene2262	AT2G30860	gi|462412106|gb|EMJ17155.1|	918	239.168	731	309.922	227.65		AT2G30860.1 Encodes glutathione transferase belonging to the phi class of GSTs. Naming convention according to Wagner et al. (2002). protein_coding GLUTATHIONE S-TRANSFERASE PHI 9 (GSTF9) GLUTATHIONE S-TRANSFERASE PHI 9 (ATGSTF9);GLUTATHIONE S-TRANSFERASE PHI 9 (GSTF9); (ATGSTF7); (GLUTTR)
N_Unigene2265	AT1G14650	gi|356575640|ref|XP_003555946.1|	344	0	53.0816	0	0		AT1G14650.1 SWAP (Suppressor-of-White-APricot)/surp domain-containing protein / ubiquitin family protein; FUNCTIONS IN: RNA binding; INVOLVED IN: RNA processing; EXPRESSED IN: 24 plant structures; EXPRESSED DURING: 14 growth stages; CONTAINS InterPro DOMAIN/s: SWAP/Surp (InterPro:IPR000061), Ubiquitin (InterPro:IPR000626), Pre-mRNA splicing factor PRP21 like protein (InterPro:IPR022030), Ubiquiti…
N_Unigene2272	AT2G14045	gi|296087889|emb|CBI35172.3|	900	73.1854	50.7225	23.1308	32.5899		AT2G14045.1 unknown protein; Has 257 Blast hits to 257 proteins in 101 species: Archae - 0; Bacteria - 0; Metazoa - 130; Fungi - 0; Plants - 47; Viruses - 0; Other Eukaryotes - 80 (source: NCBI BLink). protein_coding
N_Unigene2277	AT1G32790	gi|147803358|emb|CAN68836.1|	964	31.8858	33.1485	32.3927	19.0164		AT1G32790.2 RNA-binding protein, putative, similar to RNA-binding protein GB:CAB40027 GI:4539439 from (Arabidopsis thaliana).Member of a family of PAB2 binding domain proteins. protein_coding CTC-INTERACTING DOMAIN 11 (CID11) CTC-INTERACTING DOMAIN 11 (CID11)
N_Unigene2278	AT1G19220	gi|359484941|ref|XP_002266603.2|	1450	57.5389	37.7795	50.2497	5.05705		AT1G19220.1 Encodes an auxin response factor that contains the conserved VP1-B3 DNA-binding domain at its N-terminus and the Aux/IAA-like domains III and IV present in most ARFs at its C-terminus. The protein interacts with IAA1 (yeast two hybrid) and other auxin response elements such as ER7 and ER9 (yeast one hybrid). ARF19 protein can complement many aspects of the arf7 mutant phenotype and , …
N_Unigene2279	AT4G32960	gi|225429448|ref|XP_002277081.1|	1014	60.627	54.0239	13.6869	43.3889		AT4G32960.1 unknown protein; BEST Arabidopsis thaliana protein match is: unknown protein (TAIR:AT4G32970.1); Has 106 Blast hits to 106 proteins in 39 species: Archae - 0; Bacteria - 0; Metazoa - 62; Fungi - 0; Plants - 37; Viruses - 0; Other Eukaryotes - 7 (source: NCBI BLink). protein_coding
N_Unigene228	AT5G03240	gi|356545971|ref|XP_003541406.1|	491	375.616	325.409	374.521	358.422		AT5G03240.1 encodes ubiquitin that is attached to proteins destined for degradation. UBQ3 is most homologous with UBQ4, and is expressed in higher levels in vegetative tissue but lower levels in flowers than UBQ4. UBQ3 encodes different number of ubiquitins in different ecotypes. UBQ3 transcript level is modulated by UV-B and light/dark treatments. protein_coding POLYUBIQUITIN 3 (UBQ3) POLYUBIQUI…
N_Unigene2280	AT3G17980	gi|225456169|ref|XP_002282569.1|	880	513.961	1172.38	157.71	333.306		AT3G17980.1 Calcium-dependent lipid-binding (CaLB domain) family protein; CONTAINS InterPro DOMAIN/s: C2 membrane targeting protein (InterPro:IPR018029), C2 calcium/lipid-binding domain, CaLB (InterPro:IPR008973), C2 calcium-dependent membrane targeting (InterPro:IPR000008); BEST Arabidopsis thaliana protein match is: Calcium-dependent lipid-binding (CaLB domain) family protein (TAIR:AT1G48590.2)…
N_Unigene2284	AT4G01940	gi|225437626|ref|XP_002278510.1|	712	49.3385	38.4693	4.87306	10.2988		AT4G01940.1 Encodes a protein containing the NFU domain that may be involved in iron-sulfur cluster assembly. Part of a five member gene family, more closely related to NFU2 and 3 than to NFU4 and 5. Targeted to the chloroplast. protein_coding NFU DOMAIN PROTEIN 1 (NFU1) NFU DOMAIN PROTEIN 1 (NFU1); (AtCNFU1)
N_Unigene2285	AT5G54600	gi|508720733|gb|EOY12630.1|	959	32.052	38.0815	28.9436	57.3466		AT5G54600.1 Translation protein SH3-like family protein; FUNCTIONS IN: structural constituent of ribosome; INVOLVED IN: translation; LOCATED IN: chloroplast stroma, chloroplast, large ribosomal subunit; EXPRESSED IN: 22 plant structures; EXPRESSED DURING: 13 growth stages; CONTAINS InterPro DOMAIN/s: Translation protein SH3-like (InterPro:IPR008991), KOW (InterPro:IPR005824), Ribosomal protein L2…
N_Unigene2286	AT2G01250	gi|225465520|ref|XP_002272916.1|	1211	36.2603	60.3141	34.381	12.1102		AT2G01250.1 Ribosomal protein L30/L7 family protein; FUNCTIONS IN: structural constituent of ribosome, transcription regulator activity; INVOLVED IN: translation; LOCATED IN: in 8 components; EXPRESSED IN: 27 plant structures; EXPRESSED DURING: 14 growth stages; CONTAINS InterPro DOMAIN/s: Ribosomal protein L30, N-terminal (InterPro:IPR012988), Ribosomal protein L7, eukaryotic (InterPro:IPR005998…
N_Unigene2287	AT4G22220	gi|460380941|ref|XP_004236211.1|	675	162.634	142.023	51.4018	27.1582		AT4G22220.1 Encodes a mitochondrial protein similar to E.coli IscU. In bacteria, IscU is a scaffold protein accepting sulfur and iron to build a transient Fe-S cluster,which is subsequently transferred to a target apoprotein. protein_coding (ISU1) (ISU1); (ATISU1)
N_Unigene2288	AT4G22220	gi|460380941|ref|XP_004236211.1|	645	13.6159	7.07755	26.8963	28.4214		AT4G22220.1 Encodes a mitochondrial protein similar to E.coli IscU. In bacteria, IscU is a scaffold protein accepting sulfur and iron to build a transient Fe-S cluster,which is subsequently transferred to a target apoprotein. protein_coding (ISU1) (ISU1); (ATISU1)
N_Unigene229	AT2G45880	gi|297745288|emb|CBI40368.3|	2192	32.052	54.1472	36.4057	31.7796		AT2G45880.1 Encodes a beta-amylase-like protein present in the nucleus rather than targeted to the chloroplast. Contains BRASSINAZOLE RESISTANT1 (BZR1)-type DNA binding domains. Activates gene expression in protoplast transactivation assays. protein_coding BETA-AMYLASE 7 (BAM7) BETA-AMYLASE 7 (BAM7);BETA-AMYLASE 4 (BMY4)
N_Unigene2290	AT3G13690	gi|225442323|ref|XP_002280107.1|	3047	14.4113	76.4083	21.6353	63.7733		AT3G13690.1 Protein kinase protein with adenine nucleotide alpha hydrolases-like domain; FUNCTIONS IN: protein tyrosine kinase activity, protein kinase activity, kinase activity, ATP binding; INVOLVED IN: protein amino acid phosphorylation; LOCATED IN: cellular_component unknown; EXPRESSED IN: 23 plant structures; EXPRESSED DURING: 13 growth stages; CONTAINS InterPro DOMAIN/s: Protein kinase, cat…
N_Unigene2292	AT1G27310	gi|462420364|gb|EMJ24627.1|	940	56.0569	101.985	84.895	42.9042		AT1G27310.1 Encodes an ortholog of yeast NTF2, a nuclear envelop transport protein that functions as the nuclear import receptor for RanGDP, an essential player in nucleocytoplasmic transport. protein_coding NUCLEAR TRANSPORT FACTOR 2A (NTF2A) NUCLEAR TRANSPORT FACTOR 2A (NTF2A)
N_Unigene2298	AT2G03250	gi|255543112|ref|XP_002512619.1|	397	0	22.9976	26.2188	0		AT2G03250.1 EXS (ERD1/XPR1/SYG1) family protein; LOCATED IN: integral to membrane; CONTAINS InterPro DOMAIN/s: EXS, C-terminal (InterPro:IPR004342), SPX, N-terminal (InterPro:IPR004331); BEST Arabidopsis thaliana protein match is: EXS (ERD1/XPR1/SYG1) family protein (TAIR:AT1G14040.1); Has 35333 Blast hits to 34131 proteins in 2444 species: Archae - 798; Bacteria - 22429; Metazoa - 974; Fungi - 9…
N_Unigene2299	AT5G02990	not annotated	531	16.5391	34.3881	78.4095	27.6185		AT5G02990.1 Galactose oxidase/kelch repeat superfamily protein; FUNCTIONS IN: molecular_function unknown; INVOLVED IN: biological_process unknown; LOCATED IN: chloroplast; EXPRESSED IN: sperm cell; CONTAINS InterPro DOMAIN/s: Galactose oxidase/kelch, beta-propeller (InterPro:IPR011043), Kelch repeat type 1 (InterPro:IPR006652), Kelch related (InterPro:IPR013089), Kelch-type beta propeller (InterP…
N_Unigene2300	AT4G01150	gi|224067952|ref|XP_002302615.1|	848	62.1386	188.415	53.1899	125.383		AT4G01150.1 unknown protein; FUNCTIONS IN: molecular_function unknown; INVOLVED IN: biological_process unknown; LOCATED IN: thylakoid, chloroplast thylakoid membrane, chloroplast, plastoglobule, chloroplast envelope; EXPRESSED IN: 23 plant structures; EXPRESSED DURING: 14 growth stages; BEST Arabidopsis thaliana protein match is: unknown protein (TAIR:AT4G38100.1); Has 323 Blast hits to 323 prote…
N_Unigene2301	AT3G43810	gi|170773898|gb|ACB32228.1|	868	121.414	478.591	127.912	278.779		AT3G43810.1 EF hand domain protein encodes a calmodulin. Can functionally complement a yeast CaM mutant. protein_coding CALMODULIN 7 (CAM7) (ATCAM7);CALMODULIN 7 (CAM7)
N_Unigene2303	AT2G27040	gi|255573685|ref|XP_002527764.1|	707	0	38.7413	14.7226	25.929		AT2G27040.1 AGO4 is a member of a class of PAZ/PIWI domain containing proteins involved in siRNA mediated gene silencing.Loss of function mutations have reduced site specific CpNpG and CpHpH methylation and increased susceptibility to bacterial pathogens. protein_coding ARGONAUTE 4 (AGO4) OVEREXPRESSOR OF CATIONIC PEROXIDASE 11 (OCP11);ARGONAUTE 4 (AGO4)
N_Unigene2306	AT2G36060	gi|449437446|ref|XP_004136503.1|	959	119.05	176.127	303.908	198.802		AT2G36060.2 MMZ3/UEV1C encodes a protein that may play a role in DNA damage responses and error-free post-replicative DNA repair by participating in lysine-63-based polyubiquitination reactions. UEV1C can form diubiquitin and triubiquitin chains in combination with UBC13A/UBC35 in vitro. It can also functionally complement an mms2 mutation in budding yeast, both by increasing mms2 mutant viabilit…
N_Unigene2307	AT2G41430	gi|225449913|ref|XP_002268033.1|	844	671.156	448.93	628.971	521.284		AT2G41430.1 Encodes hydrophilic protein lacking Cys residues that is expressed in response to drought stress, light stress and treatment with plant-growth-promoting rhizobacteria (Paenibacillus polymyxa), possibly revealing a connection between responses to biotic and abiotic stress. Also identified as a CTC Interacting Domain (CID) protein in a yeast two hybrid screen using the PAB2 protein as b…
N_Unigene2308	AT3G26100	gi|508708854|gb|EOY00751.1|	669	65.6372	27.2946	15.5588	16.4411		AT3G26100.2 Regulator of chromosome condensation (RCC1) family protein; CONTAINS InterPro DOMAIN/s: Regulator of chromosome condensation/beta-lactamase-inhibitor protein II (InterPro:IPR009091), Regulator of chromosome condensation, RCC1 (InterPro:IPR000408); BEST Arabidopsis thaliana protein match is: Regulator of chromosome condensation (RCC1) family protein (TAIR:AT3G15430.2); Has 35333 Blast …
N_Unigene231	AT4G39280	gi|359475324|ref|XP_003631655.1|	2053	29.9444	46.6953	20.2803	5.35757		AT4G39280.1 phenylalanyl-tRNA synthetase, putative / phenylalanine--tRNA ligase, putative; FUNCTIONS IN: phenylalanine-tRNA ligase activity, tRNA binding, aminoacyl-tRNA ligase activity, nucleotide binding, ATP binding; INVOLVED IN: phenylalanyl-tRNA aminoacylation, tRNA aminoacylation, translation, tRNA aminoacylation for protein translation; LOCATED IN: cytoplasm; EXPRESSED IN: 23 plant structu…
N_Unigene2312	AT2G44525	gi|358248940|ref|NP_001239966.1|	907	38.731	70.4634	30.603	28.2961		AT2G44525.1 Protein of unknown function (DUF498/DUF598); CONTAINS InterPro DOMAIN/s: Protein of unknown function DUF498 (InterPro:IPR007523); BEST Arabidopsis thaliana protein match is: Protein of unknown function (DUF498/DUF598) (TAIR:AT3G60150.1); Has 933 Blast hits to 933 proteins in 412 species: Archae - 2; Bacteria - 549; Metazoa - 118; Fungi - 87; Plants - 61; Viruses - 0; Other Eukaryotes …
N_Unigene2313	AT4G00100	gi|449472968|ref|XP_004153746.1|	785	0	11.6306	17.6796	42.0347		AT4G00100.1 Encodes a cytoplasmic ribosomal protein S13 homologue involved in early leaf development protein_coding RIBOSOMAL PROTEIN S13A (RPS13A) (RPS13);POINTED FIRST LEAF 2 (PFL2);RIBOSOMAL PROTEIN S13A (RPS13A);RIBOSOMAL PROTEIN S13A (ATRPS13A)
N_Unigene2314	AT3G56500	not annotated	252	17.4251	18.1152	13.7683	0		AT3G56500.1 serine-rich protein-related; BEST Arabidopsis thaliana protein match is: unknown protein (TAIR:AT1G24577.1); Has 135 Blast hits to 133 proteins in 17 species: Archae - 0; Bacteria - 0; Metazoa - 0; Fungi - 0; Plants - 135; Viruses - 0; Other Eukaryotes - 0 (source: NCBI BLink). protein_coding
N_Unigene2315	Not annotated	not annotated	661	99.6473	69.0624	31.4943	16.6401		#N/A
N_Unigene2317	AT4G26840	gi|225447135|ref|XP_002274949.1|	983	160.814	232.198	148.244	272.273		AT4G26840.1 Encodes a small ubiquitin-like modifier (SUMO) polypeptide that becomes covalently attached to various intracellular protein targets, much like ubiquitination, leading to post-translational modification of those targets. protein_coding SMALL UBIQUITIN-LIKE MODIFIER 1 (SUMO1) SMALL UBIQUITIN-LIKE MODIFIER 1 (SUM1);ARABIDOPSIS THALIANA SMALL UBIQUITIN-LIKE MODIFIER 1 (ATSUMO1);SMALL UBI…
N_Unigene2318	AT1G67080	gi|224077174|ref|XP_002305164.1|	935	32.8747	39.059	11.1325	35.2912		AT1G67080.1 Encodes a protein involved in the photoprotection of PSII. An aba4-1 mutant completely lacks neoxanthin,a component of the chromophore of the peripheral antenna system in PSII. ABA4 is required for neoxanthin biosynthesis, an intermediary step in abscisic acid biosynthesis, but no catalytic activity has been detected for the ABA4 protein. protein_coding ABSCISIC ACID (ABA)-DEFICIENT 4…
N_Unigene232	AT1G61640	not annotated	372	129.845	49.0863	37.3077	59.1349		AT1G61640.1 Protein kinase superfamily protein; CONTAINS InterPro DOMAIN/s: ABC-1 (InterPro:IPR004147), Protein kinase-like domain (InterPro:IPR011009); BEST Arabidopsis thaliana protein match is: Protein kinase superfamily protein (TAIR:AT1G11390.1); Has 9331 Blast hits to 9278 proteins in 1808 species: Archae - 122; Bacteria - 4378; Metazoa - 406; Fungi - 512; Plants - 679; Viruses - 16; Other …
N_Unigene2320	Not annotated	not annotated	710	117.509	25.7184	73.3018	15.4917		#N/A
N_Unigene2321	AT1G71190	gi|508706170|gb|EOX98066.1|	888	14.8349	10.2816	39.0723	4.12879		AT1G71190.1 Senescence associated gene (SAG). Expression induced by ozone. Encodes a plant-specific protein of unknown function. Based on a personal communication from David Meinke (08/21/2007), this gene is not allelic to TTN4, even though this has been stated previously in a publication. protein_coding SENESCENCE ASSOCIATED GENE 18 (SAG18) SENESCENCE ASSOCIATED GENE 18 (SAG18)
N_Unigene233	AT3G11130	gi|449441294|ref|XP_004138417.1|	3480	8.83273	36.7301	18.9433	17.9104		AT3G11130.1 Clathrin, heavy chain; FUNCTIONS IN: structural molecule activity, binding; INVOLVED IN: intracellular protein transport, vesicle-mediated transport; LOCATED IN: plasma membrane, vacuole; EXPRESSED IN: male gametophyte, guard cell, cultured cell, pollen tube; EXPRESSED DURING: L mature pollen stage, M germinated pollen stage; CONTAINS InterPro DOMAIN/s: Clathrin, heavy chain (InterPro…
N_Unigene2330	AT5G09500	gi|225432923|ref|XP_002284241.1|	793	66.4483	149.673	179.388	92.4681		AT5G09500.1 Ribosomal protein S19 family protein; CONTAINS InterPro DOMAIN/s: Ribosomal protein S15, eukaryotic/archaeal (InterPro:IPR005713), Ribosomal protein S19/S15 (InterPro:IPR002222), Ribosomal protein S19 conserved site (InterPro:IPR020934); BEST Arabidopsis thaliana protein match is: Ribosomal protein S19 family protein (TAIR:AT5G09490.1); Has 7968 Blast hits to 7968 proteins in 3010 spe…
N_Unigene2341	AT5G67510	gi|225452120|ref|XP_002284266.1|	791	111.027	121.195	26.3182	74.1615		AT5G67510.1 Translation protein SH3-like family protein; FUNCTIONS IN: structural constituent of ribosome, protein binding; INVOLVED IN: translation; LOCATED IN: cytosolic ribosome, cytosolic large ribosomal subunit, large ribosomal subunit; EXPRESSED IN: 23 plant structures; EXPRESSED DURING: 13 growth stages; CONTAINS InterPro DOMAIN/s: Translation protein SH3-like (InterPro:IPR008991), Ribosom…
N_Unigene2353	AT3G60240	not annotated	361	0	0	0	20.3123		AT3G60240.4 protein synthesis initiation factor 4G (EIF4G). A mutation in this gene (cum2-1) results in decreased accumulation of CMV coat protein in upper, uninoculated leaves. Likely affects cell-to-cell movement of the virus, also affects TCV multiplication. protein_coding EUKARYOTIC TRANSLATION INITIATION FACTOR 4G (EIF4G) CUCUMOVIRUS MULTIPLICATION 2 (CUM2);EUKARYOTIC TRANSLATION INITIATION …
N_Unigene2355	AT5G27720	gi|474382385|gb|EMS64714.1|	976	17.9964	32.7409	10.6648	30.0521		AT5G27720.1 embryo defective 1644 (emb1644); CONTAINS InterPro DOMAIN/s: Like-Sm ribonucleoprotein (LSM) domain (InterPro:IPR001163), Like-Sm ribonucleoprotein (LSM)-related domain (InterPro:IPR010920), Like-Sm ribonucleoprotein (LSM) domain, eukaryotic/archaea-type (InterPro:IPR006649); BEST Arabidopsis thaliana protein match is: snRNP core protein SMD3 (TAIR:AT1G76300.1); Has 1807 Blast hits to…
N_Unigene2357	AT5G14180	gi|359488593|ref|XP_003633784.1|	603	7.28213	7.57052	0	18.2406		AT5G14180.1 Myzus persicae-induced lipase 1 (MPL1); FUNCTIONS IN: catalytic activity; INVOLVED IN: glycerol biosynthetic process, lipid metabolic process; LOCATED IN: endomembrane system; EXPRESSED IN: 7 plant structures; EXPRESSED DURING: L mature pollen stage, M germinated pollen stage, 4 anthesis, petal differentiation and expansion stage; CONTAINS InterPro DOMAIN/s: AB-hydrolase-associated li…
N_Unigene2358	AT1G42960	gi|462405435|gb|EMJ10899.1|	1064	20.635	34.3235	26.0874	6.89166		AT1G42960.1 expressed protein localized to the inner membrane of the chloroplast. protein_coding
N_Unigene2359	AT4G04720	gi|470116430|ref|XP_004294385.1|	2739	24.0478	31.6668	16.4677	9.37004		AT4G04720.1 member of Calcium Dependent Protein Kinase protein_coding CALCIUM-DEPENDENT PROTEIN KINASE 21 (CPK21) CALCIUM-DEPENDENT PROTEIN KINASE 21 (CPK21)
N_Unigene236	AT1G30270	gi|297740758|emb|CBI30940.3|	2067	48.8611	66.2558	68.8217	39.0227		AT1G30270.1 Arabidopsis thaliana CBL-interacting protein kinase 23. CIPK23 serves as a positive regulator of the potassium transporter AKT1 by directly phosphorylating AKT1. CIPK23 is activated by the binding of two calcineurin B-like proteins, CBL1 and CBL9. protein_coding CBL-INTERACTING PROTEIN KINASE 23 (CIPK23) CBL-INTERACTING PROTEIN KINASE 23 (CIPK23);SNF1-RELATED PROTEIN KINASE 3.23 (SnRK…
N_Unigene2366	AT5G12200	gi|449444857|ref|XP_004140190.1|	1201	7.31245	7.60203	23.1115	9.15827		AT5G12200.1 Encodes a protein with dihydropyrimidine amidohydrolase activity. It localizes to the secretory system and plays a role in uracil metabolism. protein_coding PYRIMIDINE 2 (PYD2) PYRIMIDINE 2 (PYD2)
N_Unigene2368	AT4G15930	gi|18034123|gb|AAL57365.1|AF404866_1	641	20.5513	14.2434	5.41282	40.0383		AT4G15930.1 Dynein light chain type 1 family protein; FUNCTIONS IN: microtubule motor activity; INVOLVED IN: microtubule-based process; LOCATED IN: microtubule associated complex; EXPRESSED IN: 23 plant structures; EXPRESSED DURING: 13 growth stages; CONTAINS InterPro DOMAIN/s: Dynein light chain, type 1/2, conserved site (InterPro:IPR019763), Dynein light chain, type 1/2 (InterPro:IPR001372); BE…
N_Unigene237	AT5G67480	gi|470101401|ref|XP_004287161.1|	722	66.9008	12.6455	62.4724	5.07806		AT5G67480.2 BTB and TAZ domain protein. Located in cytoplasm and expressed in fruit, flower and leaves. protein_coding BTB AND TAZ DOMAIN PROTEIN 4 (BT4) BTB AND TAZ DOMAIN PROTEIN 4 (BT4)
N_Unigene2371	AT2G37410	gi|225445086|ref|XP_002283637.1|	839	20.935	21.7641	41.3542	21.8496		AT2G37410.1 Mitochondrial inner membrane translocase. Together with AtTIM17-1, TIM17-2 has a long C-terminal extension not present in other TIMs. The extension is located in the outer membrane and so TIM17-2 links the inner and outer mitochondrial membranes. The C-terminal region is essential for protein import into mitochondria via the general import pathway but is not necessary for import via t…
N_Unigene2373	AT5G23395	gi|225463791|ref|XP_002269925.1|	777	28.2569	17.6256	22.327	28.3117		AT5G23395.1 Encodes Mia40, a component of the mitochondrial intermembrane space assembly machinery involved in the import pathway of the small intermembrane space proteins. protein_coding MITOCHONDRIAL INTERMEMBRANE SPACE ASSEMBLY MACHINERY 40 (MIA40) MITOCHONDRIAL INTERMEMBRANE SPACE ASSEMBLY MACHINERY 40 (MIA40)
N_Unigene2374	AT5G65540	gi|470104262|ref|XP_004288527.1|	644	6.81852	7.08854	16.1628	5.69311		AT5G65540.1 unknown protein; Has 6825 Blast hits to 3811 proteins in 289 species: Archae - 0; Bacteria - 184; Metazoa - 2139; Fungi - 760; Plants - 816; Viruses - 52; Other Eukaryotes - 2874 (source: NCBI BLink). protein_coding
N_Unigene2379	AT1G56415	not annotated	710	0	0	63.5283	82.6222		AT1G56415.1 Expressed protein; FUNCTIONS IN: molecular_function unknown; INVOLVED IN: biological_process unknown; LOCATED IN: endomembrane system; Has 35333 Blast hits to 34131 proteins in 2444 species: Archae - 798; Bacteria - 22429; Metazoa - 974; Fungi - 991; Plants - 531; Viruses - 0; Other Eukaryotes - 9610 (source: NCBI BLink). protein_coding
N_Unigene2380	AT5G25450	gi|338173927|gb|AEI83504.1|	671	0	0	82.7331	114.745		AT5G25450.1 Cytochrome bd ubiquinol oxidase, 14kDa subunit; FUNCTIONS IN: ubiquinol-cytochrome-c reductase activity; INVOLVED IN: mitochondrial electron transport, ubiquinol to cytochrome c; LOCATED IN: mitochondrion, mitochondrial respiratory chain complex III, membrane; EXPRESSED IN: 21 plant structures; EXPRESSED DURING: 13 growth stages; CONTAINS InterPro DOMAIN/s: Cytochrome d ubiquinol oxid…
N_Unigene2381	AT3G12480	gi|225435941|ref|XP_002268866.1|	996	4.40876	41.2502	27.8684	29.4487		AT3G12480.1 "nuclear factor Y, subunit C11" (NF-YC11); FUNCTIONS IN: DNA binding, sequence-specific DNA binding transcription factor activity; INVOLVED IN: regulation of transcription, DNA-dependent; LOCATED IN: nucleus, intracellular; EXPRESSED IN: 25 plant structures; EXPRESSED DURING: 13 growth stages; CONTAINS InterPro DOMAIN/s: Transcription factor CBF/NF-Y/archaeal histone (InterPro:IPR0039…
N_Unigene2383	AT1G73450	gi|508774278|gb|EOY21534.1|	484	9.07258	0	7.16864	0		AT1G73450.1 Protein kinase superfamily protein; FUNCTIONS IN: protein serine/threonine kinase activity, protein kinase activity, kinase activity, ATP binding; INVOLVED IN: protein amino acid phosphorylation; LOCATED IN: cytosol, plasma membrane; EXPRESSED IN: cultured cell; CONTAINS InterPro DOMAIN/s: Protein kinase, catalytic domain (InterPro:IPR000719), Serine/threonine-protein kinase domain (I…
N_Unigene2385	AT1G07090	gi|508787325|gb|EOY34581.1|	274	0	33.3213	0	13.3809		AT1G07090.1 LIGHT SENSITIVE HYPOCOTYLS 6 (LSH6); CONTAINS InterPro DOMAIN/s: Protein of unknown function DUF640 (InterPro:IPR006936); BEST Arabidopsis thaliana protein match is: Protein of unknown function (DUF640) (TAIR:AT5G58500.1); Has 311 Blast hits to 311 proteins in 18 species: Archae - 0; Bacteria - 0; Metazoa - 14; Fungi - 0; Plants - 297; Viruses - 0; Other Eukaryotes - 0 (source: NCBI B…
N_Unigene2388	AT3G01780	gi|225452161|ref|XP_002263932.1|	2693	22.828	42.3786	20.6142	4.08432		AT3G01780.1 Encodes TPLATE, a cytokinesis protein targeted to the cell plate. Functions in vesicle-trafficking events required for site-specific cell wall modifications during pollen germination and for anchoring of the cell plate to the mother wall at the correct cortical position. protein_coding (TPLATE) (TPLATE)
N_Unigene239	AT2G45510	gi|224127430|ref|XP_002320072.1|	1171	26.2493	19.492	26.6666	12.5239		AT2G45510.1 member of CYP704A protein_coding "CYTOCHROME P450, FAMILY 704, SUBFAMILY A, POLYPEPTIDE 2" (CYP704A2) "CYTOCHROME P450, FAMILY 704, SUBFAMILY A, POLYPEPTIDE 2" (CYP704A2)
N_Unigene2391	AT1G80680	gi|225443088|ref|XP_002271967.1|	1732	15.2118	28.9926	16.026	21.1684		AT1G80680.1 Mutant has early-flowering phenotype, encodes a putative nucleoporin. Required for the activation of downstream defense pathways by the snc1 mutation. Involved in basal resistance against bacterial pathogens. protein_coding SUPPRESSOR OF AUXIN RESISTANCE 3 (SAR3) SUPPRESSOR OF AUXIN RESISTANCE 3 (SAR3); (NUP96);PRECOCIOUS (PRE);MODIFIER OF SNC1,3 (MOS3)
N_Unigene2392	AT5G17840	gi|225439213|ref|XP_002276082.1|	726	18.1452	37.7275	47.7909	40.4007		AT5G17840.1 DnaJ/Hsp40 cysteine-rich domain superfamily protein; FUNCTIONS IN: unfolded protein binding, heat shock protein binding; INVOLVED IN: protein folding; LOCATED IN: chloroplast; EXPRESSED IN: 22 plant structures; EXPRESSED DURING: 13 growth stages; CONTAINS InterPro DOMAIN/s: Heat shock protein DnaJ, cysteine-rich domain (InterPro:IPR001305); Has 1807 Blast hits to 1807 proteins in 277 …
N_Unigene2396	AT1G62030	not annotated	394	22.29	0	8.80614	0		AT1G62030.1 Cysteine/Histidine-rich C1 domain family protein; CONTAINS InterPro DOMAIN/s: DC1 (InterPro:IPR004146), C1-like (InterPro:IPR011424); BEST Arabidopsis thaliana protein match is: Cysteine/Histidine-rich C1 domain family protein (TAIR:AT4G02540.1); Has 1453 Blast hits to 648 proteins in 25 species: Archae - 0; Bacteria - 0; Metazoa - 10; Fungi - 0; Plants - 1439; Viruses - 0; Other Euka…
N_Unigene24	AT4G19120	gi|224139094|ref|XP_002326766.1|	2493	15.8524	23.8048	20.8762	11.7653		AT4G19120.1 early-responsive to dehydration 3 (ERD3); CONTAINS InterPro DOMAIN/s: Protein of unknown function DUF248, methyltransferase putative (InterPro:IPR004159); BEST Arabidopsis thaliana protein match is: S-adenosyl-L-methionine-dependent methyltransferases superfamily protein (TAIR:AT1G31850.2); Has 30201 Blast hits to 17322 proteins in 780 species: Archae - 12; Bacteria - 1396; Metazoa - …
N_Unigene240	AT2G45510	gi|508704273|gb|EOX96169.1|	1098	23.9952	24.9455	31.5995	0		AT2G45510.1 member of CYP704A protein_coding "CYTOCHROME P450, FAMILY 704, SUBFAMILY A, POLYPEPTIDE 2" (CYP704A2) "CYTOCHROME P450, FAMILY 704, SUBFAMILY A, POLYPEPTIDE 2" (CYP704A2)
N_Unigene2403	AT5G14170	gi|449455860|ref|XP_004145668.1|	1685	49.5142	18.9645	35.0051	4.35176		AT5G14170.1 CHC1 is predicted to encode a protein that belongs to the chromodomain remodeling complex. Two RNAi knock-down lines have a dwarf phenotype and reduced rates of Agrobacterium-mediated transformation. The low rate of root-mediated transformation rate may result from altered root morphology or reduced root growth rates. protein_coding (CHC1) (CHC1)
N_Unigene2406	AT5G01590	gi|508715204|gb|EOY07101.1|	1011	47.7768	13.5461	13.7275	14.5059		AT5G01590.1 unknown protein; FUNCTIONS IN: molecular_function unknown; INVOLVED IN: biological_process unknown; LOCATED IN: chloroplast, chloroplast envelope; EXPRESSED IN: 22 plant structures; EXPRESSED DURING: 13 growth stages; Has 60 Blast hits to 59 proteins in 31 species: Archae - 0; Bacteria - 20; Metazoa - 1; Fungi - 2; Plants - 33; Viruses - 0; Other Eukaryotes - 4 (source: NCBI BLink). p…
N_Unigene2407	AT1G03330	gi|224073260|ref|XP_002304049.1|	772	28.4399	29.5662	26.966	28.495		AT1G03330.1 Small nuclear ribonucleoprotein family protein; CONTAINS InterPro DOMAIN/s: Like-Sm ribonucleoprotein (LSM) domain (InterPro:IPR001163), U6 snRNA-associated Sm-like protein LSm2 (InterPro:IPR016654), Like-Sm ribonucleoprotein (LSM) domain, eukaryotic/archaea-type (InterPro:IPR006649), Like-Sm ribonucleoprotein (LSM)-related domain (InterPro:IPR010920); Has 762 Blast hits to 762 protei…
N_Unigene241	AT5G27600	gi|225432604|ref|XP_002277936.1|	2131	61.8178	44.9861	48.845	17.2049		AT5G27600.1 Encode peroxisomal long-chain acyl-CoA synthetase. Activates fatty acids for further metabolism. Interacts with PEX5. protein_coding LONG-CHAIN ACYL-COA SYNTHETASE 7 (LACS7) (ATLACS7);LONG-CHAIN ACYL-COA SYNTHETASE 7 (LACS7)
N_Unigene2415	AT2G32415	not annotated	393	0	58.0792	0	0		AT2G32415.1 Polynucleotidyl transferase, ribonuclease H fold protein with HRDC domain; FUNCTIONS IN: 3'-5' exonuclease activity, nucleic acid binding; INVOLVED IN: nucleobase, nucleoside, nucleotide and nucleic acid metabolic process; LOCATED IN: intracellular; EXPRESSED IN: shoot apex, cultured cell; CONTAINS InterPro DOMAIN/s: Polynucleotidyl transferase, ribonuclease H fold (InterPro:IPR012337…
N_Unigene2418	AT3G08740	not annotated	267	0	0	0	0		AT3G08740.1 elongation factor P (EF-P) family protein; FUNCTIONS IN: translation elongation factor activity; INVOLVED IN: translational elongation; LOCATED IN: chloroplast, chloroplast stroma; EXPRESSED IN: 24 plant structures; EXPRESSED DURING: 14 growth stages; CONTAINS InterPro DOMAIN/s: Translation elongation factor P (InterPro:IPR011768), Translation elongation factor P/YeiP, conserved site …
N_Unigene2419	AT1G03060	not annotated	265	0	0	0	0		AT1G03060.1 Encodes a WD/BEACH domain protein involved in cell morphogenesis. protein_coding SPIRRIG (SPI) SPIRRIG (SPI)
N_Unigene242	AT2G26280	gi|255550217|ref|XP_002516159.1|	1251	24.5707	40.1401	44.3756	17.5845		AT2G26280.1 smr (Small MutS Related) domain-containing protein mRNA, complete cds protein_coding CTC-INTERACTING DOMAIN 7 (CID7) CTC-INTERACTING DOMAIN 7 (CID7)
N_Unigene2420	AT3G53070	not annotated	401	65.7026	56.9205	17.3048	82.2874		AT3G53070.1 Putative membrane lipoprotein; FUNCTIONS IN: sugar binding; INVOLVED IN: N-terminal protein myristoylation; LOCATED IN: endomembrane system; EXPRESSED IN: petal, leaf whorl, flower; EXPRESSED DURING: 4 anthesis, petal differentiation and expansion stage; CONTAINS InterPro DOMAIN/s: D-galactoside/L-rhamnose binding SUEL lectin (InterPro:IPR000922); BEST Arabidopsis thaliana protein mat…
N_Unigene2426	AT3G20890	gi|462407753|gb|EMJ13087.1|	1023	8.5848	31.2367	23.7413	28.6714		AT3G20890.1 RNA-binding (RRM/RBD/RNP motifs) family protein; FUNCTIONS IN: RNA binding, nucleotide binding, nucleic acid binding; INVOLVED IN: biological_process unknown; LOCATED IN: cellular_component unknown; CONTAINS InterPro DOMAIN/s: RNA recognition motif, RNP-1 (InterPro:IPR000504), Nucleotide-binding, alpha-beta plait (InterPro:IPR012677); BEST Arabidopsis thaliana protein match is: RNA-bi…
N_Unigene2431	AT5G58090	gi|470121087|ref|XP_004296615.1|	1451	33.289	28.3151	7.17358	17.6875		AT5G58090.1 O-Glycosyl hydrolases family 17 protein; FUNCTIONS IN: cation binding, hydrolase activity, hydrolyzing O-glycosyl compounds, catalytic activity; INVOLVED IN: carbohydrate metabolic process; LOCATED IN: anchored to plasma membrane, plasma membrane, anchored to membrane; EXPRESSED IN: 24 plant structures; EXPRESSED DURING: 13 growth stages; CONTAINS InterPro DOMAIN/s: X8 (InterPro:IPR01…
N_Unigene2432	AT4G35800	gi|225459758|ref|XP_002285900.1|	5989	30.0611	20.5803	25.4906	17.1411		AT4G35800.1 Encodes the unique largest subunit of nuclear DNA-dependent RNA polymerase II; the ortholog of budding yeast RPB1 and a homolog of the E. coli RNA polymerase beta prime subunit. protein_coding RNA POLYMERASE II LARGE SUBUNIT (NRPB1) RNA POLYMERASE II LARGE SUBUNIT (NRPB1);RNA POLYMERASE II LARGE SUBUNIT (RNA_POL_II_LS); (RNA_POL_II_LSRNA_POL_II_LS);RNA POLYMERASE II LARGE SUBUNIT (RPB…
N_Unigene2433	ATCG00680	gi|372862364|gb|AEX98446.1|	16526	88.4815	175.132	81.6702	82.086		ATCG00680.1 encodes for CP47, subunit of the photosystem II reaction center. protein_coding PHOTOSYSTEM II REACTION CENTER PROTEIN B (PSBB) PHOTOSYSTEM II REACTION CENTER PROTEIN B (PSBB)
N_Unigene2437	ATCG00280	gi|374974651|gb|AFA27419.1|	4846	63.4294	212.896	108.828	162.664		ATCG00280.1 chloroplast gene encoding a CP43 subunit of the photosystem II reaction center. promoter contains a blue-light responsive element. protein_coding PHOTOSYSTEM II REACTION CENTER PROTEIN C (PSBC) PHOTOSYSTEM II REACTION CENTER PROTEIN C (PSBC)
N_Unigene2438	AT4G28080	gi|359482723|ref|XP_003632816.1|	4686	18.7415	41.8899	16.2893	17.9954		AT4G28080.1 Tetratricopeptide repeat (TPR)-like superfamily protein; FUNCTIONS IN: binding; EXPRESSED IN: 22 plant structures; EXPRESSED DURING: 13 growth stages; CONTAINS InterPro DOMAIN/s: Tetratricopeptide-like helical (InterPro:IPR011990), Tetratricopeptide repeat-containing (InterPro:IPR013026), Tetratricopeptide repeat (InterPro:IPR019734); BEST Arabidopsis thaliana protein match is: Tetrat…
N_Unigene2439	AT1G67230	gi|147815739|emb|CAN74873.1|	3967	34.3143	42.5777	21.8655	34.196		AT1G67230.1 Encodes a nuclear coiled-coil protein related to the carrot peripheral nuclear protein NMCP1 that is involved in the determination of plant nuclear structure. protein_coding LITTLE NUCLEI1 (LINC1) CROWDED NUCLEI 1 (CRWN1);LITTLE NUCLEI1 (LINC1)
N_Unigene244	AT2G23790	gi|225430856|ref|XP_002269123.1|	624	168.889	73.1574	127.887	29.3779		AT2G23790.1 Protein of unknown function (DUF607); CONTAINS InterPro DOMAIN/s: Protein of unknown function DUF607 (InterPro:IPR006769); BEST Arabidopsis thaliana protein match is: Protein of unknown function (DUF607) (TAIR:AT4G36820.1); Has 364 Blast hits to 364 proteins in 117 species: Archae - 0; Bacteria - 0; Metazoa - 147; Fungi - 45; Plants - 131; Viruses - 0; Other Eukaryotes - 41 (source: N…
N_Unigene2440	AT2G34680	gi|359483669|ref|XP_002274947.2|	3745	21.1055	73.1379	33.3528	40.1391		AT2G34680.1 isolated from differential screening of a cDNA library from auxin-treated root culture. sequence does not show homology to any known proteins and is predicted to be extracellular. protein_coding AUXIN-INDUCED IN ROOT CULTURES 9 (AIR9) AUXIN-INDUCED IN ROOT CULTURES 9 (AIR9)
N_Unigene2443	AT5G62670	gi|225456641|ref|XP_002270344.1|	3588	102.802	91.6058	44.4823	61.3104		AT5G62670.1 H(+)-ATPase 11 (HA11); FUNCTIONS IN: ATPase activity; INVOLVED IN: cation transport, metabolic process, ATP biosynthetic process; LOCATED IN: plasma membrane, membrane; EXPRESSED IN: 26 plant structures; EXPRESSED DURING: 14 growth stages; CONTAINS InterPro DOMAIN/s: ATPase, P-type, ATPase-associated domain (InterPro:IPR008250), ATPase, P-type cation-transporter, N-terminal (InterPro:…
N_Unigene2444	AT2G07687	gi|194033212|ref|YP_002000549.1|	3441	133.993	153.892	221.83	164.086		AT2G07687.1 Cytochrome c oxidase, subunit III; FUNCTIONS IN: cytochrome-c oxidase activity; INVOLVED IN: mitochondrial electron transport, cytochrome c to oxygen; LOCATED IN: membrane; CONTAINS InterPro DOMAIN/s: Cytochrome c oxidase, subunit III (InterPro:IPR000298); BEST Arabidopsis thaliana protein match is: cytochrome c oxidase subunit 3 (TAIR:ATMG00730.1); Has 29038 Blast hits to 29025 prote…
N_Unigene2445	AT4G24690	gi|508773632|gb|EOY20888.1|	3256	97.1011	81.318	65.0021	41.6632		AT4G24690.1 Encodes NBR1, a selective autophagy substrate. protein_coding NEXT TO BRCA1 GENE 1 (NBR1) ARABIDOPSIS THALIANA NEXT TO BRCA1 GENE 1 (AtNBR1);NEXT TO BRCA1 GENE 1 (NBR1)
N_Unigene2448	AT1G68560	gi|224111694|ref|XP_002315944.1|	3155	9.74259	65.1112	26.3933	22.0795		AT1G68560.1 Encodes a bifunctional alpha-l-arabinofuranosidase/beta-d-xylosidase that belongs to family 3 of glycoside hydrolases. protein_coding ALPHA-XYLOSIDASE 1 (XYL1) ALPHA-XYLOSIDASE 1 (ATXYL1);ALPHA-XYLOSIDASE 1 (XYL1);THERMOINHIBITION RESISTANT GERMINATION 1 (TRG1); (TRG1);ALTERED XYLOGLUCAN 3 (AXY3)
N_Unigene245	AT3G14160	gi|508780077|gb|EOY27333.1|	1598	38.4704	11.4268	36.9109	27.5321		AT3G14160.1 2-oxoglutarate-dependent dioxygenase family protein; FUNCTIONS IN: oxidoreductase activity; INVOLVED IN: biological_process unknown; LOCATED IN: cellular_component unknown; EXPRESSED IN: 13 plant structures; EXPRESSED DURING: 6 growth stages; CONTAINS InterPro DOMAIN/s: Oxoglutarate/iron-dependent oxygenase (InterPro:IPR005123); BEST Arabidopsis thaliana protein match is: 2-oxoglutara…
N_Unigene2451	AT4G39680	gi|508700315|gb|EOX92211.1|	3101	96.2904	22.0817	45.8737	29.5579		AT4G39680.1 SAP domain-containing protein; FUNCTIONS IN: DNA binding, nucleic acid binding; INVOLVED IN: biological_process unknown; LOCATED IN: cytosol, nucleus, chloroplast; EXPRESSED IN: 26 plant structures; EXPRESSED DURING: 14 growth stages; CONTAINS InterPro DOMAIN/s: DNA-binding SAP (InterPro:IPR003034); Has 10985 Blast hits to 6880 proteins in 693 species: Archae - 26; Bacteria - 1256; Me…
N_Unigene2453	AT3G07770	gi|359485756|ref|XP_002270014.2|	3013	33.52	62.1194	26.4856	36.5054		AT3G07770.1 HEAT SHOCK PROTEIN 89.1 (Hsp89.1); FUNCTIONS IN: ATP binding; INVOLVED IN: protein folding, response to stress; LOCATED IN: mitochondrion, cell wall; EXPRESSED IN: 24 plant structures; EXPRESSED DURING: 14 growth stages; CONTAINS InterPro DOMAIN/s: Chaperone protein htpG (InterPro:IPR001404), Heat shock protein Hsp90, C-terminal (InterPro:IPR020576), Heat shock protein Hsp90, conserve…
N_Unigene2454	AT1G79920	gi|359482944|ref|XP_002279789.2|	2989	77.8621	131.346	66.1654	82.1834		AT1G79920.1 Heat shock protein 70 (Hsp 70) family protein; FUNCTIONS IN: ATP binding; LOCATED IN: cell wall, plasma membrane; EXPRESSED IN: male gametophyte, guard cell, cultured cell, pollen tube; EXPRESSED DURING: L mature pollen stage, M germinated pollen stage; CONTAINS InterPro DOMAIN/s: Heat shock protein Hsp70 (InterPro:IPR001023), Heat shock protein 70 (InterPro:IPR013126); BEST Arabidops…
N_Unigene2456	AT3G09920	gi|508716080|gb|EOY07977.1|	2934	22.4495	31.1181	21.286	14.9953		AT3G09920.1 phosphatidyl inositol monophosphate 5 kinase (PIP5K9); FUNCTIONS IN: 1-phosphatidylinositol-4-phosphate 5-kinase activity, phosphatidylinositol phosphate kinase activity, ATP binding; INVOLVED IN: carbohydrate metabolic process, cellular amino acid metabolic process; LOCATED IN: cytosol, nucleus, membrane; EXPRESSED IN: 22 plant structures; EXPRESSED DURING: 13 growth stages; CONTAINS…
N_Unigene2457	AT3G13870	gi|508779881|gb|EOY27137.1|	2820	18.6856	48.5641	43.0627	22.1022		AT3G13870.1 required for regulated cell expansion and normal root hair development. Encodes an evolutionarily conserved protein with putative GTP-binding motifs that is implicated in the control of vesicle trafficking between the endoplasmic reticulum and the Golgi compartments. protein_coding ROOT HAIR DEFECTIVE 3 (RHD3) GOLGI MUTANT 8 (GOM8);ROOT HAIR DEFECTIVE 3 (RHD3)
N_Unigene2458	AT4G20940	gi|460374718|ref|XP_004233157.1|	3094	22.7078	19.1808	23.5495	9.47993		AT4G20940.1 Leucine-rich receptor-like protein kinase family protein; FUNCTIONS IN: protein serine/threonine kinase activity, protein kinase activity, ATP binding; INVOLVED IN: signal transduction, N-terminal protein myristoylation; LOCATED IN: plasma membrane; CONTAINS InterPro DOMAIN/s: Serine/threonine-protein kinase domain (InterPro:IPR002290), Leucine-rich repeat-containing N-terminal domain…
N_Unigene2459	AT1G19870	gi|462418879|gb|EMJ23142.1|	2783	25.2454	49.2097	17.4541	26.3483		AT1G19870.1 IQ-domain 32 (iqd32); FUNCTIONS IN: calmodulin binding; INVOLVED IN: biological_process unknown; LOCATED IN: cytosol, nucleus, plasma membrane, chloroplast envelope; EXPRESSED IN: 24 plant structures; EXPRESSED DURING: 13 growth stages; CONTAINS InterPro DOMAIN/s: IQ calmodulin-binding region (InterPro:IPR000048); BEST Arabidopsis thaliana protein match is: IQ-domain 31 (TAIR:AT1G7469…
N_Unigene246	AT2G36070	gi|508702559|gb|EOX94455.1|	1742	32.7696	28.8262	19.9175	12.6281		AT2G36070.1 One of two genes in Arabidopsis that encode a putative subunit of the mitochondrial inner membrane translocase complex. TIM44 subunit is thought to provide the energy for translocation via hydrolysis of ATP. protein_coding TRANSLOCASE INNER MEMBRANE SUBUNIT 44-2 (TIM44-2) TRANSLOCASE INNER MEMBRANE SUBUNIT 44-2 (TIM44-2);TRANSLOCASE INNER MEMBRANE SUBUNIT 44-2 (ATTIM44-2)
N_Unigene2461	AT1G79570	gi|297737995|emb|CBI27196.3|	4623	55.0909	25.6739	52.5359	19.0337		AT1G79570.1 Protein kinase superfamily protein with octicosapeptide/Phox/Bem1p domain; FUNCTIONS IN: protein serine/threonine/tyrosine kinase activity, protein kinase activity; INVOLVED IN: protein amino acid phosphorylation; LOCATED IN: cytosol; EXPRESSED IN: male gametophyte, pollen tube; EXPRESSED DURING: L mature pollen stage, M germinated pollen stage; CONTAINS InterPro DOMAIN/s: Octicosapep…
N_Unigene2462	AT3G58030	gi|514783836|ref|XP_004970444.1|	2687	21.2448	44.1722	32.2815	17.7383		AT3G58030.1 RING/U-box superfamily protein; FUNCTIONS IN: zinc ion binding; CONTAINS InterPro DOMAIN/s: Zinc finger, RING-type, conserved site (InterPro:IPR017907), Zinc finger, RING-type (InterPro:IPR001841), Zinc finger, C3HC4 RING-type (InterPro:IPR018957); BEST Arabidopsis thaliana protein match is: RING/U-box superfamily protein (TAIR:AT2G42030.1); Has 4227 Blast hits to 4219 proteins in 268…
N_Unigene2467	AT1G01060	gi|508703656|gb|EOX95552.1|	2563	183.321	128.241	16.2448	12.8745		AT1G01060.1 LHY encodes a myb-related putative transcription factor involved in circadian rhythm along with another myb transcription factor CCA1 protein_coding LATE ELONGATED HYPOCOTYL (LHY) LATE ELONGATED HYPOCOTYL 1 (LHY1);LATE ELONGATED HYPOCOTYL (LHY)
N_Unigene2471	AT4G27500	gi|359493838|ref|XP_002285016.2|	2498	28.1257	78.5812	48.6136	33.7575		AT4G27500.1 interacts with H+-ATPase, and regulates its activity protein_coding PROTON PUMP INTERACTOR 1 (PPI1) PROTON PUMP INTERACTOR 1 (PPI1)
N_Unigene2473	AT2G46500	gi|225426304|ref|XP_002268042.1|	2495	47.5192	34.7637	44.5001	30.8592		AT2G46500.1 Phosphoinositide kinase which undergo autophosphorylation and phosphorylate serine/threonine residues of protein substrates. Contains phosphoinositide 3/4-kinase and ubiquitin-like domains. Phosphorylates PUFD1 and RPN10 in vitro. protein_coding PHOSPHOINOSITIDE 4-KINASE GAMMA 4 (PI4K GAMMA 4) PHOSPHOINOSITIDE 4-KINASE GAMMA 4 (PI4K GAMMA 4);PHOSPHOINOSITIDE 4-KINASE GAMMA 4 (ATPI4K G…
N_Unigene2476	AT1G78570	gi|225461808|ref|XP_002285634.1|	2456	26.8188	61.3378	35.3178	19.4066		AT1G78570.1 Encodes a UDP-L-Rhamnose synthase involved in the biosynthesis of rhamnose, a major monosaccharide component of pectin. Catalyzes the conversion of UDP-D-Glc to UDP-L-Rha. The dehydrogenase domain of RHM1 was shown to catalyze the conversion of UDP-D-Glc to the reaction intermediate UDP-4-keto-6-deoxy-D-Glc using recombinant protein assay but the activity of the full-length protein wa…
N_Unigene2478	AT1G03910	gi|508716146|gb|EOY08043.1|	2453	34.012	29.7759	48.0909	25.4089		AT1G03910.2 EXPRESSED IN: 24 plant structures; EXPRESSED DURING: 13 growth stages; CONTAINS InterPro DOMAIN/s: Cactin protein, cactus-binding domain, C-terminal (InterPro:IPR019134), Cactin, central region (InterPro:IPR018816); BEST Arabidopsis thaliana protein match is: unknown protein (TAIR:AT2G36815.2). protein_coding
N_Unigene2479	AT1G78570	gi|225461808|ref|XP_002285634.1|	2431	39.7387	39.4346	28.5448	36.1961		AT1G78570.1 Encodes a UDP-L-Rhamnose synthase involved in the biosynthesis of rhamnose, a major monosaccharide component of pectin. Catalyzes the conversion of UDP-D-Glc to UDP-L-Rha. The dehydrogenase domain of RHM1 was shown to catalyze the conversion of UDP-D-Glc to the reaction intermediate UDP-4-keto-6-deoxy-D-Glc using recombinant protein assay but the activity of the full-length protein wa…
N_Unigene248	AT5G61150	gi|297733888|emb|CBI15135.3|	2264	87.2795	30.2453	49.0406	48.5825		AT5G61150.1 Encodes highly hydrophilic protein involved in positively regulating FLC expression. Mutants are early flowering and show a loss of FLC expression in the absence of cold. protein_coding VERNALIZATION INDEPENDENCE 4 (VIP4) VERNALIZATION INDEPENDENCE 4 (VIP4)
N_Unigene2481	AT5G56010	gi|110083391|dbj|BAE97400.1|	2427	16.2835	22.5712	255.897	315.727		AT5G56010.1 A member of heat shock protein 90 (HSP90) gene family. Expressed in all tissues and abundant in root apical meristem, pollen and tapetum. Expression is NOT heat-induced but induced by IAA and NaCl. Overexpression reduced tolerance to heat and conferred higher tolerance to calcium. protein_coding HEAT SHOCK PROTEIN 81-3 (HSP81-3) HEAT SHOCK PROTEIN 81-3 (HSP81-3);HEAT SHOCK PROTEIN 90.…
N_Unigene2483	AT3G14067	gi|470140051|ref|XP_004305758.1|	2427	303.959	71.4754	60.0429	89.1287		AT3G14067.1 Subtilase family protein; FUNCTIONS IN: identical protein binding, serine-type endopeptidase activity; INVOLVED IN: proteolysis, negative regulation of catalytic activity; LOCATED IN: apoplast, plasma membrane, vacuole, plant-type cell wall; EXPRESSED IN: 24 plant structures; EXPRESSED DURING: 13 growth stages; CONTAINS InterPro DOMAIN/s: Protease-associated PA (InterPro:IPR003137), P…
N_Unigene2484	AT1G69420	gi|225462949|ref|XP_002268416.1|	2523	17.4044	50.6622	19.2527	31.9699		AT1G69420.2 DHHC-type zinc finger family protein; FUNCTIONS IN: zinc ion binding; INVOLVED IN: biological_process unknown; LOCATED IN: endomembrane system; EXPRESSED IN: 22 plant structures; EXPRESSED DURING: 13 growth stages; CONTAINS InterPro DOMAIN/s: Zinc finger, DHHC-type (InterPro:IPR001594); BEST Arabidopsis thaliana protein match is: DHHC-type zinc finger family protein (TAIR:AT4G15080.1)…
N_Unigene2486	AT5G18260	gi|225441656|ref|XP_002277026.1|	2406	40.1516	18.9735	15.8628	12.1907		AT5G18260.1 RING/U-box superfamily protein; FUNCTIONS IN: zinc ion binding; CONTAINS InterPro DOMAIN/s: Zinc finger, RING-type (InterPro:IPR001841); BEST Arabidopsis thaliana protein match is: RING/U-box superfamily protein (TAIR:AT1G14180.2); Has 1807 Blast hits to 1807 proteins in 277 species: Archae - 0; Bacteria - 0; Metazoa - 736; Fungi - 347; Plants - 385; Viruses - 0; Other Eukaryotes - 33…
N_Unigene2487	AT4G29010	gi|462399786|gb|EMJ05454.1|	2450	145.176	46.5819	83.5541	34.4189		AT4G29010.1 Functions in beta-oxidation of fatty acids, similar to CuMFP with L-3-hydroxyacyl-CoA hydrolyase , L-3-hydroxyacyl-dehydrogenase, D-3-hydroxyacyl-CoA epimerase, and 3, 2-enoyl-CoA isomerase activities protein_coding ABNORMAL INFLORESCENCE MERISTEM (AIM1) ABNORMAL INFLORESCENCE MERISTEM (AIM1)
N_Unigene2488	AT5G55660	gi|255563502|ref|XP_002522753.1|	2598	180.851	126.513	74.7878	125.599		AT5G55660.1 DEK domain-containing chromatin associated protein; CONTAINS InterPro DOMAIN/s: DEK, C-terminal (InterPro:IPR014876); BEST Arabidopsis thaliana protein match is: DEK domain-containing chromatin associated protein (TAIR:AT4G26630.2); Has 1807 Blast hits to 1807 proteins in 277 species: Archae - 0; Bacteria - 0; Metazoa - 736; Fungi - 347; Plants - 385; Viruses - 0; Other Eukaryotes - 3…
N_Unigene249	AT2G45910	gi|508786793|gb|EOY34049.1|	3001	81.9404	13.6905	32.3723	4.88685		AT2G45910.1 U-box domain-containing protein kinase family protein; FUNCTIONS IN: ubiquitin-protein ligase activity, protein serine/threonine kinase activity, protein kinase activity, kinase activity, ATP binding; INVOLVED IN: protein amino acid phosphorylation, response to stress, protein ubiquitination; LOCATED IN: ubiquitin ligase complex; EXPRESSED IN: 22 plant structures; EXPRESSED DURING: 13…
N_Unigene2490	AT4G39080	gi|225427716|ref|XP_002265086.1|	3016	36.3986	51.4624	51.7682	51.0568		AT4G39080.1 Vacuolar proton ATPase subunit VHA-a isoform 3. Localized in the tonoplast. protein_coding VACUOLAR PROTON ATPASE A3 (VHA-A3) VACUOLAR PROTON ATPASE A3 (VHA-A3)
N_Unigene2492	AT2G34750	gi|296088515|emb|CBI37506.3|	2463	39.2224	27.8016	26.7652	17.8629		AT2G34750.1 RNA polymerase I specific transcription initiation factor RRN3 protein; FUNCTIONS IN: RNA polymerase I transcription factor activity; INVOLVED IN: biological_process unknown; LOCATED IN: cellular_component unknown; EXPRESSED IN: 23 plant structures; EXPRESSED DURING: 13 growth stages; CONTAINS InterPro DOMAIN/s: RNA polymerase I specific transcription initiation factor RRN3 (InterPro:…
N_Unigene2493	AT5G14520	gi|225452352|ref|XP_002274778.1|	2390	73.4917	57.3015	40.6483	59.8277		AT5G14520.1 pescadillo-related; FUNCTIONS IN: transcription coactivator activity; INVOLVED IN: cell proliferation; LOCATED IN: nucleolus, intracellular; EXPRESSED IN: 22 plant structures; EXPRESSED DURING: 13 growth stages; CONTAINS InterPro DOMAIN/s: Pescadillo, N-terminal (InterPro:IPR010613), BRCT (InterPro:IPR001357); Has 503 Blast hits to 494 proteins in 230 species: Archae - 0; Bacteria - 0…
N_Unigene2494	AT1G32230	gi|359474462|ref|XP_002276953.2|	2372	227.702	134.718	122.87	100.469		AT1G32230.1 Encodes a protein belonging to the (ADP-ribosyl)transferase domain-containing subfamily of WWE protein-protein interaction domain protein family. Superoxide radicals are necessary and sufficient to propagate cell death or lesion formation in rcd1 mutants. Without stress treatment, RCD1 is localized in the nucleus. Under high salt or oxidative stress, RCD1 is found not only in the nucl…
N_Unigene2498	AT1G58030	gi|508718590|gb|EOY10487.1|	2374	20.3464	34.6126	49.6913	37.0652		AT1G58030.1 Encodes a member of the cationic amino acid transporter (CAT) subfamily of amino acid polyamine choline transporters. Localized to the tonoplast. protein_coding CATIONIC AMINO ACID TRANSPORTER 2 (CAT2) CATIONIC AMINO ACID TRANSPORTER 2 (CAT2)
N_Unigene2499	AT3G13772	gi|225442268|ref|XP_002279431.1|	2354	69.0194	73.6919	50.1135	42.0526		AT3G13772.1 Encodes an Arabidopsis Transmembrane nine (TMN) protein. Transmembrane nine (TM9) proteins are localized in the secretory pathway of eukaryotic cells and are involved in cell adhesion and phagocytosis. Overexpression of this protein in yeast alters copper and zinc homeostasis. protein_coding TRANSMEMBRANE NINE 7 (TMN7) (AtTMN7);TRANSMEMBRANE NINE 7 (TMN7)
N_Unigene25	AT3G21810	gi|225447336|ref|XP_002274263.1|	2041	23.666	20.1299	28.8993	28.7417		AT3G21810.1 Zinc finger C-x8-C-x5-C-x3-H type family protein; FUNCTIONS IN: zinc ion binding, nucleic acid binding; INVOLVED IN: biological_process unknown; LOCATED IN: cellular_component unknown; EXPRESSED IN: 22 plant structures; EXPRESSED DURING: 13 growth stages; CONTAINS InterPro DOMAIN/s: Zinc finger, CCCH-type (InterPro:IPR000571); Has 904 Blast hits to 850 proteins in 161 species: Archae …
N_Unigene2500	AT1G78900	gi|137460|sp|P09469.1|VATA_DAUCA	2349	99.0761	79.679	69.4219	67.1152		AT1G78900.1 Encodes catalytic subunit A of the vacuolar ATP synthase. Mutants are devoid of vacuolar ATPase activity as subunit A is encoded only by this gene and show strong defects in male gametophyte development and in Golgi stack morphology. protein_coding VACUOLAR ATP SYNTHASE SUBUNIT A (VHA-A) VACUOLAR ATP SYNTHASE SUBUNIT A (VHA-A)
N_Unigene2502	AT4G26600	gi|147778971|emb|CAN71575.1|	2327	32.0796	41.197	29.8205	28.3603		AT4G26600.1 S-adenosyl-L-methionine-dependent methyltransferases superfamily protein; FUNCTIONS IN: S-adenosylmethionine-dependent methyltransferase activity, methyltransferase activity, RNA binding; INVOLVED IN: rRNA processing; LOCATED IN: nucleolus; EXPRESSED IN: 18 plant structures; EXPRESSED DURING: 9 growth stages; CONTAINS InterPro DOMAIN/s: Bacterial Fmu (Sun)/eukaryotic nucleolar NOL1/No…
N_Unigene2505	AT1G48920	gi|297737935|emb|CBI27136.3|	2331	77.2356	236.966	86.3312	78.6435		AT1G48920.1 Encodes ATNUC-L1 (NUCLEOLIN LIKE 1), the predominant form of the two nucleolin proteins found in Arabidopsis. This protein is involved in rRNA processing, ribosome biosynthesis, and vascular pattern formation. PARL1 localizes to the nucleolus and parl1 mutants accumulate elevated levels of the unspliced 35S pre-rRNA. parl1 mutants also have defects in cotyledon, leaf, sepal, and petal…
N_Unigene2506	AT5G47750	gi|225461963|ref|XP_002266700.1|	2319	47.3386	55.1188	34.4119	25.2962		AT5G47750.1 D6 protein kinase like 2 (D6PKL2); FUNCTIONS IN: kinase activity; INVOLVED IN: protein amino acid phosphorylation; LOCATED IN: nucleolus, nucleus, cytoplasm; EXPRESSED IN: 22 plant structures; EXPRESSED DURING: 13 growth stages; CONTAINS InterPro DOMAIN/s: Protein kinase, catalytic domain (InterPro:IPR000719), Serine/threonine-protein kinase domain (InterPro:IPR002290), Serine/threoni…
N_Unigene2509	AT2G21520	gi|470106570|ref|XP_004289639.1|	2305	41.911	83.1804	64.7261	62.0339		AT2G21520.2 Sec14p-like phosphatidylinositol transfer family protein; FUNCTIONS IN: transporter activity; INVOLVED IN: transport; LOCATED IN: intracellular; EXPRESSED IN: 23 plant structures; EXPRESSED DURING: 15 growth stages; CONTAINS InterPro DOMAIN/s: Cellular retinaldehyde-binding/triple function, C-terminal (InterPro:IPR001251), Cellular retinaldehyde-binding/triple function, N-terminal (In…
N_Unigene251	AT4G15850	not annotated	972	153.599	65.7513	64.2522	86.7555		AT4G15850.1 plant DEAD box-like RNA helicase. protein_coding RNA HELICASE 1 (RH1) RNA HELICASE 1 (RH1);RNA HELICASE 1 (ATRH1)
N_Unigene2510	AT1G51980	gi|225445041|ref|XP_002283310.1|	2295	53.5737	107.412	60.4727	51.1214		AT1G51980.1 Insulinase (Peptidase family M16) protein; FUNCTIONS IN: metalloendopeptidase activity, ATP binding; INVOLVED IN: proteolysis, response to salt stress; LOCATED IN: in 6 components; EXPRESSED IN: 28 plant structures; EXPRESSED DURING: 16 growth stages; CONTAINS InterPro DOMAIN/s: Peptidase M16, zinc-binding site (InterPro:IPR001431), Peptidase M16, C-terminal (InterPro:IPR007863), Pept…
N_Unigene2511	AT3G44330	gi|225464882|ref|XP_002273260.1|	2281	30.8014	38.0252	15.211	8.03674		AT3G44330.1 INVOLVED IN: protein processing; LOCATED IN: mitochondrion, endoplasmic reticulum, plasma membrane, vacuole; EXPRESSED IN: 25 plant structures; EXPRESSED DURING: 13 growth stages; CONTAINS InterPro DOMAIN/s: Nicalin (InterPro:IPR016574), EF-Hand 1, calcium-binding site (InterPro:IPR018247), Nicastrin (InterPro:IPR008710); Has 245 Blast hits to 243 proteins in 99 species: Archae - 6; B…
N_Unigene2512	AT3G02020	gi|470137622|ref|XP_004304562.1|	2318	70.0913	49.2345	26.9427	33.2155		AT3G02020.1 encodes a monofunctional aspartate kinase protein_coding ASPARTATE KINASE 3 (AK3) ASPARTATE KINASE 3 (AK3)
N_Unigene2514	AT1G76400	gi|225457618|ref|XP_002274236.1|	2274	57.9304	60.2246	44.2476	46.7566		AT1G76400.1 Ribophorin I; FUNCTIONS IN: oligosaccharyl transferase activity, dolichyl-diphosphooligosaccharide-protein glycotransferase activity; INVOLVED IN: protein amino acid glycosylation; LOCATED IN: endoplasmic reticulum, membrane; EXPRESSED IN: 24 plant structures; EXPRESSED DURING: 13 growth stages; CONTAINS InterPro DOMAIN/s: Ribophorin I (InterPro:IPR007676); BEST Arabidopsis thaliana p…
N_Unigene2517	AT5G26830	gi|225424719|ref|XP_002265302.1|	2392	20.1933	61.0705	31.9112	39.8518		AT5G26830.1 Encodes a dual-targeted threonyl-tRNA synthetase found in both the chloroplast and mitochondrion. protein_coding
N_Unigene2518	AT2G44710	gi|255571057|ref|XP_002526479.1|	2299	38.2003	33.7561	22.6378	14.3529		AT2G44710.1 RNA-binding (RRM/RBD/RNP motifs) family protein; FUNCTIONS IN: RNA binding, nucleotide binding, nucleic acid binding; EXPRESSED IN: 22 plant structures; EXPRESSED DURING: 12 growth stages; CONTAINS InterPro DOMAIN/s: RNA recognition motif, RNP-1 (InterPro:IPR000504), Nucleotide-binding, alpha-beta plait (InterPro:IPR012677); BEST Arabidopsis thaliana protein match is: RNA-binding (RRM…
N_Unigene2519	AT5G10200	gi|508700237|gb|EOX92133.1|	2248	21.4868	44.6755	7.71713	37.5117		AT5G10200.1 ARM-repeat/Tetratricopeptide repeat (TPR)-like protein; FUNCTIONS IN: binding; INVOLVED IN: biological_process unknown; LOCATED IN: plasma membrane; CONTAINS InterPro DOMAIN/s: Tetratricopeptide-like helical (InterPro:IPR011990), Armadillo-type fold (InterPro:IPR016024); BEST Arabidopsis thaliana protein match is: ARM-repeat/Tetratricopeptide repeat (TPR)-like protein (TAIR:AT5G43120.…
N_Unigene252	AT3G59350	gi|508713073|gb|EOY04970.1|	1683	39.1366	43.3989	30.9235	32.677		AT3G59350.1 Protein kinase superfamily protein; FUNCTIONS IN: protein tyrosine kinase activity, protein kinase activity, kinase activity, ATP binding; INVOLVED IN: protein amino acid phosphorylation; LOCATED IN: plasma membrane; EXPRESSED IN: 24 plant structures; EXPRESSED DURING: 15 growth stages; CONTAINS InterPro DOMAIN/s: Protein kinase, ATP binding site (InterPro:IPR017441), Protein kinase, …
N_Unigene2520	AT1G18070	gi|224127856|ref|XP_002329194.1|	2262	62.1203	88.798	82.8291	71.3174		AT1G18070.3 Translation elongation factor EF1A/initiation factor IF2gamma family protein; FUNCTIONS IN: translation factor activity, nucleic acid binding, GTP binding, GTPase activity; EXPRESSED IN: 25 plant structures; EXPRESSED DURING: 15 growth stages; CONTAINS InterPro DOMAIN/s: Translation elongation factor EFTu/EF1A, C-terminal (InterPro:IPR004160), Translation elongation factor EFTu/EF1A, …
N_Unigene2522	AT1G63690	gi|359474199|ref|XP_002274996.2|	2258	188.636	125.346	93.732	71.4437		AT1G63690.2 SIGNAL PEPTIDE PEPTIDASE-LIKE 2 (SPPL2); FUNCTIONS IN: peptidase activity, aspartic-type endopeptidase activity; INVOLVED IN: proteolysis; LOCATED IN: endosome, plasma membrane; EXPRESSED IN: 25 plant structures; EXPRESSED DURING: 13 growth stages; CONTAINS InterPro DOMAIN/s: Protease-associated PA (InterPro:IPR003137), Peptidase A22, presenilin signal peptide (InterPro:IPR006639), Pe…
N_Unigene2524	AT5G20890	gi|225459806|ref|XP_002285912.1|	2383	57.1233	176.241	72.7994	83.0816		AT5G20890.1 TCP-1/cpn60 chaperonin family protein; FUNCTIONS IN: unfolded protein binding, ATP binding; INVOLVED IN: protein folding, cellular protein metabolic process; LOCATED IN: anchored to plasma membrane, cell wall; EXPRESSED IN: 24 plant structures; EXPRESSED DURING: 14 growth stages; CONTAINS InterPro DOMAIN/s: Chaperonin Cpn60/TCP-1 (InterPro:IPR002423), Chaperone, tailless complex polyp…
N_Unigene2525	AT1G26850	gi|356499801|ref|XP_003518725.1|	2216	9.90778	76.221	17.2228	21.5084		AT1G26850.1 S-adenosyl-L-methionine-dependent methyltransferases superfamily protein; LOCATED IN: Golgi apparatus, membrane; EXPRESSED IN: 25 plant structures; EXPRESSED DURING: 15 growth stages; CONTAINS InterPro DOMAIN/s: Protein of unknown function DUF248, methyltransferase putative (InterPro:IPR004159); BEST Arabidopsis thaliana protein match is: S-adenosyl-L-methionine-dependent methyltransf…
N_Unigene2526	AT3G04470	gi|359488099|ref|XP_002266715.2|	2204	47.8163	51.7811	18.8909	21.6255		AT3G04470.1 Ankyrin repeat family protein; FUNCTIONS IN: molecular_function unknown; INVOLVED IN: biological_process unknown; LOCATED IN: plasma membrane; EXPRESSED IN: 25 plant structures; EXPRESSED DURING: 15 growth stages; CONTAINS InterPro DOMAIN/s: Ankyrin repeat-containing domain (InterPro:IPR020683), Protein of unknown function DUF3424 (InterPro:IPR021832), Ankyrin repeat (InterPro:IPR0021…
N_Unigene2529	AT2G42490	gi|359495915|ref|XP_002273532.2|	2187	56.2193	35.4849	23.7971	25.1465		AT2G42490.1 Copper amine oxidase family protein; FUNCTIONS IN: quinone binding, primary amine oxidase activity, copper ion binding; INVOLVED IN: oxidation reduction, amine metabolic process; LOCATED IN: peroxisome; EXPRESSED IN: 22 plant structures; EXPRESSED DURING: 13 growth stages; CONTAINS InterPro DOMAIN/s: Copper amine oxidase, N-terminal (InterPro:IPR016182), Copper amine oxidase, N2/N3-te…
N_Unigene2531	AT5G55480	gi|514802067|ref|XP_004975931.1|	2188	18.0622	31.2959	14.2717	5.027		AT5G55480.1 Glycerophosphoryl diester phosphodiesterase-like protein involved in cell wall cellulose accumulation and pectin linking. Impacts root hair, trichome and epidermal cell development. protein_coding SHV3-LIKE 1 (SVL1) SHV3-LIKE 1 (SVL1);GLYCEROPHOSPHODIESTERASE-LIKE 1 (GPDL1);GLYCEROPHOSPHODIESTER PHOSPHODIESTERASE (GDPD) LIKE 4 (GDPDL4)
N_Unigene2532	AT4G08350	gi|255570428|ref|XP_002526173.1|	2636	54.9724	32.9042	31.5899	15.2997		AT4G08350.1 global transcription factor group A2 (GTA2); FUNCTIONS IN: transcription elongation regulator activity, structural constituent of ribosome, sequence-specific DNA binding transcription factor activity; INVOLVED IN: translation, regulation of transcription from RNA polymerase II promoter, positive regulation of RNA elongation from RNA polymerase II promoter; LOCATED IN: ribosome, intrac…
N_Unigene2533	AT2G27600	gi|449463076|ref|XP_004149260.1|	2183	80.4604	102.467	82.6478	53.7442		AT2G27600.1 Encodes a SKD1 (Suppressor of K+ Transport Growth Defect1) homolog. Localized to the cytoplasm and to multivesicular endosomes. Involved in multivesicular endosome function. protein_coding SUPPRESSOR OF K+ TRANSPORT GROWTH DEFECT1 (SKD1) SUPPRESSOR OF K+ TRANSPORT GROWTH DEFECT1 (SKD1); (ATSKD1);VACUOLAR PROTEIN SORTING 4 (VPS4)
N_Unigene2534	AT3G51550	gi|297819852|ref|XP_002877809.1|	2175	14.1324	23.0875	19.1427	18.5425		AT3G51550.1 Encodes a synergid-expressed, plasma-membrane localized receptor-like kinase that accumulates asymetrically in the synergid membrnane at the filiform apparatus and mediates male-female gametophyte interactions during pollen tube reception. Also involved in powdery mildew infection. protein_coding FERONIA (FER) FERONIA (FER)
N_Unigene2535	AT1G50250	gi|502131153|ref|XP_004500893.1|	2280	46.2224	22.0242	16.7394	16.0805		AT1G50250.1 encodes an FTSH protease that is localized to the chloroplast. Involved in the D1 repair cycle of Photosystem II. FtsH1 and FtsH5 are interchangeable in thylakoid membranes. protein_coding FTSH PROTEASE 1 (FTSH1) FTSH PROTEASE 1 (FTSH1)
N_Unigene2537	AT4G33070	gi|449439854|ref|XP_004137700.1|	2164	77.1085	63.2859	60.9268	45.7448		AT4G33070.1 Thiamine pyrophosphate dependent pyruvate decarboxylase family protein; FUNCTIONS IN: in 6 functions; LOCATED IN: membrane; EXPRESSED IN: 11 plant structures; EXPRESSED DURING: 4 anthesis, C globular stage, F mature embryo stage, petal differentiation and expansion stage, E expanded cotyledon stage; CONTAINS InterPro DOMAIN/s: TPP-binding enzyme, conserved site (InterPro:IPR000399), T…
N_Unigene2539	AT3G13470	gi|225435794|ref|XP_002285746.1|	2150	106.204	188.971	74.2337	179.055		AT3G13470.1 Encodes a subunit of chloroplasts chaperonins that are involved in mediating the folding of newly synthesized, translocated, or stress-denatured proteins. Cpn60 subunits are: Cpn60alpha1 (At2g28000), AtCpn60alpha2 (At5g18820), AtCpn60beta1 (At1g55490), AtCpn60beta2 (At3g13470), AtCpn60beta3 (At5g56500), AtCpn60beta4 (At1g26230). protein_coding CHAPERONIN-60BETA2 (CPN60BETA2) CHAPERONI…
N_Unigene2540	AT5G27650	gi|356533569|ref|XP_003535335.1|	2974	17.7181	26.0946	13.9998	20.9577		AT5G27650.1 Tudor/PWWP/MBT superfamily protein; CONTAINS InterPro DOMAIN/s: PWWP (InterPro:IPR000313); BEST Arabidopsis thaliana protein match is: Tudor/PWWP/MBT superfamily protein (TAIR:AT3G05430.1); Has 6717 Blast hits to 4764 proteins in 372 species: Archae - 18; Bacteria - 431; Metazoa - 2974; Fungi - 702; Plants - 445; Viruses - 136; Other Eukaryotes - 2011 (source: NCBI BLink). protein_cod…
N_Unigene2541	AT1G80270	gi|508716960|gb|EOY08857.1|	2144	12.2886	36.1965	22.6561	39.3313		AT1G80270.1 PENTATRICOPEPTIDE REPEAT 596 (PPR596); FUNCTIONS IN: DNA binding; INVOLVED IN: biological_process unknown; LOCATED IN: chloroplast envelope; EXPRESSED IN: 23 plant structures; EXPRESSED DURING: 13 growth stages; CONTAINS InterPro DOMAIN/s: Pentatricopeptide repeat (InterPro:IPR002885); BEST Arabidopsis thaliana protein match is: Tetratricopeptide repeat (TPR)-like superfamily protein …
N_Unigene2542	AT5G43270	gi|225425402|ref|XP_002271312.1|	2138	14.3769	17.0815	6.49134	3.42971		AT5G43270.2 member of the SPL (squamosa-promoter binding protein-like) gene family, a novel gene family encoding DNA binding proteins and putative transcription factors. In conjunction with SPL10 and SPL11, SPL2 redundantly controls proper development of lateral organs in association with shoot maturation in the reproductive phase. protein_coding SQUAMOSA PROMOTER BINDING PROTEIN-LIKE 2 (SPL2) SQ…
N_Unigene2544	AT2G33700	gi|359491854|ref|XP_002273511.2|	2133	41.1732	51.3645	45.5459	46.4096		AT2G33700.1 Encodes a putative protein phosphatase 2C that positively regulates salt tolerance in abscisic acid-dependent manner. protein_coding PROTEIN PHOSPHATASE 2C G GROUP 1 (PP2CG1) PROTEIN PHOSPHATASE 2C G GROUP 1 (PP2CG1)
N_Unigene2545	AT2G28000	gi|508787185|gb|EOY34441.1|	2192	156.254	401.939	113.966	234.165		AT2G28000.1 Encodes chaperonin-60 alpha, a molecular chaperone involved in Rubisco folding. Mutants display aberrant chloroplast and embryo development. protein_coding CHAPERONIN-60ALPHA (CPN60A) CHAPERONIN-60ALPHA (CPN60A);CHAPERONIN-60ALPHA1 (CPN60ALPHA1);SCHLEPPERLESS (SLP);CHLOROPLAST CHAPERONIN 60ALPHA (CH-CPN60A)
N_Unigene2546	AT3G22960	gi|255551999|ref|XP_002517044.1|	2122	10.3467	36.5718	21.2559	15.5501		AT3G22960.1 encodes a chloroplast pyruvate kinase alpha subunit. Important for seed oil biosynthesis. Ubiquitously expressed, with significantly increased expression in maturing seeds. protein_coding (PKP-ALPHA) PLASTIDIAL PYRUVATE KINASE 1 (PKP1); (PKP-ALPHA)
N_Unigene2548	AT5G26360	gi|147784740|emb|CAN74796.1|	2159	34.5758	131.094	48.2115	40.7562		AT5G26360.1 TCP-1/cpn60 chaperonin family protein; FUNCTIONS IN: unfolded protein binding, ATP binding; INVOLVED IN: protein folding, cellular protein metabolic process; EXPRESSED IN: 22 plant structures; EXPRESSED DURING: 13 growth stages; CONTAINS InterPro DOMAIN/s: Chaperonin Cpn60/TCP-1 (InterPro:IPR002423), Chaperone, tailless complex polypeptide 1 (InterPro:IPR017998), T-complex protein 1, …
N_Unigene2549	AT1G73180	gi|225434102|ref|XP_002276161.1|	2181	22.1469	37.6756	20.6809	10.0863		AT1G73180.1 Eukaryotic translation initiation factor eIF2A family protein; FUNCTIONS IN: molecular_function unknown; INVOLVED IN: biological_process unknown; LOCATED IN: plasma membrane; EXPRESSED IN: 21 plant structures; EXPRESSED DURING: 13 growth stages; CONTAINS InterPro DOMAIN/s: WD40 repeat-like-containing domain (InterPro:IPR011046), Eukaryotic translation initiation factor 2A, central reg…
N_Unigene2550	AT3G11710	gi|296090191|emb|CBI40010.3|	2118	47.6846	71.1264	45.8684	36.352		AT3G11710.1 lysyl-tRNA synthetase 1 (ATKRS-1); FUNCTIONS IN: ATP binding, lysine-tRNA ligase activity; INVOLVED IN: lysyl-tRNA aminoacylation, translation, tRNA aminoacylation for protein translation; LOCATED IN: cytoplasm; EXPRESSED IN: 24 plant structures; EXPRESSED DURING: 14 growth stages; CONTAINS InterPro DOMAIN/s: Aminoacyl-tRNA synthetase, class II (D/K/N) (InterPro:IPR004364), Nucleic ac…
N_Unigene2551	AT3G06550	gi|359477106|ref|XP_003631938.1|	2118	35.2451	40.9516	18.0197	24.2347		AT3G06550.2 Encodes a homolog of the protein Cas1p known to be involved in polysaccharide O-acetylation in Cryptococcus neoformans. Mutants show reduced cell wall polysaccharide acetylation and increased resistance to Botrytis cinerea. protein_coding REDUCED WALL ACETYLATION 2 (RWA2) REDUCED WALL ACETYLATION 2 (RWA2)
N_Unigene2553	AT5G05580	gi|340749464|gb|AEK67592.1|	2127	84.6432	15.0236	35.887	29.3033		AT5G05580.1 Encodes a temperature sensitive plastidic fatty acid desaturase. protein_coding FATTY ACID DESATURASE 8 (FAD8) (AtFAD8);FATTY ACID DESATURASE 8 (FAD8)
N_Unigene2554	AT4G22010	gi|225447041|ref|XP_002269614.1|	2101	12.5401	43.4557	6.60565	38.3912		AT4G22010.1 SKU5 similar 4 (sks4); FUNCTIONS IN: oxidoreductase activity, copper ion binding; INVOLVED IN: oxidation reduction; LOCATED IN: membrane, plant-type cell wall; EXPRESSED IN: 22 plant structures; EXPRESSED DURING: 14 growth stages; CONTAINS InterPro DOMAIN/s: Multicopper oxidase, type 3 (InterPro:IPR011707), Cupredoxin (InterPro:IPR008972), Multicopper oxidase, type 2 (InterPro:IPR0117…
N_Unigene2555	AT5G50011	gi|462418717|gb|EMJ22980.1|	2102	16.7122	32.5763	23.1088	15.698		AT5G50011.1 Upstream open reading frames (uORFs) are small open reading frames found in the 5' UTR of a mature mRNA, and can potentially mediate translational regulation of the largest, or major, ORF (mORF). CPuORF37 represents a conserved upstream opening reading frame relative to major ORF AT5G50010.1 protein_coding CONSERVED PEPTIDE UPSTREAM OPEN READING FRAME 37 (CPuORF37) CONSERVED PEPTIDE U…
N_Unigene2558	AT3G05030	gi|147792256|emb|CAN61480.1|	2088	16.8242	56.8441	34.8956	31.6066		AT3G05030.1 Encodes a vacuolar K+/H+ exchanger essential for active K+ uptake at the tonoplast and involved in regulating stomatal closure. protein_coding SODIUM HYDROGEN EXCHANGER 2 (NHX2) (ATNHX2);SODIUM HYDROGEN EXCHANGER 2 (NHX2)
N_Unigene2560	AT4G33510	gi|356500707|ref|XP_003519173.1|	2109	58.2985	51.949	36.1933	33.0303		AT4G33510.1 Enzyme catalyzing the first committed step in aromatic amino acid biosynthesis protein_coding 3-DEOXY-D-ARABINO-HEPTULOSONATE 7-PHOSPHATE SYNTHASE (DHS2) 3-DEOXY-D-ARABINO-HEPTULOSONATE 7-PHOSPHATE SYNTHASE (DHS2)
N_Unigene2561	AT3G23990	gi|461736|sp|Q05046.1|CH62_CUCMA	2084	25.2848	109.525	56.6061	38.7044		AT3G23990.1 mitochondrial chaperonin HSP. assist in rapid assembly of the oligomeric protein structures in the mitochondria. protein_coding HEAT SHOCK PROTEIN 60 (HSP60) HEAT SHOCK PROTEIN 60-3B (HSP60-3B);HEAT SHOCK PROTEIN 60 (HSP60)
N_Unigene2564	AT1G72770	gi|339777467|gb|AEK05571.1|	2225	124.333	82.0678	43.6626	41.1951		AT1G72770.1 mutant has ABA hypersensitive inhibition of seed germination; Protein Phosphatase 2C; regulates the activation of the Snf1-related kinase OST1 by abscisic acid. protein_coding HYPERSENSITIVE TO ABA1 (HAB1) HYPERSENSITIVE TO ABA1 (HAB1)
N_Unigene2566	AT1G60420	gi|147799889|emb|CAN77321.1|	2057	76.85	62.1393	67.4695	39.2124		AT1G60420.1 Reduce transmission through pollen. protein_coding
N_Unigene2567	AT3G13990	gi|508779953|gb|EOY27209.1|	2052	49.2183	26.696	28.7444	17.8673		AT3G13990.1 Kinase-related protein of unknown function (DUF1296); FUNCTIONS IN: molecular_function unknown; INVOLVED IN: biological_process unknown; LOCATED IN: cytosol, nucleus; EXPRESSED IN: cultured cell; CONTAINS InterPro DOMAIN/s: Protein of unknown function DUF1296 (InterPro:IPR009719); BEST Arabidopsis thaliana protein match is: Kinase-related protein of unknown function (DUF1296) (TAIR:AT…
N_Unigene2569	AT1G24120	gi|296086494|emb|CBI32083.3|	2049	19.2875	51.2423	28.7865	10.7361		AT1G24120.1 encodes a DnaJ-like protein similar to ARG1 and ARL2 that are both involved in root and hypocotyl gravitropism response. However, null mutation in this gene does not result in defects in gravitropism. Gene is expressed in all tissues examined. protein_coding ARG1-LIKE 1 (ARL1) ARG1-LIKE 1 (ARL1)
N_Unigene2572	AT1G80530	gi|359484689|ref|XP_002268798.2|	2048	15.0087	22.2901	35.5772	23.2728		AT1G80530.1 Major facilitator superfamily protein; FUNCTIONS IN: molecular_function unknown; INVOLVED IN: response to karrikin; LOCATED IN: nucleus; EXPRESSED IN: 23 plant structures; EXPRESSED DURING: 13 growth stages; CONTAINS InterPro DOMAIN/s: Nodulin-like (InterPro:IPR010658), Major facilitator superfamily, general substrate transporter (InterPro:IPR016196); BEST Arabidopsis thaliana protein…
N_Unigene2576	AT4G17330	gi|359495964|ref|XP_002267137.2|	2546	20.6966	32.2743	25.8927	11.5204		AT4G17330.1 gene of unknown function expressed in seedlings, flower buds and stems protein_coding G2484-1 PROTEIN (G2484-1) G2484-1 PROTEIN (G2484-1);G2484-1 PROTEIN (ATG2484-1)
[truncated: 4,755 more rows]

## Sheet: Upregulated-sitaphal
Unigenes upregulated (≥ 2 fold) in Sitaphal at 8 DAP
			RPKM Values
Unigenes	Arabidopsis hit ID	NR-annotation	Sitaphal, 0 DAP	NMK-1, 0 DAP	Sitaphal, 8 DAP	NMK-1, 8 DAP		Description
[truncated: 1,792 more rows]

## Sheet: Upregulated-NMK-1
Unigenes upregulated (≥ 2 fold) in NMK-1 at 8 DAP
			RPKM Values
Unigenes	Arabidopsis hit ID	NR-annotation	Sitaphal, 0 DAP	NMK-1, 0 DAP	Sitaphal, 8 DAP	NMK-1, 8 DAP		Description
[truncated: 721 more rows]

## Sheet: Embryogenesis
Differential expression (≥ 2 fold) of putative embryogenesis-related unigenes at 8 DAP
[truncated: 69 more rows]

[truncated: 4 more sheets: Hormones, TFs, Seed Development, Highly expressed]
