# Supplementary material for: De novo assembly and characterization of transcriptomes of early-stage fruit from two genotypes of Annona squamosa L. with contrast in seed number
Source: BMC Genomics. 2015 Feb 14;16(1):86. doi: 10.1186/s12864-015-1248-3 (PMC4336476; doi:10.1186/s12864-015-1248-3)
Supplement: Additional file 9: — AgriGO and KEGG categories (False Discovery Rate ≤ 0.05) for putative genes up-regulated (≥2 fold) in early-stage fruits (8 DAP) of Sitaphal and NMK-1. [file 12864_2015_1248_MOESM9_ESM.xlsx]

## Sheet: Sitaphal-AgriGO
AgriGO categories (False Discovery Rate ≤ 0.05) for genes up-regulated (≥ 2 fold) in early-stage fruits (8 DAP) of Sitaphal
GO_acc	term_type	Term	Number of genes	querytotal	bgitem	bgtotal	pvalue	FDR	Gene IDs
GO:0005622	C	intracellular	727	1596	9671	37767	2.5e-63	3.6e-61	// AT1G06190 // AT2G31190 // AT5G58000 // AT1G76490 // AT5G18110 // AT3G47520 // AT1G80680 // AT2G39730 // AT5G22400 // AT5G09420 // AT2G02390 // AT1G28395 // AT5G19830 // AT4G32920 // AT3G12390 // AT1G19220 // AT4G26910 // AT1G09210 // AT1G31170 // AT2G35940 // AT4G29410 // AT3G05500 // AT1G76150 // AT4G16720 // AT4G05190 // AT5G32470 // AT4G10710 // AT5G48300 // AT1G19910 // AT4G05050 // AT2G16…
GO:0044424	C	intracellular part	705	1596	9302	37767	5.1e-62	7.5e-60	// AT1G06190 // AT2G31190 // AT5G58000 // AT1G76490 // AT5G18110 // AT3G47520 // AT1G80680 // AT2G39730 // AT5G22400 // AT5G09420 // AT1G28395 // AT5G19830 // AT4G32920 // AT3G12390 // AT1G19220 // AT4G26910 // AT1G09210 // AT1G31170 // AT2G35940 // AT4G29410 // AT3G05500 // AT1G76150 // AT4G16720 // AT4G05190 // AT5G32470 // AT4G10710 // AT5G48300 // AT1G19910 // AT2G16640 // AT5G64740 // AT5G11…
GO:0005737	C	cytoplasm	544	1596	6822	37767	2.4e-50	3.6e-48	// AT1G06190 // AT2G31190 // AT5G58000 // AT1G76490 // AT5G18110 // AT3G47520 // AT5G22400 // AT5G09420 // AT1G28395 // AT5G19830 // AT4G32920 // AT3G12390 // AT1G08200 // AT1G09210 // AT1G31170 // AT2G35940 // AT4G29410 // AT3G05500 // AT1G76150 // AT4G16720 // AT5G32470 // AT2G02390 // AT5G48300 // AT1G19910 // AT2G16640 // AT5G64740 // AT5G11490 // AT2G26420 // AT5G16130 // AT2G15290 // AT3G55…
GO:0043229	C	intracellular organelle	604	1596	8149	37767	3.5e-47	5.1e-45	// AT1G06190 // AT2G31190 // AT5G58000 // AT1G76490 // AT3G47520 // AT1G80680 // AT2G39730 // AT5G22400 // AT5G09420 // AT1G28395 // AT5G19830 // AT4G32920 // AT3G12390 // AT1G19220 // AT1G09210 // AT1G31170 // AT2G35940 // AT4G29410 // AT3G05500 // AT1G76150 // AT4G16720 // AT4G05190 // AT5G32470 // AT4G10710 // AT1G19910 // AT2G16640 // AT5G64740 // AT5G16130 // AT2G15290 // AT5G62800 // AT3G55…
GO:0043226	C	organelle	604	1596	8155	37767	4.4e-47	6.5e-45	// AT1G06190 // AT2G31190 // AT5G58000 // AT1G76490 // AT3G47520 // AT1G80680 // AT2G39730 // AT5G22400 // AT5G09420 // AT1G28395 // AT5G19830 // AT4G32920 // AT3G12390 // AT1G19220 // AT1G09210 // AT1G31170 // AT2G35940 // AT4G29410 // AT3G05500 // AT1G76150 // AT4G16720 // AT4G05190 // AT5G32470 // AT4G10710 // AT1G19910 // AT2G16640 // AT5G64740 // AT5G16130 // AT2G15290 // AT5G62800 // AT3G55…
GO:0044464	C	cell part	927	1596	15217	37767	1e-44	1.5e-42	// AT1G06190 // AT1G16560 // AT3G48860 // AT3G18800 // AT1G76490 // AT5G18110 // AT3G47520 // AT5G26110 // AT1G80680 // AT2G39730 // AT5G22400 // AT5G09420 // AT2G02390 // AT1G28395 // AT5G19830 // AT4G32920 // AT2G32280 // AT2G43160 // AT3G12390 // AT1G19220 // AT4G26910 // AT1G09210 // AT1G31170 // AT2G35940 // AT4G29410 // AT3G05500 // AT3G12300 // AT1G76150 // AT2G14255 // AT4G16720 // AT4G05…
GO:0005623	C	cell	927	1596	15217	37767	1e-44	1.5e-42	// AT1G06190 // AT1G16560 // AT3G48860 // AT3G18800 // AT1G76490 // AT5G18110 // AT3G47520 // AT5G26110 // AT1G80680 // AT2G39730 // AT5G22400 // AT5G09420 // AT2G02390 // AT1G28395 // AT5G19830 // AT4G32920 // AT2G32280 // AT2G43160 // AT3G12390 // AT1G19220 // AT4G26910 // AT1G09210 // AT1G31170 // AT2G35940 // AT4G29410 // AT3G05500 // AT3G12300 // AT1G76150 // AT2G14255 // AT4G16720 // AT4G05…
GO:0044444	C	cytoplasmic part	492	1596	6289	37767	2.6e-42	3.8e-40	// AT1G06190 // AT2G31190 // AT5G58000 // AT1G76490 // AT3G47520 // AT5G22400 // AT1G28395 // AT5G19830 // AT4G32920 // AT3G12390 // AT1G09210 // AT1G31170 // AT4G29410 // AT3G05500 // AT1G76150 // AT4G16720 // AT5G32470 // AT5G48300 // AT1G19910 // AT2G16640 // AT5G64740 // AT5G11490 // AT5G16130 // AT2G15290 // AT3G55290 // AT2G15820 // AT3G13410 // AT5G19780 // AT1G25350 // AT4G01320 // AT5G54…
GO:0043231	C	intracellular membrane-bounded organelle	560	1596	7615	37767	8.2e-42	1.2e-39	// AT1G06190 // AT2G31190 // AT5G58000 // AT1G76490 // AT3G47520 // AT1G80680 // AT2G39730 // AT5G22400 // AT5G09420 // AT1G28395 // AT5G19830 // AT4G32920 // AT1G19220 // AT1G09210 // AT1G31170 // AT2G35940 // AT5G64030 // AT3G05500 // AT1G76150 // AT5G32470 // AT4G10710 // AT1G19910 // AT2G16640 // AT5G64740 // AT5G16130 // AT2G15290 // AT5G62800 // AT3G55290 // AT1G22920 // AT3G13410 // AT1G14…
GO:0043227	C	membrane-bounded organelle	560	1596	7622	37767	1.1e-41	1.6e-39	// AT1G06190 // AT2G31190 // AT5G58000 // AT1G76490 // AT3G47520 // AT1G80680 // AT2G39730 // AT5G22400 // AT5G09420 // AT1G28395 // AT5G19830 // AT4G32920 // AT1G19220 // AT1G09210 // AT1G31170 // AT2G35940 // AT5G64030 // AT3G05500 // AT1G76150 // AT5G32470 // AT4G10710 // AT1G19910 // AT2G16640 // AT5G64740 // AT5G16130 // AT2G15290 // AT5G62800 // AT3G55290 // AT1G22920 // AT3G13410 // AT1G14…
GO:0044446	C	intracellular organelle part	246	1596	2561	37767	3.6e-31	5.3e-29	// AT2G31190 // AT5G53280 // AT1G48920 // AT5G22370 // AT1G17160 // AT1G75690 // AT3G47520 // AT3G61140 // AT1G07920 // AT1G61570 // AT3G63130 // AT4G01810 // AT3G21540 // AT2G36170 // AT2G38550 // AT3G58500 // AT3G25520 // AT5G67630 // AT1G09760 // AT3G59030 // AT1G20020 // AT1G32220 // AT1G04120 // AT2G47730 // AT2G21390 // AT2G47580 // AT5G52470 // AT4G29410 // AT4G37920 // AT1G28490 // AT2G46…
GO:0044422	C	organelle part	246	1596	2562	37767	3.8e-31	5.6e-29	// AT2G31190 // AT5G53280 // AT1G48920 // AT5G22370 // AT1G17160 // AT1G75690 // AT3G47520 // AT3G61140 // AT1G07920 // AT1G61570 // AT3G63130 // AT4G01810 // AT3G21540 // AT2G36170 // AT2G38550 // AT3G58500 // AT3G25520 // AT5G67630 // AT1G09760 // AT3G59030 // AT1G20020 // AT1G32220 // AT1G04120 // AT2G47730 // AT2G21390 // AT2G47580 // AT5G52470 // AT4G29410 // AT4G37920 // AT1G28490 // AT2G46…
GO:0009987	P	cellular process	696	1596	11684	37767	1.6e-25	8.1e-23	// AT1G06190 // AT4G15560 // AT1G76490 // AT5G18110 // AT2G46210 // AT5G26110 // AT1G80680 // AT5G22400 // AT1G13980 // AT1G76880 // AT4G05520 // AT5G19830 // AT1G25280 // AT1G71350 // AT5G23960 // AT1G08200 // AT2G21390 // AT5G20600 // AT2G35940 // AT4G29410 // AT1G76150 // AT4G16720 // AT4G05190 // AT5G48650 // AT5G48300 // AT1G72210 // AT4G05050 // AT3G50950 // AT1G14650 // AT2G16640 // AT4G22…
GO:0032991	C	macromolecular complex	203	1596	2180	37767	4.3e-24	6.4e-22	// AT4G34280 // AT3G60820 // AT5G22370 // AT5G06140 // AT5G46210 // AT4G10710 // AT4G01810 // AT3G21540 // AT2G21390 // AT2G36170 // AT3G58500 // AT5G58760 // AT2G32600 // AT3G12390 // AT3G26340 // AT3G23890 // AT2G47580 // AT5G20600 // AT4G29410 // AT1G05520 // AT3G14290 // AT2G46520 // AT1G20580 // AT4G30600 // AT1G67680 // AT5G15220 // AT4G16720 // AT4G05190 // AT5G48300 // AT5G53530 // AT3G57…
GO:0003824	F	catalytic activity	593	1596	9638	37767	8.8e-24	1.8e-21	// AT1G06190 // AT4G15560 // AT5G66850 // AT1G76490 // AT3G47520 // AT5G26110 // AT5G19830 // AT2G01150 // AT1G25280 // AT4G10390 // AT1G03905 // AT5G23960 // AT1G08200 // AT2G23820 // AT1G31170 // AT1G76150 // AT4G27820 // AT1G11580 // AT2G02390 // AT5G48300 // AT1G19910 // AT1G25510 // AT4G22730 // AT2G05790 // AT5G64740 // AT2G26420 // AT4G27270 // AT2G39940 // AT5G62800 // AT3G55290 // AT4G33…
GO:0043234	C	protein complex	142	1596	1443	37767	7.4e-19	1.1e-16	// AT4G34280 // AT3G60820 // AT5G22370 // AT5G06140 // AT5G46210 // AT4G10710 // AT4G01810 // AT3G21540 // AT3G58500 // AT5G58760 // AT3G26340 // AT3G23890 // AT1G05520 // AT2G46520 // AT4G05190 // AT5G48300 // AT5G53530 // AT5G64740 // AT5G11490 // AT5G11710 // AT1G56590 // AT1G54140 // AT2G39940 // AT1G44575 // AT4G15900 // AT1G51980 // AT1G03950 // AT2G46290 // AT5G12110 // AT1G10840 // ATCG00…
GO:0009791	P	post-embryonic development	87	1596	705	37767	4.9e-17	2.5e-14	// AT5G11260 // AT5G13010 // AT1G49510 // AT5G22370 // AT2G43790 // AT5G49930 // AT1G80680 // AT1G13980 // AT5G51430 // AT2G18390 // AT4G26000 // AT1G12820 // AT1G19220 // AT3G04610 // AT5G46210 // AT5G48300 // AT5G55940 // AT1G55250 // AT4G15900 // AT1G02140 // AT1G32230 // AT1G67990 // AT1G25350 // AT5G54310 // AT2G03150 // AT5G55480 // AT2G44060 // AT3G22990 // AT2G22250 // AT5G48150 // AT3G54…
GO:0016020	C	membrane	275	1596	4068	37767	2.6e-14	3.8e-12	// AT5G60160 // AT5G62550 // AT3G48860 // AT5G35200 // AT5G06140 // AT1G26100 // AT1G75690 // AT1G76490 // AT5G53280 // AT1G07920 // AT1G61570 // AT2G28320 // AT3G23750 // AT5G53470 // AT1G45010 // AT3G21540 // AT3G27960 // AT3G44330 // AT3G17840 // AT5G57090 // AT1G36050 // AT4G24100 // AT3G18800 // AT3G59030 // AT1G20020 // AT4G27270 // AT1G04120 // AT3G03960 // AT4G36860 // AT2G43160 // AT3G46…
GO:0044237	P	cellular metabolic process	506	1596	8722	37767	8.9e-15	4.5e-12	// AT1G06190 // AT4G15560 // AT1G76490 // AT5G18110 // AT2G46210 // AT5G26110 // AT1G76880 // AT5G19830 // AT1G25280 // AT1G71350 // AT5G23960 // AT1G08200 // AT5G20600 // AT1G21450 // AT4G29410 // AT1G76150 // AT4G16720 // AT2G02390 // AT5G48300 // AT1G72210 // AT4G05050 // AT1G14650 // AT4G22730 // AT5G64740 // AT2G32700 // AT5G16130 // AT2G39940 // AT5G62800 // AT3G26650 // AT2G25760 // AT4G31…
GO:0043232	C	intracellular non-membrane-bounded organelle	103	1596	1040	37767	4.1e-14	6e-12	// AT5G22370 // AT4G10710 // AT1G07920 // AT4G36420 // AT3G21540 // AT2G36170 // AT3G58500 // AT5G67630 // AT3G12390 // AT2G47580 // AT5G52470 // AT4G29410 // AT1G20580 // AT5G15220 // AT4G16720 // AT4G05190 // AT5G57020 // AT3G25520 // AT5G11710 // AT1G56110 // AT5G16130 // AT1G26910 // ATCG00050 // AT4G31460 // AT5G48760 // AT5G35530 // AT1G15810 // AT3G54210 // AT4G18730 // AT1G48920 // AT1G25…
GO:0043228	C	non-membrane-bounded organelle	103	1596	1040	37767	4.1e-14	6e-12	// AT5G22370 // AT4G10710 // AT1G07920 // AT4G36420 // AT3G21540 // AT2G36170 // AT3G58500 // AT5G67630 // AT3G12390 // AT2G47580 // AT5G52470 // AT4G29410 // AT1G20580 // AT5G15220 // AT4G16720 // AT4G05190 // AT5G57020 // AT3G25520 // AT5G11710 // AT1G56110 // AT5G16130 // AT1G26910 // ATCG00050 // AT4G31460 // AT5G48760 // AT5G35530 // AT1G15810 // AT3G54210 // AT4G18730 // AT1G48920 // AT1G25…
GO:0008152	P	metabolic process	591	1596	10614	37767	2.6e-14	1.3e-11	// AT1G06190 // AT4G15560 // AT1G76490 // AT5G18110 // AT2G46210 // AT5G26110 // AT1G76880 // AT5G19830 // AT5G56260 // AT1G25280 // AT1G71350 // AT5G23960 // AT1G08200 // AT4G26910 // AT5G20600 // AT1G21450 // AT4G29410 // AT1G76150 // AT4G16720 // AT2G02390 // AT5G48300 // AT1G72210 // AT4G05050 // AT1G25510 // AT1G14650 // AT4G22730 // AT2G05790 // AT5G64740 // AT2G32700 // AT5G16130 // AT2G39…
GO:0005634	C	nucleus	194	1596	2621	37767	2.1e-13	3e-11	// AT1G08130 // AT5G11260 // AT1G48920 // AT5G46210 // AT4G10710 // AT3G61140 // AT1G07920 // AT3G63130 // AT1G72040 // AT4G02060 // AT3G21540 // AT2G36170 // AT1G75660 // AT3G58500 // AT1G18800 // AT5G67630 // AT1G09760 // AT2G32600 // AT1G19220 // AT5G64813 // AT3G23890 // AT2G47580 // AT2G35940 // AT3G04610 // AT2G46520 // AT1G20580 // AT2G33040 // AT1G10320 // AT1G72210 // AT5G16130 // AT1G80…
GO:0044428	C	nuclear part	66	1596	543	37767	5.8e-13	8.5e-11	// AT5G62190 // AT2G19760 // AT5G11170 // AT1G80680 // AT1G07920 // AT5G22440 // AT3G23620 // AT3G44750 // AT2G30620 // AT3G63130 // AT1G09760 // AT3G58660 // AT4G35800 // AT3G21540 // AT1G03140 // AT4G18040 // AT4G25500 // AT2G36170 // AT5G20290 // AT4G30200 // AT3G58500 // AT1G48920 // AT5G67630 // AT4G10710 // AT3G57290 // AT2G32600 // AT4G15950 // AT4G32720 // AT5G02200 // AT2G47580 // AT2G40…
GO:0033036	P	macromolecule localization	61	1596	462	37767	1.8e-13	9.2e-11	// AT5G48660 // AT1G08560 // AT1G47830 // AT3G20000 // AT3G09740 // AT1G60970 // AT5G06140 // AT1G32050 // AT3G59920 // AT4G26670 // AT1G61570 // AT3G11130 // AT3G63130 // AT4G01810 // AT2G48140 // AT5G09420 // AT1G17500 // AT3G25040 // AT5G46860 // AT3G25160 // AT5G51430 // AT5G05010 // AT1G60780 // AT5G16880 // AT3G06720 // AT3G10110 // AT5G02200 // AT2G21390 // AT5G03280 // AT2G47980 // AT1G28…
GO:0044238	P	primary metabolic process	507	1596	8995	37767	1e-12	5.2e-10	// AT1G06190 // AT4G15560 // AT1G76490 // AT5G18110 // AT2G46210 // AT5G26110 // AT1G76880 // AT5G19830 // AT1G25280 // AT1G71350 // AT5G23960 // AT1G08200 // AT5G20600 // AT1G21450 // AT4G29410 // AT1G76150 // AT4G16720 // AT5G48300 // AT1G72210 // AT4G05050 // AT1G25510 // AT4G22730 // AT2G05790 // AT5G64740 // AT2G32700 // AT5G16130 // AT2G39940 // AT5G62800 // AT3G26650 // AT2G25760 // AT4G31…
GO:0005886	C	plasma membrane	123	1596	1456	37767	3.8e-12	5.5e-10	// AT5G60160 // AT5G62550 // AT3G48860 // AT5G35200 // AT3G18800 // AT3G02130 // AT1G07920 // AT2G28320 // AT3G23750 // AT4G05520 // AT3G21540 // AT3G17840 // AT2G01410 // AT1G36050 // AT4G24100 // AT3G28960 // AT4G27270 // AT1G73180 // AT3G44150 // AT4G36860 // AT4G29410 // AT4G16720 // AT5G18610 // AT4G13010 // AT1G64650 // AT1G73450 // AT3G44330 // AT4G22730 // AT5G64740 // AT3G19540 // AT5G58…
GO:0009628	P	response to abiotic stimulus	123	1596	1471	37767	7e-12	3.6e-09	// AT1G58290 // AT2G31190 // AT5G11260 // AT5G06140 // AT2G33835 // AT2G43790 // AT5G46210 // AT3G47520 // AT2G39730 // AT5G16820 // AT5G24120 // AT2G18390 // AT3G18030 // AT1G09760 // AT3G12390 // AT1G04120 // AT2G47730 // AT1G09210 // AT2G47580 // AT5G08120 // AT4G30950 // AT5G48300 // AT2G22240 // AT5G25610 // AT5G26990 // AT2G26980 // AT2G32120 // AT3G26650 // AT1G44575 // AT1G51980 // AT1G32…
GO:0005829	C	cytosol	87	1596	912	37767	2.5e-11	3.6e-09	// AT1G13440 // AT3G08590 // AT2G36170 // AT5G62810 // AT4G29410 // AT5G40760 // AT4G16720 // AT1G73450 // AT4G35640 // AT5G50960 // AT3G25520 // AT1G70730 // AT3G09920 // AT5G16130 // AT3G29360 // AT1G67990 // AT4G34670 // AT5G54310 // AT2G03150 // AT1G17210 // AT4G37870 // AT5G18070 // AT3G09640 // AT4G18730 // AT3G22850 // AT2G45140 // AT4G35160 // AT4G14350 // AT3G46970 // AT4G38630 // AT4G31…
GO:0009536	C	plastid	203	1596	2965	37767	4.2e-11	6.1e-09	// AT1G06190 // AT1G58290 // AT5G53280 // AT3G54660 // AT5G05420 // AT1G07510 // AT1G75690 // AT1G76490 // AT3G47520 // AT1G07920 // AT5G22400 // AT1G28395 // AT2G31955 // AT2G35530 // AT4G23940 // AT2G27350 // AT2G38550 // AT5G62790 // AT1G17160 // AT5G67630 // AT4G38380 // AT5G17990 // AT1G20020 // AT1G32220 // AT2G47730 // AT1G31170 // AT5G06290 // AT1G18290 // AT1G01730 // AT1G04140 // AT2G30…
GO:0005730	C	nucleolus	35	1596	209	37767	9.7e-11	1.4e-08	// AT5G62190 // AT2G19760 // AT5G11170 // AT1G07920 // AT5G22440 // AT3G23620 // AT3G44750 // AT2G30620 // AT3G21540 // AT4G18040 // AT2G36170 // AT5G20290 // AT3G58500 // AT1G48920 // AT5G67630 // AT2G47580 // AT5G52470 // AT1G20580 // AT4G25340 // AT2G33040 // AT5G47750 // AT1G56110 // AT5G35530 // AT2G20490 // AT5G16130 // AT5G67270 // AT5G08180 // AT1G45000 // AT2G41620 // AT3G58660 // AT2G27…
GO:0008104	P	protein localization	52	1596	408	37767	3.5e-11	1.8e-08	// AT5G48660 // AT3G20000 // AT1G60970 // AT5G06140 // AT1G32050 // AT3G59920 // AT1G61570 // AT3G11130 // AT3G63130 // AT4G01810 // AT5G11490 // AT3G25040 // AT5G46860 // AT3G25160 // AT5G51430 // AT5G05010 // AT1G60780 // AT5G16880 // AT3G10110 // AT5G02200 // AT2G21390 // AT1G08560 // AT2G47980 // AT4G26670 // AT2G20890 // AT4G30600 // AT1G67680 // AT2G30695 // AT1G56590 // AT3G23660 // AT3G06…
GO:0005488	F	binding	598	1596	11258	37767	8.6e-11	1.8e-08	// AT1G06190 // AT4G33355 // AT5G18110 // AT2G46210 // AT3G50950 // AT2G39730 // AT1G13980 // AT1G76880 // AT4G05520 // AT5G16820 // AT2G01150 // AT4G18020 // AT1G25280 // AT4G10390 // AT2G43160 // AT2G02570 // AT1G19220 // AT1G09210 // AT1G75690 // AT1G31170 // AT3G43590 // AT2G35940 // AT5G17380 // AT5G48650 // AT1G72210 // AT4G05050 // AT4G22730 // AT2G05790 // AT5G57320 // AT5G13180 // AT2G15…
GO:0031974	C	membrane-enclosed lumen	60	1596	546	37767	2.5e-10	3.7e-08	// AT5G62190 // AT1G48920 // AT2G19760 // AT5G11170 // AT2G27040 // AT1G07920 // AT4G10710 // AT3G23620 // AT3G44750 // AT2G30620 // AT3G58660 // AT4G35800 // AT3G21540 // AT4G18040 // AT4G25500 // AT2G36170 // AT5G20290 // AT3G12340 // AT3G58500 // AT3G23990 // AT5G67630 // AT1G61570 // AT1G09760 // AT4G32720 // AT4G15950 // AT5G53490 // AT5G02200 // AT2G47580 // AT5G02050 // AT5G52470 // AT5G05…
GO:0045184	P	establishment of protein localization	49	1596	381	37767	9.7e-11	4.9e-08	// AT5G48660 // AT3G20000 // AT1G60970 // AT5G06140 // AT1G32050 // AT3G59920 // AT1G61570 // AT3G11130 // AT3G63130 // AT4G01810 // AT5G11490 // AT3G25040 // AT5G46860 // AT3G25160 // AT5G05010 // AT1G60780 // AT5G16880 // AT3G10110 // AT2G21390 // AT1G08560 // AT4G26670 // AT2G20890 // AT4G30600 // AT1G67680 // AT2G30695 // AT1G56590 // AT3G23660 // AT3G06720 // AT3G03800 // AT5G53530 // AT5G55…
GO:0015031	P	protein transport	49	1596	381	37767	9.7e-11	4.9e-08	// AT5G48660 // AT3G20000 // AT1G60970 // AT5G06140 // AT1G32050 // AT3G59920 // AT1G61570 // AT3G11130 // AT3G63130 // AT4G01810 // AT5G11490 // AT3G25040 // AT5G46860 // AT3G25160 // AT5G05010 // AT1G60780 // AT5G16880 // AT3G10110 // AT2G21390 // AT1G08560 // AT4G26670 // AT2G20890 // AT4G30600 // AT1G67680 // AT2G30695 // AT1G56590 // AT3G23660 // AT3G06720 // AT3G03800 // AT5G53530 // AT5G55…
GO:0031975	C	envelope	63	1596	595	37767	3.5e-10	5.2e-08	// AT2G31190 // AT5G53280 // AT3G20000 // AT2G38550 // AT4G26670 // AT3G47520 // AT1G42960 // AT1G80680 // AT5G58330 // AT1G64200 // AT5G42960 // AT5G04590 // AT2G39970 // AT4G27990 // AT1G63940 // AT1G80230 // AT3G04120 // AT3G06720 // AT3G10110 // AT1G61570 // AT5G33320 // AT2G47730 // AT1G24360 // AT5G37510 // AT4G37920 // AT5G40810 // AT2G20890 // AT5G13630 // AT2G39730 // AT5G35210 // AT4G38…
GO:0031967	C	organelle envelope	63	1596	595	37767	3.5e-10	5.2e-08	// AT2G31190 // AT5G53280 // AT3G20000 // AT2G38550 // AT4G26670 // AT3G47520 // AT1G42960 // AT1G80680 // AT5G58330 // AT1G64200 // AT5G42960 // AT5G04590 // AT2G39970 // AT4G27990 // AT1G63940 // AT1G80230 // AT3G04120 // AT3G06720 // AT3G10110 // AT1G61570 // AT5G33320 // AT2G47730 // AT1G24360 // AT5G37510 // AT4G37920 // AT5G40810 // AT2G20890 // AT5G13630 // AT2G39730 // AT5G35210 // AT4G38…
GO:0070013	C	intracellular organelle lumen	59	1596	539	37767	4.1e-10	6e-08	// AT5G62190 // AT1G48920 // AT2G19760 // AT5G11170 // AT2G27040 // AT1G07920 // AT4G10710 // AT3G23620 // AT3G44750 // AT2G30620 // AT3G58660 // AT4G35800 // AT3G21540 // AT4G18040 // AT4G25500 // AT2G36170 // AT5G20290 // AT3G12340 // AT3G58500 // AT3G23990 // AT5G67630 // AT1G09760 // AT4G32720 // AT4G15950 // AT5G53490 // AT5G02200 // AT2G47580 // AT5G02050 // AT5G52470 // AT5G05420 // AT1G20…
GO:0043233	C	organelle lumen	59	1596	539	37767	4.1e-10	6e-08	// AT5G62190 // AT1G48920 // AT2G19760 // AT5G11170 // AT2G27040 // AT1G07920 // AT4G10710 // AT3G23620 // AT3G44750 // AT2G30620 // AT3G58660 // AT4G35800 // AT3G21540 // AT4G18040 // AT4G25500 // AT2G36170 // AT5G20290 // AT3G12340 // AT3G58500 // AT3G23990 // AT5G67630 // AT1G09760 // AT4G32720 // AT4G15950 // AT5G53490 // AT5G02200 // AT2G47580 // AT5G02050 // AT5G52470 // AT5G05420 // AT1G20…
GO:0031090	C	organelle membrane	79	1596	842	37767	4.2e-10	6.1e-08	// AT1G50430 // AT5G53280 // AT3G42050 // AT3G20000 // AT2G38550 // AT5G55990 // AT1G75690 // AT4G26670 // AT1G42960 // AT1G80680 // AT1G30400 // AT1G64200 // AT3G23660 // AT3G51860 // AT4G01810 // AT5G53490 // AT2G39970 // AT2G20370 // AT5G46860 // AT4G35000 // AT2G01110 // AT3G54840 // AT1G67740 // AT1G60970 // AT1G73885 // AT2G17520 // AT3G55360 // AT1G60780 // AT3G10110 // AT3G59030 // AT1G20…
GO:0050896	P	response to stimulus	257	1596	4057	37767	1.3e-10	6.7e-08	// AT1G58290 // AT5G60160 // AT5G11260 // AT5G26680 // AT5G06140 // AT2G33835 // AT2G43790 // AT5G46210 // AT3G47520 // AT3G50950 // AT1G07920 // AT2G39730 // AT5G53470 // AT2G23970 // AT5G16820 // AT3G57290 // AT3G08590 // AT5G24120 // AT1G80600 // AT4G35000 // AT4G10390 // AT3G12500 // AT3G18030 // AT4G38380 // AT1G09760 // AT3G12390 // AT1G19220 // AT1G04120 // AT2G47730 // AT5G64813 // AT1G09…
GO:0031981	C	nuclear lumen	47	1596	374	37767	4.6e-10	6.8e-08	// AT5G62190 // AT2G19760 // AT5G11170 // AT1G07920 // AT4G10710 // AT3G23620 // AT3G44750 // AT2G30620 // AT4G35800 // AT3G21540 // AT4G18040 // AT4G25500 // AT2G36170 // AT5G20290 // AT3G58500 // AT1G48920 // AT5G67630 // AT1G09760 // AT4G32720 // AT4G15950 // AT5G02200 // AT2G47580 // AT5G52470 // AT1G20580 // AT4G25340 // AT2G33040 // AT5G22440 // AT5G47750 // AT5G56550 // AT1G56110 // AT5G35…
GO:0009507	C	chloroplast	186	1596	2740	37767	5.8e-10	8.5e-08	// AT1G06190 // AT1G58290 // AT5G53280 // AT3G54660 // AT5G05420 // AT1G17160 // AT1G75690 // AT3G47520 // AT1G07920 // AT5G22400 // AT1G28395 // AT2G31955 // AT2G35530 // AT4G23940 // AT2G27350 // AT2G38550 // AT5G62790 // AT5G67630 // AT4G38380 // AT5G17990 // AT1G20020 // AT1G32220 // AT2G47730 // AT1G31170 // AT1G18290 // AT1G01730 // AT1G04140 // AT2G30695 // AT4G13010 // AT4G33680 // AT2G16…
GO:0051641	P	cellular localization	62	1596	569	37767	1.7e-10	8.8e-08	// AT5G48660 // AT1G08560 // AT3G13870 // AT3G20000 // AT3G09740 // AT1G60970 // AT5G06140 // AT1G60780 // AT1G80680 // AT1G61570 // AT3G11130 // AT1G13980 // AT5G62810 // AT4G01810 // AT5G48650 // AT5G11490 // AT3G25040 // AT3G27530 // AT5G46860 // AT3G25160 // AT3G54840 // AT1G02130 // AT5G05010 // AT1G73030 // AT3G06720 // AT2G42810 // AT5G55190 // AT5G02200 // AT2G21390 // AT5G03280 // AT2G47…
GO:0046907	P	intracellular transport	54	1596	463	37767	2.9e-10	1.5e-07	// AT5G48660 // AT1G08560 // AT3G13870 // AT3G20000 // AT3G09740 // AT1G60970 // AT5G06140 // AT1G60780 // AT1G80680 // AT1G61570 // AT3G11130 // AT1G13980 // AT5G62810 // AT4G01810 // AT5G11490 // AT3G54840 // AT3G27530 // AT5G46860 // AT1G02130 // AT5G05010 // AT1G73030 // AT3G06720 // AT2G42810 // AT2G21390 // AT5G48650 // AT1G28490 // AT2G20890 // AT4G30600 // AT1G67680 // AT1G56590 // AT3G23…
GO:0034613	P	cellular protein localization	42	1596	322	37767	1.4e-09	7.2e-07	// AT5G48660 // AT3G20000 // AT1G60970 // AT5G06140 // AT1G60780 // AT3G11130 // AT3G63130 // AT4G01810 // AT5G11490 // AT5G51430 // AT5G46860 // AT5G05010 // AT5G16880 // AT1G61570 // AT5G02200 // AT2G21390 // AT1G08560 // AT1G28490 // AT2G20890 // AT4G30600 // AT1G67680 // AT1G56590 // AT3G23660 // AT3G06720 // AT3G03800 // AT5G53530 // AT5G55190 // AT1G26690 // AT2G16640 // AT3G09740 // AT5G09…
GO:0006996	P	organelle organization	64	1596	640	37767	2e-09	1e-06	// AT5G53280 // AT3G13870 // AT2G19760 // AT5G56950 // AT5G35200 // AT3G12110 // AT2G06210 // AT4G32200 // AT2G30620 // AT2G19480 // AT5G62810 // AT5G51600 // AT5G09420 // AT3G20000 // AT5G51430 // AT5G46860 // AT2G01110 // AT2G18390 // AT2G33150 // AT1G18800 // AT3G23990 // AT1G61570 // AT3G20740 // AT2G35160 // AT1G72370 // AT2G28000 // AT5G66410 // AT5G55280 // AT2G35940 // AT2G47980 // AT2G20…
GO:0070727	P	cellular macromolecule localization	43	1596	341	37767	2.3e-09	1.2e-06	// AT5G48660 // AT3G20000 // AT1G60970 // AT5G06140 // AT1G60780 // AT3G11130 // AT3G63130 // AT4G01810 // AT5G11490 // AT5G51430 // AT5G46860 // AT5G05010 // AT5G16880 // AT1G61570 // AT5G02200 // AT5G03280 // AT2G21390 // AT1G08560 // AT1G28490 // AT2G20890 // AT4G30600 // AT1G67680 // AT1G56590 // AT3G23660 // AT3G06720 // AT3G03800 // AT5G53530 // AT5G55190 // AT1G26690 // AT2G16640 // AT3G09…
GO:0051649	P	establishment of localization in cell	56	1596	525	37767	2.6e-09	1.3e-06	// AT5G48660 // AT1G08560 // AT3G13870 // AT3G20000 // AT3G09740 // AT1G60970 // AT5G06140 // AT1G60780 // AT1G80680 // AT1G61570 // AT3G11130 // AT1G13980 // AT5G62810 // AT4G01810 // AT5G11490 // AT3G54840 // AT3G27530 // AT5G46860 // AT1G02130 // AT5G05010 // AT1G73030 // AT3G06720 // AT2G42810 // AT2G21390 // AT5G48650 // AT1G28490 // AT2G20890 // AT4G30600 // AT1G67680 // AT1G56590 // AT3G23…
GO:0016043	P	cellular component organization	97	1596	1179	37767	2.7e-09	1.4e-06	// AT5G53280 // AT3G13870 // AT5G35200 // AT5G19530 // AT1G13980 // AT5G51430 // AT5G24120 // AT2G18390 // AT5G62810 // AT2G35940 // AT2G47980 // AT1G28490 // AT2G46520 // AT5G08120 // AT4G05190 // AT5G64740 // AT5G57320 // AT2G26420 // AT1G55250 // AT1G54140 // AT1G22920 // AT5G55480 // AT3G20000 // AT5G56950 // AT2G33150 // AT1G61570 // AT2G20370 // AT1G62750 // AT4G38630 // AT3G03800 // AT5G63…
GO:0000166	F	nucleotide binding	156	1596	2267	37767	7e-09	1.4e-06	// AT1G06190 // AT1G08130 // AT5G26110 // AT3G13870 // AT5G60990 // AT5G22370 // AT3G02130 // AT3G50950 // AT5G38640 // AT3G23750 // AT4G02060 // AT1G13190 // AT4G23940 // AT3G17840 // AT1G60500 // AT2G18390 // AT4G18905 // AT3G18030 // AT5G67630 // AT1G50480 // AT3G09240 // AT3G03960 // AT1G53730 // AT3G23890 // AT1G63660 // AT3G13290 // AT4G30600 // AT1G04140 // AT5G18610 // AT4G29830 // AT1G10…
GO:0005739	C	mitochondrion	100	1596	1276	37767	1.5e-08	2.2e-06	// AT1G08130 // AT1G13440 // AT3G54660 // AT1G07510 // AT3G47520 // AT1G07920 // AT1G61570 // AT2G31955 // AT5G19830 // AT4G35260 // AT1G09210 // AT5G32470 // AT5G12290 // AT3G44330 // AT1G79940 // AT5G50850 // AT1G47640 // AT4G26910 // AT4G34200 // AT4G22220 // AT1G51980 // AT3G10160 // AT2G47840 // AT2G43950 // AT3G20000 // AT1G32050 // AT1G14810 // AT5G58330 // AT5G18070 // AT2G26140 // AT5G18…
GO:0006886	P	intracellular protein transport	40	1596	311	37767	5e-09	2.5e-06	// AT5G48660 // AT3G20000 // AT1G60970 // AT5G06140 // AT1G60780 // AT3G11130 // AT3G63130 // AT4G01810 // AT5G11490 // AT5G46860 // AT5G05010 // AT5G16880 // AT1G61570 // AT2G21390 // AT1G08560 // AT1G28490 // AT2G20890 // AT4G30600 // AT1G67680 // AT1G56590 // AT3G23660 // AT3G06720 // AT3G03800 // AT5G53530 // AT5G55190 // AT1G26690 // AT2G16640 // AT3G09740 // AT5G09420 // AT5G11710 // AT2G36…
GO:0005198	F	structural molecule activity	62	1596	659	37767	2.9e-08	5.9e-06	// AT5G10360 // AT5G56710 // AT5G48760 // AT3G12110 // AT5G22440 // AT5G15220 // AT5G62690 // AT3G11130 // AT5G12250 // AT3G54210 // AT3G49080 // AT1G32990 // AT4G18730 // AT2G36170 // AT5G20290 // AT1G14320 // AT5G23860 // AT2G45140 // AT4G36420 // AT4G37460 // AT5G03905 // AT1G25260 // AT2G42740 // AT5G55280 // AT4G29410 // ATCG00770 // AT5G23535 // AT1G74050 // AT3G49010 // AT4G16720 // AT2G21…
GO:0044265	P	cellular macromolecule catabolic process	50	1596	465	37767	1.5e-08	7.4e-06	// AT1G13440 // AT3G60820 // AT1G26830 // AT4G08980 // AT3G05530 // AT5G19990 // AT5G23540 // AT4G10570 // AT5G58330 // AT1G32850 // AT5G53300 // AT1G80570 // AT1G77000 // AT2G21270 // AT1G75660 // AT2G25490 // AT1G56450 // AT3G04120 // AT3G61790 // AT2G29560 // AT3G26340 // AT4G26270 // AT4G20930 // AT4G02890 // AT1G08370 // AT4G38630 // AT4G17510 // AT5G50870 // AT4G31300 // AT5G40580 // AT4G05…
GO:0032502	P	developmental process	156	1596	2304	37767	1.9e-08	9.7e-06	// AT5G11260 // AT3G13870 // AT1G49510 // AT5G22370 // AT5G06140 // AT2G43790 // AT5G49930 // AT5G19530 // AT1G13980 // AT5G56750 // AT1G02730 // AT5G51430 // AT2G18390 // AT1G73030 // AT4G26000 // AT5G13180 // AT1G12820 // AT1G19220 // AT2G35940 // AT3G04610 // AT5G46210 // AT5G48300 // AT5G57020 // AT2G37250 // AT5G55940 // AT2G26420 // AT1G19440 // AT1G55250 // AT4G34200 // AT1G80680 // AT4G15…
GO:0005515	F	protein binding	187	1596	2944	37767	5.4e-08	1.1e-05	// AT1G08560 // AT5G35200 // AT1G75690 // AT5G46210 // AT1G07920 // AT3G10110 // AT1G13980 // AT4G01810 // AT5G42940 // AT2G01150 // AT2G36170 // AT5G18750 // AT1G09760 // AT5G48380 // AT3G03960 // AT1G09210 // AT5G62810 // AT3G11080 // AT5G02200 // AT2G35940 // AT4G36480 // AT1G28490 // AT2G46520 // AT5G08120 // AT4G05050 // AT4G22730 // AT5G57320 // AT1G56590 // AT1G55250 // AT2G15290 // AT2G39…
GO:0032501	P	multicellular organismal process	144	1596	2094	37767	2.9e-08	1.5e-05	// AT5G11260 // AT3G13870 // AT1G49510 // AT5G22370 // AT5G06140 // AT2G43790 // AT5G49930 // AT5G19530 // AT1G13980 // AT1G02730 // AT5G51430 // AT2G18390 // AT1G73030 // AT4G26000 // AT5G13180 // AT1G12820 // AT1G19220 // AT2G35940 // AT3G04610 // AT5G46210 // AT5G48300 // AT5G57020 // AT2G37250 // AT5G55940 // AT2G26420 // AT1G19440 // AT1G55250 // AT5G62800 // AT1G80680 // AT3G15540 // AT4G15…
GO:0034641	P	cellular nitrogen compound metabolic process	52	1596	506	37767	2.9e-08	1.5e-05	// AT1G58290 // AT2G44160 // AT3G53580 // AT4G15560 // AT5G16440 // AT4G10320 // AT2G43790 // AT2G31170 // AT4G08900 // AT1G14810 // AT4G39280 // AT2G33840 // AT2G31955 // AT5G53460 // AT4G26900 // AT4G35630 // AT2G45300 // AT2G27450 // AT4G29840 // AT5G17990 // AT1G43710 // AT5G13110 // AT1G63660 // AT4G20930 // AT2G44050 // AT5G40760 // AT3G01120 // AT1G09620 // AT4G33680 // AT3G62120 // AT1G52…
GO:0019538	P	protein metabolic process	241	1596	4009	37767	4.2e-08	2.2e-05	// AT5G46210 // AT5G60160 // AT3G60820 // AT5G12110 // AT1G75690 // AT5G18110 // AT5G26110 // AT3G23750 // AT1G05190 // AT1G80570 // AT2G34970 // AT5G19830 // AT4G23940 // AT2G36170 // AT3G58500 // AT1G71350 // AT4G24100 // AT3G09240 // AT3G03960 // AT3G26340 // AT4G29410 // AT4G18950 // AT4G35350 // AT5G15220 // AT4G16720 // AT2G30695 // AT1G72370 // AT5G22440 // AT4G09570 // AT1G09620 // AT3G44…
GO:0007275	P	multicellular organismal development	138	1596	2020	37767	8.2e-08	4.2e-05	// AT5G11260 // AT3G13870 // AT1G49510 // AT5G22370 // AT5G06140 // AT2G43790 // AT5G49930 // AT5G19530 // AT1G13980 // AT1G02730 // AT5G51430 // AT2G18390 // AT1G73030 // AT4G26000 // AT5G13180 // AT1G12820 // AT1G19220 // AT2G35940 // AT3G04610 // AT5G46210 // AT5G48300 // AT5G57020 // AT2G37250 // AT5G55940 // AT2G26420 // AT1G19440 // AT1G55250 // AT5G62800 // AT1G80680 // AT4G15900 // AT1G02…
GO:0044248	P	cellular catabolic process	66	1596	746	37767	8.8e-08	4.4e-05	// AT1G13440 // AT3G60820 // AT1G26830 // AT4G08980 // AT3G05530 // AT2G44350 // AT5G19990 // AT5G23540 // AT4G10570 // AT5G58330 // AT1G32850 // AT5G53300 // AT1G80570 // AT5G50870 // AT4G08900 // AT1G77000 // AT2G21270 // AT2G30860 // AT4G26910 // AT1G75660 // AT2G25490 // AT2G33150 // AT1G56450 // AT3G04120 // AT3G61790 // AT2G29560 // AT2G47730 // AT3G26340 // AT4G26270 // AT1G02950 // AT4G38…
GO:0006810	P	transport	128	1596	1846	37767	1.2e-07	6e-05	// AT2G16800 // AT3G13870 // AT5G35200 // AT5G06140 // AT3G59920 // AT5G19530 // AT1G61570 // AT1G13980 // AT4G01810 // AT4G05520 // AT2G36070 // AT1G73030 // AT4G38380 // AT2G26910 // AT2G21390 // AT5G62810 // AT4G38510 // AT1G05520 // AT1G28490 // AT2G46520 // AT4G30600 // AT1G67680 // AT5G08120 // AT2G30695 // AT5G48650 // AT5G53530 // AT2G16640 // AT1G80680 // AT5G19980 // AT5G11490 // AT5G11…
GO:0009526	C	plastid envelope	37	1596	331	37767	4.5e-07	6.6e-05	// AT2G31190 // AT5G53280 // AT2G38550 // AT4G26670 // AT3G47520 // AT1G42960 // AT5G58330 // AT5G42960 // AT5G04590 // AT4G27990 // AT1G63940 // AT2G39730 // AT2G47730 // AT1G24360 // AT4G38510 // AT4G37920 // AT2G20890 // AT5G13630 // AT5G35210 // AT2G16640 // AT5G24650 // AT5G12470 // AT5G06290 // AT2G15290 // AT5G08540 // AT3G26650 // AT1G08570 // AT5G23890 // AT3G56940 // AT1G26910 // AT5G33…
GO:0051234	P	establishment of localization	128	1596	1851	37767	1.3e-07	6.8e-05	// AT2G16800 // AT3G13870 // AT5G35200 // AT5G06140 // AT3G59920 // AT5G19530 // AT1G61570 // AT1G13980 // AT4G01810 // AT4G05520 // AT2G36070 // AT1G73030 // AT4G38380 // AT2G26910 // AT2G21390 // AT5G62810 // AT4G38510 // AT1G05520 // AT1G28490 // AT2G46520 // AT4G30600 // AT1G67680 // AT5G08120 // AT2G30695 // AT5G48650 // AT5G53530 // AT2G16640 // AT1G80680 // AT5G19980 // AT5G11490 // AT5G11…
GO:0006508	P	proteolysis	69	1596	810	37767	1.7e-07	8.5e-05	// AT1G44350 // AT5G60160 // AT3G60820 // AT1G26830 // AT4G08980 // AT3G05530 // AT5G19990 // AT5G23540 // AT4G10570 // AT2G47390 // AT2G25940 // AT1G32850 // AT5G53300 // AT4G22720 // AT4G15900 // AT1G80570 // AT3G19170 // AT1G77000 // AT4G23940 // AT2G21270 // AT5G42390 // AT2G25490 // AT1G56450 // AT4G20430 // AT3G61790 // AT3G51330 // AT4G34980 // AT3G26340 // AT4G31300 // AT5G13520 // AT5G65…
GO:0016462	F	pyrophosphatase activity	69	1596	832	37767	4.1e-07	8.5e-05	// AT1G06190 // AT1G60500 // AT5G62190 // AT3G42050 // AT5G60990 // AT3G05530 // AT5G11170 // AT1G07510 // AT5G19990 // AT5G06670 // AT1G08370 // AT1G01050 // AT1G30400 // AT3G60190 // AT5G51280 // AT1G17500 // AT3G54840 // AT4G23940 // AT3G45850 // AT5G61730 // AT2G18390 // AT2G33730 // AT1G12430 // AT5G13010 // AT2G35920 // AT2G01320 // AT1G61140 // AT1G54270 // AT1G04120 // AT4G38510 // AT5G64…
GO:0043632	P	modification-dependent macromolecule catabolic process	36	1596	303	37767	1.7e-07	8.6e-05	// AT3G60820 // AT4G08980 // AT3G05530 // AT5G19990 // AT5G23540 // AT4G10570 // AT1G26830 // AT1G32850 // AT5G53300 // AT1G80570 // AT1G77000 // AT2G21270 // AT2G25490 // AT1G56450 // AT3G61790 // AT3G26340 // AT4G31300 // AT5G03240 // AT4G02890 // AT3G14290 // AT4G38630 // AT4G17510 // AT5G50870 // AT4G05050 // AT5G05780 // AT5G56280 // AT1G29150 // AT2G35635 // AT4G33210 // AT2G39940 // AT5G62…
GO:0006511	P	ubiquitin-dependent protein catabolic process	36	1596	303	37767	1.7e-07	8.6e-05	// AT3G60820 // AT4G08980 // AT3G05530 // AT5G19990 // AT5G23540 // AT4G10570 // AT1G26830 // AT1G32850 // AT5G53300 // AT1G80570 // AT1G77000 // AT2G21270 // AT2G25490 // AT1G56450 // AT3G61790 // AT3G26340 // AT4G31300 // AT5G03240 // AT4G02890 // AT3G14290 // AT4G38630 // AT4G17510 // AT5G50870 // AT4G05050 // AT5G05780 // AT5G56280 // AT1G29150 // AT2G35635 // AT4G33210 // AT2G39940 // AT5G62…
GO:0019941	P	modification-dependent protein catabolic process	36	1596	303	37767	1.7e-07	8.6e-05	// AT3G60820 // AT4G08980 // AT3G05530 // AT5G19990 // AT5G23540 // AT4G10570 // AT1G26830 // AT1G32850 // AT5G53300 // AT1G80570 // AT1G77000 // AT2G21270 // AT2G25490 // AT1G56450 // AT3G61790 // AT3G26340 // AT4G31300 // AT5G03240 // AT4G02890 // AT3G14290 // AT4G38630 // AT4G17510 // AT5G50870 // AT4G05050 // AT5G05780 // AT5G56280 // AT1G29150 // AT2G35635 // AT4G33210 // AT2G39940 // AT5G62…
GO:0044085	P	cellular component biogenesis	54	1596	571	37767	1.9e-07	9.7e-05	// AT1G48920 // AT3G61140 // AT5G56710 // AT1G02730 // AT5G56950 // AT5G35200 // AT4G32200 // AT2G30620 // AT2G19480 // AT1G09200 // AT3G13870 // AT5G51600 // AT2G30410 // AT3G21540 // AT1G32990 // AT4G20330 // AT5G20290 // AT5G24120 // AT2G18390 // AT4G32410 // AT3G23990 // AT2G21770 // AT1G42440 // AT3G57290 // AT1G72370 // AT1G25260 // AT5G20600 // AT5G52470 // AT4G29410 // AT2G20890 // AT4G36…
GO:0051179	P	localization	131	1596	1922	37767	2e-07	0.0001	// AT2G16800 // AT3G13870 // AT5G35200 // AT5G06140 // AT3G59920 // AT5G19530 // AT1G61570 // AT1G13980 // AT4G01810 // AT4G05520 // AT5G51430 // AT2G36070 // AT1G73030 // AT4G38380 // AT2G26910 // AT2G21390 // AT5G62810 // AT4G38510 // AT2G47980 // AT1G05520 // AT1G28490 // AT2G46520 // AT4G30600 // AT1G67680 // AT5G08120 // AT2G30695 // AT5G48650 // AT5G53530 // AT2G16640 // AT1G80680 // AT5G19…
GO:0016818	F	hydrolase activity, acting on acid anhydrides, in phosphorus-containing anhydrides	69	1596	837	37767	5.1e-07	0.0001	// AT1G06190 // AT1G60500 // AT5G62190 // AT3G42050 // AT5G60990 // AT3G05530 // AT5G11170 // AT1G07510 // AT5G19990 // AT5G06670 // AT1G08370 // AT1G01050 // AT1G30400 // AT3G60190 // AT5G51280 // AT1G17500 // AT3G54840 // AT4G23940 // AT3G45850 // AT5G61730 // AT2G18390 // AT2G33730 // AT1G12430 // AT5G13010 // AT2G35920 // AT2G01320 // AT1G61140 // AT1G54270 // AT1G04120 // AT4G38510 // AT5G64…
GO:0016817	F	hydrolase activity, acting on acid anhydrides	69	1596	839	37767	5.5e-07	0.00011	// AT1G06190 // AT1G60500 // AT5G62190 // AT3G42050 // AT5G60990 // AT3G05530 // AT5G11170 // AT1G07510 // AT5G19990 // AT5G06670 // AT1G08370 // AT1G01050 // AT1G30400 // AT3G60190 // AT5G51280 // AT1G17500 // AT3G54840 // AT4G23940 // AT3G45850 // AT5G61730 // AT2G18390 // AT2G33730 // AT1G12430 // AT5G13010 // AT2G35920 // AT2G01320 // AT1G61140 // AT1G54270 // AT1G04120 // AT4G38510 // AT5G64…
GO:0005773	C	vacuole	40	1596	383	37767	7.7e-07	0.00011	// AT5G60160 // AT3G42050 // AT5G55990 // AT1G30400 // AT3G11130 // AT3G51860 // AT5G11700 // AT3G61260 // AT5G46860 // AT4G32920 // AT1G80310 // AT5G61820 // AT5G36790 // AT1G04120 // AT4G38510 // AT4G35350 // AT1G09210 // AT4G12650 // AT3G05500 // AT5G40810 // AT3G44330 // AT2G33360 // AT3G59030 // AT4G13010 // AT1G19910 // AT5G05480 // AT3G23760 // AT1G12240 // AT3G62700 // AT5G24650 // AT5G57…
GO:0051603	P	proteolysis involved in cellular protein catabolic process	36	1596	309	37767	2.6e-07	0.00013	// AT3G60820 // AT4G08980 // AT3G05530 // AT5G19990 // AT5G23540 // AT4G10570 // AT1G26830 // AT1G32850 // AT5G53300 // AT1G80570 // AT1G77000 // AT2G21270 // AT2G25490 // AT1G56450 // AT3G61790 // AT3G26340 // AT4G31300 // AT5G03240 // AT4G02890 // AT3G14290 // AT4G38630 // AT4G17510 // AT5G50870 // AT4G05050 // AT5G05780 // AT5G56280 // AT1G29150 // AT2G35635 // AT4G33210 // AT2G39940 // AT5G62…
GO:0017111	F	nucleoside-triphosphatase activity	66	1596	792	37767	6.3e-07	0.00013	// AT1G06190 // AT1G60500 // AT5G62190 // AT3G42050 // AT5G60990 // AT3G05530 // AT5G11170 // AT1G07510 // AT5G19990 // AT5G06670 // AT1G60930 // AT1G30400 // AT3G60190 // AT5G51280 // AT1G17500 // AT3G54840 // AT4G23940 // AT3G45850 // AT5G61730 // AT2G18390 // AT2G33730 // AT1G12430 // AT5G13010 // AT2G35920 // AT2G01320 // AT1G61140 // AT1G54270 // AT1G04120 // AT4G38510 // AT5G64813 // AT3G23…
GO:0016787	F	hydrolase activity	207	1596	3468	37767	7.2e-07	0.00015	// AT1G06190 // AT5G60160 // AT3G60820 // AT4G27830 // AT5G60990 // AT5G26680 // AT1G07510 // AT5G62190 // AT5G63810 // AT5G19830 // AT4G23940 // AT1G60500 // AT1G75660 // AT2G18390 // AT1G25280 // AT4G25820 // AT5G67630 // AT1G07230 // AT1G04120 // AT3G26340 // AT3G23890 // AT1G08370 // AT4G30600 // AT2G32930 // AT5G66460 // AT4G27820 // AT1G11580 // AT1G14700 // AT1G19910 // AT1G25510 // AT4G32…
GO:0044257	P	cellular protein catabolic process	36	1596	315	37767	4e-07	0.0002	// AT3G60820 // AT4G08980 // AT3G05530 // AT5G19990 // AT5G23540 // AT4G10570 // AT1G26830 // AT1G32850 // AT5G53300 // AT1G80570 // AT1G77000 // AT2G21270 // AT2G25490 // AT1G56450 // AT3G61790 // AT3G26340 // AT4G31300 // AT5G03240 // AT4G02890 // AT3G14290 // AT4G38630 // AT4G17510 // AT5G50870 // AT4G05050 // AT5G05780 // AT5G56280 // AT1G29150 // AT2G35635 // AT4G33210 // AT2G39940 // AT5G62…
GO:0044262	P	cellular carbohydrate metabolic process	43	1596	417	37767	4.1e-07	0.00021	// AT1G13440 // AT5G55480 // AT2G35840 // AT4G15560 // AT4G37870 // AT1G17160 // AT1G67140 // AT3G55410 // AT5G05260 // AT3G17940 // AT5G63840 // AT5G57330 // AT1G78570 // AT4G32410 // AT5G62790 // AT5G60890 // AT3G16910 // AT2G20370 // AT2G29560 // AT5G13110 // AT1G63000 // AT5G40760 // AT4G36890 // AT1G49350 // AT1G32900 // AT4G26270 // AT2G03220 // AT5G48300 // AT1G16340 // AT2G22240 // AT1G11…
GO:0006457	P	protein folding	33	1596	275	37767	4.5e-07	0.00023	// AT5G17710 // AT5G22060 // AT3G12340 // AT3G11450 // AT1G75690 // AT5G53400 // AT5G18750 // AT1G01230 // AT5G21990 // AT1G26660 // AT1G56410 // AT5G56010 // AT5G23590 // AT3G03960 // AT2G28000 // AT5G05420 // AT5G16650 // AT5G26360 // AT4G25340 // AT2G30695 // AT3G44600 // AT1G21080 // AT4G26780 // AT5G02500 // AT3G62600 // AT1G79940 // AT5G20890 // AT2G32120 // AT5G09590 // AT5G37760 // AT3G13…
GO:0043933	P	macromolecular complex subunit organization	30	1596	235	37767	4.6e-07	0.00023	// AT3G61140 // AT2G19760 // AT5G56950 // AT5G35200 // AT2G30620 // AT2G19480 // AT5G51600 // AT2G30410 // AT1G22920 // AT5G24120 // AT2G18390 // AT1G09200 // AT3G23990 // AT3G57290 // AT1G72370 // AT2G20890 // AT4G20330 // AT4G38630 // AT5G56280 // AT1G18800 // AT3G53730 // AT1G54140 // AT4G18740 // ATCG00680 // AT2G15820 // AT1G64860 // AT2G46520 // AT1G54240 // AT1G65470 // AT3G10220
GO:0065003	P	macromolecular complex assembly	28	1596	210	37767	5e-07	0.00025	// AT3G61140 // AT5G56950 // AT5G35200 // AT2G30620 // AT2G19480 // AT5G51600 // AT2G30410 // AT5G24120 // AT2G18390 // AT3G23990 // AT3G57290 // AT1G72370 // AT2G20890 // AT1G09200 // AT4G38630 // AT5G56280 // AT1G18800 // AT2G46520 // AT3G53730 // AT1G54140 // AT2G15820 // ATCG00680 // AT1G22920 // AT1G64860 // AT4G20330 // AT1G54240 // AT1G65470 // AT3G10220
GO:0022607	P	cellular component assembly	32	1596	265	37767	5.8e-07	0.0003	// AT3G61140 // AT5G56950 // AT5G35200 // AT4G32200 // AT2G30620 // AT2G19480 // AT5G51600 // AT2G30410 // AT5G24120 // AT2G18390 // AT1G09200 // AT3G23990 // AT3G57290 // AT1G72370 // AT2G20890 // AT4G20330 // AT4G38630 // AT4G05190 // AT1G65060 // AT5G56280 // AT1G18800 // AT3G53730 // AT1G54140 // AT2G15820 // ATCG00680 // AT1G22920 // AT1G64860 // AT5G58230 // AT2G46520 // AT1G54240 // AT1G65…
GO:0080008	C	CUL4 RING ubiquitin ligase complex	22	1596	150	37767	2e-06	0.0003	// AT4G34280 // AT1G15440 // AT5G46210 // AT5G58760 // AT3G20740 // AT2G21390 // AT5G08390 // AT5G58230 // AT2G46560 // AT3G44600 // AT4G05420 // AT3G10530 // AT3G05090 // AT1G10580 // AT3G18060 // AT4G29830 // AT4G15900 // AT2G46290 // AT3G19590 // AT3G15610 // AT3G13340 // AT4G03020
GO:0043436	P	oxoacid metabolic process	70	1596	859	37767	6.2e-07	0.00031	// AT1G13440 // AT2G44160 // AT1G24360 // AT3G53580 // AT4G15560 // AT5G35360 // AT4G37870 // AT4G10320 // AT5G17990 // AT2G31170 // AT2G46210 // AT4G08900 // AT1G14810 // AT3G47930 // AT2G37250 // AT2G33840 // AT4G33510 // AT5G53460 // AT4G29840 // AT1G09620 // AT4G35630 // AT2G45300 // AT2G33150 // AT5G62790 // AT3G55360 // AT3G16910 // AT1G43710 // AT1G50480 // AT4G26900 // AT5G13520 // AT1G30…
GO:0019752	P	carboxylic acid metabolic process	70	1596	859	37767	6.2e-07	0.00031	// AT1G13440 // AT2G44160 // AT1G24360 // AT3G53580 // AT4G15560 // AT5G35360 // AT4G37870 // AT4G10320 // AT5G17990 // AT2G31170 // AT2G46210 // AT4G08900 // AT1G14810 // AT3G47930 // AT2G37250 // AT2G33840 // AT4G33510 // AT5G53460 // AT4G29840 // AT1G09620 // AT4G35630 // AT2G45300 // AT2G33150 // AT5G62790 // AT3G55360 // AT3G16910 // AT1G43710 // AT1G50480 // AT4G26900 // AT5G13520 // AT1G30…
GO:0006082	P	organic acid metabolic process	70	1596	860	37767	6.4e-07	0.00033	// AT1G13440 // AT2G44160 // AT1G24360 // AT3G53580 // AT4G15560 // AT5G35360 // AT4G37870 // AT4G10320 // AT5G17990 // AT2G31170 // AT2G46210 // AT4G08900 // AT1G14810 // AT3G47930 // AT2G37250 // AT2G33840 // AT4G33510 // AT5G53460 // AT4G29840 // AT1G09620 // AT4G35630 // AT2G45300 // AT2G33150 // AT5G62790 // AT3G55360 // AT3G16910 // AT1G43710 // AT1G50480 // AT4G26900 // AT5G13520 // AT1G30…
GO:0042180	P	cellular ketone metabolic process	71	1596	882	37767	7.8e-07	0.00039	// AT1G13440 // AT2G44160 // AT1G24360 // AT3G53580 // AT4G15560 // AT5G35360 // AT4G37870 // AT4G10320 // AT5G17990 // AT2G31170 // AT2G46210 // AT4G08900 // AT1G14810 // AT3G47930 // AT2G37250 // AT2G33840 // AT4G33510 // AT5G53460 // AT4G29840 // AT1G09620 // AT4G35630 // AT2G45300 // AT2G33150 // AT5G62790 // AT3G55360 // AT3G16910 // AT1G43710 // AT1G50480 // AT4G26900 // AT5G13520 // AT1G30…
GO:0005783	C	endoplasmic reticulum	44	1596	466	37767	2.6e-06	0.00039	// AT1G50430 // AT5G48660 // AT3G62360 // AT5G58000 // AT1G54990 // AT1G76490 // AT5G27330 // AT1G13580 // AT3G13870 // AT2G15280 // AT1G77510 // AT4G14950 // AT1G13710 // AT3G55360 // AT2G17520 // AT2G45140 // AT2G28630 // AT5G38460 // AT3G54120 // AT1G09210 // AT5G48810 // AT3G57880 // AT4G36480 // AT5G60640 // AT5G19130 // AT1G01230 // AT2G45510 // AT4G14420 // AT3G44330 // AT5G63840 // AT3G62…
GO:0006066	P	alcohol metabolic process	32	1596	270	37767	8.5e-07	0.00043	// AT1G50430 // AT1G13440 // AT5G55480 // AT4G15560 // AT4G37870 // AT1G17160 // AT1G76490 // AT5G58330 // AT3G17940 // AT5G57330 // AT1G78570 // AT5G62790 // AT2G20370 // AT2G29560 // AT4G26270 // AT1G63000 // AT5G40760 // AT3G55410 // AT5G13110 // AT1G43670 // AT1G49350 // AT2G22240 // AT2G38670 // AT4G17190 // AT4G20930 // AT1G14190 // AT3G22960 // AT4G22756 // AT3G26650 // AT3G04120 // AT1G20…
GO:0031461	C	cullin-RING ubiquitin ligase complex	25	1596	192	37767	2.9e-06	0.00043	// AT4G34280 // AT1G15440 // AT5G46210 // AT5G58760 // AT3G20740 // AT2G21390 // AT5G08390 // AT5G58230 // AT2G46560 // AT3G44600 // AT5G21040 // AT4G05420 // AT3G10530 // AT3G05090 // AT1G10580 // AT3G18060 // AT2G39940 // AT4G29830 // AT1G26830 // AT4G15900 // AT2G46290 // AT3G19590 // AT3G15610 // AT3G13340 // AT4G03020
GO:0044435	C	plastid part	68	1596	867	37767	3e-06	0.00044	// AT2G31190 // AT5G53280 // AT2G01110 // AT2G01210 // AT3G12340 // AT1G17160 // AT1G75690 // AT4G26670 // AT3G47520 // AT1G42960 // AT1G14810 // AT5G58330 // AT5G42960 // AT5G04590 // AT4G27990 // AT2G45290 // AT5G42390 // AT2G38550 // AT1G63940 // AT5G36790 // AT5G06290 // AT2G39730 // AT1G20020 // AT1G32220 // AT5G53490 // AT2G47730 // AT1G24360 // AT1G30120 // AT4G38510 // AT5G23890 // AT4G37…
GO:0003006	P	reproductive developmental process	76	1596	978	37767	1.1e-06	0.00056	// AT5G10360 // AT2G03150 // AT3G61140 // AT1G80490 // AT2G44060 // AT5G22370 // AT4G38630 // AT2G06210 // AT3G22990 // AT2G43790 // AT5G49930 // AT2G22250 // AT3G10110 // AT1G13980 // AT1G80410 // AT1G05190 // AT3G02310 // AT5G51430 // AT2G15790 // AT3G54350 // AT2G34710 // AT2G37260 // AT4G30200 // AT2G18390 // AT1G43710 // AT3G04120 // AT5G13010 // AT3G16830 // AT4G26000 // AT3G12670 // AT3G57…
GO:0044425	C	membrane part	95	1596	1360	37767	3.9e-06	0.00058	// AT2G16800 // AT5G06140 // AT4G01810 // AT1G45010 // AT3G21540 // AT2G36070 // AT5G38460 // AT2G21390 // AT1G05520 // AT2G46520 // AT5G53530 // AT1G79940 // AT5G11490 // AT5G58090 // AT2G26420 // AT1G56590 // AT1G02145 // AT2G04780 // AT1G44575 // AT1G51980 // AT1G03950 // AT4G32490 // AT2G42810 // AT1G21460 // AT1G50430 // AT5G55480 // AT3G20000 // AT2G48140 // AT1G15080 // AT3G23660 // AT1G17…
GO:0000502	C	proteasome complex	14	1596	67	37767	4.4e-06	0.00064	// AT4G38630 // AT3G60820 // AT3G05530 // AT1G56450 // AT5G23540 // AT1G20200 // AT5G40580 // AT5G05780 // AT5G19990 // AT3G26340 // AT4G31300 // AT5G43010 // AT1G29150 // AT3G14290
GO:0044267	P	cellular protein metabolic process	206	1596	3487	37767	1.5e-06	0.00076	// AT5G46210 // AT5G26110 // AT5G12110 // AT1G75690 // AT5G18110 // AT3G60820 // AT3G23750 // AT1G05190 // AT1G80570 // AT2G34970 // AT5G19830 // AT3G05530 // AT2G36170 // AT3G58500 // AT1G71350 // AT4G24100 // AT3G09240 // AT3G03960 // AT3G26340 // AT4G29410 // AT4G18950 // AT5G15220 // AT4G16720 // AT2G30695 // AT1G73450 // AT4G09570 // AT1G09620 // AT4G05050 // AT3G62120 // AT1G14650 // AT5G16…
GO:0006519	P	cellular amino acid and derivative metabolic process	58	1596	682	37767	1.7e-06	0.00084	// AT2G44160 // AT5G11260 // AT3G53580 // AT4G10320 // AT1G17020 // AT2G31170 // AT4G08900 // AT1G14810 // AT4G39280 // AT3G54660 // AT2G33840 // AT5G48100 // AT5G53460 // AT1G78570 // AT4G26900 // AT2G37040 // AT2G23910 // AT4G35630 // AT2G45300 // AT2G27450 // AT4G29840 // AT3G02130 // AT1G43710 // AT1G63660 // AT4G20930 // AT5G17990 // AT3G01120 // AT5G05270 // AT1G65060 // AT1G09620 // AT4G33…
GO:0006950	P	response to stress	147	1596	2320	37767	1.8e-06	0.00094	// AT1G13440 // AT5G26680 // AT2G33835 // AT2G43790 // AT5G46210 // AT3G47520 // AT3G50950 // AT1G80680 // AT2G39730 // AT2G23970 // AT5G16820 // AT1G80600 // AT4G35000 // AT4G10390 // AT3G18030 // AT1G09760 // AT3G12390 // AT1G04120 // AT2G47730 // AT1G09210 // AT2G47580 // AT1G31170 // AT3G47830 // AT5G08120 // AT5G01220 // AT2G22240 // AT5G25610 // AT5G26990 // AT1G09020 // AT2G39940 // AT2G47…
GO:0048608	P	reproductive structure development	75	1596	978	37767	2e-06	0.001	// AT5G10360 // AT2G03150 // AT3G61140 // AT1G80490 // AT2G44060 // AT5G22370 // AT4G38630 // AT2G06210 // AT3G22990 // AT2G43790 // AT5G49930 // AT2G22250 // AT3G10110 // AT1G13980 // AT1G80410 // AT1G05190 // AT3G02310 // AT5G51430 // AT2G15790 // AT3G54350 // AT2G34710 // AT2G37260 // AT4G30200 // AT2G18390 // AT1G43710 // AT3G04120 // AT5G13010 // AT3G16830 // AT4G26000 // AT3G12670 // AT3G57…
GO:0016491	F	oxidoreductase activity	100	1596	1463	37767	5.2e-06	0.0011	// AT1G58290 // AT1G13440 // AT3G54660 // AT1G76490 // AT3G47520 // AT1G75290 // AT5G62790 // AT1G20020 // AT4G27270 // AT2G12190 // AT1G31170 // AT5G40760 // AT1G76150 // AT4G30950 // AT4G13010 // AT2G46210 // AT5G50850 // AT4G30210 // AT2G17970 // ATCG01110 // AT3G55290 // AT3G27890 // AT3G29360 // AT3G51240 // AT5G14200 // AT1G75200 // AT1G50430 // AT3G24170 // AT1G14810 // AT5G58330 // AT3G21…
GO:0043170	P	macromolecule metabolic process	377	1596	7127	37767	2.3e-06	0.0012	// AT5G18110 // AT5G26110 // AT1G76880 // AT5G19830 // AT1G25280 // AT1G71350 // AT5G20600 // AT1G21450 // AT4G29410 // AT4G16720 // AT5G48300 // AT1G72210 // AT4G05050 // AT1G25510 // AT4G22730 // AT5G64740 // AT2G32700 // AT5G16130 // AT2G39940 // AT5G62800 // AT3G26650 // AT2G25760 // AT4G31270 // AT1G25350 // AT4G01320 // AT5G22060 // AT3G51800 // AT4G17510 // AT4G35800 // AT2G24360 // AT4G18…
GO:0016740	F	transferase activity	194	1596	3321	37767	6.1e-06	0.0012	// AT5G26110 // AT4G15560 // AT1G17160 // AT2G43790 // AT5G19530 // AT3G46970 // AT5G17420 // AT3G23750 // AT2G02390 // AT1G02730 // AT1G70580 // AT4G24740 // AT3G17840 // AT4G26910 // AT5G24120 // AT1G80600 // AT4G10390 // AT4G24100 // AT5G66850 // AT1G77670 // AT2G28630 // AT5G38460 // AT5G01320 // AT3G09240 // AT2G47730 // AT1G53730 // AT4G31590 // AT3G11080 // AT4G36480 // AT5G57020 // AT5G18…
GO:0005840	C	ribosome	46	1596	524	37767	9.1e-06	0.0013	// AT5G10360 // AT5G56710 // AT5G48760 // AT5G22440 // AT5G15220 // AT5G57020 // AT5G35530 // AT1G15810 // AT3G54210 // AT3G49080 // AT1G32990 // AT4G18730 // AT2G36170 // AT5G20290 // AT1G14320 // AT4G36420 // AT3G12390 // AT1G72370 // AT1G25260 // AT2G42740 // AT4G29410 // ATCG00770 // AT5G23535 // AT1G74050 // AT3G49010 // AT4G16720 // AT5G59850 // AT3G20260 // AT4G28360 // AT3G02560 // AT3G57…
GO:0048856	P	anatomical structure development	115	1596	1726	37767	3.1e-06	0.0016	// AT3G13870 // AT1G49510 // AT5G22370 // AT5G06140 // AT2G43790 // AT5G49930 // AT5G19530 // AT1G13980 // AT5G51430 // AT2G18390 // AT4G26000 // AT1G12820 // AT1G19220 // AT3G04610 // AT5G46210 // AT5G03280 // AT1G80680 // AT2G37250 // AT5G55940 // AT2G26420 // AT1G19440 // AT1G55250 // AT4G15900 // AT1G02140 // AT1G32230 // AT1G67990 // AT1G25350 // AT5G54310 // AT2G03150 // AT5G55480 // AT2G44…
GO:0005996	P	monosaccharide metabolic process	23	1596	168	37767	3.4e-06	0.0017	// AT1G13440 // AT4G15560 // AT4G37870 // AT1G17160 // AT5G58330 // AT3G17940 // AT5G57330 // AT1G78570 // AT5G62790 // AT2G20370 // AT2G29560 // AT4G26270 // AT1G63000 // AT3G04120 // AT3G55410 // AT5G13110 // AT1G43670 // AT1G49350 // AT4G20930 // AT3G22960 // AT3G26650 // AT5G40760 // AT5G49650
GO:0003735	F	structural constituent of ribosome	44	1596	494	37767	1e-05	0.0021	// AT5G10360 // AT5G56710 // AT5G48760 // AT5G22440 // AT5G15220 // AT5G35530 // AT1G15810 // AT3G54210 // AT3G49080 // AT1G32990 // AT4G18730 // AT2G36170 // AT5G20290 // AT1G14320 // AT4G36420 // AT1G72370 // AT1G25260 // AT2G42740 // AT4G29410 // ATCG00770 // AT5G23535 // AT1G74050 // AT3G49010 // AT4G16720 // AT5G59850 // AT3G20260 // AT4G28360 // AT3G02560 // AT3G57490 // ATCG00050 // AT3G25…
GO:0030529	C	ribonucleoprotein complex	56	1596	703	37767	1.5e-05	0.0021	// AT5G10360 // AT4G30600 // AT5G56710 // AT5G48760 // AT1G08370 // AT5G22440 // AT5G15220 // AT5G57020 // AT5G35530 // AT1G15810 // AT3G54210 // AT3G49080 // AT1G32990 // AT1G03140 // AT4G18730 // AT4G25500 // AT2G36170 // AT5G20290 // AT1G14320 // AT4G36420 // AT2G32600 // AT3G12390 // AT1G72370 // AT1G25260 // AT2G42740 // AT2G47580 // AT5G20600 // AT4G29410 // ATCG00770 // AT5G23535 // AT1G20…
GO:0016903	F	oxidoreductase activity, acting on the aldehyde or oxo group of donors	15	1596	84	37767	1.1e-05	0.0022	// AT1G58290 // AT5G20630 // AT2G24270 // AT3G55410 // AT1G26100 // AT1G13440 // AT3G26650 // AT2G14170 // AT3G44560 // AT5G50850 // AT1G55510 // AT1G14810 // AT1G30120 // AT3G04120 // AT2G23910
GO:0044429	C	mitochondrial part	29	1596	274	37767	1.9e-05	0.0028	// AT3G20000 // AT4G26670 // AT1G61570 // AT1G64200 // AT2G39970 // AT1G80230 // AT3G23990 // AT3G10110 // AT5G37510 // AT3G04120 // AT5G40810 // AT5G02050 // AT5G12290 // AT5G47030 // AT5G24650 // AT2G36070 // AT5G51050 // AT3G27080 // AT5G13450 // AT3G48680 // AT3G10160 // AT4G32610 // ATMG00560 // ATMG01270 // AT1G51980 // AT5G64210 // AT4G01100 // AT4G37930 // AT5G09590
GO:0044106	P	cellular amine metabolic process	41	1596	438	37767	6.9e-06	0.0035	// AT2G44160 // AT3G53580 // AT4G10320 // AT5G17990 // AT2G31170 // AT4G08900 // AT1G14810 // AT4G39280 // AT2G33840 // AT5G53460 // AT4G26900 // AT4G35630 // AT2G45300 // AT2G27450 // AT4G29840 // AT1G43710 // AT1G63660 // AT4G20930 // AT3G01120 // AT1G09620 // AT4G33680 // AT3G62120 // AT1G52340 // AT2G37250 // AT1G29880 // AT2G37500 // AT3G09920 // AT1G48520 // AT4G33510 // AT2G38670 // AT1G11…
GO:0032555	F	purine ribonucleotide binding	106	1596	1631	37767	2e-05	0.0042	// AT1G06190 // AT1G08130 // AT5G26110 // AT3G13870 // AT5G60990 // AT5G22370 // AT3G50950 // AT3G23750 // AT1G29880 // AT4G23940 // AT3G17840 // AT1G60500 // AT2G18390 // AT4G10390 // AT4G24100 // AT5G67630 // AT1G50480 // AT3G09240 // AT3G03960 // AT3G23890 // AT1G63660 // AT4G30600 // AT5G18610 // AT1G73450 // AT3G62120 // AT4G32700 // AT2G33840 // AT1G05810 // AT5G14610 // AT2G01210 // AT2G25…
GO:0032553	F	ribonucleotide binding	106	1596	1631	37767	2e-05	0.0042	// AT1G06190 // AT1G08130 // AT5G26110 // AT3G13870 // AT5G60990 // AT5G22370 // AT3G50950 // AT3G23750 // AT1G29880 // AT4G23940 // AT3G17840 // AT1G60500 // AT2G18390 // AT4G10390 // AT4G24100 // AT5G67630 // AT1G50480 // AT3G09240 // AT3G03960 // AT3G23890 // AT1G63660 // AT4G30600 // AT5G18610 // AT1G73450 // AT3G62120 // AT4G32700 // AT2G33840 // AT1G05810 // AT5G14610 // AT2G01210 // AT2G25…
GO:0016887	F	ATPase activity	42	1596	482	37767	2.6e-05	0.0053	// AT1G06190 // AT5G62190 // AT3G42050 // AT5G60990 // AT3G05530 // AT5G11170 // AT1G07510 // AT5G19990 // AT1G30400 // AT2G26140 // AT5G51280 // AT1G17500 // AT4G23940 // AT5G61730 // AT2G33730 // AT2G35920 // AT1G54270 // AT1G04120 // AT4G38510 // AT2G26910 // AT3G23890 // AT1G51650 // AT1G03905 // AT4G18465 // AT2G33040 // AT1G19910 // AT4G32700 // AT3G62700 // AT4G02060 // AT1G31770 // AT2G36…
GO:0044434	C	chloroplast part	57	1596	746	37767	3.7e-05	0.0054	// AT2G31190 // AT5G53280 // AT3G12340 // AT1G17160 // AT1G75690 // AT4G26670 // AT1G42960 // AT1G14810 // AT5G58330 // AT5G42960 // AT4G27990 // AT2G45290 // AT5G42390 // AT2G38550 // AT5G36790 // AT2G39730 // AT1G20020 // AT1G32220 // AT5G53490 // AT4G38510 // AT1G24360 // AT2G01210 // AT4G37920 // AT5G05420 // AT2G20890 // AT5G13630 // AT2G47390 // AT2G30695 // AT5G35210 // AT4G13010 // AT1G67…
GO:0042623	F	ATPase activity, coupled	34	1596	359	37767	3.2e-05	0.0067	// AT1G06190 // AT5G62190 // AT3G42050 // AT5G60990 // AT5G11170 // AT1G30400 // AT2G26140 // AT5G51280 // AT1G17500 // AT5G61730 // AT2G33730 // AT2G35920 // AT1G54270 // AT1G04120 // AT4G38510 // AT2G26910 // AT3G23890 // AT1G51650 // AT4G18465 // AT2G33040 // AT4G32700 // AT3G62700 // AT4G02060 // AT1G31770 // AT2G36070 // AT2G01320 // AT2G13610 // AT3G28715 // AT4G27420 // AT3G21180 // AT5G14…
GO:0000151	C	ubiquitin ligase complex	27	1596	259	37767	4.7e-05	0.0069	// AT4G34280 // AT1G15440 // AT5G46210 // AT3G05090 // AT5G58760 // AT3G20740 // AT3G17205 // AT2G21390 // AT5G08390 // AT5G58230 // AT2G46560 // AT3G44600 // AT5G21040 // AT4G05420 // AT3G10530 // AT2G45910 // AT1G10580 // AT3G18060 // AT2G39940 // AT4G29830 // AT1G26830 // AT4G15900 // AT2G46290 // AT3G19590 // AT3G15610 // AT3G13340 // AT4G03020
GO:0017076	F	purine nucleotide binding	109	1596	1713	37767	3.5e-05	0.0072	// AT1G06190 // AT1G08130 // AT5G26110 // AT3G13870 // AT5G60990 // AT5G22370 // AT3G50950 // AT3G23750 // AT1G29880 // AT4G23940 // AT3G17840 // AT1G60500 // AT2G18390 // AT4G10390 // AT4G24100 // AT5G67630 // AT1G50480 // AT3G09240 // AT3G03960 // AT3G23890 // AT1G63660 // AT4G30600 // AT5G18610 // AT1G73450 // AT3G62120 // AT4G32700 // AT2G33840 // AT1G05810 // AT5G14610 // AT2G01210 // AT2G25…
GO:0070271	P	protein complex biogenesis	19	1596	134	37767	1.5e-05	0.0077	// AT4G38630 // AT3G61140 // AT2G15820 // AT1G54140 // AT5G35200 // AT2G18390 // AT1G22920 // ATCG00680 // AT3G23990 // AT1G64860 // AT3G57290 // AT5G56280 // AT4G20330 // AT5G51600 // AT2G46520 // AT2G30410 // AT3G10220 // AT2G20890 // AT5G24120
GO:0006461	P	protein complex assembly	19	1596	134	37767	1.5e-05	0.0077	// AT4G38630 // AT3G61140 // AT2G15820 // AT1G54140 // AT5G35200 // AT2G18390 // AT1G22920 // ATCG00680 // AT3G23990 // AT1G64860 // AT3G57290 // AT5G56280 // AT4G20330 // AT5G51600 // AT2G46520 // AT2G30410 // AT3G10220 // AT2G20890 // AT5G24120
GO:0006091	P	generation of precursor metabolites and energy	30	1596	285	37767	1.5e-05	0.0078	// AT1G13440 // ATCG00600 // AT3G42050 // AT2G44350 // ATMG00285 // AT5G58330 // AT1G64200 // AT1G08380 // AT2G29560 // AT1G32550 // AT4G38510 // AT4G26270 // ATMG00510 // AT1G51650 // AT3G04120 // AT2G20890 // AT3G55410 // AT4G30950 // AT2G33040 // ATCG01110 // AT4G26910 // AT3G28715 // AT5G13450 // AT3G22960 // AT2G15820 // ATCG00680 // AT3G26650 // AT5G64210 // AT4G01100 // AT3G14940
GO:0008610	P	lipid biosynthetic process	40	1596	439	37767	1.6e-05	0.008	// AT1G50430 // AT5G01220 // AT4G15560 // AT5G35360 // AT5G16440 // AT1G76490 // AT2G46210 // AT1G13560 // AT2G33150 // AT5G62790 // AT3G55360 // AT5G23960 // AT4G11820 // AT5G13520 // AT1G30120 // AT4G36480 // AT2G05990 // AT4G04930 // AT5G10160 // AT4G30950 // AT5G17230 // AT5G12290 // AT1G24360 // AT4G02780 // AT2G22240 // AT1G52340 // AT4G17190 // AT3G25780 // AT2G38670 // AT5G57190 // AT1G36…
GO:0016192	P	vesicle-mediated transport	29	1596	272	37767	1.7e-05	0.0087	// AT3G13870 // AT5G35200 // AT5G06140 // AT3G11130 // AT1G13980 // AT3G60190 // AT4G01810 // AT5G11490 // AT3G54840 // AT3G27530 // AT1G60970 // AT1G02130 // AT5G05010 // AT1G73030 // AT2G21390 // AT5G53530 // AT1G47830 // AT4G24550 // AT1G16240 // AT5G16880 // AT5G52340 // AT4G05520 // AT1G56590 // AT1G21380 // AT3G23660 // AT4G39220 // AT1G03950 // AT4G11740 // AT3G20290
GO:0015405	F	P-P-bond-hydrolysis-driven transmembrane transporter activity	26	1596	243	37767	4.3e-05	0.0088	// AT1G06190 // AT3G42050 // AT3G20000 // AT4G26670 // AT1G30400 // AT1G17500 // AT2G33040 // AT2G01110 // AT5G61730 // AT3G10110 // AT1G61570 // AT1G04120 // AT4G38510 // AT2G26910 // AT1G51650 // AT3G28715 // AT3G62700 // AT5G24650 // AT1G31770 // AT2G36070 // AT2G01320 // AT2G13610 // AT3G27080 // AT4G27420 // AT3G21180 // AT1G54350
GO:0015399	F	primary active transmembrane transporter activity	26	1596	244	37767	4.6e-05	0.0094	// AT1G06190 // AT3G42050 // AT3G20000 // AT4G26670 // AT1G30400 // AT1G17500 // AT2G33040 // AT2G01110 // AT5G61730 // AT3G10110 // AT1G61570 // AT1G04120 // AT4G38510 // AT2G26910 // AT1G51650 // AT3G28715 // AT3G62700 // AT5G24650 // AT1G31770 // AT2G36070 // AT2G01320 // AT2G13610 // AT3G27080 // AT4G27420 // AT3G21180 // AT1G54350
GO:0033279	C	ribosomal subunit	35	1596	389	37767	6.5e-05	0.0096	// AT5G10360 // AT5G56710 // AT5G48760 // AT5G22440 // AT5G35530 // AT1G15810 // AT3G49080 // AT1G32990 // AT4G18730 // AT2G36170 // AT5G20290 // AT1G14320 // AT4G36420 // AT1G72370 // AT2G42740 // AT4G29410 // ATCG00770 // AT5G23535 // AT1G74050 // AT3G49010 // AT4G16720 // AT5G59850 // AT3G02560 // AT3G57490 // ATCG00050 // AT3G25520 // AT1G05190 // AT4G15000 // AT2G37270 // AT5G16130 // AT2G01…
GO:0009941	C	chloroplast envelope	27	1596	265	37767	6.7e-05	0.0098	// AT2G31190 // AT5G53280 // AT2G38550 // AT4G26670 // AT1G42960 // AT5G58330 // AT5G42960 // AT4G27990 // AT4G38510 // AT1G24360 // AT5G23890 // AT5G13630 // AT5G35210 // AT2G16640 // AT5G24650 // AT5G12470 // AT2G15290 // AT5G08540 // AT1G08570 // AT4G37920 // AT3G56940 // AT1G26910 // AT2G36835 // AT2G47840 // AT3G13470 // AT1G08640 // AT2G43950
GO:0016874	F	ligase activity	46	1596	564	37767	4.9e-05	0.01	// AT1G08130 // AT4G08980 // AT5G35360 // AT4G10320 // AT2G31170 // AT3G62120 // AT2G16920 // AT3G20060 // AT5G23250 // AT2G33840 // AT1G80570 // AT1G77000 // AT2G25490 // AT1G50480 // AT1G18950 // AT3G16910 // AT3G12670 // AT3G61790 // AT1G12820 // AT2G01150 // AT1G63660 // AT4G23860 // AT5G13630 // AT5G53300 // AT5G50870 // AT1G62190 // AT3G17205 // AT1G09620 // AT3G63530 // AT1G29880 // AT2G45…
GO:0019318	P	hexose metabolic process	18	1596	126	37767	2.3e-05	0.012	// AT1G13440 // AT1G63000 // AT3G22960 // AT4G37870 // AT3G26650 // AT3G04120 // AT1G43670 // AT3G55410 // AT2G20370 // AT5G58330 // AT2G29560 // AT3G17940 // AT4G26270 // AT4G20930 // AT5G57330 // AT1G78570 // AT5G40760 // AT5G13110
GO:0007017	P	microtubule-based process	17	1596	114	37767	2.3e-05	0.012	// AT3G44050 // AT3G45850 // AT5G08120 // AT4G05190 // AT5G60930 // AT2G18390 // AT5G23860 // AT5G06670 // AT5G66410 // AT5G12250 // AT2G47500 // AT3G63130 // AT5G51600 // AT5G64740 // AT5G19780 // AT2G47980 // AT2G21300
GO:0044260	P	cellular macromolecule metabolic process	337	1596	6447	37767	2.5e-05	0.013	// AT1G13440 // AT3G60820 // AT2G29210 // AT5G04800 // AT5G26680 // AT5G12110 // AT1G75690 // AT5G18110 // AT3G55410 // AT5G26110 // AT3G23750 // AT4G17880 // AT1G80570 // AT2G34970 // AT3G21540 // AT5G19830 // AT1G09620 // AT3G05530 // AT4G24740 // AT2G19260 // AT2G36170 // AT1G22920 // AT1G75660 // AT5G24120 // AT5G46210 // AT1G25280 // AT1G71350 // AT3G04120 // AT4G24100 // AT3G58500 // AT5G18…
GO:0033365	P	protein localization in organelle	14	1596	80	37767	2.6e-05	0.013	// AT4G30600 // AT1G67680 // AT5G51430 // AT3G20000 // AT3G27080 // AT1G27310 // AT1G61570 // AT5G55190 // AT3G63130 // AT5G58590 // AT5G02200 // AT5G09420 // AT2G36070 // AT2G46520
GO:0030135	C	coated vesicle	11	1596	57	37767	8.6e-05	0.013	// AT5G46860 // AT1G56590 // AT1G60970 // AT3G23660 // AT1G60780 // AT1G47830 // AT4G24550 // AT4G01810 // AT2G21390 // AT1G05520 // AT1G28490
GO:0009790	P	embryonic development	45	1596	535	37767	3e-05	0.015	// AT5G10360 // AT2G03150 // AT3G61140 // AT1G80490 // AT2G44060 // AT5G22370 // AT1G73030 // AT5G49930 // AT5G53400 // AT2G31305 // AT5G57020 // AT1G13980 // AT1G80410 // AT5G51430 // AT3G54350 // AT2G34710 // AT1G49510 // AT5G63050 // AT2G18390 // AT5G13010 // AT3G16830 // AT3G10110 // AT3G12670 // AT1G43710 // AT5G37510 // AT2G28000 // AT2G32700 // AT5G17710 // AT5G58230 // AT5G46210 // AT3G06…
GO:0008233	F	peptidase activity	50	1596	646	37767	8e-05	0.016	// AT1G44350 // AT5G60160 // AT3G60820 // AT3G54400 // AT3G51800 // AT4G33410 // AT1G09300 // AT3G14290 // AT4G10570 // AT2G25940 // AT1G32850 // AT4G22720 // AT4G23940 // AT5G42390 // AT1G56450 // AT4G20430 // AT2G27350 // AT3G51330 // AT4G34980 // AT3G26340 // AT4G31300 // AT5G13520 // AT5G65760 // AT1G47128 // AT5G06600 // AT5G40580 // AT4G35350 // AT1G71980 // AT2G47390 // AT4G39910 // AT3G19…
GO:0008135	F	translation factor activity, nucleic acid binding	21	1596	181	37767	8.1e-05	0.017	// AT1G62750 // AT1G30230 // AT1G36730 // AT2G34970 // AT5G27640 // AT1G71350 // AT1G77840 // AT5G18110 // AT5G38640 // AT3G60240 // AT4G18040 // AT2G18110 // AT2G39990 // AT1G54270 // AT4G11160 // AT4G20980 // AT5G12110 // AT1G07920 // AT3G57290 // AT1G10840 // AT1G56070
GO:0019866	C	organelle inner membrane	24	1596	230	37767	0.00012	0.017	// AT3G20000 // AT2G38550 // AT4G26670 // AT1G42960 // AT1G61570 // AT1G64200 // AT2G39970 // AT3G10110 // AT5G33320 // AT2G20890 // AT5G40810 // AT5G47030 // AT5G24650 // AT2G36070 // AT5G51050 // AT5G12470 // AT3G27080 // AT5G13450 // AT2G15290 // AT3G56940 // AT1G51980 // AT4G01100 // AT5G13630 // AT2G43950
GO:0005794	C	Golgi apparatus	28	1596	293	37767	0.00013	0.02	// AT1G02730 // AT5G37310 // AT5G16880 // AT3G23660 // AT3G18480 // AT4G01810 // AT2G20370 // AT1G05070 // AT5G46860 // AT4G32410 // AT3G27530 // AT4G12650 // AT2G21390 // AT5G64030 // AT1G05520 // AT1G28490 // AT1G14670 // AT5G22360 // AT1G10950 // AT5G64740 // AT5G19980 // AT5G11710 // AT2G01270 // AT1G21380 // AT3G26370 // AT4G39220 // AT1G26850 // AT5G54310
GO:0051716	P	cellular response to stimulus	62	1596	840	37767	4.4e-05	0.022	// AT5G11260 // AT5G56950 // AT2G17290 // AT2G43790 // AT5G46210 // AT2G29570 // AT5G18070 // AT2G19480 // AT4G35230 // AT3G17860 // AT5G38470 // AT1G78570 // AT1G21710 // AT2G20120 // AT1G67710 // AT2G45300 // AT1G77510 // AT1G15080 // AT2G19560 // AT2G17520 // AT5G41150 // AT5G26680 // AT5G15410 // AT2G20370 // AT3G16770 // AT2G26980 // AT5G03280 // AT4G15090 // AT2G44050 // AT2G20890 // AT4G38…
GO:0044445	C	cytosolic part	32	1596	360	37767	0.00016	0.024	// AT5G10360 // AT5G56710 // AT5G48760 // AT5G22440 // AT5G35530 // AT3G49080 // AT1G32990 // AT1G26660 // AT4G18730 // AT2G36170 // AT5G20290 // AT1G14320 // AT3G55360 // AT2G29560 // AT1G72370 // AT2G42740 // AT4G29410 // AT4G00100 // AT1G74050 // AT5G10480 // AT3G49010 // AT4G16720 // AT4G26270 // AT5G59850 // AT3G02560 // AT3G57490 // AT3G25520 // AT4G15000 // AT2G37270 // AT5G16130 // AT2G01…
GO:0048316	P	seed development	44	1596	530	37767	4.8e-05	0.025	// AT5G10360 // AT2G03150 // AT3G61140 // AT1G80490 // AT2G44060 // AT5G22370 // AT3G49240 // AT1G49510 // AT5G49930 // AT2G22250 // AT1G13980 // AT1G80410 // AT5G51430 // AT3G54350 // AT2G34710 // AT2G37260 // AT5G63050 // AT2G18390 // AT5G13010 // AT3G16830 // AT3G10110 // AT3G12670 // AT1G43710 // AT5G37510 // AT5G17710 // AT3G04120 // AT5G58230 // AT5G46210 // AT1G69780 // AT3G06350 // AT1G05…
GO:0008565	F	protein transporter activity	19	1596	159	37767	0.00012	0.025	// AT1G12360 // AT3G27080 // AT1G21380 // AT3G20000 // AT5G16880 // AT3G06720 // AT4G26670 // AT1G27310 // AT2G01110 // AT3G10110 // AT1G47830 // AT1G26690 // AT5G62810 // AT3G09740 // AT5G24650 // AT5G11490 // AT2G36070 // AT1G61570 // AT2G46520
GO:0022624	C	proteasome accessory complex	8	1596	32	37767	0.00017	0.025	// AT4G38630 // AT3G05530 // AT5G19990 // AT5G23540 // AT5G05780 // AT1G20200 // AT5G43010 // AT1G29150
GO:0005838	C	proteasome regulatory particle	8	1596	32	37767	0.00017	0.025	// AT4G38630 // AT3G05530 // AT5G19990 // AT5G23540 // AT5G05780 // AT1G20200 // AT5G43010 // AT1G29150
GO:0009524	C	phragmoplast	10	1596	52	37767	0.00018	0.027	// AT5G67270 // AT1G17210 // AT5G51600 // AT1G08560 // AT4G14350 // AT2G19760 // AT3G01780 // AT3G10220 // AT5G62500 // AT3G19590
GO:0005975	P	carbohydrate metabolic process	63	1596	866	37767	5.6e-05	0.029	// AT1G13440 // AT5G55480 // AT2G35840 // AT1G12230 // AT1G11840 // AT1G17160 // AT1G08110 // AT1G65590 // AT5G20950 // AT5G05260 // AT2G20680 // AT5G63840 // AT2G01630 // AT3G54440 // AT4G15560 // AT5G57330 // AT1G78570 // AT4G37870 // AT4G32410 // AT5G62790 // AT5G18480 // AT3G16910 // AT2G20370 // AT2G29560 // AT3G09920 // AT4G26270 // AT1G63000 // AT1G67140 // AT4G36890 // AT3G55410 // AT1G49…
GO:0009266	P	response to temperature stimulus	41	1596	485	37767	6e-05	0.03	// AT5G20630 // AT2G33835 // AT2G43790 // AT3G47520 // AT1G09760 // AT5G04590 // AT5G16820 // AT5G56010 // AT1G77000 // AT1G20440 // AT1G56410 // AT1G63940 // AT4G34150 // AT3G23990 // AT2G39730 // AT5G12250 // AT3G20740 // AT2G47730 // AT5G03280 // AT1G06460 // AT3G04120 // AT3G53990 // AT4G38630 // AT5G53000 // AT5G53400 // AT5G02500 // AT2G22240 // AT1G52340 // AT4G03430 // AT1G56070 // AT5G06…
GO:0034637	P	cellular carbohydrate biosynthetic process	21	1596	177	37767	6e-05	0.031	// AT1G13440 // AT2G35840 // AT1G32900 // AT4G37870 // AT4G32410 // AT1G63000 // AT1G16340 // AT2G03220 // AT5G48300 // AT5G13000 // AT2G22240 // AT5G05260 // AT2G20370 // AT5G64740 // AT5G63840 // AT5G60890 // AT1G78570 // AT3G43190 // AT3G04120 // AT5G17420 // AT4G36890
GO:0010035	P	response to inorganic substance	28	1596	279	37767	6.3e-05	0.032	// AT5G60160 // AT3G17790 // AT2G44060 // AT5G11170 // AT4G10320 // AT1G08110 // AT1G07920 // AT1G30230 // AT3G51860 // AT5G56550 // AT3G08590 // AT2G45290 // AT2G35840 // AT3G11830 // AT2G43790 // AT1G29880 // AT1G70730 // AT3G48670 // AT2G22240 // AT5G03455 // AT1G01060 // AT2G18170 // AT5G53470 // AT2G32120 // AT3G04120 // AT1G32230 // AT1G22640 // AT4G31180
GO:0022626	C	cytosolic ribosome	30	1596	336	37767	0.00024	0.035	// AT5G10360 // AT5G56710 // AT5G48760 // AT5G22440 // AT5G35530 // AT3G49080 // AT1G32990 // AT4G18730 // AT2G36170 // AT5G20290 // AT1G14320 // AT3G12390 // AT1G72370 // AT1G25260 // AT2G42740 // AT4G29410 // AT4G00100 // AT1G74050 // AT3G49010 // AT4G16720 // AT5G59850 // AT3G02560 // AT3G57490 // AT3G25520 // AT4G15000 // AT2G37270 // AT5G16130 // AT2G01250 // AT3G13470 // AT4G34670
GO:0010154	P	fruit development	45	1596	557	37767	7.2e-05	0.037	// AT5G10360 // AT2G03150 // AT3G61140 // AT1G80490 // AT2G44060 // AT5G22370 // AT3G49240 // AT1G49510 // AT5G49930 // AT2G22250 // AT1G13980 // AT1G80410 // AT5G51430 // AT3G54350 // AT2G34710 // AT2G37260 // AT5G63050 // AT2G18390 // AT5G13010 // AT3G16830 // AT3G10110 // AT3G12670 // AT1G43710 // AT5G37510 // AT5G17710 // AT3G04120 // AT5G58230 // AT4G36890 // AT5G46210 // AT1G69780 // AT3G06…
GO:0048513	P	organ development	61	1596	838	37767	7.2e-05	0.037	// AT5G55480 // AT3G13870 // AT1G02730 // AT5G06140 // AT2G28250 // AT1G80490 // AT5G22330 // AT5G46210 // AT5G19530 // AT1G13980 // AT2G43790 // AT3G02310 // AT5G51430 // AT2G15790 // AT2G34710 // AT2G37260 // AT4G37740 // AT2G18390 // AT1G48920 // AT3G16830 // AT4G26000 // AT2G26420 // AT1G12820 // AT1G19220 // AT5G03280 // AT3G22990 // AT4G00100 // AT4G28190 // AT5G58230 // AT4G36890 // AT4G38…
GO:0048731	P	system development	61	1596	839	37767	7.4e-05	0.038	// AT5G55480 // AT3G13870 // AT1G02730 // AT5G06140 // AT2G28250 // AT1G80490 // AT5G22330 // AT5G46210 // AT5G19530 // AT1G13980 // AT2G43790 // AT3G02310 // AT5G51430 // AT2G15790 // AT2G34710 // AT2G37260 // AT4G37740 // AT2G18390 // AT1G48920 // AT3G16830 // AT4G26000 // AT2G26420 // AT1G12820 // AT1G19220 // AT5G03280 // AT3G22990 // AT4G00100 // AT4G28190 // AT5G58230 // AT4G36890 // AT4G38…
GO:0034621	P	cellular macromolecular complex subunit organization	24	1596	224	37767	8.2e-05	0.042	// AT2G19760 // AT5G56950 // AT5G35200 // AT2G30620 // AT2G19480 // AT5G51600 // AT2G30410 // AT1G22920 // AT2G18390 // AT3G23990 // AT1G72370 // AT2G20890 // AT1G09200 // AT4G38630 // AT5G56280 // AT1G18800 // AT3G53730 // AT4G18740 // ATCG00680 // AT2G15820 // AT2G46520 // AT1G54240 // AT1G65470 // AT3G10220
GO:0016023	C	cytoplasmic membrane-bounded vesicle	11	1596	67	37767	0.0003	0.044	// AT5G46860 // AT1G56590 // AT1G60970 // AT3G23660 // AT1G60780 // AT1G47830 // AT4G24550 // AT4G01810 // AT2G21390 // AT1G05520 // AT1G28490
GO:0006605	P	protein targeting	19	1596	155	37767	9e-05	0.046	// AT4G30600 // AT1G67680 // AT5G58590 // AT2G15290 // AT3G27080 // AT5G06140 // AT2G16640 // AT1G61570 // AT5G55190 // AT3G63130 // AT3G20000 // AT2G46520 // AT3G09740 // AT5G62810 // AT5G09420 // AT5G11710 // AT2G36070 // AT2G20890 // AT1G27310
GO:0022414	P	reproductive process	78	1596	1161	37767	9.4e-05	0.048	// AT5G10360 // AT2G03150 // AT3G61140 // AT1G80490 // AT2G44060 // AT5G22370 // AT4G38630 // AT2G06210 // AT1G80680 // AT2G43790 // AT5G49930 // AT3G22990 // AT2G22250 // AT3G10110 // AT1G13980 // AT1G80410 // AT1G05190 // AT3G02310 // AT5G51430 // AT2G15790 // AT3G54350 // AT2G34710 // AT2G37260 // AT2G01110 // AT4G30200 // AT2G18390 // AT1G43710 // AT3G04120 // AT5G13010 // AT3G16830 // AT4G26…
GO:0031988	C	membrane-bounded vesicle	11	1596	68	37767	0.00034	0.05	// AT5G46860 // AT1G56590 // AT1G60970 // AT3G23660 // AT1G60780 // AT1G47830 // AT4G24550 // AT4G01810 // AT2G21390 // AT1G05520 // AT1G28490
GO:0030120	C	vesicle coat	9	1596	46	37767	0.00034	0.05	// AT1G56590 // AT1G60970 // AT4G24550 // AT1G60780 // AT1G47830 // AT3G23660 // AT4G01810 // AT2G21390 // AT1G05520

## Sheet: NMK-1-AgriGO
AgriGO categories (False Discovery Rate ≤ 0.05) for genes up-regulated (≥ 2 fold) in early-stage fruits (8 DAP) of NMK-1
GO_acc	term_type	Term	Number of genes	querytotal	bgitem	bgtotal	pvalue	FDR	Gene IDs
GO:0044424	C	intracellular part	283	645	9302	37767	3.9e-26	3.5e-24	// AT5G42970 // AT1G13440 // AT4G01710 // AT3G23600 // AT1G48460 // AT1G21650 // AT4G27700 // AT5G18110 // AT5G20570 // AT1G07920 // AT3G50380 // AT3G55460 // AT5G39850 // AT1G33810 // AT3G17750 // AT2G26000 // AT1G04430 // AT3G08590 // AT4G15790 // AT2G45920 // AT2G36170 // AT4G01150 // AT2G02470 // AT3G20420 // AT2G10940 // AT4G28860 // AT4G30220 // AT4G27090 // AT1G48900 // AT2G21390 // AT5G67…
GO:0005622	C	intracellular	285	645	9671	37767	3.8e-24	3.4e-22	// AT5G42970 // AT1G13440 // AT4G01710 // AT3G23600 // AT1G48460 // AT1G21650 // AT4G27700 // AT5G18110 // AT3G02860 // AT1G07920 // AT3G50380 // AT3G55460 // AT5G39850 // AT1G33810 // AT3G17750 // AT2G26000 // AT1G04430 // AT3G08590 // AT4G15790 // AT2G45920 // AT2G36170 // AT4G01150 // AT2G02470 // AT3G20420 // AT2G10940 // AT4G28860 // AT4G30220 // AT4G27090 // AT1G48900 // AT2G21390 // AT5G67…
GO:0043229	C	intracellular organelle	253	645	8149	37767	8.2e-24	7.4e-22	// AT5G42970 // AT1G13440 // AT4G01710 // AT3G23600 // AT1G48460 // AT4G27700 // AT3G07480 // AT1G07920 // AT3G50380 // AT3G55460 // AT5G39850 // AT1G33810 // AT2G26000 // AT1G04430 // AT4G15790 // AT2G36170 // AT4G01150 // AT2G02470 // AT3G20420 // AT2G10940 // AT4G28860 // AT4G30220 // AT4G27090 // AT2G43090 // AT2G21390 // AT5G67220 // AT4G29410 // AT5G08290 // AT3G45300 // AT1G01730 // AT5G27…
GO:0043226	C	organelle	253	645	8155	37767	9.1e-24	8.2e-22	// AT5G42970 // AT1G13440 // AT4G01710 // AT3G23600 // AT1G48460 // AT4G27700 // AT3G07480 // AT1G07920 // AT3G50380 // AT3G55460 // AT5G39850 // AT1G33810 // AT2G26000 // AT1G04430 // AT4G15790 // AT2G36170 // AT4G01150 // AT2G02470 // AT3G20420 // AT2G10940 // AT4G28860 // AT4G30220 // AT4G27090 // AT2G43090 // AT2G21390 // AT5G67220 // AT4G29410 // AT5G08290 // AT3G45300 // AT1G01730 // AT5G27…
GO:0005737	C	cytoplasm	218	645	6822	37767	2.4e-21	2.2e-19	// AT1G13440 // AT3G23600 // AT1G48460 // AT4G27700 // AT5G18110 // AT1G07920 // AT3G50380 // AT5G39850 // AT1G33810 // AT3G17750 // AT2G26000 // AT1G04430 // AT3G08590 // AT4G15790 // AT2G36170 // AT4G01150 // AT5G62790 // AT3G20420 // AT2G10940 // AT4G28860 // AT4G27090 // AT1G48900 // AT2G21390 // AT5G67220 // AT4G29410 // AT5G08290 // AT3G45300 // AT1G01730 // AT3G07480 // AT3G14067 // AT1G25…
GO:0043231	C	intracellular membrane-bounded organelle	231	645	7615	37767	5.4e-20	4.9e-18	// AT5G42970 // AT1G13440 // AT3G23600 // AT1G48460 // AT4G27700 // AT3G07480 // AT1G07920 // AT3G50380 // AT3G55460 // AT1G33810 // AT2G26000 // AT1G04430 // AT4G15790 // AT2G36170 // AT4G01150 // AT2G02470 // AT3G20420 // AT2G10940 // AT4G28860 // AT4G30220 // AT4G27090 // AT2G43090 // AT2G21390 // AT5G67220 // AT5G08290 // AT3G45300 // AT1G01730 // AT3G14067 // AT1G25450 // AT3G01470 // AT3G05…
GO:0043227	C	membrane-bounded organelle	231	645	7622	37767	6.1e-20	5.5e-18	// AT5G42970 // AT1G13440 // AT3G23600 // AT1G48460 // AT4G27700 // AT3G07480 // AT1G07920 // AT3G50380 // AT3G55460 // AT1G33810 // AT2G26000 // AT1G04430 // AT4G15790 // AT2G36170 // AT4G01150 // AT2G02470 // AT3G20420 // AT2G10940 // AT4G28860 // AT4G30220 // AT4G27090 // AT2G43090 // AT2G21390 // AT5G67220 // AT5G08290 // AT3G45300 // AT1G01730 // AT3G14067 // AT1G25450 // AT3G01470 // AT3G05…
GO:0044464	C	cell part	374	645	15217	37767	2.2e-19	1.9e-17	// AT1G16560 // AT4G01710 // AT3G16630 // AT4G27700 // AT5G01800 // AT3G02860 // AT3G50380 // AT3G17750 // AT3G22942 // AT2G02470 // AT2G10940 // AT4G28860 // AT2G21390 // AT4G29410 // AT3G45300 // AT5G18110 // AT1G25450 // AT4G05050 // AT5G11490 // AT2G15290 // AT2G36630 // AT4G33090 // AT5G66030 // AT1G65820 // AT5G14040 // AT5G52440 // AT4G23800 // AT3G49350 // AT3G11050 // AT3G10850 // AT1G72…
GO:0005623	C	cell	374	645	15217	37767	2.2e-19	1.9e-17	// AT1G16560 // AT4G01710 // AT3G16630 // AT4G27700 // AT5G01800 // AT3G02860 // AT3G50380 // AT3G17750 // AT3G22942 // AT2G02470 // AT2G10940 // AT4G28860 // AT2G21390 // AT4G29410 // AT3G45300 // AT5G18110 // AT1G25450 // AT4G05050 // AT5G11490 // AT2G15290 // AT2G36630 // AT4G33090 // AT5G66030 // AT1G65820 // AT5G14040 // AT5G52440 // AT4G23800 // AT3G49350 // AT3G11050 // AT3G10850 // AT1G72…
GO:0044446	C	intracellular organelle part	112	645	2561	37767	2.4e-19	2.2e-17	// AT4G01710 // AT4G27700 // AT1G07920 // AT3G59840 // AT3G55460 // AT5G39850 // AT1G33810 // AT2G36170 // AT4G01150 // AT2G10940 // AT2G43090 // AT2G21390 // AT4G29410 // AT5G08290 // AT3G45300 // AT5G27700 // AT5G28750 // AT3G05560 // AT2G47110 // AT1G15250 // AT5G41310 // AT1G48460 // AT2G37250 // AT4G27090 // AT2G15290 // AT1G20340 // AT1G02140 // AT3G58680 // AT5G19780 // AT5G04740 // AT5G14…
GO:0044422	C	organelle part	112	645	2562	37767	2.5e-19	2.2e-17	// AT4G01710 // AT4G27700 // AT1G07920 // AT3G59840 // AT3G55460 // AT5G39850 // AT1G33810 // AT2G36170 // AT4G01150 // AT2G10940 // AT2G43090 // AT2G21390 // AT4G29410 // AT5G08290 // AT3G45300 // AT5G27700 // AT5G28750 // AT3G05560 // AT2G47110 // AT1G15250 // AT5G41310 // AT1G48460 // AT2G37250 // AT4G27090 // AT2G15290 // AT1G20340 // AT1G02140 // AT3G58680 // AT5G19780 // AT5G04740 // AT5G14…
GO:0044444	C	cytoplasmic part	193	645	6289	37767	1.1e-16	9.6e-15	// AT1G13440 // AT1G48460 // AT4G27700 // AT3G07480 // AT1G07920 // AT3G50380 // AT5G39850 // AT1G33810 // AT3G17750 // AT2G26000 // AT1G04430 // AT3G08590 // AT2G36170 // AT4G01150 // AT5G62790 // AT2G10940 // AT4G27090 // AT1G48900 // AT2G21390 // AT5G67220 // AT4G29410 // AT3G45300 // AT1G01730 // AT3G14067 // AT1G25450 // AT1G73450 // AT3G05560 // AT2G47110 // AT1G15250 // AT5G04060 // AT2G37…
GO:0005634	C	nucleus	95	645	2621	37767	8.8e-12	7.9e-10	// AT3G23600 // AT1G07920 // AT3G55460 // AT2G36170 // AT3G13460 // AT3G20420 // AT4G28860 // AT4G30220 // AT5G08290 // AT3G05560 // AT3G42790 // AT2G37250 // AT4G27090 // AT4G15900 // AT1G02140 // AT4G08170 // AT5G38470 // AT3G58680 // AT5G20240 // AT4G23800 // AT5G57120 // AT5G56950 // AT5G11270 // AT1G01050 // AT5G64960 // AT4G30200 // AT4G37460 // AT4G14350 // AT5G17430 // AT4G39680 // AT5G61…
GO:0070013	C	intracellular organelle lumen	36	645	539	37767	2.1e-11	1.9e-09	// AT5G62190 // AT5G57120 // AT2G19760 // AT5G64040 // AT1G07920 // AT3G55460 // AT1G79440 // AT2G33370 // AT2G44860 // AT2G36170 // AT1G09570 // AT5G64960 // AT3G03920 // AT5G11450 // AT3G45300 // AT1G02840 // AT3G05560 // AT3G06050 // AT5G64680 // AT3G54610 // AT3G16980 // AT4G27090 // AT2G44620 // AT2G20490 // AT3G50820 // AT1G56170 // AT2G27730 // AT3G58660 // AT2G27040 // AT1G20340 // AT3G13…
GO:0043233	C	organelle lumen	36	645	539	37767	2.1e-11	1.9e-09	// AT5G62190 // AT5G57120 // AT2G19760 // AT5G64040 // AT1G07920 // AT3G55460 // AT1G79440 // AT2G33370 // AT2G44860 // AT2G36170 // AT1G09570 // AT5G64960 // AT3G03920 // AT5G11450 // AT3G45300 // AT1G02840 // AT3G05560 // AT3G06050 // AT5G64680 // AT3G54610 // AT3G16980 // AT4G27090 // AT2G44620 // AT2G20490 // AT3G50820 // AT1G56170 // AT2G27730 // AT3G58660 // AT2G27040 // AT1G20340 // AT3G13…
GO:0032991	C	macromolecular complex	83	645	2180	37767	2.1e-11	1.9e-09	// AT1G20540 // AT4G01710 // AT5G56710 // AT3G47470 // AT1G15220 // AT5G23540 // AT2G18020 // AT5G20570 // AT4G26670 // AT4G19003 // AT5G27700 // AT5G25450 // AT1G79850 // AT5G10980 // AT3G07100 // AT3G01090 // AT3G22942 // AT1G70600 // AT1G02140 // AT2G36060 // AT5G67510 // AT2G45920 // ATMG01280 // AT2G36170 // AT4G15930 // AT4G30200 // AT2G37410 // AT1G56450 // AT1G79040 // AT3G01390 // AT4G30…
GO:0031974	C	membrane-enclosed lumen	36	645	546	37767	2.9e-11	2.6e-09	// AT5G62190 // AT5G57120 // AT2G19760 // AT5G64040 // AT1G07920 // AT3G55460 // AT1G79440 // AT2G33370 // AT2G44860 // AT2G36170 // AT1G09570 // AT5G64960 // AT3G03920 // AT5G11450 // AT3G45300 // AT1G02840 // AT3G05560 // AT3G06050 // AT5G64680 // AT3G54610 // AT3G16980 // AT4G27090 // AT2G44620 // AT2G20490 // AT3G50820 // AT1G56170 // AT2G27730 // AT3G58660 // AT2G27040 // AT1G20340 // AT3G13…
GO:0044428	C	nuclear part	35	645	543	37767	9.8e-11	8.8e-09	// AT3G10730 // AT5G62190 // AT5G57120 // AT2G19760 // AT1G07920 // AT3G55460 // AT3G01090 // AT1G02140 // AT2G44860 // AT2G36170 // AT1G47200 // AT4G30200 // AT1G09570 // AT5G64960 // AT3G03920 // AT5G08290 // AT1G67320 // AT1G02840 // AT3G06720 // AT3G05560 // AT5G64680 // AT5G42970 // AT3G16980 // AT4G27090 // AT2G20490 // AT1G56170 // AT2G27730 // AT3G58660 // AT2G27040 // AT3G54610 // AT3G13…
GO:0005829	C	cytosol	46	645	912	37767	2.7e-10	2.4e-08	// AT1G13440 // AT5G56710 // AT1G17210 // AT2G17290 // AT2G18020 // AT1G79850 // AT3G17750 // AT3G09640 // AT1G70600 // AT1G36240 // AT3G08590 // AT5G67510 // AT2G27210 // AT2G36170 // AT4G35160 // AT2G44860 // AT5G64960 // AT3G06720 // AT4G14350 // AT1G31870 // AT4G29410 // AT4G00100 // AT4G28190 // AT5G10480 // AT3G56070 // AT3G52580 // AT1G73450 // AT3G05560 // AT4G39680 // AT2G47110 // AT5G59…
GO:0031981	C	nuclear lumen	27	645	374	37767	1.4e-09	1.3e-07	// AT5G62190 // AT5G57120 // AT2G19760 // AT1G07920 // AT3G55460 // AT1G02140 // AT2G44860 // AT2G36170 // AT1G09570 // AT5G64960 // AT3G03920 // AT1G02840 // AT3G05560 // AT5G64680 // AT3G54610 // AT3G16980 // AT4G27090 // AT2G20490 // AT1G56170 // AT2G27730 // AT3G58660 // AT2G27040 // AT3G13570 // AT2G33370 // AT3G58680 // AT2G47640 // AT1G16610
GO:0043232	C	intracellular non-membrane-bounded organelle	47	645	1040	37767	4.9e-09	4.4e-07	// AT3G10730 // AT5G62190 // AT5G56710 // AT2G19760 // AT2G18020 // AT4G01710 // AT1G07920 // AT1G79850 // AT5G10980 // AT3G10950 // AT1G70600 // AT1G36240 // AT5G67510 // AT2G36170 // AT4G15930 // AT2G44860 // AT2G39390 // AT3G03920 // AT2G24090 // AT4G29410 // AT4G00100 // AT1G67320 // AT1G09200 // AT5G14320 // AT5G27700 // AT3G52580 // AT3G05560 // AT2G47110 // AT5G59850 // AT1G15250 // AT3G20…
GO:0043228	C	non-membrane-bounded organelle	47	645	1040	37767	4.9e-09	4.4e-07	// AT3G10730 // AT5G62190 // AT5G56710 // AT2G19760 // AT2G18020 // AT4G01710 // AT1G07920 // AT1G79850 // AT5G10980 // AT3G10950 // AT1G70600 // AT1G36240 // AT5G67510 // AT2G36170 // AT4G15930 // AT2G44860 // AT2G39390 // AT3G03920 // AT2G24090 // AT4G29410 // AT4G00100 // AT1G67320 // AT1G09200 // AT5G14320 // AT5G27700 // AT3G52580 // AT3G05560 // AT2G47110 // AT5G59850 // AT1G15250 // AT3G20…
GO:0044445	C	cytosolic part	24	645	360	37767	4.8e-08	4.4e-06	// AT5G56710 // AT2G18020 // AT5G39850 // AT1G70600 // AT3G10950 // AT2G33370 // AT2G44860 // AT2G36170 // AT5G67510 // AT2G39390 // AT4G29410 // AT4G00100 // AT5G10480 // AT3G52580 // AT3G05560 // AT2G47110 // AT5G59850 // AT1G15250 // AT4G27090 // AT5G27700 // AT5G61580 // AT3G48930 // AT1G79850 // AT1G36240
GO:0006950	P	response to stress	77	645	2320	37767	4e-08	1e-05	// AT1G13440 // AT2G17840 // AT5G56950 // AT5G11270 // AT4G32260 // AT5G23540 // AT3G11050 // AT3G01470 // AT1G66090 // AT3G55460 // AT3G23600 // AT1G77280 // AT3G09640 // AT1G79440 // AT4G34890 // AT4G11180 // AT2G36060 // AT2G37220 // AT3G14470 // AT1G20440 // AT4G37530 // AT4G08170 // AT4G08900 // AT3G18030 // AT1G72840 // AT3G05700 // AT2G21100 // AT4G37460 // AT3G05210 // AT5G67590 // AT5G56…
GO:0022626	C	cytosolic ribosome	22	645	336	37767	2.3e-07	2.1e-05	// AT5G56710 // AT2G18020 // AT5G39850 // AT1G70600 // AT3G10950 // AT2G33370 // AT2G44860 // AT2G36170 // AT5G67510 // AT2G39390 // AT4G29410 // AT4G00100 // AT3G52580 // AT3G05560 // AT2G47110 // AT5G59850 // AT1G15250 // AT4G27090 // AT5G27700 // AT3G48930 // AT1G79850 // AT1G36240
GO:0005730	C	nucleolus	17	645	209	37767	3.4e-07	3e-05	// AT2G36170 // AT5G57120 // AT2G19760 // AT3G58660 // AT2G27040 // AT3G05560 // AT5G64680 // AT5G62190 // AT1G07920 // AT2G33370 // AT2G44860 // AT3G03920 // AT2G20490 // AT3G58680 // AT2G47640 // AT2G27730 // AT4G27090
GO:0050896	P	response to stimulus	114	645	4057	37767	1.2e-07	3.1e-05	// AT1G13440 // AT5G20570 // AT3G23600 // AT1G07920 // AT3G55460 // AT3G08590 // AT1G79460 // AT3G18030 // AT1G72840 // AT2G21100 // AT3G05210 // AT2G43090 // AT5G16990 // AT1G60960 // AT1G25450 // AT3G54560 // AT4G15210 // AT1G69780 // AT1G20340 // AT4G15900 // AT1G02140 // AT4G08170 // AT5G38470 // AT3G58680 // AT1G72520 // AT2G17840 // AT5G56950 // AT3G53880 // AT4G32260 // AT3G11050 // AT1G15…
GO:0033279	C	ribosomal subunit	23	645	389	37767	6.7e-07	6e-05	// AT5G56710 // AT2G18020 // AT5G39850 // AT1G70600 // AT3G10950 // AT2G33370 // AT2G44860 // AT2G36170 // AT5G67510 // AT2G39390 // AT4G29410 // AT4G00100 // AT5G14320 // AT3G52580 // AT3G05560 // AT2G47110 // AT5G59850 // AT1G15250 // AT4G27090 // AT5G27700 // AT3G48930 // AT1G79850 // AT1G36240
GO:0005198	F	structural molecule activity	31	645	659	37767	9.5e-07	0.0001	// AT5G56710 // AT2G18020 // AT1G79850 // AT3G10950 // AT1G70600 // AT1G36240 // AT2G44860 // AT2G36170 // AT5G67510 // AT4G37460 // AT4G31490 // AT2G21390 // AT2G39390 // AT2G24090 // AT4G29410 // AT4G00100 // AT5G14320 // AT3G52580 // AT3G05560 // AT5G59850 // AT1G15250 // AT3G20260 // AT4G27090 // AT5G27700 // AT3G48930 // AT3G58660 // AT5G04800 // AT5G19780 // AT4G22220 // AT2G33370 // AT5G39…
GO:0003735	F	structural constituent of ribosome	26	645	494	37767	1e-06	0.00011	// AT5G56710 // AT2G18020 // AT5G39850 // AT3G10950 // AT1G70600 // AT1G36240 // AT2G44860 // AT2G36170 // AT5G67510 // AT2G39390 // AT2G24090 // AT4G29410 // AT4G00100 // AT5G14320 // AT3G52580 // AT3G05560 // AT5G59850 // AT1G15250 // AT3G20260 // AT4G27090 // AT5G27700 // AT3G48930 // AT3G58660 // AT5G04800 // AT1G79850 // AT2G33370
GO:0030529	C	ribonucleoprotein complex	32	645	703	37767	1.2e-06	0.00011	// AT5G56710 // AT2G18020 // AT1G79850 // AT3G10950 // AT1G70600 // AT1G36240 // AT2G44860 // AT2G36170 // AT4G30220 // AT5G67510 // AT1G48900 // AT2G39390 // AT2G24090 // AT4G29410 // AT4G00100 // AT5G08290 // AT5G14320 // AT3G52580 // AT3G05560 // AT2G47110 // AT5G59850 // AT1G15250 // AT3G20260 // AT2G03870 // AT4G27090 // AT5G27700 // AT3G48930 // AT5G04800 // AT2G33370 // AT3G07590 // AT5G39…
GO:0016020	C	membrane	110	645	4068	37767	1.3e-06	0.00011	// AT3G23600 // AT4G27700 // AT1G07920 // AT5G39850 // AT1G33810 // AT3G17750 // AT5G22430 // AT1G04430 // AT4G38140 // AT4G01150 // AT4G35100 // AT2G10940 // AT1G72840 // AT2G21390 // AT4G29410 // AT5G16990 // AT1G60960 // AT1G09900 // AT1G73450 // AT3G05560 // AT4G39730 // AT5G11490 // AT4G27090 // AT2G34510 // AT2G15290 // AT2G36630 // AT4G33090 // AT1G65820 // AT5G04740 // AT5G14040 // AT3G50…
GO:0009628	P	response to abiotic stimulus	53	645	1471	37767	6e-07	0.00015	// AT2G17840 // AT5G11270 // AT5G23540 // AT3G01470 // AT3G23600 // AT1G79440 // AT4G25050 // AT5G56010 // AT2G37220 // AT1G20440 // AT4G37530 // AT1G08810 // AT3G18030 // AT1G09570 // AT3G05700 // AT1G53540 // AT1G79000 // AT3G05210 // AT5G67590 // AT5G06150 // AT1G47128 // AT5G61510 // AT2G43090 // AT3G53990 // AT4G17250 // AT3G45780 // AT2G35040 // AT3G55530 // AT1G25450 // AT5G59320 // AT1G15…
GO:0010876	P	lipid localization	7	645	24	37767	6.8e-07	0.00017	// AT2G18370 // AT2G45180 // AT2G10940 // AT4G12490 // AT3G12740 // AT3G18280 // AT4G33355
GO:0022625	C	cytosolic large ribosomal subunit	14	645	162	37767	1.9e-06	0.00017	// AT2G36170 // AT5G56710 // AT3G10950 // AT3G05560 // AT2G18020 // AT1G15250 // AT2G44860 // AT1G36240 // AT2G39390 // AT1G70600 // AT2G33370 // AT4G29410 // AT5G67510 // AT4G27090
GO:0016604	C	nuclear body	9	645	60	37767	2.3e-06	0.00021	// AT2G20490 // AT1G02840 // AT1G09570 // AT2G27040 // AT3G13570 // AT1G02140 // AT3G55460 // AT5G64960 // AT1G16610
GO:0005840	C	ribosome	26	645	524	37767	2.9e-06	0.00026	// AT5G56710 // AT2G18020 // AT5G39850 // AT3G10950 // AT1G70600 // AT1G36240 // AT2G44860 // AT2G36170 // AT5G67510 // AT2G39390 // AT2G24090 // AT4G29410 // AT4G00100 // AT5G14320 // AT3G52580 // AT3G05560 // AT2G47110 // AT5G59850 // AT1G15250 // AT3G20260 // AT4G27090 // AT5G27700 // AT3G48930 // AT5G04800 // AT1G79850 // AT2G33370
GO:0005515	F	protein binding	84	645	2944	37767	4.1e-06	0.00043	// AT1G16610 // AT4G01710 // AT2G19760 // AT3G01090 // AT4G21100 // AT5G22330 // AT1G01350 // AT3G01470 // AT5G20570 // AT4G26670 // AT2G41520 // AT3G16490 // AT3G47650 // AT1G21650 // AT4G35160 // AT1G71950 // AT2G26000 // AT1G10630 // AT1G02140 // AT2G36060 // AT1G62040 // AT2G01150 // AT4G19670 // AT2G36170 // AT4G38140 // AT5G61960 // AT5G49020 // AT2G02470 // AT1G78230 // AT1G72840 // AT3G07…
GO:0043234	C	protein complex	48	645	1443	37767	1.6e-05	0.0014	// AT4G01710 // AT3G47470 // AT1G15220 // AT5G23540 // AT5G20570 // AT4G26670 // AT4G19003 // AT5G25450 // AT1G20540 // AT3G01090 // AT3G22942 // AT2G36060 // AT2G45920 // ATMG01280 // AT4G15930 // AT4G30200 // AT2G37410 // AT1G56450 // AT1G79040 // AT3G01390 // AT3G07100 // AT5G67590 // AT4G35410 // AT2G40765 // AT5G64040 // AT1G67320 // AT5G10480 // AT2G21390 // AT4G31300 // AT1G60780 // AT5G42…
GO:0003824	F	catalytic activity	213	645	9638	37767	1.5e-05	0.0016	// AT1G13440 // AT3G23600 // AT5G60990 // AT3G46940 // AT1G50410 // AT1G14520 // AT3G17750 // AT2G26000 // AT2G48010 // AT3G08590 // AT2G01150 // AT2G45920 // AT1G79460 // AT1G61610 // AT1G20500 // AT5G62790 // AT3G18030 // AT4G28860 // AT4G26480 // AT5G10480 // AT3G05210 // AT1G48900 // AT1G63660 // AT5G44800 // AT5G16990 // AT3G45300 // AT3G23610 // AT2G27150 // AT1G25450 // AT5G17230 // AT1G73…
GO:0044434	C	chloroplast part	30	645	746	37767	2.6e-05	0.0023	// AT1G48460 // AT4G32260 // AT4G27700 // AT5G64040 // AT3G59840 // AT1G09390 // AT1G33810 // AT2G37220 // AT1G79460 // AT4G01150 // AT2G10940 // AT5G13420 // AT2G43090 // AT3G03920 // AT4G26670 // AT5G14320 // AT2G35040 // AT4G33520 // AT5G28750 // AT2G45180 // AT4G39730 // AT3G47470 // AT2G37250 // AT2G31670 // AT2G15290 // AT3G50820 // AT1G20340 // AT5G11450 // AT1G61520 // AT5G04740
GO:0044237	P	cellular metabolic process	197	645	8722	37767	9.9e-06	0.0026	// AT1G13440 // AT5G20570 // AT3G46940 // AT5G18110 // AT2G41520 // AT3G55460 // AT5G39850 // AT3G17750 // AT2G45920 // AT2G36170 // AT1G61610 // AT1G20500 // AT2G02470 // AT3G18030 // AT2G21100 // AT4G26480 // AT5G10480 // AT3G05210 // AT1G63660 // AT5G51300 // AT4G29410 // AT3G23610 // AT1G25450 // AT5G17230 // AT1G73450 // AT3G05560 // AT2G47110 // AT4G05050 // AT4G15210 // AT1G15250 // AT3G42…
GO:0009987	P	cellular process	251	645	11684	37767	1.2e-05	0.0032	// AT1G13440 // AT4G01710 // AT1G21650 // AT3G46940 // AT5G18110 // AT5G20570 // AT2G41520 // AT5G49970 // AT3G55460 // AT5G39850 // AT3G17750 // AT1G68400 // AT2G45920 // AT2G36170 // AT1G61610 // AT1G20500 // AT2G02470 // AT3G18030 // AT1G72840 // AT2G21100 // AT4G26480 // AT5G10480 // AT3G05210 // AT1G48900 // AT2G21390 // AT1G63660 // AT5G51300 // AT4G29410 // AT5G44800 // AT5G08290 // AT5G27…
GO:0034357	C	photosynthetic membrane	16	645	273	37767	3.6e-05	0.0033	// AT4G01150 // AT3G50820 // AT5G28750 // AT4G32260 // AT4G27700 // AT5G64040 // AT2G10940 // AT1G79040 // AT2G37220 // AT3G61470 // AT1G33810 // AT2G45180 // AT3G03920 // AT4G39730 // AT5G04740 // AT5G11450
GO:0031090	C	organelle membrane	32	645	842	37767	4e-05	0.0036	// AT1G15220 // AT4G32260 // AT4G27700 // AT4G26670 // AT4G19003 // AT5G25450 // AT1G33810 // AT2G37220 // ATMG01280 // AT1G47200 // AT4G01150 // AT2G37410 // AT1G60780 // AT2G10940 // AT3G07100 // AT4G35410 // AT2G40765 // AT3G03920 // AT5G11450 // AT2G21390 // AT5G28750 // AT2G45180 // AT3G05290 // AT4G39730 // AT5G64040 // AT3G59030 // AT2G15290 // AT3G50820 // AT2G27730 // AT4G01100 // AT5G04…
GO:0044451	C	nucleoplasm part	12	645	164	37767	4.7e-05	0.0042	// AT2G20490 // AT1G02840 // AT1G56170 // AT1G09570 // AT2G27040 // AT3G54610 // AT3G13570 // AT1G02140 // AT3G55460 // AT3G16980 // AT5G64960 // AT1G16610
GO:0016491	F	oxidoreductase activity	47	645	1463	37767	4.4e-05	0.0047	// AT1G13440 // AT4G28730 // AT1G14520 // AT4G28570 // AT3G24170 // AT4G21580 // AT1G15220 // AT5G20400 // AT1G15950 // AT5G25450 // AT3G09640 // AT1G79440 // AT4G34890 // AT4G05530 // AT5G49970 // ATMG01280 // AT3G53880 // AT5G62790 // AT2G35370 // AT1G20270 // AT5G63030 // AT1G67560 // AT5G67590 // AT2G27150 // AT5G67220 // AT5G61510 // AT5G16990 // AT3G45300 // AT4G37530 // AT2G36690 // AT3G06…
GO:0009266	P	response to temperature stimulus	23	645	485	37767	2.1e-05	0.0054	// AT2G17840 // AT1G15950 // AT1G79440 // AT5G56010 // AT1G53540 // AT1G20440 // AT2G37220 // AT5G67590 // AT3G53990 // AT2G35040 // AT1G25450 // AT1G52340 // AT1G03190 // AT1G14980 // AT5G06290 // AT4G17250 // AT3G12580 // AT3G22840 // AT5G65940 // AT5G38470 // AT5G61150 // AT5G59720 // AT5G55160
GO:0015934	C	large ribosomal subunit	14	645	225	37767	6e-05	0.0054	// AT2G36170 // AT5G56710 // AT3G10950 // AT3G05560 // AT2G18020 // AT1G15250 // AT2G44860 // AT1G36240 // AT2G39390 // AT1G70600 // AT2G33370 // AT4G29410 // AT5G67510 // AT4G27090
GO:0008152	P	metabolic process	230	645	10614	37767	2.1e-05	0.0055	// AT1G13440 // AT5G20570 // AT3G46940 // AT5G18110 // AT2G41520 // AT3G55460 // AT5G39850 // AT1G21840 // AT3G17750 // AT4G27090 // AT2G45920 // AT1G69780 // AT2G36170 // AT3G26618 // AT1G61610 // AT1G20500 // AT2G02470 // AT3G18030 // AT2G21100 // AT4G26480 // AT5G10480 // AT3G05210 // AT2G43090 // AT1G63660 // AT5G51300 // AT4G29410 // AT1G79040 // AT5G27700 // AT5G01800 // AT3G23610 // AT2G27…
GO:0031975	C	envelope	25	645	595	37767	6.2e-05	0.0056	// AT3G10730 // AT1G15220 // AT4G32260 // AT4G26670 // AT3G59840 // AT5G25450 // AT1G33810 // AT2G37220 // ATMG01280 // AT1G47200 // AT4G01150 // AT2G37410 // AT2G40765 // AT5G14320 // AT2G35040 // AT4G33520 // AT5G28750 // AT3G06720 // AT3G05290 // AT1G48460 // AT5G06290 // AT2G15290 // AT2G27730 // AT4G01100 // AT5G14040
GO:0031967	C	organelle envelope	25	645	595	37767	6.2e-05	0.0056	// AT3G10730 // AT1G15220 // AT4G32260 // AT4G26670 // AT3G59840 // AT5G25450 // AT1G33810 // AT2G37220 // ATMG01280 // AT1G47200 // AT4G01150 // AT2G37410 // AT2G40765 // AT5G14320 // AT2G35040 // AT4G33520 // AT5G28750 // AT3G06720 // AT3G05290 // AT1G48460 // AT5G06290 // AT2G15290 // AT2G27730 // AT4G01100 // AT5G14040
GO:0044435	C	plastid part	32	645	867	37767	6.9e-05	0.0062	// AT1G79850 // AT3G47470 // AT4G32260 // AT4G27700 // AT5G64040 // AT3G59840 // AT1G09390 // AT1G33810 // AT2G37220 // AT1G79460 // AT4G01150 // AT2G10940 // AT5G13420 // AT2G43090 // AT3G03920 // AT4G26670 // AT5G14320 // AT2G35040 // AT4G33520 // AT5G28750 // AT2G45180 // AT4G39730 // AT1G48460 // AT2G37250 // AT5G06290 // AT2G31670 // AT2G15290 // AT3G50820 // AT1G20340 // AT5G11450 // AT1G61…
GO:0009535	C	chloroplast thylakoid membrane	14	645	231	37767	7.8e-05	0.007	// AT4G01150 // AT3G50820 // AT5G28750 // AT4G32260 // AT4G27700 // AT5G64040 // AT2G10940 // AT2G37220 // AT1G33810 // AT2G45180 // AT3G03920 // AT4G39730 // AT5G04740 // AT5G11450
GO:0055035	C	plastid thylakoid membrane	14	645	231	37767	7.8e-05	0.007	// AT4G01150 // AT3G50820 // AT5G28750 // AT4G32260 // AT4G27700 // AT5G64040 // AT2G10940 // AT2G37220 // AT1G33810 // AT2G45180 // AT3G03920 // AT4G39730 // AT5G04740 // AT5G11450
GO:0033036	P	macromolecule localization	22	645	462	37767	3e-05	0.0077	// AT2G18370 // AT4G26670 // AT3G50380 // AT1G21650 // AT2G37410 // AT2G10940 // AT3G07100 // AT4G31490 // AT3G18280 // AT2G21390 // AT1G60780 // AT3G06720 // AT1G48900 // AT4G35410 // AT5G28750 // AT2G45180 // AT4G33355 // AT5G11490 // AT2G15290 // AT4G12490 // AT3G12740 // AT5G52440
GO:0009507	C	chloroplast	74	645	2740	37767	9e-05	0.0081	// AT3G07480 // AT4G23800 // AT3G49350 // AT4G32260 // AT4G27700 // AT5G64040 // AT3G11050 // AT4G26670 // AT1G66090 // AT3G59840 // AT3G60210 // AT3G47650 // AT1G09390 // AT1G21650 // AT1G33810 // AT2G26000 // AT5G61090 // AT4G08900 // AT2G37220 // AT5G09570 // AT4G35630 // AT4G01150 // AT5G62790 // AT4G28730 // AT2G10940 // AT1G61520 // AT5G13420 // AT1G67560 // AT2G43090 // AT1G50660 // AT3G03…
GO:0005654	C	nucleoplasm	12	645	177	37767	9.3e-05	0.0084	// AT2G20490 // AT1G02840 // AT1G56170 // AT1G09570 // AT2G27040 // AT3G54610 // AT3G13570 // AT1G02140 // AT3G55460 // AT3G16980 // AT5G64960 // AT1G16610
GO:0044429	C	mitochondrial part	15	645	274	37767	0.00013	0.012	// ATMG01280 // AT2G37410 // AT1G15220 // AT2G27730 // AT3G06050 // AT3G05290 // AT4G26670 // AT4G01100 // AT5G25450 // AT1G65290 // AT2G40765 // AT1G79440 // AT5G14040 // AT3G45300 // AT2G44620
GO:0009536	C	plastid	78	645	2965	37767	0.00013	0.012	// AT3G07480 // AT4G23800 // AT1G79850 // AT3G49350 // AT4G32260 // AT4G27700 // AT5G64040 // AT3G11050 // AT4G26670 // AT1G66090 // AT3G59840 // AT3G60210 // AT3G47650 // AT1G09390 // AT1G21650 // AT1G33810 // AT2G26000 // AT5G61090 // AT4G08900 // AT2G37220 // AT5G09570 // AT4G35630 // AT4G01150 // AT5G62790 // AT4G28730 // AT2G10940 // AT1G61520 // AT5G13420 // AT1G67560 // AT2G43090 // AT1G50…
GO:0042651	C	thylakoid membrane	14	645	244	37767	0.00014	0.012	// AT4G01150 // AT3G50820 // AT5G28750 // AT4G32260 // AT4G27700 // AT5G64040 // AT2G10940 // AT2G37220 // AT1G33810 // AT2G45180 // AT3G03920 // AT4G39730 // AT5G04740 // AT5G11450
GO:0009579	C	thylakoid	18	645	376	37767	0.00014	0.013	// AT4G01150 // AT3G50820 // AT5G28750 // AT4G32260 // AT4G27700 // AT5G64040 // AT2G10940 // AT1G79040 // AT1G20340 // AT2G37220 // AT3G61470 // AT1G33810 // AT2G45180 // AT3G03920 // AT4G39730 // AT5G04740 // AT5G11450 // AT5G52440
GO:0009791	P	post-embryonic development	28	645	705	37767	5.9e-05	0.015	// AT3G42170 // AT4G21100 // AT2G18020 // AT1G60870 // AT1G72100 // AT5G64960 // AT1G47200 // AT4G30200 // AT1G79000 // AT1G43710 // AT4G18960 // AT1G69780 // AT4G28190 // AT1G13120 // AT3G54560 // AT4G00060 // AT5G42820 // AT5G42970 // AT3G22942 // AT3G59030 // AT5G64930 // AT3G48930 // AT3G54610 // AT4G15900 // AT1G02140 // AT5G49020 // AT5G61150 // AT5G02310
GO:0005488	F	binding	236	645	11258	37767	0.00015	0.016	// AT4G01710 // AT5G60990 // AT1G64350 // AT1G21650 // AT1G50410 // AT5G18110 // AT5G20570 // AT1G07920 // AT2G41520 // AT2G37220 // AT3G55460 // AT3G17750 // AT2G26000 // AT3G08590 // AT2G01150 // AT3G15352 // AT2G36170 // AT4G38140 // AT1G61610 // AT2G02470 // AT3G18030 // AT2G10940 // AT1G72840 // AT4G26480 // AT4G17940 // AT1G48900 // AT2G21390 // AT1G63660 // AT5G51300 // AT5G44800 // AT5G16…
GO:0009534	C	chloroplast thylakoid	15	645	290	37767	0.00023	0.021	// AT4G01150 // AT3G50820 // AT5G28750 // AT4G32260 // AT4G27700 // AT5G64040 // AT2G10940 // AT1G20340 // AT2G37220 // AT1G33810 // AT2G45180 // AT3G03920 // AT4G39730 // AT5G04740 // AT5G11450
GO:0031976	C	plastid thylakoid	15	645	293	37767	0.00026	0.023	// AT4G01150 // AT3G50820 // AT5G28750 // AT4G32260 // AT4G27700 // AT5G64040 // AT2G10940 // AT1G20340 // AT2G37220 // AT1G33810 // AT2G45180 // AT3G03920 // AT4G39730 // AT5G04740 // AT5G11450
GO:0043933	P	macromolecular complex subunit organization	14	645	235	37767	9.3e-05	0.024	// AT3G53730 // AT3G27310 // AT4G01710 // AT3G10220 // AT2G19760 // AT5G56950 // AT1G15220 // AT1G79040 // AT5G10980 // AT1G48900 // AT3G50820 // AT3G05210 // AT3G26618 // AT1G09200
GO:0031984	C	organelle subcompartment	15	645	295	37767	0.00027	0.025	// AT4G01150 // AT3G50820 // AT5G28750 // AT4G32260 // AT4G27700 // AT5G64040 // AT2G10940 // AT1G20340 // AT2G37220 // AT1G33810 // AT2G45180 // AT3G03920 // AT4G39730 // AT5G04740 // AT5G11450
GO:0005886	C	plasma membrane	44	645	1456	37767	0.00028	0.025	// AT3G23600 // AT1G71950 // AT5G10730 // AT4G33090 // AT1G07920 // AT1G31335 // AT4G02370 // AT3G17750 // AT1G04430 // AT2G45820 // AT3G50590 // AT2G41830 // AT4G35100 // AT4G02620 // AT3G14067 // AT4G35240 // AT4G14350 // AT2G45470 // AT5G14420 // AT5G16990 // AT5G25930 // AT3G45780 // AT1G60960 // AT1G73450 // AT3G05560 // AT4G39730 // AT5G24010 // AT1G64350 // AT1G09160 // AT3G22942 // AT1G30…
GO:0022890	F	inorganic cation transmembrane transporter activity	13	645	228	37767	0.00025	0.026	// AT5G20650 // AT4G33520 // AT1G60960 // ATMG01280 // AT4G32260 // AT4G37830 // AT4G02620 // AT3G01390 // AT5G25450 // AT1G31120 // AT1G22450 // AT2G15290 // AT1G51650
GO:0044436	C	thylakoid part	15	645	307	37767	0.00041	0.037	// AT4G01150 // AT3G50820 // AT5G28750 // AT4G32260 // AT4G27700 // AT5G64040 // AT2G10940 // AT1G20340 // AT2G37220 // AT1G33810 // AT2G45180 // AT3G03920 // AT4G39730 // AT5G04740 // AT5G11450
GO:0009408	P	response to heat	11	645	161	37767	0.00017	0.044	// AT4G17250 // AT1G20440 // AT3G12580 // AT5G56010 // AT5G55160 // AT1G52340 // AT1G03190 // AT1G79440 // AT5G59720 // AT1G14980 // AT1G53540
GO:0005739	C	mitochondrion	39	645	1276	37767	0.0005	0.045	// AT1G13440 // AT1G15220 // AT4G26670 // AT3G07480 // AT4G39690 // AT1G07920 // AT3G50380 // AT5G25450 // AT1G79440 // ATMG01280 // AT2G37410 // AT2G35370 // AT5G13420 // AT1G66345 // AT3G11380 // AT5G67590 // AT5G67220 // AT1G51650 // AT4G37830 // AT3G45300 // AT3G06050 // AT2G40765 // AT3G05290 // AT5G66005 // AT5G08060 // AT1G47720 // AT4G35850 // AT1G14980 // AT2G44620 // AT2G20360 // AT3G06…

## Sheet: Sitaphal-KEGG
KEGG Categories (False Discovery Rate ≤ 0.05) for genes up-regulated (≥ 2 fold) in early-stage fruits (8 DAP) of Sitaphal
KEGG Categories	Number of genes in Overlap (k)	p value	FDR	Gene IDs
KEGG_METABOLIC_PATHWAYS(1234)	152	1.55e-17	8.44e-15	AT1G76490 AT3G47520 AT5G48300 AT1G50430 AT2G05990 AT4G34710 AT3G42050 AT4G16800 AT4G02610 AT3G14940 AT4G35630 AT5G37510 AT5G14780 AT1G60890 AT3G08590 AT5G52560 AT1G02145 AT1G54220 AT5G13450 AT1G80600 AT5G13520 AT1G30120 AT3G55410 AT3G06350 AT4G14716 AT5G10160 AT3G02470 AT4G26270 AT5G50850 AT4G08170 AT3G51240 AT1G44575 AT1G12240 AT4G17190 AT1G65590 AT4G04930 AT1G23360 AT4G37830 AT3G54440 AT4G15560…
KEGG_BIOSYNTHESIS_OF_PLANT_HORMONES(305)	47	7.42e-09	2.02e-06	AT1G76490 AT3G47520 AT1G50430 AT4G02610 AT3G08590 AT1G54220 AT1G30120 AT3G55410 AT3G06350 AT4G26270 AT5G50850 AT4G17190 AT4G15560 AT1G09430 AT2G22780 AT4G35260 AT2G37040 AT4G02780 AT1G34430 AT1G20050 AT4G26900 AT1G52340 AT3G25780 AT5G58330 AT2G45300 AT5G13110 AT4G11820 AT3G26650 AT5G23250 AT5G40760 AT2G33150 AT2G45290 AT4G36810 AT1G13440 AT1G13280 AT3G01120 AT2G44350 AT1G12230 AT5G16440 AT4G33510…
KEGG_SPLICEOSOME(107)	23	3.76e-07	6.75e-05	AT5G11170 AT1G02140 AT1G03140 AT3G19840 AT2G33730 AT5G09590 AT5G13010 AT4G15900 AT2G02570 AT5G37370 AT1G28060 AT1G09760 AT1G10580 AT1G56410 AT4G03430 AT2G38770 AT2G16860 AT1G14650 AT1G77180 AT5G02500 AT5G28740 AT2G32600 AT1G07360
KEGG_BIOSYNTHESIS_OF_ALKALOIDS_DERIVED_FROM_TERPENOID_AND_POLYKETIDE(155)	28	4.97e-07	6.75e-05	AT1G76490 AT3G47520 AT1G50430 AT3G08590 AT1G54220 AT1G30120 AT3G55410 AT4G26270 AT5G50850 AT4G17190 AT4G15560 AT1G09430 AT2G22780 AT4G35260 AT1G34430 AT1G20050 AT5G58330 AT4G11820 AT3G26650 AT5G23250 AT4G36810 AT1G13440 AT2G44350 AT1G07420 AT5G16440 AT5G62790 AT4G26910 AT3G04120
KEGG_BIOSYNTHESIS_OF_TERPENOIDS_AND_STEROIDS(194)	31	1.3e-06	0.000141	AT1G76490 AT3G47520 AT1G50430 AT3G08590 AT1G54220 AT1G30120 AT3G55410 AT4G26270 AT5G50850 AT4G17190 AT4G15560 AT1G09430 AT2G22780 AT4G35260 AT4G02780 AT1G34430 AT1G20050 AT1G52340 AT5G58330 AT4G11820 AT3G26650 AT5G23250 AT4G36810 AT1G13440 AT2G44350 AT5G16440 AT5G62790 AT5G42600 AT4G26910 AT3G04120 AT5G17230
KEGG_BIOSYNTHESIS_OF_ALKALOIDS_DERIVED_FROM_SHIKIMATE_PATHWAY(174)	28	3.68e-06	0.000333	AT3G47520 AT4G02610 AT3G08590 AT1G54220 AT1G30120 AT3G55410 AT3G06350 AT4G26270 AT5G50850 AT1G09430 AT2G22780 AT4G35260 AT2G37040 AT1G34430 AT5G58330 AT2G45300 AT3G26650 AT5G23250 AT2G45290 AT1G13440 AT2G44350 AT1G65060 AT1G12230 AT5G65780 AT4G33510 AT4G26910 AT3G04120 AT5G17990
KEGG_BIOSYNTHESIS_OF_ALKALOIDS_DERIVED_FROM_ORNITHINE_LYSINE_AND_NICOTINIC_ACID(166)	27	4.57e-06	0.000355	AT3G47520 AT3G08590 AT1G54220 AT1G80600 AT1G30120 AT3G55410 AT4G26270 AT5G50850 AT1G09430 AT2G22780 AT3G53580 AT1G70580 AT4G35260 AT2G37040 AT2G37500 AT1G34430 AT5G58330 AT3G26650 AT5G23250 AT4G08900 AT1G13440 AT2G44350 AT4G33680 AT1G14810 AT5G18170 AT4G26910 AT3G04120
KEGG_PROTEASOME(58)	15	5.9e-06	0.000401	AT5G23540 AT3G60820 AT5G43010 AT1G56450 AT1G45000 AT5G19990 AT4G31300 AT5G05780 AT3G26340 AT4G38630 AT1G20200 AT3G14290 AT3G05530 AT1G29150 AT5G40580
KEGG_CITRATE_CYCLE_(TCA_CYCLE)(61)	14	3.75e-05	0.00227	AT3G47520 AT1G54220 AT1G30120 AT3G55410 AT5G50850 AT1G09430 AT2G22780 AT4G35260 AT1G34430 AT5G58330 AT4G37870 AT5G23250 AT2G44350 AT4G26910
KEGG_BIOSYNTHESIS_OF_ALKALOIDS_DERIVED_FROM_HISTIDINE_AND_PURINE(164)	24	6.86e-05	0.00373	AT3G47520 AT3G08590 AT1G54220 AT1G30120 AT3G55410 AT4G26270 AT5G50850 AT1G09430 AT2G22780 AT4G35260 AT1G34430 AT4G26900 AT5G58330 AT5G13110 AT3G26650 AT5G23250 AT1G63660 AT5G40760 AT1G13440 AT2G44350 AT5G65780 AT1G43710 AT4G26910 AT3G04120
KEGG_BIOSYNTHESIS_OF_PHENYLPROPANOIDS(247)	31	9.14e-05	0.00451	AT3G47520 AT4G02610 AT3G08590 AT1G54220 AT1G30120 AT3G55410 AT3G06350 AT4G26270 AT5G50850 AT3G51240 AT1G09430 AT2G22780 AT2G37040 AT1G34430 AT5G58330 AT2G45300 AT3G21770 AT5G40150 AT3G26650 AT5G23250 AT2G45290 AT1G13440 AT2G44350 AT1G65060 AT1G43670 AT1G12230 AT4G33510 AT4G33420 AT4G26910 AT3G04120 AT5G17990
KEGG_INOSITOL_PHOSPHATE_METABOLISM(37)	10	0.000154	0.00697	AT1G60890 AT4G08170 AT3G19420 AT1G21980 AT2G26420 AT2G22240 AT1G71010 AT1G07230 AT2G14170 AT1G14520
KEGG_AMINO_SUGAR_AND_NUCLEOTIDE_SUGAR_METABOLISM(74)	14	0.000225	0.00942	AT5G48300 AT5G52560 AT1G78570 AT1G65590 AT5G18070 AT3G12500 AT3G06580 AT1G08200 AT5G19220 AT1G02730 AT1G70730 AT3G29360 AT1G63000 AT1G31070
KEGG_ENDOCYTOSIS(65)	12	0.000749	0.0291	AT1G60890 AT5G09590 AT1G73030 AT3G11130 AT1G21980 AT2G26420 AT5G54310 AT1G56410 AT1G71010 AT4G05000 AT5G02500 AT1G47830
KEGG_AMINOACYL-TRNA_BIOSYNTHESIS(48)	10	0.00091	0.033	AT1G25350 AT1G48520 AT1G29880 AT4G31180 AT4G10320 AT2G31170 AT2G33840 AT1G09620 AT3G62120 AT4G39280

## Sheet: NMK-1-KEGG
KEGG Categories (False Discovery Rate ≤ 0.05) for genes up-regulated (≥ 2 fold) in early-stage fruits (8 DAP) of Sitaphal
KEGG Categories	Number of genes in Overlap (k)	p value	FDR	Gene IDs
KEGG_METABOLIC_PATHWAYS(1234)	63	7.24e-09	2.83e-06	AT3G45300 AT5G25450 AT3G08590 AT4G34890 AT5G38530 AT1G64440 AT1G22450 AT5G13420 AT5G67590 AT2G35040 AT2G07050 AT3G16980 AT3G46940 AT3G18030 AT1G63660 AT1G72520 AT1G51650 AT3G48730 AT1G79440 AT4G08900 AT4G35630 AT1G71010 AT5G11720 AT1G54100 AT1G13440 AT2G30570 AT5G62790 AT3G53900 AT2G27150 AT2G20360 AT4G32260 AT5G64040 AT2G34980 AT4G02620 AT1G16340 AT1G52340 AT5G06730 AT5G64860 AT4G14930 AT1G43710…
KEGG_RIBOSOME(233)	19	4.51e-06	0.000883	AT4G29410 AT5G56710 AT1G79850 AT2G18020 AT2G47110 AT2G36170 AT3G48930 AT1G70600 AT2G44860 AT1G36240 AT4G00100 AT5G67510 AT1G15250 AT5G39850 AT4G27090 AT2G39390 AT5G27700 AT3G10950 AT3G52580
KEGG_SPLICEOSOME(107)	12	1.49e-05	0.00195	AT5G42820 AT4G30220 AT2G03870 AT4G21110 AT2G47640 AT5G08290 AT4G15900 AT1G02140 AT2G33730 AT3G12580 AT3G07590 AT1G02840
KEGG_OXIDATIVE_PHOSPHORYLATION(144)	13	5.47e-05	0.00535	AT5G25450 AT1G22450 AT5G67590 AT1G01050 AT1G51650 AT2G20360 AT4G32260 AT4G02620 AT3G15352 AT1G65290 AT4G37830 AT5G18800 AT2G44620
