# Supplementary material for: De novo assembly and characterization of transcriptomes of early-stage fruit from two genotypes of Annona squamosa L. with contrast in seed number
Source: BMC Genomics. 2015 Feb 14;16(1):86. doi: 10.1186/s12864-015-1248-3 (PMC4336476; doi:10.1186/s12864-015-1248-3)
Supplement: Additional file 10: — Primers used in real time PCR analysis. [file 12864_2015_1248_MOESM10_ESM.xlsx]

## Sheet: Sheet1
Primers used for real time PCR analysis
Candidate gene	Primer sequence (5' to 3')
Ovule abortion-9_F	CCGATGCAAATGCTGATGAT
Ovule aborttion-9_R	GAAGAACACCCTTGGGCTTG
Abnormal suspensor-2_F	ATGCCTGGAAAGGCAACTGT
Abnormal suspensor-2_R	TCATTGTGACACGGAAAGGG
Embryo defective1144_F	AAAGCAGCTCATCGTCCACA
Embryo defective 1144_R	CGCCATGATCCTTGTGTTGT
Embryo defective2742_F	AGTGGATCGAGCGTGTAGCA
Embryo defective2742_R	TCAGTCCGAGCCCTCTTAGC
Actin_F	TGATGGTGTCAGCCACACAG
Actin_R	ATTTCCCGTTCTGCAGTGGT
Clavata-3_F	CCGTGAAGTTGCATCCACAT
Clavata-3_R	ACGGCAAGGACAAGGATGAT
