# Supplementary material for: De novo assembly and characterization of transcriptomes of early-stage fruit from two genotypes of Annona squamosa L. with contrast in seed number
Source: BMC Genomics. 2015 Feb 14;16(1):86. doi: 10.1186/s12864-015-1248-3 (PMC4336476; doi:10.1186/s12864-015-1248-3)
Supplement: Additional file 11: — Polymorphic SSRs with variable number of tandem repeat loci in Sitaphal and NMK-1. [file 12864_2015_1248_MOESM11_ESM.xlsx]

## Sheet: Additional file 10
Polymorphic SSRs with variable number of tandem repeat loci in Sitaphal and NMK-1
Sitaphal Unigene	NMK Unigene	% identity	Annotation	SSR Motif	Number of repeats
					Sitapahl	NMK-1
Unigene3844	Unigene5727	98.51	Eukaryotic translation initiation factor 5 like	Di (AG)	12	9
Unigene3865	Unigene3131	98.06	NAD dependent epimerase/dehydratase, putative	Di (AG)	17	7
Unigene874	Unigene855	98.87	Succinyl-CoA ligase [ADP-forming] subunit beta, mitochondrial	Di (CT)	17	8
Unigene960	Unigene834	99.29	Uncharacterized protein	Di (CT)	9	10
Unigene1018	Unigene2896	99.51	SEC12-like protein 2	Di (CT)	7	8
Unigene2793	Unigene1535	98.93	Nuclear transport factor 2	Di (CT)	9	17
Unigene4342	Unigene3244	99.74	Hypothetical protein	Di (GA)	8	9
Unigene3488	Unigene2512	98.44	Aspartokinase 3, chloroplastic-like isoform 2	Di (GA)	10	6
Unigene4073	Unigene2051	99.86	GRP-like protein 2	Di (GA)	18	20
Unigene3830	Unigene261	98.53	Probable protein phosphatase 2C	Di (TC)	6	13
Unigene4972	Unigene1515	93.37	E3 ubiquitin-protein ligase RHA2A-like	Tri (ACG)	9	10
Unigene4435	Unigene5914	98.5	Hypothetical protein	Tri (ATG)	7	9
Unigene1569	Unigene327	97.59	Unnamed protein product	Tri (CAA)	8	6
Unigene5016	Unigene1198	98.57	Soluble inorganic pyrophosphatase 1, chloroplastic-like	Tri (GCC)	8	7
Unigene775	Unigene769	98.34	Hypothetical protein	Tri (TTC)	8	6
Unigene4341	Unigene3183	97.59	Uncharecterized protein	Tri(GCG)	9	5
Unigene1115	Unigene2667	98.01	S-adenosylmethionine decarboxylase proenzyme	Tetra (TTTC)	6	5
Unigene247	Unigene3151	97.96	Hypothetical protein	Hexa (TCTCGC)	6	5
